# Supplementary material for: Automated quantitative trait locus analysis (AutoQTL)
Source: BioData Min. 2023 Apr 10;16:14. doi: 10.1186/s13040-023-00331-3 (PMC10088184; doi:10.1186/s13040-023-00331-3)
Supplement: Supplementary file 2 — Additional file 2. [file 13040_2023_331_MOESM2_ESM.txt]

# Purpose: This code produces interactions from 18 univariate significant QTL determining BMI in rats
# Date: 11/1/2022
# Description:
  # The phenotype is ranked and ordered from least to greatest
  # A random proportion of the data is selected to produce ranked interaction terms
    # Increasing the proportion of the data that is ranked increases the strength of the interactions
    # The leftover proportion of the data is randomly shuffled 
  # For each interaction, two features are shuffled, and an XOR interaction term is calclulated
  # The two features are ranked by the value of their XOR interaction term (0 -> 1) and then re-combined with the ranked phenotype
  # These components are combined column-wise: 
	# with randomly shuffled data to produce the dataset with interactions and noise
	# with the original data to produce the dataset with interactions and significant effects
# Notes on running this code:
  # We produced datasets for 0 -> 9 interactions in 10 separate R files, one for each interaction
  # Due to the way random seeds work in R, combining the code into ONE R file will produce different randomization results
  # To obtain the same datasets that we produced, copy the code for each interaction into 10 separate R files
  # We used R seeds 24-33 and ranked 40% of the dataset to create significant interactions combined with noise
  # We used R seeds 0-4 and 100-104 and ranked 21% of the dataset to create significant interactions combined with significant univariate effects


###---------------------- 0 interactions ----------------------###

library(tidyverse)

seed <- 0
set.seed(seed)

#read in data
BMIwTail <- read.csv("BMIwTail.csv")

#add in y data
BMIwTail <- BMIwTail %>% 
  mutate(y_rank = rank(bmi_w_tail_res_res))

#re-orders BMIwTail variable
y_rankedBMIwTail <- BMIwTail[order(BMIwTail$y_rank), ] 

#shuffle all variables
y_rankedBMIwTail_shuff <- y_rankedBMIwTail %>% #shuffle two univariates
  mutate(chr5.107167969_G = sample(chr5.107167969_G), 
         chr9.71715296_A = sample(chr9.71715296_A)) %>% 
  mutate(chr6.29889998_C = sample(chr6.29889998_C), 
         chr7.129118847_C = sample(chr7.129118847_C)) %>% 
  mutate(chr4.178946041_A = sample(chr4.178946041_A), 
         chr7.8599340_A = sample(chr7.8599340_A)) %>% 
  mutate(chr10.23267180_G = sample(chr10.23267180_G), 
         chr3.136492861_G = sample(chr3.136492861_G)) %>% 
  mutate(chr18.32316331_A = sample(chr18.32316331_A), 
         chr19.24321261_T = sample(chr19.24321261_T)) %>% 
  mutate(chr18.27348077_G = sample(chr18.27348077_G), 
         chr1.281788173_G = sample(chr1.281788173_G)) %>% 
  mutate(chr2.241577141_C = sample(chr2.241577141_C),
         chr5.72916242_T = sample(chr5.72916242_T)) %>%
  mutate(chr8.103608382_G = sample(chr8.103608382_G),
         chr9.15866960_A = sample(chr9.15866960_A)) %>% 
  mutate(chr1.203085725_C = sample(chr1.203085725_C), 
         chr10.84091208_T = sample(chr10.84091208_T))

write_csv(y_rankedBMIwTail_shuff[,1:19], "seed", seed, "_0inter_18rand.csv")
  

###---------------------- 1 interaction ----------------------###

library(tidyverse)

seed <- 0
prop_ranked <- 0.21
set.seed(seed)

#read in data
BMIwTail <- read.csv("BMIwTail.csv")

#add in y data
BMIwTail <- BMIwTail %>% 
  mutate(y_rank = rank(bmi_w_tail_res_res))

#includes significant variables for re-combinign
y_rankedBMIwTail <- BMIwTail[order(BMIwTail$y_rank), ] 

#clip dataset
clip_vec <- sample(nrow(BMIwTail), nrow(BMIwTail) * prop_ranked) 
clipped <- BMIwTail[clip_vec, ]
clip_leftover <- BMIwTail[-clip_vec, ]

#shuffle other portion of dataset
#only shuffling chromosome pairs that are being ranked
clip_leftover_shuffle <- clip_leftover %>% 
  mutate(chr6.29889998_C = sample(chr6.29889998_C), 
         chr7.129118847_C = sample(chr7.129118847_C)) %>% 
  mutate(chr4.178946041_A = sample(chr4.178946041_A), 
         chr7.8599340_A = sample(chr7.8599340_A)) %>%
  mutate(chr5.107167969_G = sample(chr5.107167969_G), 
         chr5.72916242_T = sample(chr5.72916242_T)) %>% 
  mutate(chr18.32316331_A = sample(chr18.32316331_A), 
         chr19.24321261_T = sample(chr19.24321261_T)) %>% 
  mutate(chr18.27348077_G = sample(chr18.27348077_G), 
         chr10.84091208_T = sample(chr10.84091208_T)) %>% 
  mutate(chr8.103608382_G = sample(chr8.103608382_G), 
         chr9.15866960_A = sample(chr9.15866960_A)) %>% 
  mutate(chr1.203085725_C = sample(chr1.203085725_C), 
         chr1.281788173_G = sample(chr1.281788173_G)) %>% 
  mutate(chr2.241577141_C = sample(chr2.241577141_C), 
         chr3.136492861_G = sample(chr3.136492861_G)) %>% 
  mutate(chr9.71715296_A = sample(chr9.71715296_A), 
         chr10.23267180_G = sample(chr10.23267180_G)) %>% 
  select(-chr5.107167969_G, -chr9.71715296_A, 
         -chr6.29889998_C, -chr7.129118847_C, 
         -chr4.178946041_A, -chr7.8599340_A, 
         -chr3.136492861_G, -chr10.23267180_G, 
         -chr18.32316331_A, -chr19.24321261_T, 
         -chr18.27348077_G, -chr1.281788173_G,
         -chr2.241577141_C, -chr5.72916242_T,
         -chr8.103608382_G, -chr9.15866960_A) #REMOVE COLUMNS THAT AREN'T BEING SHUFFLED THEN RANKED


##########penetrance functions############

FunXOR <- function(df, X1, X2) {
  df <- df %>%
    mutate(XOR_inter = case_when(
      {{X1}} == 0 & {{X2}} == 0 ~ 0,
      {{X1}} == 0 & {{X2}} == 1 ~ 1,
      {{X1}} == 0 & {{X2}} == 2 ~ 0,
      {{X1}} == 1 & {{X2}} == 0 ~ 1,
      {{X1}} == 1 & {{X2}} == 1 ~ 0,
      {{X1}} == 1 & {{X2}} == 2 ~ 1,
      {{X1}} == 2 & {{X2}} == 0 ~ 0,
      {{X1}} == 2 & {{X2}} == 1 ~ 1,
      {{X1}} == 2 & {{X2}} == 2 ~ 0
    ))
  return(df)
}


########creating datasets###########

#each 'shuffled' dataset includes 
#an XOR interaction term produced from two selected features
#an inter_rank term that ranks the XOR interaction term from 0 to 1
#ranking ties are broken randomly
#all XOR interactions of 0 are randomly ranked with lower values
#then all XOR interactions of 1 are randomly ranked with highger values
#each 'x_ranked' dataset is ordered by the XOR rank
#the first two columns are the original features
#the third column is the XOR interaction term
#the fourth column is the rank of the XOR interaction term

##1
#SECOND TO BE REMOVED
# shuffled1 <- clipped %>% 
#   mutate(chr6.29889998_C = sample(chr6.29889998_C), #shuffle first variable
#          chr7.129118847_C = sample(chr7.129118847_C)) %>% #shuffle second variable
#   FunXOR(chr6.29889998_C, chr7.129118847_C) %>% #creater an XOR interaction term
#   mutate(inter_rank = rank(XOR_inter, ties.method = "random")) #rank the  interaction term, break ties randomly
# 
# x_ranked1 <- shuffled1[order(shuffled1$inter_rank), #order x_rank data by the interaction term ranking
#                        c('chr6.29889998_C', 'chr7.129118847_C', #select two original features
#                          'XOR_inter', 'inter_rank')] #select interaction information

##2 
#THIRD TO BE REMOVED
# shuffled2 <- clipped %>% 
#   mutate(chr4.178946041_A = sample(chr4.178946041_A), 
#          chr7.8599340_A = sample(chr7.8599340_A)) %>% 
#   FunXOR(chr4.178946041_A, chr7.8599340_A) %>% 
#   mutate(inter_rank = rank(XOR_inter, ties.method = "random")) 
# 
# x_ranked2 <- shuffled2[order(shuffled2$inter_rank), 
#                        c('chr4.178946041_A', 'chr7.8599340_A', 
#                          'XOR_inter', 'inter_rank')]

##3
#FIFTH TO BE REMOVED
# shuffled3 <- clipped %>% 
#   mutate(chr18.32316331_A = sample(chr18.32316331_A), 
#          chr19.24321261_T = sample(chr19.24321261_T)) %>% 
#   FunXOR(chr18.32316331_A, chr19.24321261_T) %>% 
#   mutate(inter_rank = rank(XOR_inter, ties.method = "random")) 
# 
# x_ranked3 <- shuffled3[order(shuffled3$inter_rank), 
#                        c('chr18.32316331_A', 'chr19.24321261_T', 
#                          'XOR_inter', 'inter_rank')]

##4
#SEVENTH TO BE REMOVED
# shuffled4 <- clipped %>%
#   mutate(chr2.241577141_C = sample(chr2.241577141_C),
#          chr5.72916242_T = sample(chr5.72916242_T)) %>%
#   FunXOR(chr2.241577141_C, chr5.72916242_T) %>%
#   mutate(inter_rank = rank(XOR_inter, ties.method = "random"))
# 
# x_ranked4 <- shuffled4[order(shuffled4$inter_rank),
#                        c('chr2.241577141_C', 'chr5.72916242_T',
#                          'XOR_inter', 'inter_rank')]

##5
#SIXTH TO BE REMOVED
# shuffled5 <- clipped %>%
#   mutate(chr18.27348077_G = sample(chr18.27348077_G),
#          chr1.281788173_G = sample(chr1.281788173_G)) %>%
#   FunXOR(chr18.27348077_G, chr1.281788173_G) %>%
#   mutate(inter_rank = rank(XOR_inter, ties.method = "random"))
# 
# x_ranked5 <- shuffled5[order(shuffled5$inter_rank),
#                        c('chr18.27348077_G', 'chr1.281788173_G',
#                          'XOR_inter', 'inter_rank')]

##6
#EIGHT TO BE REMOVED
# shuffled6 <- clipped %>%
#   mutate(chr8.103608382_G = sample(chr8.103608382_G),
#          chr9.15866960_A = sample(chr9.15866960_A)) %>%
#   FunXOR(chr8.103608382_G, chr9.15866960_A) %>%
#   mutate(inter_rank = rank(XOR_inter, ties.method = "random"))
# 
# x_ranked6 <- shuffled6[order(shuffled6$inter_rank),
#                        c('chr8.103608382_G', 'chr9.15866960_A',
#                          'XOR_inter', 'inter_rank')]

##7

shuffled7 <- clipped %>% 
  mutate(chr1.203085725_C = sample(chr1.203085725_C), 
         chr10.84091208_T = sample(chr10.84091208_T)) %>% 
  FunXOR(chr1.203085725_C, chr10.84091208_T) %>% 
  mutate(inter_rank = rank(XOR_inter, ties.method = "random")) 

x_ranked7 <- shuffled7[order(shuffled7$inter_rank), 
                       c('chr1.203085725_C', 'chr10.84091208_T', 
                         'XOR_inter', 'inter_rank')]

##8
#FIRST TO BE REMOVED
# shuffled8 <- clipped %>% 
#   mutate(chr5.107167969_G = sample(chr5.107167969_G), 
#          chr9.71715296_A = sample(chr9.71715296_A)) %>% 
#   FunXOR(chr5.107167969_G, chr9.71715296_A) %>% 
#   mutate(inter_rank = rank(XOR_inter, ties.method = "random")) 
# 
# x_ranked8 <- shuffled8[order(shuffled8$inter_rank), 
#                        c('chr5.107167969_G', 'chr9.71715296_A', 
#                          'XOR_inter', 'inter_rank')]

##9
#FOURTH TO BE REMOVED
# shuffled9 <- clipped %>% 
#   mutate(chr10.23267180_G = sample(chr10.23267180_G), 
#          chr3.136492861_G = sample(chr3.136492861_G)) %>% 
#   FunXOR(chr10.23267180_G, chr3.136492861_G) %>% 
#   mutate(inter_rank = rank(XOR_inter, ties.method = "random")) 
# 
# x_ranked9 <- shuffled9[order(shuffled9$inter_rank), 
#                        c('chr10.23267180_G', 'chr3.136492861_G', 
#                          'XOR_inter', 'inter_rank')]

#######create final dataset
#REMOVE X_RANKED THAT WASN'T USED
clipped_final <- clipped[order(clipped$y_rank),] %>% 
  #the first and second columns of each x_ranked data include features, ranked by their XOR interaction
  #combine phenotype data with ranked features
  select(bmi_w_tail_res_res, y_rank) %>% 
  #cbind(x_ranked1[, c(1, 2)]) %>% #SECOND
  #cbind(x_ranked2[, c(1, 2)]) %>% #THIRD
  #cbind(x_ranked3[, c(1, 2)]) %>% #FIFTH
  #cbind(x_ranked4[, c(1, 2)]) %>% #SEVENTH
  #cbind(x_ranked5[, c(1, 2)]) %>% #SIXTH
  #cbind(x_ranked6[, c(1, 2)]) %>% #EIGHT
  cbind(x_ranked7[, c(1, 2)]) %>% 
  #cbind(x_ranked8[, c(1, 2)]) %>% #FIRST
  #cbind(x_ranked9[, c(1, 2)]) %>% #FOURTH
  select(colnames(clip_leftover_shuffle))

#combine row-wise with previous shuffled data
comb_final <- clipped_final %>% 
  rbind(clip_leftover_shuffle)

#order by y_rank
comb_final <- comb_final[order(comb_final$y_rank), ]

#combine column-wise with shuffled
comb_shuff_final <- y_rankedBMIwTail_shuff %>% 
  select(chr5.107167969_G, chr9.71715296_A,
         chr6.29889998_C, chr7.129118847_C,
         chr4.178946041_A, chr7.8599340_A,
         chr10.23267180_G, chr3.136492861_G,
         chr18.32316331_A, chr19.24321261_T,
         chr18.27348077_G, chr1.281788173_G,
         chr2.241577141_C, chr5.72916242_T,
         chr8.103608382_G, chr9.15866960_A) %>% #SELECT COLUMNS THAT WEREN'T SHUFFLED THEN RANKED
  cbind(comb_final) %>%
  select(colnames(BMIwTail))

#don't include y_rank in final csv
write_csv(comb_shuff_final[,1:19], paste0("seed", seed, "_1inter_16rand_", prop_ranked*100, "split.csv"))

#combined column-wise with significant
comb_sig_final <- y_rankedBMIwTail %>% 
  select(chr5.107167969_G, chr9.71715296_A, 
         chr6.29889998_C, chr7.129118847_C, 
         chr4.178946041_A, chr7.8599340_A, 
         chr10.23267180_G, chr3.136492861_G, 
         chr18.32316331_A, chr19.24321261_T, 
         chr18.27348077_G, chr1.281788173_G, 
         chr2.241577141_C, chr5.72916242_T, 
         chr8.103608382_G, chr9.15866960_A) %>% 
  cbind(comb_final) %>% 
  select(colnames(BMIwTail))

write_csv(comb_sig_final[,1:19], paste0("seed", seed, "_1inter_16sig_", prop_ranked*100, "split.csv"))


###---------------------- 2 interactions ----------------------###

library(tidyverse)

seed <- 0
prop_ranked <- 0.21
set.seed(seed)

#read in data
BMIwTail <- read.csv("BMIwTail.csv")

#add in y data
BMIwTail <- BMIwTail %>% 
  mutate(y_rank = rank(bmi_w_tail_res_res))

#includes significant variables for re-combinign
y_rankedBMIwTail <- BMIwTail[order(BMIwTail$y_rank), ] 

#clip dataset
clip_vec <- sample(nrow(BMIwTail), nrow(BMIwTail) * prop_ranked)
clipped <- BMIwTail[clip_vec, ]
clip_leftover <- BMIwTail[-clip_vec, ]

#shuffle other portion of dataset
#only shuffling chromosome pairs that are being ranked
clip_leftover_shuffle <- clip_leftover %>% 
  mutate(chr6.29889998_C = sample(chr6.29889998_C), 
         chr7.129118847_C = sample(chr7.129118847_C)) %>% 
  mutate(chr4.178946041_A = sample(chr4.178946041_A), 
         chr7.8599340_A = sample(chr7.8599340_A)) %>%
  mutate(chr5.107167969_G = sample(chr5.107167969_G), 
         chr5.72916242_T = sample(chr5.72916242_T)) %>% 
  mutate(chr18.32316331_A = sample(chr18.32316331_A), 
         chr19.24321261_T = sample(chr19.24321261_T)) %>% 
  mutate(chr18.27348077_G = sample(chr18.27348077_G), 
         chr10.84091208_T = sample(chr10.84091208_T)) %>% 
  mutate(chr8.103608382_G = sample(chr8.103608382_G), 
         chr9.15866960_A = sample(chr9.15866960_A)) %>% 
  mutate(chr1.203085725_C = sample(chr1.203085725_C), 
         chr1.281788173_G = sample(chr1.281788173_G)) %>% 
  mutate(chr2.241577141_C = sample(chr2.241577141_C), 
         chr3.136492861_G = sample(chr3.136492861_G)) %>% 
  mutate(chr9.71715296_A = sample(chr9.71715296_A), 
         chr10.23267180_G = sample(chr10.23267180_G)) %>% 
  select(-chr5.107167969_G, -chr9.71715296_A, 
         -chr6.29889998_C, -chr7.129118847_C, 
         -chr4.178946041_A, -chr7.8599340_A, 
         -chr3.136492861_G, -chr10.23267180_G, 
         -chr18.32316331_A, -chr19.24321261_T, 
         -chr18.27348077_G, -chr1.281788173_G,
         -chr2.241577141_C, -chr5.72916242_T)
         #-chr8.103608382_G, -chr9.15866960_A) #REMOVE COLUMNS THAT AREN'T BEING SHUFFLED THEN RANKED


##########penetrance functions############

FunXOR <- function(df, X1, X2) {
  df <- df %>%
    mutate(XOR_inter = case_when(
      {{X1}} == 0 & {{X2}} == 0 ~ 0,
      {{X1}} == 0 & {{X2}} == 1 ~ 1,
      {{X1}} == 0 & {{X2}} == 2 ~ 0,
      {{X1}} == 1 & {{X2}} == 0 ~ 1,
      {{X1}} == 1 & {{X2}} == 1 ~ 0,
      {{X1}} == 1 & {{X2}} == 2 ~ 1,
      {{X1}} == 2 & {{X2}} == 0 ~ 0,
      {{X1}} == 2 & {{X2}} == 1 ~ 1,
      {{X1}} == 2 & {{X2}} == 2 ~ 0
    ))
  return(df)
}


########creating datasets###########


##1
#SECOND TO BE REMOVED
# shuffled1 <- clipped %>% 
#   mutate(chr6.29889998_C = sample(chr6.29889998_C), 
#          chr7.129118847_C = sample(chr7.129118847_C)) %>% 
#   FunXOR(chr6.29889998_C, chr7.129118847_C) %>% 
#   mutate(inter_rank = rank(XOR_inter, ties.method = "random")) 
# 
# x_ranked1 <- shuffled1[order(shuffled1$inter_rank), 
#                            c('chr6.29889998_C', 'chr7.129118847_C', 
#                              'XOR_inter', 'inter_rank')]

##2 
#THIRD TO BE REMOVED
# shuffled2 <- clipped %>% 
#   mutate(chr4.178946041_A = sample(chr4.178946041_A), 
#          chr7.8599340_A = sample(chr7.8599340_A)) %>% 
#   FunXOR(chr4.178946041_A, chr7.8599340_A) %>% 
#   mutate(inter_rank = rank(XOR_inter, ties.method = "random")) 
# 
# x_ranked2 <- shuffled2[order(shuffled2$inter_rank), 
#                        c('chr4.178946041_A', 'chr7.8599340_A', 
#                          'XOR_inter', 'inter_rank')]

##3
#FIFTH TO BE REMOVED
# shuffled3 <- clipped %>% 
#   mutate(chr18.32316331_A = sample(chr18.32316331_A), 
#          chr19.24321261_T = sample(chr19.24321261_T)) %>% 
#   FunXOR(chr18.32316331_A, chr19.24321261_T) %>% 
#   mutate(inter_rank = rank(XOR_inter, ties.method = "random")) 
# 
# x_ranked3 <- shuffled3[order(shuffled3$inter_rank), 
#                        c('chr18.32316331_A', 'chr19.24321261_T', 
#                          'XOR_inter', 'inter_rank')]

##4
#SEVENTH TO BE REMOVED
# shuffled4 <- clipped %>%
#   mutate(chr2.241577141_C = sample(chr2.241577141_C),
#          chr5.72916242_T = sample(chr5.72916242_T)) %>%
#   FunXOR(chr2.241577141_C, chr5.72916242_T) %>%
#   mutate(inter_rank = rank(XOR_inter, ties.method = "random"))
# 
# x_ranked4 <- shuffled4[order(shuffled4$inter_rank),
#                        c('chr2.241577141_C', 'chr5.72916242_T',
#                          'XOR_inter', 'inter_rank')]

##5
#SIXTH TO BE REMOVED
# shuffled5 <- clipped %>%
#   mutate(chr18.27348077_G = sample(chr18.27348077_G),
#          chr1.281788173_G = sample(chr1.281788173_G)) %>%
#   FunXOR(chr18.27348077_G, chr1.281788173_G) %>%
#   mutate(inter_rank = rank(XOR_inter, ties.method = "random"))
# 
# x_ranked5 <- shuffled5[order(shuffled5$inter_rank),
#                        c('chr18.27348077_G', 'chr1.281788173_G',
#                          'XOR_inter', 'inter_rank')]

##6
#EIGHT TO BE REMOVED
shuffled6 <- clipped %>%
  mutate(chr8.103608382_G = sample(chr8.103608382_G),
         chr9.15866960_A = sample(chr9.15866960_A)) %>%
  FunXOR(chr8.103608382_G, chr9.15866960_A) %>%
  mutate(inter_rank = rank(XOR_inter, ties.method = "random"))

x_ranked6 <- shuffled6[order(shuffled6$inter_rank),
                       c('chr8.103608382_G', 'chr9.15866960_A',
                         'XOR_inter', 'inter_rank')]

##7

shuffled7 <- clipped %>% 
  mutate(chr1.203085725_C = sample(chr1.203085725_C), 
         chr10.84091208_T = sample(chr10.84091208_T)) %>% 
  FunXOR(chr1.203085725_C, chr10.84091208_T) %>% 
  mutate(inter_rank = rank(XOR_inter, ties.method = "random")) 

x_ranked7 <- shuffled7[order(shuffled7$inter_rank), 
                       c('chr1.203085725_C', 'chr10.84091208_T', 
                         'XOR_inter', 'inter_rank')]

##8
#FIRST TO BE REMOVED
# shuffled8 <- clipped %>% 
#   mutate(chr5.107167969_G = sample(chr5.107167969_G), 
#          chr9.71715296_A = sample(chr9.71715296_A)) %>% 
#   FunXOR(chr5.107167969_G, chr9.71715296_A) %>% 
#   mutate(inter_rank = rank(XOR_inter, ties.method = "random")) 
# 
# x_ranked8 <- shuffled8[order(shuffled8$inter_rank), 
#                        c('chr5.107167969_G', 'chr9.71715296_A', 
#                          'XOR_inter', 'inter_rank')]

##9
#FOURTH TO BE REMOVED
# shuffled9 <- clipped %>% 
#   mutate(chr10.23267180_G = sample(chr10.23267180_G), 
#          chr3.136492861_G = sample(chr3.136492861_G)) %>% 
#   FunXOR(chr10.23267180_G, chr3.136492861_G) %>% 
#   mutate(inter_rank = rank(XOR_inter, ties.method = "random")) 
# 
# x_ranked9 <- shuffled9[order(shuffled9$inter_rank), 
#                        c('chr10.23267180_G', 'chr3.136492861_G', 
#                          'XOR_inter', 'inter_rank')]

#######create final dataset
#REMOVE X_RANKED THAT WASN'T USED
clipped_final <- clipped[order(clipped$y_rank),] %>% 
  select(bmi_w_tail_res_res, y_rank) %>% 
  #cbind(x_ranked1[, c(1, 2)]) %>% #SECOND
  #cbind(x_ranked2[, c(1, 2)]) %>% #THIRD
  #cbind(x_ranked3[, c(1, 2)]) %>% #FIFTH
  #cbind(x_ranked4[, c(1, 2)]) %>% #SEVENTH
  #cbind(x_ranked5[, c(1, 2)]) %>% #SIXTH
  cbind(x_ranked6[, c(1, 2)]) %>% #EIGHT
  cbind(x_ranked7[, c(1, 2)]) %>% 
  #cbind(x_ranked8[, c(1, 2)]) %>% #FIRST
  #cbind(x_ranked9[, c(1, 2)]) %>% #FOURTH
  select(colnames(clip_leftover_shuffle))

#combine row-wise with previous shuffled data
comb_final <- clipped_final %>% 
  rbind(clip_leftover_shuffle)

#####@ EZ CHECK THAT COLUMN ORDER IS THE SAME HERE BEFORE RUNNING
#order by y_rank
comb_final <- comb_final[order(comb_final$y_rank), ]

#combine column-wise with shuffled
comb_shuff_final <- y_rankedBMIwTail_shuff %>% #CHOOSE THE DATASET TO COMBINE WITH (shuffled or unshuffled?)
  select(chr5.107167969_G, chr9.71715296_A,
         chr6.29889998_C, chr7.129118847_C,
         chr4.178946041_A, chr7.8599340_A,
         chr10.23267180_G, chr3.136492861_G,
         chr18.32316331_A, chr19.24321261_T,
         chr18.27348077_G, chr1.281788173_G,
         chr2.241577141_C, chr5.72916242_T) %>%
         #chr8.103608382_G, chr9.15866960_A) %>% #SELECT COLUMNS THAT WEREN'T SHUFFLED THEN RANKED
  cbind(comb_final) %>%
  select(colnames(BMIwTail))

write_csv(comb_shuff_final[,1:19], "seed", seed, "_2inter_14rand_", prop_ranked*100, "split.csv"))

#combined column-wise with significant
comb_sig_final <- y_rankedBMIwTail %>% 
  select(chr5.107167969_G, chr9.71715296_A, 
         chr6.29889998_C, chr7.129118847_C, 
         chr4.178946041_A, chr7.8599340_A, 
         chr10.23267180_G, chr3.136492861_G, 
         chr18.32316331_A, chr19.24321261_T, 
         chr18.27348077_G, chr1.281788173_G, 
         chr2.241577141_C, chr5.72916242_T) %>% 
         #chr8.103608382_G, chr9.15866960_A) %>% 
  cbind(comb_final) %>% 
  select(colnames(BMIwTail))

write_csv(comb_sig_final[,1:19], paste0("seed", seed, "_2inter_14sig_", prop_ranked*100, "split.csv"))


###---------------------- 3 interactions ----------------------###

library(tidyverse)

seed <- 0
prop_ranked <- 0.21
set.seed(seed)

#read in data
BMIwTail <- read.csv("BMIwTail.csv")

#add in y data
BMIwTail <- BMIwTail %>% 
  mutate(y_rank = rank(bmi_w_tail_res_res))

#includes significant variables for re-combinign
y_rankedBMIwTail <- BMIwTail[order(BMIwTail$y_rank), ] 

#clip dataset
clip_vec <- sample(nrow(BMIwTail), nrow(BMIwTail) * prop_ranked) 
clipped <- BMIwTail[clip_vec, ]
clip_leftover <- BMIwTail[-clip_vec, ]

#shuffle other portion of dataset
#only shuffling chromosome pairs that are being ranked
clip_leftover_shuffle <- clip_leftover %>% 
  mutate(chr6.29889998_C = sample(chr6.29889998_C), 
         chr7.129118847_C = sample(chr7.129118847_C)) %>% 
  mutate(chr4.178946041_A = sample(chr4.178946041_A), 
         chr7.8599340_A = sample(chr7.8599340_A)) %>%
  mutate(chr5.107167969_G = sample(chr5.107167969_G), 
         chr5.72916242_T = sample(chr5.72916242_T)) %>% 
  mutate(chr18.32316331_A = sample(chr18.32316331_A), 
         chr19.24321261_T = sample(chr19.24321261_T)) %>% 
  mutate(chr18.27348077_G = sample(chr18.27348077_G), 
         chr10.84091208_T = sample(chr10.84091208_T)) %>% 
  mutate(chr8.103608382_G = sample(chr8.103608382_G), 
         chr9.15866960_A = sample(chr9.15866960_A)) %>% 
  mutate(chr1.203085725_C = sample(chr1.203085725_C), 
         chr1.281788173_G = sample(chr1.281788173_G)) %>% 
  mutate(chr2.241577141_C = sample(chr2.241577141_C), 
         chr3.136492861_G = sample(chr3.136492861_G)) %>% 
  mutate(chr9.71715296_A = sample(chr9.71715296_A), 
         chr10.23267180_G = sample(chr10.23267180_G)) %>% 
  select(-chr5.107167969_G, -chr9.71715296_A, 
         -chr6.29889998_C, -chr7.129118847_C, 
         -chr4.178946041_A, -chr7.8599340_A, 
         -chr3.136492861_G, -chr10.23267180_G, 
         -chr18.32316331_A, -chr19.24321261_T, 
         -chr18.27348077_G, -chr1.281788173_G)
         #-chr2.241577141_C, -chr5.72916242_T)
         #-chr8.103608382_G, -chr9.15866960_A) #REMOVE COLUMNS THAT AREN'T BEING SHUFFLED THEN RANKED


##########penetrance functions############

FunXOR <- function(df, X1, X2) {
  df <- df %>%
    mutate(XOR_inter = case_when(
      {{X1}} == 0 & {{X2}} == 0 ~ 0,
      {{X1}} == 0 & {{X2}} == 1 ~ 1,
      {{X1}} == 0 & {{X2}} == 2 ~ 0,
      {{X1}} == 1 & {{X2}} == 0 ~ 1,
      {{X1}} == 1 & {{X2}} == 1 ~ 0,
      {{X1}} == 1 & {{X2}} == 2 ~ 1,
      {{X1}} == 2 & {{X2}} == 0 ~ 0,
      {{X1}} == 2 & {{X2}} == 1 ~ 1,
      {{X1}} == 2 & {{X2}} == 2 ~ 0
    ))
  return(df)
}


########creating datasets###########


##1
#SECOND TO BE REMOVED
# shuffled1 <- clipped %>% 
#   mutate(chr6.29889998_C = sample(chr6.29889998_C), 
#          chr7.129118847_C = sample(chr7.129118847_C)) %>% 
#   FunXOR(chr6.29889998_C, chr7.129118847_C) %>% 
#   mutate(inter_rank = rank(XOR_inter, ties.method = "random")) 
# 
# x_ranked1 <- shuffled1[order(shuffled1$inter_rank), 
#                            c('chr6.29889998_C', 'chr7.129118847_C', 
#                              'XOR_inter', 'inter_rank')]

##2 
#THIRD TO BE REMOVED
# shuffled2 <- clipped %>% 
#   mutate(chr4.178946041_A = sample(chr4.178946041_A), 
#          chr7.8599340_A = sample(chr7.8599340_A)) %>% 
#   FunXOR(chr4.178946041_A, chr7.8599340_A) %>% 
#   mutate(inter_rank = rank(XOR_inter, ties.method = "random")) 
# 
# x_ranked2 <- shuffled2[order(shuffled2$inter_rank), 
#                        c('chr4.178946041_A', 'chr7.8599340_A', 
#                          'XOR_inter', 'inter_rank')]

##3
#FIFTH TO BE REMOVED
# shuffled3 <- clipped %>% 
#   mutate(chr18.32316331_A = sample(chr18.32316331_A), 
#          chr19.24321261_T = sample(chr19.24321261_T)) %>% 
#   FunXOR(chr18.32316331_A, chr19.24321261_T) %>% 
#   mutate(inter_rank = rank(XOR_inter, ties.method = "random")) 
# 
# x_ranked3 <- shuffled3[order(shuffled3$inter_rank), 
#                        c('chr18.32316331_A', 'chr19.24321261_T', 
#                          'XOR_inter', 'inter_rank')]

##4
#SEVENTH TO BE REMOVED
shuffled4 <- clipped %>%
  mutate(chr2.241577141_C = sample(chr2.241577141_C),
         chr5.72916242_T = sample(chr5.72916242_T)) %>%
  FunXOR(chr2.241577141_C, chr5.72916242_T) %>%
  mutate(inter_rank = rank(XOR_inter, ties.method = "random"))

x_ranked4 <- shuffled4[order(shuffled4$inter_rank),
                       c('chr2.241577141_C', 'chr5.72916242_T',
                         'XOR_inter', 'inter_rank')]

##5
#SIXTH TO BE REMOVED
# shuffled5 <- clipped %>%
#   mutate(chr18.27348077_G = sample(chr18.27348077_G),
#          chr1.281788173_G = sample(chr1.281788173_G)) %>%
#   FunXOR(chr18.27348077_G, chr1.281788173_G) %>%
#   mutate(inter_rank = rank(XOR_inter, ties.method = "random"))
# 
# x_ranked5 <- shuffled5[order(shuffled5$inter_rank),
#                        c('chr18.27348077_G', 'chr1.281788173_G',
#                          'XOR_inter', 'inter_rank')]

##6
#EIGHT TO BE REMOVED
shuffled6 <- clipped %>%
  mutate(chr8.103608382_G = sample(chr8.103608382_G),
         chr9.15866960_A = sample(chr9.15866960_A)) %>%
  FunXOR(chr8.103608382_G, chr9.15866960_A) %>%
  mutate(inter_rank = rank(XOR_inter, ties.method = "random"))

x_ranked6 <- shuffled6[order(shuffled6$inter_rank),
                       c('chr8.103608382_G', 'chr9.15866960_A',
                         'XOR_inter', 'inter_rank')]

##7

shuffled7 <- clipped %>% 
  mutate(chr1.203085725_C = sample(chr1.203085725_C), 
         chr10.84091208_T = sample(chr10.84091208_T)) %>% 
  FunXOR(chr1.203085725_C, chr10.84091208_T) %>% 
  mutate(inter_rank = rank(XOR_inter, ties.method = "random")) 

x_ranked7 <- shuffled7[order(shuffled7$inter_rank), 
                       c('chr1.203085725_C', 'chr10.84091208_T', 
                         'XOR_inter', 'inter_rank')]

##8
#FIRST TO BE REMOVED
# shuffled8 <- clipped %>% 
#   mutate(chr5.107167969_G = sample(chr5.107167969_G), 
#          chr9.71715296_A = sample(chr9.71715296_A)) %>% 
#   FunXOR(chr5.107167969_G, chr9.71715296_A) %>% 
#   mutate(inter_rank = rank(XOR_inter, ties.method = "random")) 
# 
# x_ranked8 <- shuffled8[order(shuffled8$inter_rank), 
#                        c('chr5.107167969_G', 'chr9.71715296_A', 
#                          'XOR_inter', 'inter_rank')]

##9
#FOURTH TO BE REMOVED
# shuffled9 <- clipped %>% 
#   mutate(chr10.23267180_G = sample(chr10.23267180_G), 
#          chr3.136492861_G = sample(chr3.136492861_G)) %>% 
#   FunXOR(chr10.23267180_G, chr3.136492861_G) %>% 
#   mutate(inter_rank = rank(XOR_inter, ties.method = "random")) 
# 
# x_ranked9 <- shuffled9[order(shuffled9$inter_rank), 
#                        c('chr10.23267180_G', 'chr3.136492861_G', 
#                          'XOR_inter', 'inter_rank')]

#######create final dataset
#REMOVE X_RANKED THAT WASN'T USED
clipped_final <- clipped[order(clipped$y_rank),] %>% 
  select(bmi_w_tail_res_res, y_rank) %>% 
  #cbind(x_ranked1[, c(1, 2)]) %>% #SECOND
  #cbind(x_ranked2[, c(1, 2)]) %>% #THIRD
  #cbind(x_ranked3[, c(1, 2)]) %>% #FIFTH
  cbind(x_ranked4[, c(1, 2)]) %>% #SEVENTH
  #cbind(x_ranked5[, c(1, 2)]) %>% #SIXTH
  cbind(x_ranked6[, c(1, 2)]) %>% #EIGHT
  cbind(x_ranked7[, c(1, 2)]) %>% 
  #cbind(x_ranked8[, c(1, 2)]) %>% #FIRST
  #cbind(x_ranked9[, c(1, 2)]) %>% #FOURTH
  select(colnames(clip_leftover_shuffle))

#combine row-wise with previous shuffled data
comb_final <- clipped_final %>% 
  rbind(clip_leftover_shuffle)

#order by y_rank
comb_final <- comb_final[order(comb_final$y_rank), ]

#combine column-wise with shuffled
comb_shuff_final <- y_rankedBMIwTail_shuff %>% #CHOOSE THE DATASET TO COMBINE WITH (shuffled or unshuffled?)
  select(chr5.107167969_G, chr9.71715296_A,
         chr6.29889998_C, chr7.129118847_C,
         chr4.178946041_A, chr7.8599340_A,
         chr10.23267180_G, chr3.136492861_G,
         chr18.32316331_A, chr19.24321261_T,
         chr18.27348077_G, chr1.281788173_G) %>%
         #chr2.241577141_C, chr5.72916242_T) %>%
         #chr8.103608382_G, chr9.15866960_A) %>% #SELECT COLUMNS THAT WEREN'T SHUFFLED THEN RANKED
  cbind(comb_final) %>%
  select(colnames(BMIwTail))

write_csv(comb_shuff_final[,1:19], paste0("seed", seed, "_3inter_12rand_", prop_ranked*100, "split.csv"))

#combined column-wise with significant
comb_sig_final <- y_rankedBMIwTail %>% 
  select(chr5.107167969_G, chr9.71715296_A, 
         chr6.29889998_C, chr7.129118847_C, 
         chr4.178946041_A, chr7.8599340_A, 
         chr10.23267180_G, chr3.136492861_G, 
         chr18.32316331_A, chr19.24321261_T, 
         chr18.27348077_G, chr1.281788173_G) %>% 
         #chr2.241577141_C, chr5.72916242_T) %>% 
         #chr8.103608382_G, chr9.15866960_A) %>% 
  cbind(comb_final) %>% 
  select(colnames(BMIwTail))

write_csv(comb_sig_final[,1:19], paste0("seed", seed, "_3inter_12sig_", prop_ranked*100, "split.csv"))


###---------------------- 4 interactions ----------------------###

library(tidyverse)

seed <- 0
prop_ranked <- 0.21
set.seed(seed)

#read in data
BMIwTail <- read.csv("BMIwTail.csv")

#add in y data
BMIwTail <- BMIwTail %>% 
  mutate(y_rank = rank(bmi_w_tail_res_res))

#includes significant variables for re-combinign
y_rankedBMIwTail <- BMIwTail[order(BMIwTail$y_rank), ] 

#clip dataset
clip_vec <- sample(nrow(BMIwTail), nrow(BMIwTail) * prop_ranked) 
clipped <- BMIwTail[clip_vec, ]
clip_leftover <- BMIwTail[-clip_vec, ]

#shuffle other portion of dataset
#only shuffling chromosome pairs that are being ranked
clip_leftover_shuffle <- clip_leftover %>% 
  mutate(chr6.29889998_C = sample(chr6.29889998_C), 
         chr7.129118847_C = sample(chr7.129118847_C)) %>% 
  mutate(chr4.178946041_A = sample(chr4.178946041_A), 
         chr7.8599340_A = sample(chr7.8599340_A)) %>%
  mutate(chr5.107167969_G = sample(chr5.107167969_G), 
         chr5.72916242_T = sample(chr5.72916242_T)) %>% 
  mutate(chr18.32316331_A = sample(chr18.32316331_A), 
         chr19.24321261_T = sample(chr19.24321261_T)) %>% 
  mutate(chr18.27348077_G = sample(chr18.27348077_G), 
         chr10.84091208_T = sample(chr10.84091208_T)) %>% 
  mutate(chr8.103608382_G = sample(chr8.103608382_G), 
         chr9.15866960_A = sample(chr9.15866960_A)) %>% 
  mutate(chr1.203085725_C = sample(chr1.203085725_C), 
         chr1.281788173_G = sample(chr1.281788173_G)) %>% 
  mutate(chr2.241577141_C = sample(chr2.241577141_C), 
         chr3.136492861_G = sample(chr3.136492861_G)) %>% 
  mutate(chr9.71715296_A = sample(chr9.71715296_A), 
         chr10.23267180_G = sample(chr10.23267180_G)) %>% 
  select(-chr5.107167969_G, -chr9.71715296_A, 
         -chr6.29889998_C, -chr7.129118847_C, 
         -chr4.178946041_A, -chr7.8599340_A, 
         -chr3.136492861_G, -chr10.23267180_G, 
         -chr18.32316331_A, -chr19.24321261_T)
         #-chr18.27348077_G, -chr1.281788173_G)
         #-chr2.241577141_C, -chr5.72916242_T)
         #-chr8.103608382_G, -chr9.15866960_A) #REMOVE COLUMNS THAT AREN'T BEING SHUFFLED THEN RANKED


##########penetrance functions############

FunXOR <- function(df, X1, X2) {
  df <- df %>%
    mutate(XOR_inter = case_when(
      {{X1}} == 0 & {{X2}} == 0 ~ 0,
      {{X1}} == 0 & {{X2}} == 1 ~ 1,
      {{X1}} == 0 & {{X2}} == 2 ~ 0,
      {{X1}} == 1 & {{X2}} == 0 ~ 1,
      {{X1}} == 1 & {{X2}} == 1 ~ 0,
      {{X1}} == 1 & {{X2}} == 2 ~ 1,
      {{X1}} == 2 & {{X2}} == 0 ~ 0,
      {{X1}} == 2 & {{X2}} == 1 ~ 1,
      {{X1}} == 2 & {{X2}} == 2 ~ 0
    ))
  return(df)
}


########creating datasets###########


##1
#SECOND TO BE REMOVED
# shuffled1 <- clipped %>% 
#   mutate(chr6.29889998_C = sample(chr6.29889998_C), 
#          chr7.129118847_C = sample(chr7.129118847_C)) %>% 
#   FunXOR(chr6.29889998_C, chr7.129118847_C) %>% 
#   mutate(inter_rank = rank(XOR_inter, ties.method = "random")) 
# 
# x_ranked1 <- shuffled1[order(shuffled1$inter_rank), 
#                            c('chr6.29889998_C', 'chr7.129118847_C', 
#                              'XOR_inter', 'inter_rank')]

##2 
#THIRD TO BE REMOVED
# shuffled2 <- clipped %>% 
#   mutate(chr4.178946041_A = sample(chr4.178946041_A), 
#          chr7.8599340_A = sample(chr7.8599340_A)) %>% 
#   FunXOR(chr4.178946041_A, chr7.8599340_A) %>% 
#   mutate(inter_rank = rank(XOR_inter, ties.method = "random")) 
# 
# x_ranked2 <- shuffled2[order(shuffled2$inter_rank), 
#                        c('chr4.178946041_A', 'chr7.8599340_A', 
#                          'XOR_inter', 'inter_rank')]

##3
#FIFTH TO BE REMOVED
# shuffled3 <- clipped %>% 
#   mutate(chr18.32316331_A = sample(chr18.32316331_A), 
#          chr19.24321261_T = sample(chr19.24321261_T)) %>% 
#   FunXOR(chr18.32316331_A, chr19.24321261_T) %>% 
#   mutate(inter_rank = rank(XOR_inter, ties.method = "random")) 
# 
# x_ranked3 <- shuffled3[order(shuffled3$inter_rank), 
#                        c('chr18.32316331_A', 'chr19.24321261_T', 
#                          'XOR_inter', 'inter_rank')]

##4
#SEVENTH TO BE REMOVED
shuffled4 <- clipped %>%
  mutate(chr2.241577141_C = sample(chr2.241577141_C),
         chr5.72916242_T = sample(chr5.72916242_T)) %>%
  FunXOR(chr2.241577141_C, chr5.72916242_T) %>%
  mutate(inter_rank = rank(XOR_inter, ties.method = "random"))

x_ranked4 <- shuffled4[order(shuffled4$inter_rank),
                       c('chr2.241577141_C', 'chr5.72916242_T',
                         'XOR_inter', 'inter_rank')]

##5
#SIXTH TO BE REMOVED
shuffled5 <- clipped %>%
  mutate(chr18.27348077_G = sample(chr18.27348077_G),
         chr1.281788173_G = sample(chr1.281788173_G)) %>%
  FunXOR(chr18.27348077_G, chr1.281788173_G) %>%
  mutate(inter_rank = rank(XOR_inter, ties.method = "random"))

x_ranked5 <- shuffled5[order(shuffled5$inter_rank),
                       c('chr18.27348077_G', 'chr1.281788173_G',
                         'XOR_inter', 'inter_rank')]

##6
#EIGHT TO BE REMOVED
shuffled6 <- clipped %>%
  mutate(chr8.103608382_G = sample(chr8.103608382_G),
         chr9.15866960_A = sample(chr9.15866960_A)) %>%
  FunXOR(chr8.103608382_G, chr9.15866960_A) %>%
  mutate(inter_rank = rank(XOR_inter, ties.method = "random"))

x_ranked6 <- shuffled6[order(shuffled6$inter_rank),
                       c('chr8.103608382_G', 'chr9.15866960_A',
                         'XOR_inter', 'inter_rank')]

##7

shuffled7 <- clipped %>% 
  mutate(chr1.203085725_C = sample(chr1.203085725_C), 
         chr10.84091208_T = sample(chr10.84091208_T)) %>% 
  FunXOR(chr1.203085725_C, chr10.84091208_T) %>% 
  mutate(inter_rank = rank(XOR_inter, ties.method = "random")) 

x_ranked7 <- shuffled7[order(shuffled7$inter_rank), 
                       c('chr1.203085725_C', 'chr10.84091208_T', 
                         'XOR_inter', 'inter_rank')]

##8
#FIRST TO BE REMOVED
# shuffled8 <- clipped %>% 
#   mutate(chr5.107167969_G = sample(chr5.107167969_G), 
#          chr9.71715296_A = sample(chr9.71715296_A)) %>% 
#   FunXOR(chr5.107167969_G, chr9.71715296_A) %>% 
#   mutate(inter_rank = rank(XOR_inter, ties.method = "random")) 
# 
# x_ranked8 <- shuffled8[order(shuffled8$inter_rank), 
#                        c('chr5.107167969_G', 'chr9.71715296_A', 
#                          'XOR_inter', 'inter_rank')]

##9
#FOURTH TO BE REMOVED
# shuffled9 <- clipped %>% 
#   mutate(chr10.23267180_G = sample(chr10.23267180_G), 
#          chr3.136492861_G = sample(chr3.136492861_G)) %>% 
#   FunXOR(chr10.23267180_G, chr3.136492861_G) %>% 
#   mutate(inter_rank = rank(XOR_inter, ties.method = "random")) 
# 
# x_ranked9 <- shuffled9[order(shuffled9$inter_rank), 
#                        c('chr10.23267180_G', 'chr3.136492861_G', 
#                          'XOR_inter', 'inter_rank')]

#######create final dataset
#REMOVE X_RANKED THAT WASN'T USED
clipped_final <- clipped[order(clipped$y_rank),] %>% 
  select(bmi_w_tail_res_res, y_rank) %>% 
  #cbind(x_ranked1[, c(1, 2)]) %>% #SECOND
  #cbind(x_ranked2[, c(1, 2)]) %>% #THIRD
  #cbind(x_ranked3[, c(1, 2)]) %>% #FIFTH
  cbind(x_ranked4[, c(1, 2)]) %>% #SEVENTH
  cbind(x_ranked5[, c(1, 2)]) %>% #SIXTH
  cbind(x_ranked6[, c(1, 2)]) %>% #EIGHT
  cbind(x_ranked7[, c(1, 2)]) %>% 
  #cbind(x_ranked8[, c(1, 2)]) %>% #FIRST
  #cbind(x_ranked9[, c(1, 2)]) %>% #FOURTH
  select(colnames(clip_leftover_shuffle))

#combine row-wise with previous shuffled data
comb_final <- clipped_final %>% 
  rbind(clip_leftover_shuffle)

#order by y_rank
comb_final <- comb_final[order(comb_final$y_rank), ]

#combine column-wise with shuffled
comb_shuff_final <- y_rankedBMIwTail_shuff %>% 
  select(chr5.107167969_G, chr9.71715296_A,
         chr6.29889998_C, chr7.129118847_C,
         chr4.178946041_A, chr7.8599340_A,
         chr10.23267180_G, chr3.136492861_G,
         chr18.32316331_A, chr19.24321261_T) %>%
         #chr18.27348077_G, chr1.281788173_G) %>%
         #chr2.241577141_C, chr5.72916242_T) %>%
         #chr8.103608382_G, chr9.15866960_A) %>% #SELECT COLUMNS THAT WEREN'T SHUFFLED THEN RANKED
  cbind(comb_final) %>%
  select(colnames(BMIwTail))

write_csv(comb_shuff_final[,1:19], paste0("seed", seed, "_4inter_10rand_", prop_ranked*100, "split.csv"))

#combined column-wise with significant
comb_sig_final <- y_rankedBMIwTail %>% 
  select(chr5.107167969_G, chr9.71715296_A, 
         chr6.29889998_C, chr7.129118847_C, 
         chr4.178946041_A, chr7.8599340_A, 
         chr10.23267180_G, chr3.136492861_G, 
         chr18.32316331_A, chr19.24321261_T) %>% 
         #chr18.27348077_G, chr1.281788173_G) %>% 
         #chr2.241577141_C, chr5.72916242_T) %>% 
         #chr8.103608382_G, chr9.15866960_A) %>% 
  cbind(comb_final) %>% 
  select(colnames(BMIwTail))

write_csv(comb_sig_final[,1:19], paste0("seed", seed, "_4inter_10sig_", prop_ranked*100, "split.csv"))


###---------------------- 5 interactions ----------------------###

library(tidyverse)

seed <- 0
prop_ranked <- 0.21
set.seed(seed)

#read in data
BMIwTail <- read.csv("BMIwTail.csv")

#add in y data
BMIwTail <- BMIwTail %>% 
  mutate(y_rank = rank(bmi_w_tail_res_res))

#includes significant variables for re-combinign
y_rankedBMIwTail <- BMIwTail[order(BMIwTail$y_rank), ] 

#clip dataset
clip_vec <- sample(nrow(BMIwTail), nrow(BMIwTail) * prop_ranked) 
clipped <- BMIwTail[clip_vec, ]
clip_leftover <- BMIwTail[-clip_vec, ]

#shuffle other portion of dataset
#only shuffling chromosome pairs that are being ranked
clip_leftover_shuffle <- clip_leftover %>% 
  mutate(chr6.29889998_C = sample(chr6.29889998_C), 
         chr7.129118847_C = sample(chr7.129118847_C)) %>% 
  mutate(chr4.178946041_A = sample(chr4.178946041_A), 
         chr7.8599340_A = sample(chr7.8599340_A)) %>%
  mutate(chr5.107167969_G = sample(chr5.107167969_G), 
         chr5.72916242_T = sample(chr5.72916242_T)) %>% 
  mutate(chr18.32316331_A = sample(chr18.32316331_A), 
         chr19.24321261_T = sample(chr19.24321261_T)) %>% 
  mutate(chr18.27348077_G = sample(chr18.27348077_G), 
         chr10.84091208_T = sample(chr10.84091208_T)) %>% 
  mutate(chr8.103608382_G = sample(chr8.103608382_G), 
         chr9.15866960_A = sample(chr9.15866960_A)) %>% 
  mutate(chr1.203085725_C = sample(chr1.203085725_C), 
         chr1.281788173_G = sample(chr1.281788173_G)) %>% 
  mutate(chr2.241577141_C = sample(chr2.241577141_C), 
         chr3.136492861_G = sample(chr3.136492861_G)) %>% 
  mutate(chr9.71715296_A = sample(chr9.71715296_A), 
         chr10.23267180_G = sample(chr10.23267180_G)) %>% 
  select(-chr5.107167969_G, -chr9.71715296_A, 
         -chr6.29889998_C, -chr7.129118847_C, 
         -chr4.178946041_A, -chr7.8599340_A, 
         -chr3.136492861_G, -chr10.23267180_G)
         #-chr18.32316331_A, -chr19.24321261_T)
         #-chr18.27348077_G, -chr1.281788173_G)
         #-chr2.241577141_C, -chr5.72916242_T)
         #-chr8.103608382_G, -chr9.15866960_A) #REMOVE COLUMNS THAT AREN'T BEING SHUFFLED THEN RANKED


##########penetrance functions############

FunXOR <- function(df, X1, X2) {
  df <- df %>%
    mutate(XOR_inter = case_when(
      {{X1}} == 0 & {{X2}} == 0 ~ 0,
      {{X1}} == 0 & {{X2}} == 1 ~ 1,
      {{X1}} == 0 & {{X2}} == 2 ~ 0,
      {{X1}} == 1 & {{X2}} == 0 ~ 1,
      {{X1}} == 1 & {{X2}} == 1 ~ 0,
      {{X1}} == 1 & {{X2}} == 2 ~ 1,
      {{X1}} == 2 & {{X2}} == 0 ~ 0,
      {{X1}} == 2 & {{X2}} == 1 ~ 1,
      {{X1}} == 2 & {{X2}} == 2 ~ 0
    ))
  return(df)
}


########creating datasets###########


##1
#SECOND TO BE REMOVED
# shuffled1 <- clipped %>% 
#   mutate(chr6.29889998_C = sample(chr6.29889998_C), 
#          chr7.129118847_C = sample(chr7.129118847_C)) %>% 
#   FunXOR(chr6.29889998_C, chr7.129118847_C) %>% 
#   mutate(inter_rank = rank(XOR_inter, ties.method = "random")) 
# 
# x_ranked1 <- shuffled1[order(shuffled1$inter_rank), 
#                            c('chr6.29889998_C', 'chr7.129118847_C', 
#                              'XOR_inter', 'inter_rank')]

##2 
#THIRD TO BE REMOVED
# shuffled2 <- clipped %>% 
#   mutate(chr4.178946041_A = sample(chr4.178946041_A), 
#          chr7.8599340_A = sample(chr7.8599340_A)) %>% 
#   FunXOR(chr4.178946041_A, chr7.8599340_A) %>% 
#   mutate(inter_rank = rank(XOR_inter, ties.method = "random")) 
# 
# x_ranked2 <- shuffled2[order(shuffled2$inter_rank), 
#                        c('chr4.178946041_A', 'chr7.8599340_A', 
#                          'XOR_inter', 'inter_rank')]

##3
#FIFTH TO BE REMOVED
shuffled3 <- clipped %>%
  mutate(chr18.32316331_A = sample(chr18.32316331_A),
         chr19.24321261_T = sample(chr19.24321261_T)) %>%
  FunXOR(chr18.32316331_A, chr19.24321261_T) %>%
  mutate(inter_rank = rank(XOR_inter, ties.method = "random"))

x_ranked3 <- shuffled3[order(shuffled3$inter_rank),
                       c('chr18.32316331_A', 'chr19.24321261_T',
                         'XOR_inter', 'inter_rank')]

##4
#SEVENTH TO BE REMOVED
shuffled4 <- clipped %>%
  mutate(chr2.241577141_C = sample(chr2.241577141_C),
         chr5.72916242_T = sample(chr5.72916242_T)) %>%
  FunXOR(chr2.241577141_C, chr5.72916242_T) %>%
  mutate(inter_rank = rank(XOR_inter, ties.method = "random"))

x_ranked4 <- shuffled4[order(shuffled4$inter_rank),
                       c('chr2.241577141_C', 'chr5.72916242_T',
                         'XOR_inter', 'inter_rank')]

##5
#SIXTH TO BE REMOVED
shuffled5 <- clipped %>%
  mutate(chr18.27348077_G = sample(chr18.27348077_G),
         chr1.281788173_G = sample(chr1.281788173_G)) %>%
  FunXOR(chr18.27348077_G, chr1.281788173_G) %>%
  mutate(inter_rank = rank(XOR_inter, ties.method = "random"))

x_ranked5 <- shuffled5[order(shuffled5$inter_rank),
                       c('chr18.27348077_G', 'chr1.281788173_G',
                         'XOR_inter', 'inter_rank')]

##6
#EIGHT TO BE REMOVED
shuffled6 <- clipped %>%
  mutate(chr8.103608382_G = sample(chr8.103608382_G),
         chr9.15866960_A = sample(chr9.15866960_A)) %>%
  FunXOR(chr8.103608382_G, chr9.15866960_A) %>%
  mutate(inter_rank = rank(XOR_inter, ties.method = "random"))

x_ranked6 <- shuffled6[order(shuffled6$inter_rank),
                       c('chr8.103608382_G', 'chr9.15866960_A',
                         'XOR_inter', 'inter_rank')]

##7

shuffled7 <- clipped %>% 
  mutate(chr1.203085725_C = sample(chr1.203085725_C), 
         chr10.84091208_T = sample(chr10.84091208_T)) %>% 
  FunXOR(chr1.203085725_C, chr10.84091208_T) %>% 
  mutate(inter_rank = rank(XOR_inter, ties.method = "random")) 

x_ranked7 <- shuffled7[order(shuffled7$inter_rank), 
                       c('chr1.203085725_C', 'chr10.84091208_T', 
                         'XOR_inter', 'inter_rank')]

##8
#FIRST TO BE REMOVED
# shuffled8 <- clipped %>% 
#   mutate(chr5.107167969_G = sample(chr5.107167969_G), 
#          chr9.71715296_A = sample(chr9.71715296_A)) %>% 
#   FunXOR(chr5.107167969_G, chr9.71715296_A) %>% 
#   mutate(inter_rank = rank(XOR_inter, ties.method = "random")) 
# 
# x_ranked8 <- shuffled8[order(shuffled8$inter_rank), 
#                        c('chr5.107167969_G', 'chr9.71715296_A', 
#                          'XOR_inter', 'inter_rank')]

##9
#FOURTH TO BE REMOVED
# shuffled9 <- clipped %>% 
#   mutate(chr10.23267180_G = sample(chr10.23267180_G), 
#          chr3.136492861_G = sample(chr3.136492861_G)) %>% 
#   FunXOR(chr10.23267180_G, chr3.136492861_G) %>% 
#   mutate(inter_rank = rank(XOR_inter, ties.method = "random")) 
# 
# x_ranked9 <- shuffled9[order(shuffled9$inter_rank), 
#                        c('chr10.23267180_G', 'chr3.136492861_G', 
#                          'XOR_inter', 'inter_rank')]

#######create final dataset
#REMOVE X_RANKED THAT WASN'T USED
clipped_final <- clipped[order(clipped$y_rank),] %>% 
  select(bmi_w_tail_res_res, y_rank) %>% 
  #cbind(x_ranked1[, c(1, 2)]) %>% #SECOND
  #cbind(x_ranked2[, c(1, 2)]) %>% #THIRD
  cbind(x_ranked3[, c(1, 2)]) %>% #FIFTH
  cbind(x_ranked4[, c(1, 2)]) %>% #SEVENTH
  cbind(x_ranked5[, c(1, 2)]) %>% #SIXTH
  cbind(x_ranked6[, c(1, 2)]) %>% #EIGHT
  cbind(x_ranked7[, c(1, 2)]) %>% 
  #cbind(x_ranked8[, c(1, 2)]) %>% #FIRST
  #cbind(x_ranked9[, c(1, 2)]) %>% #FOURTH
  select(colnames(clip_leftover_shuffle))

#combine row-wise with previous shuffled data
comb_final <- clipped_final %>% 
  rbind(clip_leftover_shuffle)

#order by y_rank
comb_final <- comb_final[order(comb_final$y_rank), ]

#combine column-wise with shuffled
comb_shuff_final <- y_rankedBMIwTail_shuff %>% #CHOOSE THE DATASET TO COMBINE WITH (shuffled or unshuffled?)
  select(chr5.107167969_G, chr9.71715296_A,
         chr6.29889998_C, chr7.129118847_C,
         chr4.178946041_A, chr7.8599340_A,
         chr10.23267180_G, chr3.136492861_G) %>%
         #chr18.32316331_A, chr19.24321261_T) %>%
         #chr18.27348077_G, chr1.281788173_G) %>%
         #chr2.241577141_C, chr5.72916242_T) %>%
         #chr8.103608382_G, chr9.15866960_A) %>% #SELECT COLUMNS THAT WEREN'T SHUFFLED THEN RANKED
  cbind(comb_final) %>%
  select(colnames(BMIwTail))

write_csv(comb_shuff_final[,1:19], paste0("seed", seed, "_5inter_8rand_", prop_ranked*100, "split.csv"))

#combined column-wise with significant
comb_sig_final <- y_rankedBMIwTail %>% 
  select(chr5.107167969_G, chr9.71715296_A, 
         chr6.29889998_C, chr7.129118847_C, 
         chr4.178946041_A, chr7.8599340_A, 
         chr10.23267180_G, chr3.136492861_G) %>% 
         #chr18.32316331_A, chr19.24321261_T) %>% 
         #chr18.27348077_G, chr1.281788173_G) %>% 
         #chr2.241577141_C, chr5.72916242_T) %>% 
         #chr8.103608382_G, chr9.15866960_A) %>% 
  cbind(comb_final) %>% 
  select(colnames(BMIwTail))

write_csv(comb_sig_final[,1:19], paste0("seed", seed, "_5inter_8sig_", prop_ranked*100, "split.csv"))


###---------------------- 6 interactions ----------------------###

library(tidyverse)

seed <- 0
prop_ranked <- 0.21
set.seed(seed)

#read in data
BMIwTail <- read.csv("BMIwTail.csv")

#add in y data
BMIwTail <- BMIwTail %>% 
  mutate(y_rank = rank(bmi_w_tail_res_res))

#includes significant variables for re-combinign
y_rankedBMIwTail <- BMIwTail[order(BMIwTail$y_rank), ] 

#clip dataset
clip_vec <- sample(nrow(BMIwTail), nrow(BMIwTail) * prop_ranked) 
clipped <- BMIwTail[clip_vec, ]
clip_leftover <- BMIwTail[-clip_vec, ]

#shuffle other portion of dataset
#only shuffling chromosome pairs that are being ranked
clip_leftover_shuffle <- clip_leftover %>% 
  mutate(chr6.29889998_C = sample(chr6.29889998_C), 
         chr7.129118847_C = sample(chr7.129118847_C)) %>% 
  mutate(chr4.178946041_A = sample(chr4.178946041_A), 
         chr7.8599340_A = sample(chr7.8599340_A)) %>%
  mutate(chr5.107167969_G = sample(chr5.107167969_G), 
         chr5.72916242_T = sample(chr5.72916242_T)) %>% 
  mutate(chr18.32316331_A = sample(chr18.32316331_A), 
         chr19.24321261_T = sample(chr19.24321261_T)) %>% 
  mutate(chr18.27348077_G = sample(chr18.27348077_G), 
         chr10.84091208_T = sample(chr10.84091208_T)) %>% 
  mutate(chr8.103608382_G = sample(chr8.103608382_G), 
         chr9.15866960_A = sample(chr9.15866960_A)) %>% 
  mutate(chr1.203085725_C = sample(chr1.203085725_C), 
         chr1.281788173_G = sample(chr1.281788173_G)) %>% 
  mutate(chr2.241577141_C = sample(chr2.241577141_C), 
         chr3.136492861_G = sample(chr3.136492861_G)) %>% 
  mutate(chr9.71715296_A = sample(chr9.71715296_A), 
         chr10.23267180_G = sample(chr10.23267180_G)) %>% 
  select(-chr5.107167969_G, -chr9.71715296_A, 
         -chr6.29889998_C, -chr7.129118847_C, 
         -chr4.178946041_A, -chr7.8599340_A) 
         #-chr3.136492861_G, -chr10.23267180_G)
         #-chr18.32316331_A, -chr19.24321261_T)
         #-chr18.27348077_G, -chr1.281788173_G)
         #-chr2.241577141_C, -chr5.72916242_T)
         #-chr8.103608382_G, -chr9.15866960_A) #REMOVE COLUMNS THAT AREN'T BEING SHUFFLED THEN RANKED


##########penetrance functions############

FunXOR <- function(df, X1, X2) {
  df <- df %>%
    mutate(XOR_inter = case_when(
      {{X1}} == 0 & {{X2}} == 0 ~ 0,
      {{X1}} == 0 & {{X2}} == 1 ~ 1,
      {{X1}} == 0 & {{X2}} == 2 ~ 0,
      {{X1}} == 1 & {{X2}} == 0 ~ 1,
      {{X1}} == 1 & {{X2}} == 1 ~ 0,
      {{X1}} == 1 & {{X2}} == 2 ~ 1,
      {{X1}} == 2 & {{X2}} == 0 ~ 0,
      {{X1}} == 2 & {{X2}} == 1 ~ 1,
      {{X1}} == 2 & {{X2}} == 2 ~ 0
    ))
  return(df)
}


########creating datasets###########


##1
#SECOND TO BE REMOVED
# shuffled1 <- clipped %>% 
#   mutate(chr6.29889998_C = sample(chr6.29889998_C), 
#          chr7.129118847_C = sample(chr7.129118847_C)) %>% 
#   FunXOR(chr6.29889998_C, chr7.129118847_C) %>% 
#   mutate(inter_rank = rank(XOR_inter, ties.method = "random")) 
# 
# x_ranked1 <- shuffled1[order(shuffled1$inter_rank), 
#                            c('chr6.29889998_C', 'chr7.129118847_C', 
#                              'XOR_inter', 'inter_rank')]

##2 
#THIRD TO BE REMOVED
# shuffled2 <- clipped %>% 
#   mutate(chr4.178946041_A = sample(chr4.178946041_A), 
#          chr7.8599340_A = sample(chr7.8599340_A)) %>% 
#   FunXOR(chr4.178946041_A, chr7.8599340_A) %>% 
#   mutate(inter_rank = rank(XOR_inter, ties.method = "random")) 
# 
# x_ranked2 <- shuffled2[order(shuffled2$inter_rank), 
#                        c('chr4.178946041_A', 'chr7.8599340_A', 
#                          'XOR_inter', 'inter_rank')]

##3
#FIFTH TO BE REMOVED
shuffled3 <- clipped %>%
  mutate(chr18.32316331_A = sample(chr18.32316331_A),
         chr19.24321261_T = sample(chr19.24321261_T)) %>%
  FunXOR(chr18.32316331_A, chr19.24321261_T) %>%
  mutate(inter_rank = rank(XOR_inter, ties.method = "random"))

x_ranked3 <- shuffled3[order(shuffled3$inter_rank),
                       c('chr18.32316331_A', 'chr19.24321261_T',
                         'XOR_inter', 'inter_rank')]

##4
#SEVENTH TO BE REMOVED
shuffled4 <- clipped %>%
  mutate(chr2.241577141_C = sample(chr2.241577141_C),
         chr5.72916242_T = sample(chr5.72916242_T)) %>%
  FunXOR(chr2.241577141_C, chr5.72916242_T) %>%
  mutate(inter_rank = rank(XOR_inter, ties.method = "random"))

x_ranked4 <- shuffled4[order(shuffled4$inter_rank),
                       c('chr2.241577141_C', 'chr5.72916242_T',
                         'XOR_inter', 'inter_rank')]

##5
#SIXTH TO BE REMOVED
shuffled5 <- clipped %>%
  mutate(chr18.27348077_G = sample(chr18.27348077_G),
         chr1.281788173_G = sample(chr1.281788173_G)) %>%
  FunXOR(chr18.27348077_G, chr1.281788173_G) %>%
  mutate(inter_rank = rank(XOR_inter, ties.method = "random"))

x_ranked5 <- shuffled5[order(shuffled5$inter_rank),
                       c('chr18.27348077_G', 'chr1.281788173_G',
                         'XOR_inter', 'inter_rank')]

##6
#EIGHT TO BE REMOVED
shuffled6 <- clipped %>%
  mutate(chr8.103608382_G = sample(chr8.103608382_G),
         chr9.15866960_A = sample(chr9.15866960_A)) %>%
  FunXOR(chr8.103608382_G, chr9.15866960_A) %>%
  mutate(inter_rank = rank(XOR_inter, ties.method = "random"))

x_ranked6 <- shuffled6[order(shuffled6$inter_rank),
                       c('chr8.103608382_G', 'chr9.15866960_A',
                         'XOR_inter', 'inter_rank')]

##7

shuffled7 <- clipped %>% 
  mutate(chr1.203085725_C = sample(chr1.203085725_C), 
         chr10.84091208_T = sample(chr10.84091208_T)) %>% 
  FunXOR(chr1.203085725_C, chr10.84091208_T) %>% 
  mutate(inter_rank = rank(XOR_inter, ties.method = "random")) 

x_ranked7 <- shuffled7[order(shuffled7$inter_rank), 
                       c('chr1.203085725_C', 'chr10.84091208_T', 
                         'XOR_inter', 'inter_rank')]

##8
#FIRST TO BE REMOVED
# shuffled8 <- clipped %>% 
#   mutate(chr5.107167969_G = sample(chr5.107167969_G), 
#          chr9.71715296_A = sample(chr9.71715296_A)) %>% 
#   FunXOR(chr5.107167969_G, chr9.71715296_A) %>% 
#   mutate(inter_rank = rank(XOR_inter, ties.method = "random")) 
# 
# x_ranked8 <- shuffled8[order(shuffled8$inter_rank), 
#                        c('chr5.107167969_G', 'chr9.71715296_A', 
#                          'XOR_inter', 'inter_rank')]

##9
#FOURTH TO BE REMOVED
shuffled9 <- clipped %>%
  mutate(chr10.23267180_G = sample(chr10.23267180_G),
         chr3.136492861_G = sample(chr3.136492861_G)) %>%
  FunXOR(chr10.23267180_G, chr3.136492861_G) %>%
  mutate(inter_rank = rank(XOR_inter, ties.method = "random"))

x_ranked9 <- shuffled9[order(shuffled9$inter_rank),
                       c('chr10.23267180_G', 'chr3.136492861_G',
                         'XOR_inter', 'inter_rank')]

#######create final dataset
#REMOVE X_RANKED THAT WASN'T USED
clipped_final <- clipped[order(clipped$y_rank),] %>% 
  select(bmi_w_tail_res_res, y_rank) %>% 
  #cbind(x_ranked1[, c(1, 2)]) %>% #SECOND
  #cbind(x_ranked2[, c(1, 2)]) %>% #THIRD
  cbind(x_ranked3[, c(1, 2)]) %>% #FIFTH
  cbind(x_ranked4[, c(1, 2)]) %>% #SEVENTH
  cbind(x_ranked5[, c(1, 2)]) %>% #SIXTH
  cbind(x_ranked6[, c(1, 2)]) %>% #EIGHT
  cbind(x_ranked7[, c(1, 2)]) %>% 
  #cbind(x_ranked8[, c(1, 2)]) %>% #FIRST
  cbind(x_ranked9[, c(1, 2)]) %>% #FOURTH
  select(colnames(clip_leftover_shuffle))

#combine row-wise with previous shuffled data
comb_final <- clipped_final %>% 
  rbind(clip_leftover_shuffle)

#order by y_rank
comb_final <- comb_final[order(comb_final$y_rank), ]

#combine column-wise with shuffled
comb_shuff_final <- y_rankedBMIwTail_shuff %>% #CHOOSE THE DATASET TO COMBINE WITH (shuffled or unshuffled?)
  select(chr5.107167969_G, chr9.71715296_A,
         chr6.29889998_C, chr7.129118847_C,
         chr4.178946041_A, chr7.8599340_A) %>%
         #chr10.23267180_G, chr3.136492861_G) %>%
         #chr18.32316331_A, chr19.24321261_T) %>%
         #chr18.27348077_G, chr1.281788173_G) %>%
         #chr2.241577141_C, chr5.72916242_T) %>%
         #chr8.103608382_G, chr9.15866960_A) %>% #SELECT COLUMNS THAT WEREN'T SHUFFLED THEN RANKED
  cbind(comb_final) %>%
  select(colnames(BMIwTail))

write_csv(comb_shuff_final[,1:19], paste0("seed", seed, "_6inter_6rand_", prop_ranked*100, "split.csv"))

#combined column-wise with significant
comb_sig_final <- y_rankedBMIwTail %>% 
  select(chr5.107167969_G, chr9.71715296_A, 
         chr6.29889998_C, chr7.129118847_C, 
         chr4.178946041_A, chr7.8599340_A) %>% 
         #chr10.23267180_G, chr3.136492861_G) %>% 
         #chr18.32316331_A, chr19.24321261_T) %>% 
         #chr18.27348077_G, chr1.281788173_G) %>% 
         #chr2.241577141_C, chr5.72916242_T) %>% 
         #chr8.103608382_G, chr9.15866960_A) %>% 
  cbind(comb_final) %>% 
  select(colnames(BMIwTail))

write_csv(comb_sig_final[,1:19], paste0("seed", seed, "_6inter_6sig_", prop_ranked*100, "split.csv"))


###---------------------- 7 interactions ----------------------###

library(tidyverse)

seed <- 0
prop_ranked <- 0.21
set.seed(seed)

#read in data
BMIwTail <- read.csv("BMIwTail.csv")

#add in y data
BMIwTail <- BMIwTail %>% 
  mutate(y_rank = rank(bmi_w_tail_res_res))

#includes significant variables for re-combinign
y_rankedBMIwTail <- BMIwTail[order(BMIwTail$y_rank), ] 

#clip dataset
clip_vec <- sample(nrow(BMIwTail), nrow(BMIwTail) * prop_ranked) 
clipped <- BMIwTail[clip_vec, ]
clip_leftover <- BMIwTail[-clip_vec, ]

#shuffle other portion of dataset
#only shuffling chromosome pairs that are being ranked
clip_leftover_shuffle <- clip_leftover %>% 
  mutate(chr6.29889998_C = sample(chr6.29889998_C), 
         chr7.129118847_C = sample(chr7.129118847_C)) %>% 
  mutate(chr4.178946041_A = sample(chr4.178946041_A), 
         chr7.8599340_A = sample(chr7.8599340_A)) %>%
  mutate(chr5.107167969_G = sample(chr5.107167969_G), 
         chr5.72916242_T = sample(chr5.72916242_T)) %>% 
  mutate(chr18.32316331_A = sample(chr18.32316331_A), 
         chr19.24321261_T = sample(chr19.24321261_T)) %>% 
  mutate(chr18.27348077_G = sample(chr18.27348077_G), 
         chr10.84091208_T = sample(chr10.84091208_T)) %>% 
  mutate(chr8.103608382_G = sample(chr8.103608382_G), 
         chr9.15866960_A = sample(chr9.15866960_A)) %>% 
  mutate(chr1.203085725_C = sample(chr1.203085725_C), 
         chr1.281788173_G = sample(chr1.281788173_G)) %>% 
  mutate(chr2.241577141_C = sample(chr2.241577141_C), 
         chr3.136492861_G = sample(chr3.136492861_G)) %>% 
  mutate(chr9.71715296_A = sample(chr9.71715296_A), 
         chr10.23267180_G = sample(chr10.23267180_G)) %>% 
  select(-chr5.107167969_G, -chr9.71715296_A, 
         -chr6.29889998_C, -chr7.129118847_C) 
         #-chr4.178946041_A, -chr7.8599340_A) 
         #-chr3.136492861_G, -chr10.23267180_G)
         #-chr18.32316331_A, -chr19.24321261_T)
         #-chr18.27348077_G, -chr1.281788173_G)
         #-chr2.241577141_C, -chr5.72916242_T)
         #-chr8.103608382_G, -chr9.15866960_A) #REMOVE COLUMNS THAT AREN'T BEING SHUFFLED THEN RANKED


##########penetrance functions############

FunXOR <- function(df, X1, X2) {
  df <- df %>%
    mutate(XOR_inter = case_when(
      {{X1}} == 0 & {{X2}} == 0 ~ 0,
      {{X1}} == 0 & {{X2}} == 1 ~ 1,
      {{X1}} == 0 & {{X2}} == 2 ~ 0,
      {{X1}} == 1 & {{X2}} == 0 ~ 1,
      {{X1}} == 1 & {{X2}} == 1 ~ 0,
      {{X1}} == 1 & {{X2}} == 2 ~ 1,
      {{X1}} == 2 & {{X2}} == 0 ~ 0,
      {{X1}} == 2 & {{X2}} == 1 ~ 1,
      {{X1}} == 2 & {{X2}} == 2 ~ 0
    ))
  return(df)
}


########creating datasets###########


##1
#SECOND TO BE REMOVED
# shuffled1 <- clipped %>% 
#   mutate(chr6.29889998_C = sample(chr6.29889998_C), 
#          chr7.129118847_C = sample(chr7.129118847_C)) %>% 
#   FunXOR(chr6.29889998_C, chr7.129118847_C) %>% 
#   mutate(inter_rank = rank(XOR_inter, ties.method = "random")) 
# 
# x_ranked1 <- shuffled1[order(shuffled1$inter_rank), 
#                            c('chr6.29889998_C', 'chr7.129118847_C', 
#                              'XOR_inter', 'inter_rank')]

##2 
#THIRD TO BE REMOVED
shuffled2 <- clipped %>%
  mutate(chr4.178946041_A = sample(chr4.178946041_A),
         chr7.8599340_A = sample(chr7.8599340_A)) %>%
  FunXOR(chr4.178946041_A, chr7.8599340_A) %>%
  mutate(inter_rank = rank(XOR_inter, ties.method = "random"))

x_ranked2 <- shuffled2[order(shuffled2$inter_rank),
                       c('chr4.178946041_A', 'chr7.8599340_A',
                         'XOR_inter', 'inter_rank')]

##3
#FIFTH TO BE REMOVED
shuffled3 <- clipped %>%
  mutate(chr18.32316331_A = sample(chr18.32316331_A),
         chr19.24321261_T = sample(chr19.24321261_T)) %>%
  FunXOR(chr18.32316331_A, chr19.24321261_T) %>%
  mutate(inter_rank = rank(XOR_inter, ties.method = "random"))

x_ranked3 <- shuffled3[order(shuffled3$inter_rank),
                       c('chr18.32316331_A', 'chr19.24321261_T',
                         'XOR_inter', 'inter_rank')]

##4
#SEVENTH TO BE REMOVED
shuffled4 <- clipped %>%
  mutate(chr2.241577141_C = sample(chr2.241577141_C),
         chr5.72916242_T = sample(chr5.72916242_T)) %>%
  FunXOR(chr2.241577141_C, chr5.72916242_T) %>%
  mutate(inter_rank = rank(XOR_inter, ties.method = "random"))

x_ranked4 <- shuffled4[order(shuffled4$inter_rank),
                       c('chr2.241577141_C', 'chr5.72916242_T',
                         'XOR_inter', 'inter_rank')]

##5
#SIXTH TO BE REMOVED
shuffled5 <- clipped %>%
  mutate(chr18.27348077_G = sample(chr18.27348077_G),
         chr1.281788173_G = sample(chr1.281788173_G)) %>%
  FunXOR(chr18.27348077_G, chr1.281788173_G) %>%
  mutate(inter_rank = rank(XOR_inter, ties.method = "random"))

x_ranked5 <- shuffled5[order(shuffled5$inter_rank),
                       c('chr18.27348077_G', 'chr1.281788173_G',
                         'XOR_inter', 'inter_rank')]

##6
#EIGHT TO BE REMOVED
shuffled6 <- clipped %>%
  mutate(chr8.103608382_G = sample(chr8.103608382_G),
         chr9.15866960_A = sample(chr9.15866960_A)) %>%
  FunXOR(chr8.103608382_G, chr9.15866960_A) %>%
  mutate(inter_rank = rank(XOR_inter, ties.method = "random"))

x_ranked6 <- shuffled6[order(shuffled6$inter_rank),
                       c('chr8.103608382_G', 'chr9.15866960_A',
                         'XOR_inter', 'inter_rank')]

##7

shuffled7 <- clipped %>% 
  mutate(chr1.203085725_C = sample(chr1.203085725_C), 
         chr10.84091208_T = sample(chr10.84091208_T)) %>% 
  FunXOR(chr1.203085725_C, chr10.84091208_T) %>% 
  mutate(inter_rank = rank(XOR_inter, ties.method = "random")) 

x_ranked7 <- shuffled7[order(shuffled7$inter_rank), 
                       c('chr1.203085725_C', 'chr10.84091208_T', 
                         'XOR_inter', 'inter_rank')]

##8
#FIRST TO BE REMOVED
# shuffled8 <- clipped %>% 
#   mutate(chr5.107167969_G = sample(chr5.107167969_G), 
#          chr9.71715296_A = sample(chr9.71715296_A)) %>% 
#   FunXOR(chr5.107167969_G, chr9.71715296_A) %>% 
#   mutate(inter_rank = rank(XOR_inter, ties.method = "random")) 
# 
# x_ranked8 <- shuffled8[order(shuffled8$inter_rank), 
#                        c('chr5.107167969_G', 'chr9.71715296_A', 
#                          'XOR_inter', 'inter_rank')]

##9
#FOURTH TO BE REMOVED
shuffled9 <- clipped %>%
  mutate(chr10.23267180_G = sample(chr10.23267180_G),
         chr3.136492861_G = sample(chr3.136492861_G)) %>%
  FunXOR(chr10.23267180_G, chr3.136492861_G) %>%
  mutate(inter_rank = rank(XOR_inter, ties.method = "random"))

x_ranked9 <- shuffled9[order(shuffled9$inter_rank),
                       c('chr10.23267180_G', 'chr3.136492861_G',
                         'XOR_inter', 'inter_rank')]

#######create final dataset
#REMOVE X_RANKED THAT WASN'T USED
clipped_final <- clipped[order(clipped$y_rank),] %>% 
  select(bmi_w_tail_res_res, y_rank) %>% 
  #cbind(x_ranked1[, c(1, 2)]) %>% #SECOND
  cbind(x_ranked2[, c(1, 2)]) %>% #THIRD
  cbind(x_ranked3[, c(1, 2)]) %>% #FIFTH
  cbind(x_ranked4[, c(1, 2)]) %>% #SEVENTH
  cbind(x_ranked5[, c(1, 2)]) %>% #SIXTH
  cbind(x_ranked6[, c(1, 2)]) %>% #EIGHT
  cbind(x_ranked7[, c(1, 2)]) %>% 
  #cbind(x_ranked8[, c(1, 2)]) %>% #FIRST
  cbind(x_ranked9[, c(1, 2)]) %>% #FOURTH
  select(colnames(clip_leftover_shuffle))

#combine row-wise with previous shuffled data
comb_final <- clipped_final %>% 
  rbind(clip_leftover_shuffle)

#order by y_rank
comb_final <- comb_final[order(comb_final$y_rank), ]

#combine column-wise with shuffled
comb_shuff_final <- y_rankedBMIwTail_shuff %>% #CHOOSE THE DATASET TO COMBINE WITH (shuffled or unshuffled?)
  select(chr5.107167969_G, chr9.71715296_A,
         chr6.29889998_C, chr7.129118847_C) %>%
         #chr4.178946041_A, chr7.8599340_A) %>%
         #chr10.23267180_G, chr3.136492861_G) %>%
         #chr18.32316331_A, chr19.24321261_T) %>%
         #chr18.27348077_G, chr1.281788173_G) %>%
         #chr2.241577141_C, chr5.72916242_T) %>%
         #chr8.103608382_G, chr9.15866960_A) %>% #SELECT COLUMNS THAT WEREN'T SHUFFLED THEN RANKED
  cbind(comb_final) %>%
  select(colnames(BMIwTail))

write_csv(comb_shuff_final[,1:19], paste0("seed", seed, "_7inter_4ranked_", prop_ranked*100, "split.csv"))

#combined column-wise with significant
comb_sig_final <- y_rankedBMIwTail %>% 
  select(chr5.107167969_G, chr9.71715296_A, 
         chr6.29889998_C, chr7.129118847_C) %>% 
         #chr4.178946041_A, chr7.8599340_A) %>% 
         #chr10.23267180_G, chr3.136492861_G) %>% 
         #chr18.32316331_A, chr19.24321261_T) %>% 
         #chr18.27348077_G, chr1.281788173_G) %>% 
         #chr2.241577141_C, chr5.72916242_T) %>% 
         #chr8.103608382_G, chr9.15866960_A) %>% 
  cbind(comb_final) %>% 
  select(colnames(BMIwTail))

write_csv(comb_sig_final[,1:19], paste0("seed", seed, "_7inter_4sig_", prop_ranked*100, "split.csv"))


###---------------------- 8 interactions ----------------------###

library(tidyverse)

seed <- 0
prop_ranked <- 0.21
set.seed(seed)

#read in data
BMIwTail <- read.csv("BMIwTail.csv")

#add in y data
BMIwTail <- BMIwTail %>% 
  mutate(y_rank = rank(bmi_w_tail_res_res))

#includes significant variables for re-combinign
y_rankedBMIwTail <- BMIwTail[order(BMIwTail$y_rank), ] 

#clip dataset
clip_vec <- sample(nrow(BMIwTail), nrow(BMIwTail) * prop_ranked) 
clipped <- BMIwTail[clip_vec, ]
clip_leftover <- BMIwTail[-clip_vec, ]

#shuffle other portion of dataset
#only shuffling chromosome pairs that are being ranked
clip_leftover_shuffle <- clip_leftover %>% 
  mutate(chr6.29889998_C = sample(chr6.29889998_C), 
         chr7.129118847_C = sample(chr7.129118847_C)) %>% 
  mutate(chr4.178946041_A = sample(chr4.178946041_A), 
         chr7.8599340_A = sample(chr7.8599340_A)) %>%
  mutate(chr5.107167969_G = sample(chr5.107167969_G), 
         chr5.72916242_T = sample(chr5.72916242_T)) %>% 
  mutate(chr18.32316331_A = sample(chr18.32316331_A), 
         chr19.24321261_T = sample(chr19.24321261_T)) %>% 
  mutate(chr18.27348077_G = sample(chr18.27348077_G), 
         chr10.84091208_T = sample(chr10.84091208_T)) %>% 
  mutate(chr8.103608382_G = sample(chr8.103608382_G), 
         chr9.15866960_A = sample(chr9.15866960_A)) %>% 
  mutate(chr1.203085725_C = sample(chr1.203085725_C), 
         chr1.281788173_G = sample(chr1.281788173_G)) %>% 
  mutate(chr2.241577141_C = sample(chr2.241577141_C), 
         chr3.136492861_G = sample(chr3.136492861_G)) %>% 
  mutate(chr9.71715296_A = sample(chr9.71715296_A), 
         chr10.23267180_G = sample(chr10.23267180_G)) %>% 
  select(-chr5.107167969_G, -chr9.71715296_A)
         #-chr6.29889998_C, -chr7.129118847_C) 
         #-chr4.178946041_A, -chr7.8599340_A) 
         #-chr3.136492861_G, -chr10.23267180_G)
         #-chr18.32316331_A, -chr19.24321261_T)
         #-chr18.27348077_G, -chr1.281788173_G)
         #-chr2.241577141_C, -chr5.72916242_T)
         #-chr8.103608382_G, -chr9.15866960_A) #REMOVE COLUMNS THAT AREN'T BEING SHUFFLED THEN RANKED


##########penetrance functions############

FunXOR <- function(df, X1, X2) {
  df <- df %>%
    mutate(XOR_inter = case_when(
      {{X1}} == 0 & {{X2}} == 0 ~ 0,
      {{X1}} == 0 & {{X2}} == 1 ~ 1,
      {{X1}} == 0 & {{X2}} == 2 ~ 0,
      {{X1}} == 1 & {{X2}} == 0 ~ 1,
      {{X1}} == 1 & {{X2}} == 1 ~ 0,
      {{X1}} == 1 & {{X2}} == 2 ~ 1,
      {{X1}} == 2 & {{X2}} == 0 ~ 0,
      {{X1}} == 2 & {{X2}} == 1 ~ 1,
      {{X1}} == 2 & {{X2}} == 2 ~ 0
    ))
  return(df)
}


########creating datasets###########


##1
#SECOND TO BE REMOVED
shuffled1 <- clipped %>%
  mutate(chr6.29889998_C = sample(chr6.29889998_C),
         chr7.129118847_C = sample(chr7.129118847_C)) %>%
  FunXOR(chr6.29889998_C, chr7.129118847_C) %>%
  mutate(inter_rank = rank(XOR_inter, ties.method = "random"))

x_ranked1 <- shuffled1[order(shuffled1$inter_rank),
                           c('chr6.29889998_C', 'chr7.129118847_C',
                             'XOR_inter', 'inter_rank')]

##2 
#THIRD TO BE REMOVED
shuffled2 <- clipped %>%
  mutate(chr4.178946041_A = sample(chr4.178946041_A),
         chr7.8599340_A = sample(chr7.8599340_A)) %>%
  FunXOR(chr4.178946041_A, chr7.8599340_A) %>%
  mutate(inter_rank = rank(XOR_inter, ties.method = "random"))

x_ranked2 <- shuffled2[order(shuffled2$inter_rank),
                       c('chr4.178946041_A', 'chr7.8599340_A',
                         'XOR_inter', 'inter_rank')]

##3
#FIFTH TO BE REMOVED
shuffled3 <- clipped %>%
  mutate(chr18.32316331_A = sample(chr18.32316331_A),
         chr19.24321261_T = sample(chr19.24321261_T)) %>%
  FunXOR(chr18.32316331_A, chr19.24321261_T) %>%
  mutate(inter_rank = rank(XOR_inter, ties.method = "random"))

x_ranked3 <- shuffled3[order(shuffled3$inter_rank),
                       c('chr18.32316331_A', 'chr19.24321261_T',
                         'XOR_inter', 'inter_rank')]

##4
#SEVENTH TO BE REMOVED
shuffled4 <- clipped %>%
  mutate(chr2.241577141_C = sample(chr2.241577141_C),
         chr5.72916242_T = sample(chr5.72916242_T)) %>%
  FunXOR(chr2.241577141_C, chr5.72916242_T) %>%
  mutate(inter_rank = rank(XOR_inter, ties.method = "random"))

x_ranked4 <- shuffled4[order(shuffled4$inter_rank),
                       c('chr2.241577141_C', 'chr5.72916242_T',
                         'XOR_inter', 'inter_rank')]

##5
#SIXTH TO BE REMOVED
shuffled5 <- clipped %>%
  mutate(chr18.27348077_G = sample(chr18.27348077_G),
         chr1.281788173_G = sample(chr1.281788173_G)) %>%
  FunXOR(chr18.27348077_G, chr1.281788173_G) %>%
  mutate(inter_rank = rank(XOR_inter, ties.method = "random"))

x_ranked5 <- shuffled5[order(shuffled5$inter_rank),
                       c('chr18.27348077_G', 'chr1.281788173_G',
                         'XOR_inter', 'inter_rank')]

##6
#EIGHT TO BE REMOVED
shuffled6 <- clipped %>%
  mutate(chr8.103608382_G = sample(chr8.103608382_G),
         chr9.15866960_A = sample(chr9.15866960_A)) %>%
  FunXOR(chr8.103608382_G, chr9.15866960_A) %>%
  mutate(inter_rank = rank(XOR_inter, ties.method = "random"))

x_ranked6 <- shuffled6[order(shuffled6$inter_rank),
                       c('chr8.103608382_G', 'chr9.15866960_A',
                         'XOR_inter', 'inter_rank')]

##7

shuffled7 <- clipped %>% 
  mutate(chr1.203085725_C = sample(chr1.203085725_C), 
         chr10.84091208_T = sample(chr10.84091208_T)) %>% 
  FunXOR(chr1.203085725_C, chr10.84091208_T) %>% 
  mutate(inter_rank = rank(XOR_inter, ties.method = "random")) 

x_ranked7 <- shuffled7[order(shuffled7$inter_rank), 
                       c('chr1.203085725_C', 'chr10.84091208_T', 
                         'XOR_inter', 'inter_rank')]

##8
#FIRST TO BE REMOVED
# shuffled8 <- clipped %>% 
#   mutate(chr5.107167969_G = sample(chr5.107167969_G), 
#          chr9.71715296_A = sample(chr9.71715296_A)) %>% 
#   FunXOR(chr5.107167969_G, chr9.71715296_A) %>% 
#   mutate(inter_rank = rank(XOR_inter, ties.method = "random")) 
# 
# x_ranked8 <- shuffled8[order(shuffled8$inter_rank), 
#                        c('chr5.107167969_G', 'chr9.71715296_A', 
#                          'XOR_inter', 'inter_rank')]

##9
#FOURTH TO BE REMOVED
shuffled9 <- clipped %>%
  mutate(chr10.23267180_G = sample(chr10.23267180_G),
         chr3.136492861_G = sample(chr3.136492861_G)) %>%
  FunXOR(chr10.23267180_G, chr3.136492861_G) %>%
  mutate(inter_rank = rank(XOR_inter, ties.method = "random"))

x_ranked9 <- shuffled9[order(shuffled9$inter_rank),
                       c('chr10.23267180_G', 'chr3.136492861_G',
                         'XOR_inter', 'inter_rank')]

#######create final dataset
#REMOVE X_RANKED THAT WASN'T USED
clipped_final <- clipped[order(clipped$y_rank),] %>% 
  select(bmi_w_tail_res_res, y_rank) %>% 
  cbind(x_ranked1[, c(1, 2)]) %>% #SECOND
  cbind(x_ranked2[, c(1, 2)]) %>% #THIRD
  cbind(x_ranked3[, c(1, 2)]) %>% #FIFTH
  cbind(x_ranked4[, c(1, 2)]) %>% #SEVENTH
  cbind(x_ranked5[, c(1, 2)]) %>% #SIXTH
  cbind(x_ranked6[, c(1, 2)]) %>% #EIGHT
  cbind(x_ranked7[, c(1, 2)]) %>% 
  #cbind(x_ranked8[, c(1, 2)]) %>% #FIRST
  cbind(x_ranked9[, c(1, 2)]) %>% #FOURTH
  select(colnames(clip_leftover_shuffle))

#combine row-wise with previous shuffled data
comb_final <- clipped_final %>% 
  rbind(clip_leftover_shuffle)

#order by y_rank
comb_final <- comb_final[order(comb_final$y_rank), ]

#combine column-wise with shuffled
comb_shuff_final <- y_rankedBMIwTail_shuff %>% #CHOOSE THE DATASET TO COMBINE WITH (shuffled or unshuffled?)
  select(chr5.107167969_G, chr9.71715296_A) %>%
         #chr6.29889998_C, chr7.129118847_C) %>%
         #chr4.178946041_A, chr7.8599340_A) %>%
         #chr10.23267180_G, chr3.136492861_G) %>%
         #chr18.32316331_A, chr19.24321261_T) %>%
         #chr18.27348077_G, chr1.281788173_G) %>%
         #chr2.241577141_C, chr5.72916242_T) %>%
         #chr8.103608382_G, chr9.15866960_A) %>% #SELECT COLUMNS THAT WEREN'T SHUFFLED THEN RANKED
  cbind(comb_final) %>%
  select(colnames(BMIwTail))

write_csv(comb_shuff_final[,1:19], paste0("seed", seed, "_8inter_2ranked_", prop_ranked*100, "split.csv"))

#combined column-wise with significant
comb_sig_final <- y_rankedBMIwTail %>% 
  select(chr5.107167969_G, chr9.71715296_A) %>%  
         #chr6.29889998_C, chr7.129118847_C) %>% 
         #chr4.178946041_A, chr7.8599340_A) %>% 
         #chr10.23267180_G, chr3.136492861_G) %>% 
         #chr18.32316331_A, chr19.24321261_T) %>% 
         #chr18.27348077_G, chr1.281788173_G) %>% 
         #chr2.241577141_C, chr5.72916242_T) %>% 
         #chr8.103608382_G, chr9.15866960_A) %>% 
  cbind(comb_final) %>% 
  select(colnames(BMIwTail))

write_csv(comb_sig_final[,1:19], paste0("seed", seed, "_8inter_2sig_", prop_ranked*100, "split.csv"))


###---------------------- 9 interactions ----------------------###

library(tidyverse)

seed <- 0
prop_ranked <- 0.21
set.seed(seed)

#read in data
BMIwTail <- read.csv("BMIwTail.csv")

#add in y data
BMIwTail <- BMIwTail %>% 
  mutate(y_rank = rank(bmi_w_tail_res_res))

#includes significant variables for re-combinign
y_rankedBMIwTail <- BMIwTail[order(BMIwTail$y_rank), ] 

#clip dataset
clip_vec <- sample(nrow(BMIwTail), nrow(BMIwTail) * 0.21) # number here is how much of the dataset gets ranked
clipped <- BMIwTail[clip_vec, ]
clip_leftover <- BMIwTail[-clip_vec, ]

#shuffle other portion of dataset
#only shuffling chromosome pairs that are being ranked
clip_leftover_shuffle <- clip_leftover %>% 
  mutate(chr6.29889998_C = sample(chr6.29889998_C), 
         chr7.129118847_C = sample(chr7.129118847_C)) %>% 
  mutate(chr4.178946041_A = sample(chr4.178946041_A), 
         chr7.8599340_A = sample(chr7.8599340_A)) %>%
  mutate(chr5.107167969_G = sample(chr5.107167969_G), 
         chr5.72916242_T = sample(chr5.72916242_T)) %>% 
  mutate(chr18.32316331_A = sample(chr18.32316331_A), 
         chr19.24321261_T = sample(chr19.24321261_T)) %>% 
  mutate(chr18.27348077_G = sample(chr18.27348077_G), 
         chr10.84091208_T = sample(chr10.84091208_T)) %>% 
  mutate(chr8.103608382_G = sample(chr8.103608382_G), 
         chr9.15866960_A = sample(chr9.15866960_A)) %>% 
  mutate(chr1.203085725_C = sample(chr1.203085725_C), 
         chr1.281788173_G = sample(chr1.281788173_G)) %>% 
  mutate(chr2.241577141_C = sample(chr2.241577141_C), 
         chr3.136492861_G = sample(chr3.136492861_G)) %>% 
  mutate(chr9.71715296_A = sample(chr9.71715296_A), 
         chr10.23267180_G = sample(chr10.23267180_G)) #%>% 
  #select(-chr5.107167969_G, -chr9.71715296_A)
         #-chr6.29889998_C, -chr7.129118847_C) 
         #-chr4.178946041_A, -chr7.8599340_A) 
         #-chr3.136492861_G, -chr10.23267180_G)
         #-chr18.32316331_A, -chr19.24321261_T)
         #-chr18.27348077_G, -chr1.281788173_G)
         #-chr2.241577141_C, -chr5.72916242_T)
         #-chr8.103608382_G, -chr9.15866960_A) #REMOVE COLUMNS THAT AREN'T BEING SHUFFLED THEN RANKED


##########penetrance functions############

FunXOR <- function(df, X1, X2) {
  df <- df %>%
    mutate(XOR_inter = case_when(
      {{X1}} == 0 & {{X2}} == 0 ~ 0,
      {{X1}} == 0 & {{X2}} == 1 ~ 1,
      {{X1}} == 0 & {{X2}} == 2 ~ 0,
      {{X1}} == 1 & {{X2}} == 0 ~ 1,
      {{X1}} == 1 & {{X2}} == 1 ~ 0,
      {{X1}} == 1 & {{X2}} == 2 ~ 1,
      {{X1}} == 2 & {{X2}} == 0 ~ 0,
      {{X1}} == 2 & {{X2}} == 1 ~ 1,
      {{X1}} == 2 & {{X2}} == 2 ~ 0
    ))
  return(df)
}


########creating datasets###########


##1
#SECOND TO BE REMOVED
shuffled1 <- clipped %>%
  mutate(chr6.29889998_C = sample(chr6.29889998_C),
         chr7.129118847_C = sample(chr7.129118847_C)) %>%
  FunXOR(chr6.29889998_C, chr7.129118847_C) %>%
  mutate(inter_rank = rank(XOR_inter, ties.method = "random"))

x_ranked1 <- shuffled1[order(shuffled1$inter_rank),
                           c('chr6.29889998_C', 'chr7.129118847_C',
                             'XOR_inter', 'inter_rank')]

##2 
#THIRD TO BE REMOVED
shuffled2 <- clipped %>%
  mutate(chr4.178946041_A = sample(chr4.178946041_A),
         chr7.8599340_A = sample(chr7.8599340_A)) %>%
  FunXOR(chr4.178946041_A, chr7.8599340_A) %>%
  mutate(inter_rank = rank(XOR_inter, ties.method = "random"))

x_ranked2 <- shuffled2[order(shuffled2$inter_rank),
                       c('chr4.178946041_A', 'chr7.8599340_A',
                         'XOR_inter', 'inter_rank')]

##3
#FIFTH TO BE REMOVED
shuffled3 <- clipped %>%
  mutate(chr18.32316331_A = sample(chr18.32316331_A),
         chr19.24321261_T = sample(chr19.24321261_T)) %>%
  FunXOR(chr18.32316331_A, chr19.24321261_T) %>%
  mutate(inter_rank = rank(XOR_inter, ties.method = "random"))

x_ranked3 <- shuffled3[order(shuffled3$inter_rank),
                       c('chr18.32316331_A', 'chr19.24321261_T',
                         'XOR_inter', 'inter_rank')]

##4
#SEVENTH TO BE REMOVED
shuffled4 <- clipped %>%
  mutate(chr2.241577141_C = sample(chr2.241577141_C),
         chr5.72916242_T = sample(chr5.72916242_T)) %>%
  FunXOR(chr2.241577141_C, chr5.72916242_T) %>%
  mutate(inter_rank = rank(XOR_inter, ties.method = "random"))

x_ranked4 <- shuffled4[order(shuffled4$inter_rank),
                       c('chr2.241577141_C', 'chr5.72916242_T',
                         'XOR_inter', 'inter_rank')]

##5
#SIXTH TO BE REMOVED
shuffled5 <- clipped %>%
  mutate(chr18.27348077_G = sample(chr18.27348077_G),
         chr1.281788173_G = sample(chr1.281788173_G)) %>%
  FunXOR(chr18.27348077_G, chr1.281788173_G) %>%
  mutate(inter_rank = rank(XOR_inter, ties.method = "random"))

x_ranked5 <- shuffled5[order(shuffled5$inter_rank),
                       c('chr18.27348077_G', 'chr1.281788173_G',
                         'XOR_inter', 'inter_rank')]

##6
#EIGHT TO BE REMOVED
shuffled6 <- clipped %>%
  mutate(chr8.103608382_G = sample(chr8.103608382_G),
         chr9.15866960_A = sample(chr9.15866960_A)) %>%
  FunXOR(chr8.103608382_G, chr9.15866960_A) %>%
  mutate(inter_rank = rank(XOR_inter, ties.method = "random"))

x_ranked6 <- shuffled6[order(shuffled6$inter_rank),
                       c('chr8.103608382_G', 'chr9.15866960_A',
                         'XOR_inter', 'inter_rank')]

##7

shuffled7 <- clipped %>% 
  mutate(chr1.203085725_C = sample(chr1.203085725_C), 
         chr10.84091208_T = sample(chr10.84091208_T)) %>% 
  FunXOR(chr1.203085725_C, chr10.84091208_T) %>% 
  mutate(inter_rank = rank(XOR_inter, ties.method = "random")) 

x_ranked7 <- shuffled7[order(shuffled7$inter_rank), 
                       c('chr1.203085725_C', 'chr10.84091208_T', 
                         'XOR_inter', 'inter_rank')]

##8
#FIRST TO BE REMOVED
shuffled8 <- clipped %>%
  mutate(chr5.107167969_G = sample(chr5.107167969_G),
         chr9.71715296_A = sample(chr9.71715296_A)) %>%
  FunXOR(chr5.107167969_G, chr9.71715296_A) %>%
  mutate(inter_rank = rank(XOR_inter, ties.method = "random"))

x_ranked8 <- shuffled8[order(shuffled8$inter_rank),
                       c('chr5.107167969_G', 'chr9.71715296_A',
                         'XOR_inter', 'inter_rank')]

##9
#FOURTH TO BE REMOVED
shuffled9 <- clipped %>%
  mutate(chr10.23267180_G = sample(chr10.23267180_G),
         chr3.136492861_G = sample(chr3.136492861_G)) %>%
  FunXOR(chr10.23267180_G, chr3.136492861_G) %>%
  mutate(inter_rank = rank(XOR_inter, ties.method = "random"))

x_ranked9 <- shuffled9[order(shuffled9$inter_rank),
                       c('chr10.23267180_G', 'chr3.136492861_G',
                         'XOR_inter', 'inter_rank')]

#######create final dataset
#REMOVE X_RANKED THAT WASN'T USED
clipped_final <- clipped[order(clipped$y_rank),] %>% 
  select(bmi_w_tail_res_res, y_rank) %>% 
  cbind(x_ranked1[, c(1, 2)]) %>% #SECOND
  cbind(x_ranked2[, c(1, 2)]) %>% #THIRD
  cbind(x_ranked3[, c(1, 2)]) %>% #FIFTH
  cbind(x_ranked4[, c(1, 2)]) %>% #SEVENTH
  cbind(x_ranked5[, c(1, 2)]) %>% #SIXTH
  cbind(x_ranked6[, c(1, 2)]) %>% #EIGHT
  cbind(x_ranked7[, c(1, 2)]) %>% 
  cbind(x_ranked8[, c(1, 2)]) %>% #FIRST
  cbind(x_ranked9[, c(1, 2)]) %>% #FOURTH
  select(colnames(clip_leftover_shuffle))

#combine row-wise with previous shuffled data
comb_final <- clipped_final %>% 
  rbind(clip_leftover_shuffle)

#order by y_rank
comb_final <- comb_final[order(comb_final$y_rank), ]

comb_final <- comb_final %>% 
  select(colnames(BMIwTail))
#these datasets are the same, just retaining naming convention
write_csv(comb_final[,1:19], paste0("seed", seed, "_9inter_0sig_", prop_ranked*100, "split.csv"))
write_csv(comb_final[,1:19], paste0("seed", seed, "_9inter_0rand_", prop_ranked*100, "split.csv"))
