# Supplementary material for: Automated quantitative trait locus analysis (AutoQTL)
Source: BioData Min. 2023 Apr 10;16:14. doi: 10.1186/s13040-023-00331-3 (PMC10088184; doi:10.1186/s13040-023-00331-3)
Supplement: Supplementary file 7 — Additional file 7. [file 13040_2023_331_MOESM7_ESM.txt]

**************************************************************************************************************************************************************************************************************************
Random Seed 12
***************************************************************************************************************************************************************************************************************************************************************


Entered Generation:  1
                                                                               
Generation 1 - Current Pareto Front:
                                                                               
Test R^2 = 0.09508693464761053,	Difference Score = 1.5086033062395885,	Pipeline: RandomForestRegressor(HeterosisEncoder(input_matrix), RandomForestRegressor__bootstrap=True, RandomForestRegressor__max_features=0.1, RandomForestRegressor__min_samples_leaf=3, RandomForestRegressor__min_samples_split=6, RandomForestRegressor__n_estimators=100)
                                                                               
Test R^2 = 0.0931661123376819,	Difference Score = 1.708447963707009,	Pipeline: RandomForestRegressor(HeterosisEncoder(input_matrix), RandomForestRegressor__bootstrap=False, RandomForestRegressor__max_features=0.3, RandomForestRegressor__min_samples_leaf=17, RandomForestRegressor__min_samples_split=6, RandomForestRegressor__n_estimators=100)
                                                                               
Test R^2 = 0.06453773690287523,	Difference Score = 1.7620831759640412,	Pipeline: RandomForestRegressor(input_matrix, RandomForestRegressor__bootstrap=True, RandomForestRegressor__max_features=0.55, RandomForestRegressor__min_samples_leaf=18, RandomForestRegressor__min_samples_split=18, RandomForestRegressor__n_estimators=100)
                                                                               
Test R^2 = 0.05982198354930035,	Difference Score = 1.8356579405765978,	Pipeline: RandomForestRegressor(OverDominanceEncoder(input_matrix), RandomForestRegressor__bootstrap=True, RandomForestRegressor__max_features=0.1, RandomForestRegressor__min_samples_leaf=8, RandomForestRegressor__min_samples_split=12, RandomForestRegressor__n_estimators=100)
                                                                               
Test R^2 = 0.04689181937401821,	Difference Score = 1.979172238667149,	Pipeline: DecisionTreeRegressor(UnderDominanceEncoder(input_matrix), DecisionTreeRegressor__max_depth=5, DecisionTreeRegressor__min_samples_leaf=7, DecisionTreeRegressor__min_samples_split=10)
                                                                               
Test R^2 = 0.046591060911427506,	Difference Score = 3.135211431865081,	Pipeline: DecisionTreeRegressor(HeterosisEncoder(input_matrix), DecisionTreeRegressor__max_depth=3, DecisionTreeRegressor__min_samples_leaf=19, DecisionTreeRegressor__min_samples_split=3)
                                                                               
Test R^2 = 0.0398595491028535,	Difference Score = 3.6686671559491137,	Pipeline: DecisionTreeRegressor(UnderDominanceEncoder(input_matrix), DecisionTreeRegressor__max_depth=2, DecisionTreeRegressor__min_samples_leaf=5, DecisionTreeRegressor__min_samples_split=8)
                                                                               
Test R^2 = 0.004757087965423845,	Difference Score = 3.981515521870891,	Pipeline: DecisionTreeRegressor(input_matrix, DecisionTreeRegressor__max_depth=1, DecisionTreeRegressor__min_samples_leaf=12, DecisionTreeRegressor__min_samples_split=16)

*********************************************************************************************************************************************************************************

Entered Generation:  2
                                                                               
Generation 2 - Current Pareto Front:
                                                                               
Test R^2 = 0.10726203052134375,	Difference Score = 1.3482583226307812,	Pipeline: RandomForestRegressor(HeterosisEncoder(input_matrix), RandomForestRegressor__bootstrap=True, RandomForestRegressor__max_features=0.25, RandomForestRegressor__min_samples_leaf=3, RandomForestRegressor__min_samples_split=6, RandomForestRegressor__n_estimators=100)
                                                                               
Test R^2 = 0.09554251528172586,	Difference Score = 1.557508486950291,	Pipeline: RandomForestRegressor(UnderDominanceEncoder(input_matrix), RandomForestRegressor__bootstrap=True, RandomForestRegressor__max_features=0.8500000000000001, RandomForestRegressor__min_samples_leaf=13, RandomForestRegressor__min_samples_split=6, RandomForestRegressor__n_estimators=100)
                                                                               
Test R^2 = 0.0931661123376819,	Difference Score = 1.708447963707009,	Pipeline: RandomForestRegressor(HeterosisEncoder(input_matrix), RandomForestRegressor__bootstrap=False, RandomForestRegressor__max_features=0.3, RandomForestRegressor__min_samples_leaf=17, RandomForestRegressor__min_samples_split=6, RandomForestRegressor__n_estimators=100)

Test R^2 = 0.08873946877703043,	Difference Score = 1.708742554082063,	Pipeline: RandomForestRegressor(UnderDominanceEncoder(input_matrix), RandomForestRegressor__bootstrap=True, RandomForestRegressor__max_features=0.45, RandomForestRegressor__min_samples_leaf=16, RandomForestRegressor__min_samples_split=14, RandomForestRegressor__n_estimators=100)
                                                                               
Test R^2 = 0.06453773690287523,	Difference Score = 1.7620831759640412,	Pipeline: RandomForestRegressor(input_matrix, RandomForestRegressor__bootstrap=True, RandomForestRegressor__max_features=0.55, RandomForestRegressor__min_samples_leaf=18, RandomForestRegressor__min_samples_split=18, RandomForestRegressor__n_estimators=100)
                                                                               
Test R^2 = 0.06251080585857172,	Difference Score = 1.8234793861426963,	Pipeline: RandomForestRegressor(input_matrix, RandomForestRegressor__bootstrap=True, RandomForestRegressor__max_features=0.35000000000000003, RandomForestRegressor__min_samples_leaf=18, RandomForestRegressor__min_samples_split=5, RandomForestRegressor__n_estimators=100)
                                                                               
Test R^2 = 0.05982198354930035,	Difference Score = 1.8356579405765978,	Pipeline: RandomForestRegressor(OverDominanceEncoder(input_matrix), RandomForestRegressor__bootstrap=True, RandomForestRegressor__max_features=0.1, RandomForestRegressor__min_samples_leaf=8, RandomForestRegressor__min_samples_split=12, RandomForestRegressor__n_estimators=100)
                                                                               
Test R^2 = 0.04883016096725312,	Difference Score = 2.154376170656394,	Pipeline: RandomForestRegressor(OverDominanceEncoder(input_matrix), RandomForestRegressor__bootstrap=True, RandomForestRegressor__max_features=0.1, RandomForestRegressor__min_samples_leaf=16, RandomForestRegressor__min_samples_split=12, RandomForestRegressor__n_estimators=100)
                                                                               
Test R^2 = 0.04752708842051223,	Difference Score = 2.2775730057414605,	Pipeline: DecisionTreeRegressor(HeterosisEncoder(input_matrix), DecisionTreeRegressor__max_depth=4, DecisionTreeRegressor__min_samples_leaf=13, DecisionTreeRegressor__min_samples_split=20)
                                                                               
Test R^2 = 0.046591060911427506,	Difference Score = 3.135211431865081,	Pipeline: DecisionTreeRegressor(HeterosisEncoder(input_matrix), DecisionTreeRegressor__max_depth=3, DecisionTreeRegressor__min_samples_leaf=19, DecisionTreeRegressor__min_samples_split=3)
                                                                               
Test R^2 = 0.0398595491028535,	Difference Score = 3.6686671559491137,	Pipeline: DecisionTreeRegressor(UnderDominanceEncoder(input_matrix), DecisionTreeRegressor__max_depth=2, DecisionTreeRegressor__min_samples_leaf=5, DecisionTreeRegressor__min_samples_split=8)
                                                                               
Test R^2 = 0.027333365951504818,	Difference Score = 4.729079139230355,	Pipeline: DecisionTreeRegressor(input_matrix, DecisionTreeRegressor__max_depth=2, DecisionTreeRegressor__min_samples_leaf=5, DecisionTreeRegressor__min_samples_split=8)
                                                                               
Test R^2 = 0.01147394954820391,	Difference Score = 4.781109423380067,	Pipeline: DecisionTreeRegressor(DominantEncoder(UnderDominanceEncoder(input_matrix)), DecisionTreeRegressor__max_depth=2, DecisionTreeRegressor__min_samples_leaf=5, DecisionTreeRegressor__min_samples_split=8)
                                                                               
Test R^2 = 0.006398703527438543,	Difference Score = 5.925168543373612,	Pipeline: DecisionTreeRegressor(RecessiveEncoder(input_matrix), DecisionTreeRegressor__max_depth=1, DecisionTreeRegressor__min_samples_leaf=9, DecisionTreeRegressor__min_samples_split=10)

********************************************************************************************************************************************************************
Entered Generation:  3

Generation 3 - Current Pareto Front:
                                                                               
Test R^2 = 0.10726203052134375,	Difference Score = 1.3482583226307812,	Pipeline: RandomForestRegressor(HeterosisEncoder(input_matrix), RandomForestRegressor__bootstrap=True, RandomForestRegressor__max_features=0.25, RandomForestRegressor__min_samples_leaf=3, RandomForestRegressor__min_samples_split=6, RandomForestRegressor__n_estimators=100)
                                                                               
Test R^2 = 0.09737663831222876,	Difference Score = 1.3690084239533236,	Pipeline: RandomForestRegressor(HeterosisEncoder(input_matrix), RandomForestRegressor__bootstrap=True, RandomForestRegressor__max_features=0.55, RandomForestRegressor__min_samples_leaf=5, RandomForestRegressor__min_samples_split=5, RandomForestRegressor__n_estimators=100)
                                                                               
Test R^2 = 0.09554251528172586,	Difference Score = 1.557508486950291,	Pipeline: RandomForestRegressor(UnderDominanceEncoder(input_matrix), RandomForestRegressor__bootstrap=True, RandomForestRegressor__max_features=0.8500000000000001, RandomForestRegressor__min_samples_leaf=13, RandomForestRegressor__min_samples_split=6, RandomForestRegressor__n_estimators=100)
                                                                               
Test R^2 = 0.09526819809509879,	Difference Score = 1.6601390708457995,	Pipeline: RandomForestRegressor(UnderDominanceEncoder(HeterosisEncoder(input_matrix)), RandomForestRegressor__bootstrap=True, RandomForestRegressor__max_features=0.4, RandomForestRegressor__min_samples_leaf=11, RandomForestRegressor__min_samples_split=5, RandomForestRegressor__n_estimators=100)
                                                                               
Test R^2 = 0.0931661123376819,	Difference Score = 1.708447963707009,	Pipeline: RandomForestRegressor(HeterosisEncoder(input_matrix), RandomForestRegressor__bootstrap=False, RandomForestRegressor__max_features=0.3, RandomForestRegressor__min_samples_leaf=17, RandomForestRegressor__min_samples_split=6, RandomForestRegressor__n_estimators=100)
                                                                               
Test R^2 = 0.0916467509393375,	Difference Score = 1.761929753475856,	Pipeline: RandomForestRegressor(HeterosisEncoder(input_matrix), RandomForestRegressor__bootstrap=True, RandomForestRegressor__max_features=0.6000000000000001, RandomForestRegressor__min_samples_leaf=17, RandomForestRegressor__min_samples_split=14, RandomForestRegressor__n_estimators=100)
                                                                               
Test R^2 = 0.08948001409258854,	Difference Score = 1.7897460690450047,	Pipeline: RandomForestRegressor(HeterosisEncoder(input_matrix), RandomForestRegressor__bootstrap=True, RandomForestRegressor__max_features=0.6500000000000001, RandomForestRegressor__min_samples_leaf=19, RandomForestRegressor__min_samples_split=20, RandomForestRegressor__n_estimators=100)
                                                                               
Test R^2 = 0.0762268465995305,	Difference Score = 1.9018000593654665,	Pipeline: RandomForestRegressor(FeatureEncodingFrequencySelector(DominantEncoder(OverDominanceEncoder(input_matrix)), FeatureEncodingFrequencySelector__threshold=0.35), RandomForestRegressor__bootstrap=True, RandomForestRegressor__max_features=0.1, RandomForestRegressor__min_samples_leaf=8, RandomForestRegressor__min_samples_split=12, RandomForestRegressor__n_estimators=100)
                                                                               
Test R^2 = 0.05903240219812633,	Difference Score = 2.255679844319983,	Pipeline: RandomForestRegressor(HeterosisEncoder(input_matrix), RandomForestRegressor__bootstrap=True, RandomForestRegressor__max_features=0.05, RandomForestRegressor__min_samples_leaf=16, RandomForestRegressor__min_samples_split=14, RandomForestRegressor__n_estimators=100)
                                                                               
Test R^2 = 0.04946625653950021,	Difference Score = 2.3099149599837796,	Pipeline: DecisionTreeRegressor(OverDominanceEncoder(OverDominanceEncoder(input_matrix)), DecisionTreeRegressor__max_depth=4, DecisionTreeRegressor__min_samples_leaf=13, DecisionTreeRegressor__min_samples_split=16)
                                                                               
Test R^2 = 0.046591060911427506,	Difference Score = 3.135211431865081,	Pipeline: DecisionTreeRegressor(HeterosisEncoder(input_matrix), DecisionTreeRegressor__max_depth=3, DecisionTreeRegressor__min_samples_leaf=19, DecisionTreeRegressor__min_samples_split=3)
                                                                               
Test R^2 = 0.0398595491028535,	Difference Score = 3.668667155949132,	Pipeline: DecisionTreeRegressor(HeterosisEncoder(input_matrix), DecisionTreeRegressor__max_depth=2, DecisionTreeRegressor__min_samples_leaf=5, DecisionTreeRegressor__min_samples_split=8)
                                                                               
Test R^2 = 0.030288995738109947,	Difference Score = 4.122252517025003,	Pipeline: LinearRegression(SelectPercentile(RecessiveEncoder(UnderDominanceEncoder(input_matrix)), SelectPercentile__percentile=10))
                                                                               
Test R^2 = 0.027333365951504818,	Difference Score = 4.729079139230355,	Pipeline: DecisionTreeRegressor(input_matrix, DecisionTreeRegressor__max_depth=2, DecisionTreeRegressor__min_samples_leaf=5, DecisionTreeRegressor__min_samples_split=8)
                                                                               
Test R^2 = 0.01147394954820391,	Difference Score = 4.781109423380067,	Pipeline: DecisionTreeRegressor(DominantEncoder(UnderDominanceEncoder(input_matrix)), DecisionTreeRegressor__max_depth=2, DecisionTreeRegressor__min_samples_leaf=5, DecisionTreeRegressor__min_samples_split=8)
                                                                               
Test R^2 = 0.006398703527438543,	Difference Score = 5.925168543373612,	Pipeline: DecisionTreeRegressor(RecessiveEncoder(input_matrix), DecisionTreeRegressor__max_depth=1, DecisionTreeRegressor__min_samples_leaf=9, DecisionTreeRegressor__min_samples_split=10)

*************************************************************************************************************************************************************************
Entered Generation:  4
                                                                               
Generation 4 - Current Pareto Front:
                                                                               
Test R^2 = 0.10726203052134375,	Difference Score = 1.3482583226307812,	Pipeline: RandomForestRegressor(HeterosisEncoder(input_matrix), RandomForestRegressor__bootstrap=True, RandomForestRegressor__max_features=0.25, RandomForestRegressor__min_samples_leaf=3, RandomForestRegressor__min_samples_split=6, RandomForestRegressor__n_estimators=100)

Test R^2 = 0.09915084787924688,	Difference Score = 1.6270291749109784,	Pipeline: RandomForestRegressor(HeterosisEncoder(input_matrix), RandomForestRegressor__bootstrap=True, RandomForestRegressor__max_features=0.55, RandomForestRegressor__min_samples_leaf=11, RandomForestRegressor__min_samples_split=5, RandomForestRegressor__n_estimators=100)
                                                                               
Test R^2 = 0.09766370238703004,	Difference Score = 1.6526689013043743,	Pipeline: RandomForestRegressor(HeterosisEncoder(input_matrix), RandomForestRegressor__bootstrap=True, RandomForestRegressor__max_features=0.4, RandomForestRegressor__min_samples_leaf=11, RandomForestRegressor__min_samples_split=5, RandomForestRegressor__n_estimators=100)
                                                                               
Test R^2 = 0.09526819809509879,	Difference Score = 1.6601390708457995,	Pipeline: RandomForestRegressor(UnderDominanceEncoder(HeterosisEncoder(input_matrix)), RandomForestRegressor__bootstrap=True, RandomForestRegressor__max_features=0.4, RandomForestRegressor__min_samples_leaf=11, RandomForestRegressor__min_samples_split=5, RandomForestRegressor__n_estimators=100)
                                                                               
Test R^2 = 0.0931661123376819,	Difference Score = 1.708447963707009,	Pipeline: RandomForestRegressor(HeterosisEncoder(input_matrix), RandomForestRegressor__bootstrap=False, RandomForestRegressor__max_features=0.3, RandomForestRegressor__min_samples_leaf=17, RandomForestRegressor__min_samples_split=6, RandomForestRegressor__n_estimators=100)
                                                                               
Test R^2 = 0.0916467509393375,	Difference Score = 1.761929753475856,	Pipeline: RandomForestRegressor(HeterosisEncoder(input_matrix), RandomForestRegressor__bootstrap=True, RandomForestRegressor__max_features=0.6000000000000001, RandomForestRegressor__min_samples_leaf=17, RandomForestRegressor__min_samples_split=14, RandomForestRegressor__n_estimators=100)
                                                                               
Test R^2 = 0.08948001409258854,	Difference Score = 1.7897460690450047,	Pipeline: RandomForestRegressor(HeterosisEncoder(input_matrix), RandomForestRegressor__bootstrap=True, RandomForestRegressor__max_features=0.6500000000000001, RandomForestRegressor__min_samples_leaf=19, RandomForestRegressor__min_samples_split=20, RandomForestRegressor__n_estimators=100)
                                                                               
Test R^2 = 0.08776563118130876,	Difference Score = 1.830609907869799,	Pipeline: RandomForestRegressor(HeterosisEncoder(input_matrix), RandomForestRegressor__bootstrap=True, RandomForestRegressor__max_features=0.35000000000000003, RandomForestRegressor__min_samples_leaf=16, RandomForestRegressor__min_samples_split=20, RandomForestRegressor__n_estimators=100)
                                                                               
Test R^2 = 0.0762268465995305,	Difference Score = 1.9018000593654665,	Pipeline: RandomForestRegressor(FeatureEncodingFrequencySelector(DominantEncoder(OverDominanceEncoder(input_matrix)), FeatureEncodingFrequencySelector__threshold=0.35), RandomForestRegressor__bootstrap=True, RandomForestRegressor__max_features=0.1, RandomForestRegressor__min_samples_leaf=8, RandomForestRegressor__min_samples_split=12, RandomForestRegressor__n_estimators=100)
                                                                               
Test R^2 = 0.05916765295483706,	Difference Score = 1.9031992517607748,	Pipeline: RandomForestRegressor(OverDominanceEncoder(input_matrix), RandomForestRegressor__bootstrap=True, RandomForestRegressor__max_features=0.1, RandomForestRegressor__min_samples_leaf=9, RandomForestRegressor__min_samples_split=12, RandomForestRegressor__n_estimators=100)
                                                                               
Test R^2 = 0.05903240219812633,	Difference Score = 2.255679844319983,	Pipeline: RandomForestRegressor(HeterosisEncoder(input_matrix), RandomForestRegressor__bootstrap=True, RandomForestRegressor__max_features=0.05, RandomForestRegressor__min_samples_leaf=16, RandomForestRegressor__min_samples_split=14, RandomForestRegressor__n_estimators=100)
                                                                               
Test R^2 = 0.05081469086245227,	Difference Score = 2.3127715497436414,	Pipeline: DecisionTreeRegressor(OverDominanceEncoder(OverDominanceEncoder(input_matrix)), DecisionTreeRegressor__max_depth=4, DecisionTreeRegressor__min_samples_leaf=10, DecisionTreeRegressor__min_samples_split=20)
                                                                               
Test R^2 = 0.046591060911427506,	Difference Score = 3.135211431865081,	Pipeline: DecisionTreeRegressor(HeterosisEncoder(input_matrix), DecisionTreeRegressor__max_depth=3, DecisionTreeRegressor__min_samples_leaf=19, DecisionTreeRegressor__min_samples_split=3)
                                                                               
Test R^2 = 0.0398595491028535,	Difference Score = 3.668667155949132,	Pipeline: DecisionTreeRegressor(HeterosisEncoder(input_matrix), DecisionTreeRegressor__max_depth=2, DecisionTreeRegressor__min_samples_leaf=5, DecisionTreeRegressor__min_samples_split=8)
                                                                               
Test R^2 = 0.030288995738109947,	Difference Score = 4.122252517025003,	Pipeline: LinearRegression(SelectPercentile(RecessiveEncoder(UnderDominanceEncoder(input_matrix)), SelectPercentile__percentile=10))
                                                                               
Test R^2 = 0.027333365951504818,	Difference Score = 4.729079139230355,	Pipeline: DecisionTreeRegressor(input_matrix, DecisionTreeRegressor__max_depth=2, DecisionTreeRegressor__min_samples_leaf=5, DecisionTreeRegressor__min_samples_split=8)
                                                                               
Test R^2 = 0.01147394954820391,	Difference Score = 4.781109423380067,	Pipeline: DecisionTreeRegressor(DominantEncoder(UnderDominanceEncoder(input_matrix)), DecisionTreeRegressor__max_depth=2, DecisionTreeRegressor__min_samples_leaf=5, DecisionTreeRegressor__min_samples_split=8)
                                                                               
Test R^2 = 0.006398703527438543,	Difference Score = 5.925168543373612,	Pipeline: DecisionTreeRegressor(RecessiveEncoder(input_matrix), DecisionTreeRegressor__max_depth=1, DecisionTreeRegressor__min_samples_leaf=9, DecisionTreeRegressor__min_samples_split=10)

********************************************************************************************************************************************************************
Entered Generation:  5
                                                                               
Generation 5 - Current Pareto Front:

Test R^2 = 0.10726203052134375,	Difference Score = 1.3482583226307812,	Pipeline: RandomForestRegressor(HeterosisEncoder(input_matrix), RandomForestRegressor__bootstrap=True, RandomForestRegressor__max_features=0.25, RandomForestRegressor__min_samples_leaf=3, RandomForestRegressor__min_samples_split=6, RandomForestRegressor__n_estimators=100)
                                                                               
Test R^2 = 0.0994228591471158,	Difference Score = 1.4032975612101621,	Pipeline: RandomForestRegressor(HeterosisEncoder(input_matrix), RandomForestRegressor__bootstrap=True, RandomForestRegressor__max_features=0.4, RandomForestRegressor__min_samples_leaf=5, RandomForestRegressor__min_samples_split=5, RandomForestRegressor__n_estimators=100)
                                                                               
Test R^2 = 0.09915084787924688,	Difference Score = 1.6270291749109784,	Pipeline: RandomForestRegressor(HeterosisEncoder(input_matrix), RandomForestRegressor__bootstrap=True, RandomForestRegressor__max_features=0.55, RandomForestRegressor__min_samples_leaf=11, RandomForestRegressor__min_samples_split=5, RandomForestRegressor__n_estimators=100)
                                                                               
Test R^2 = 0.09766370238703004,	Difference Score = 1.6526689013043743,	Pipeline: RandomForestRegressor(HeterosisEncoder(input_matrix), RandomForestRegressor__bootstrap=True, RandomForestRegressor__max_features=0.4, RandomForestRegressor__min_samples_leaf=11, RandomForestRegressor__min_samples_split=5, RandomForestRegressor__n_estimators=100)
                                                                               
Test R^2 = 0.09526819809509879,	Difference Score = 1.6601390708457995,	Pipeline: RandomForestRegressor(UnderDominanceEncoder(HeterosisEncoder(input_matrix)), RandomForestRegressor__bootstrap=True, RandomForestRegressor__max_features=0.4, RandomForestRegressor__min_samples_leaf=11, RandomForestRegressor__min_samples_split=5, RandomForestRegressor__n_estimators=100)
                                                                               
Test R^2 = 0.09362903045587412,	Difference Score = 1.7058916812344151,	Pipeline: RandomForestRegressor(HeterosisEncoder(input_matrix), RandomForestRegressor__bootstrap=True, RandomForestRegressor__max_features=0.55, RandomForestRegressor__min_samples_leaf=14, RandomForestRegressor__min_samples_split=5, RandomForestRegressor__n_estimators=100)
                                                                               
Test R^2 = 0.0931661123376819,	Difference Score = 1.708447963707009,	Pipeline: RandomForestRegressor(HeterosisEncoder(input_matrix), RandomForestRegressor__bootstrap=False, RandomForestRegressor__max_features=0.3, RandomForestRegressor__min_samples_leaf=17, RandomForestRegressor__min_samples_split=6, RandomForestRegressor__n_estimators=100)
                                                                               
Test R^2 = 0.09267082097215573,	Difference Score = 1.7267064628402096,	Pipeline: RandomForestRegressor(HeterosisEncoder(HeterosisEncoder(input_matrix)), RandomForestRegressor__bootstrap=False, RandomForestRegressor__max_features=0.3, RandomForestRegressor__min_samples_leaf=18, RandomForestRegressor__min_samples_split=6, RandomForestRegressor__n_estimators=100)
                                                                               
Test R^2 = 0.09202857417526045,	Difference Score = 1.7639695168495098,	Pipeline: RandomForestRegressor(RecessiveEncoder(UnderDominanceEncoder(input_matrix)), RandomForestRegressor__bootstrap=True, RandomForestRegressor__max_features=0.55, RandomForestRegressor__min_samples_leaf=16, RandomForestRegressor__min_samples_split=12, RandomForestRegressor__n_estimators=100)
                                                                               
Test R^2 = 0.08986334868817536,	Difference Score = 1.7768580490378705,	Pipeline: RandomForestRegressor(UnderDominanceEncoder(HeterosisEncoder(input_matrix)), RandomForestRegressor__bootstrap=True, RandomForestRegressor__max_features=0.6000000000000001, RandomForestRegressor__min_samples_leaf=18, RandomForestRegressor__min_samples_split=15, RandomForestRegressor__n_estimators=100)
                                                                               
Test R^2 = 0.08948001409258854,	Difference Score = 1.7897460690450047,	Pipeline: RandomForestRegressor(HeterosisEncoder(input_matrix), RandomForestRegressor__bootstrap=True, RandomForestRegressor__max_features=0.6500000000000001, RandomForestRegressor__min_samples_leaf=19, RandomForestRegressor__min_samples_split=20, RandomForestRegressor__n_estimators=100)
                                                                               
Test R^2 = 0.08776563118130876,	Difference Score = 1.830609907869799,	Pipeline: RandomForestRegressor(HeterosisEncoder(input_matrix), RandomForestRegressor__bootstrap=True, RandomForestRegressor__max_features=0.35000000000000003, RandomForestRegressor__min_samples_leaf=16, RandomForestRegressor__min_samples_split=20, RandomForestRegressor__n_estimators=100)
                                                                               
Test R^2 = 0.08525784644768819,	Difference Score = 1.8431830937996652,	Pipeline: RandomForestRegressor(UnderDominanceEncoder(HeterosisEncoder(input_matrix)), RandomForestRegressor__bootstrap=False, RandomForestRegressor__max_features=0.15000000000000002, RandomForestRegressor__min_samples_leaf=14, RandomForestRegressor__min_samples_split=12, RandomForestRegressor__n_estimators=100)
                                                                               
Test R^2 = 0.0762268465995305,	Difference Score = 1.9018000593654665,	Pipeline: RandomForestRegressor(FeatureEncodingFrequencySelector(DominantEncoder(OverDominanceEncoder(input_matrix)), FeatureEncodingFrequencySelector__threshold=0.35), RandomForestRegressor__bootstrap=True, RandomForestRegressor__max_features=0.1, RandomForestRegressor__min_samples_leaf=8, RandomForestRegressor__min_samples_split=12, RandomForestRegressor__n_estimators=100)
                                                                               
Test R^2 = 0.06895924153908961,	Difference Score = 2.028709730677496,	Pipeline: RandomForestRegressor(HeterosisEncoder(input_matrix), RandomForestRegressor__bootstrap=False, RandomForestRegressor__max_features=0.05, RandomForestRegressor__min_samples_leaf=16, RandomForestRegressor__min_samples_split=14, RandomForestRegressor__n_estimators=100)
                                                                               
Test R^2 = 0.05903240219812633,	Difference Score = 2.255679844319983,	Pipeline: RandomForestRegressor(HeterosisEncoder(input_matrix), RandomForestRegressor__bootstrap=True, RandomForestRegressor__max_features=0.05, RandomForestRegressor__min_samples_leaf=16, RandomForestRegressor__min_samples_split=14, RandomForestRegressor__n_estimators=100)
                                                                               
Test R^2 = 0.05081469086245227,	Difference Score = 2.3127715497436414,	Pipeline: DecisionTreeRegressor(OverDominanceEncoder(OverDominanceEncoder(input_matrix)), DecisionTreeRegressor__max_depth=4, DecisionTreeRegressor__min_samples_leaf=10, DecisionTreeRegressor__min_samples_split=20)
                                                                               
Test R^2 = 0.046591060911427506,	Difference Score = 3.135211431865081,	Pipeline: DecisionTreeRegressor(HeterosisEncoder(input_matrix), DecisionTreeRegressor__max_depth=3, DecisionTreeRegressor__min_samples_leaf=19, DecisionTreeRegressor__min_samples_split=3)
                                                                               
Test R^2 = 0.0398595491028535,	Difference Score = 3.668667155949132,	Pipeline: DecisionTreeRegressor(HeterosisEncoder(input_matrix), DecisionTreeRegressor__max_depth=2, DecisionTreeRegressor__min_samples_leaf=5, DecisionTreeRegressor__min_samples_split=8)
                                                                               
Test R^2 = 0.030288995738109947,	Difference Score = 4.122252517025003,	Pipeline: LinearRegression(SelectPercentile(RecessiveEncoder(UnderDominanceEncoder(input_matrix)), SelectPercentile__percentile=10))
                                                                               
Test R^2 = 0.027333365951504818,	Difference Score = 4.729079139230355,	Pipeline: DecisionTreeRegressor(input_matrix, DecisionTreeRegressor__max_depth=2, DecisionTreeRegressor__min_samples_leaf=5, DecisionTreeRegressor__min_samples_split=8)
                                                                               
Test R^2 = 0.01147394954820391,	Difference Score = 4.781109423380067,	Pipeline: DecisionTreeRegressor(DominantEncoder(UnderDominanceEncoder(input_matrix)), DecisionTreeRegressor__max_depth=2, DecisionTreeRegressor__min_samples_leaf=5, DecisionTreeRegressor__min_samples_split=8)
                                                                               
Test R^2 = 0.006398703527438543,	Difference Score = 5.925168543373612,	Pipeline: DecisionTreeRegressor(RecessiveEncoder(input_matrix), DecisionTreeRegressor__max_depth=1, DecisionTreeRegressor__min_samples_leaf=9, DecisionTreeRegressor__min_samples_split=10)

******************************************************************************************************************************************************************************
Entered Generation:  6
                                                                               
Generation 6 - Current Pareto Front:
                                                                               
Test R^2 = 0.10726203052134375,	Difference Score = 1.3482583226307812,	Pipeline: RandomForestRegressor(HeterosisEncoder(input_matrix), RandomForestRegressor__bootstrap=True, RandomForestRegressor__max_features=0.25, RandomForestRegressor__min_samples_leaf=3, RandomForestRegressor__min_samples_split=6, RandomForestRegressor__n_estimators=100)
                                                                               
Test R^2 = 0.09961353946734341,	Difference Score = 1.5913031632861678,	Pipeline: RandomForestRegressor(HeterosisEncoder(input_matrix), RandomForestRegressor__bootstrap=True, RandomForestRegressor__max_features=0.35000000000000003, RandomForestRegressor__min_samples_leaf=7, RandomForestRegressor__min_samples_split=20, RandomForestRegressor__n_estimators=100)
                                                                               
Test R^2 = 0.09915084787924688,	Difference Score = 1.6270291749109784,	Pipeline: RandomForestRegressor(HeterosisEncoder(input_matrix), RandomForestRegressor__bootstrap=True, RandomForestRegressor__max_features=0.55, RandomForestRegressor__min_samples_leaf=11, RandomForestRegressor__min_samples_split=5, RandomForestRegressor__n_estimators=100)
                                                                               
Test R^2 = 0.09766370238703004,	Difference Score = 1.6526689013043743,	Pipeline: RandomForestRegressor(HeterosisEncoder(input_matrix), RandomForestRegressor__bootstrap=True, RandomForestRegressor__max_features=0.4, RandomForestRegressor__min_samples_leaf=11, RandomForestRegressor__min_samples_split=5, RandomForestRegressor__n_estimators=100)
                                                                               
Test R^2 = 0.09526819809509879,	Difference Score = 1.6601390708457995,	Pipeline: RandomForestRegressor(UnderDominanceEncoder(HeterosisEncoder(input_matrix)), RandomForestRegressor__bootstrap=True, RandomForestRegressor__max_features=0.4, RandomForestRegressor__min_samples_leaf=11, RandomForestRegressor__min_samples_split=5, RandomForestRegressor__n_estimators=100)
                                                                               
Test R^2 = 0.09362903045587412,	Difference Score = 1.7058916812344151,	Pipeline: RandomForestRegressor(HeterosisEncoder(input_matrix), RandomForestRegressor__bootstrap=True, RandomForestRegressor__max_features=0.55, RandomForestRegressor__min_samples_leaf=14, RandomForestRegressor__min_samples_split=5, RandomForestRegressor__n_estimators=100)
                                                                               
Test R^2 = 0.0931661123376819,	Difference Score = 1.708447963707009,	Pipeline: RandomForestRegressor(HeterosisEncoder(input_matrix), RandomForestRegressor__bootstrap=False, RandomForestRegressor__max_features=0.3, RandomForestRegressor__min_samples_leaf=17, RandomForestRegressor__min_samples_split=6, RandomForestRegressor__n_estimators=100)
                                                                               
Test R^2 = 0.09267082097215573,	Difference Score = 1.7267064628402096,	Pipeline: RandomForestRegressor(HeterosisEncoder(HeterosisEncoder(input_matrix)), RandomForestRegressor__bootstrap=False, RandomForestRegressor__max_features=0.3, RandomForestRegressor__min_samples_leaf=18, RandomForestRegressor__min_samples_split=6, RandomForestRegressor__n_estimators=100)
                                                                               
Test R^2 = 0.09240241170462371,	Difference Score = 1.804073297946209,	Pipeline: RandomForestRegressor(UnderDominanceEncoder(HeterosisEncoder(input_matrix)), RandomForestRegressor__bootstrap=True, RandomForestRegressor__max_features=0.6500000000000001, RandomForestRegressor__min_samples_leaf=19, RandomForestRegressor__min_samples_split=20, RandomForestRegressor__n_estimators=100)
                                                                               
Test R^2 = 0.08776563118130876,	Difference Score = 1.830609907869799,	Pipeline: RandomForestRegressor(HeterosisEncoder(input_matrix), RandomForestRegressor__bootstrap=True, RandomForestRegressor__max_features=0.35000000000000003, RandomForestRegressor__min_samples_leaf=16, RandomForestRegressor__min_samples_split=20, RandomForestRegressor__n_estimators=100)
                                                                               
Test R^2 = 0.08525784644768819,	Difference Score = 1.8431830937996652,	Pipeline: RandomForestRegressor(UnderDominanceEncoder(HeterosisEncoder(input_matrix)), RandomForestRegressor__bootstrap=False, RandomForestRegressor__max_features=0.15000000000000002, RandomForestRegressor__min_samples_leaf=14, RandomForestRegressor__min_samples_split=12, RandomForestRegressor__n_estimators=100)
                                                                               
Test R^2 = 0.0762268465995305,	Difference Score = 1.9018000593654665,	Pipeline: RandomForestRegressor(FeatureEncodingFrequencySelector(DominantEncoder(OverDominanceEncoder(input_matrix)), FeatureEncodingFrequencySelector__threshold=0.35), RandomForestRegressor__bootstrap=True, RandomForestRegressor__max_features=0.1, RandomForestRegressor__min_samples_leaf=8, RandomForestRegressor__min_samples_split=12, RandomForestRegressor__n_estimators=100)
                                                                               
Test R^2 = 0.07397795135135787,	Difference Score = 1.9272953583231227,	Pipeline: RandomForestRegressor(RecessiveEncoder(DominantEncoder(OverDominanceEncoder(input_matrix))), RandomForestRegressor__bootstrap=True, RandomForestRegressor__max_features=0.1, RandomForestRegressor__min_samples_leaf=8, RandomForestRegressor__min_samples_split=12, RandomForestRegressor__n_estimators=100)
                                                                               
Test R^2 = 0.06895924153908961,	Difference Score = 2.028709730677496,	Pipeline: RandomForestRegressor(HeterosisEncoder(input_matrix), RandomForestRegressor__bootstrap=False, RandomForestRegressor__max_features=0.05, RandomForestRegressor__min_samples_leaf=16, RandomForestRegressor__min_samples_split=14, RandomForestRegressor__n_estimators=100)
                                                                               
Test R^2 = 0.05959957200716792,	Difference Score = 2.2782028876651417,	Pipeline: RandomForestRegressor(DominantEncoder(OverDominanceEncoder(input_matrix)), RandomForestRegressor__bootstrap=True, RandomForestRegressor__max_features=0.1, RandomForestRegressor__min_samples_leaf=16, RandomForestRegressor__min_samples_split=12, RandomForestRegressor__n_estimators=100)
                                                                               
Test R^2 = 0.05081469086245227,	Difference Score = 2.3127715497436414,	Pipeline: DecisionTreeRegressor(OverDominanceEncoder(OverDominanceEncoder(input_matrix)), DecisionTreeRegressor__max_depth=4, DecisionTreeRegressor__min_samples_leaf=10, DecisionTreeRegressor__min_samples_split=20)
                                                                               
Test R^2 = 0.046591060911427506,	Difference Score = 3.135211431865081,	Pipeline: DecisionTreeRegressor(HeterosisEncoder(input_matrix), DecisionTreeRegressor__max_depth=3, DecisionTreeRegressor__min_samples_leaf=19, DecisionTreeRegressor__min_samples_split=3)
                                                                               
Test R^2 = 0.0398595491028535,	Difference Score = 3.668667155949132,	Pipeline: DecisionTreeRegressor(HeterosisEncoder(input_matrix), DecisionTreeRegressor__max_depth=2, DecisionTreeRegressor__min_samples_leaf=5, DecisionTreeRegressor__min_samples_split=8)
                                                                               
Test R^2 = 0.030288995738109947,	Difference Score = 4.122252517025003,	Pipeline: LinearRegression(SelectPercentile(RecessiveEncoder(UnderDominanceEncoder(input_matrix)), SelectPercentile__percentile=10))
                                                                               
Test R^2 = 0.027333365951504818,	Difference Score = 4.729079139230355,	Pipeline: DecisionTreeRegressor(input_matrix, DecisionTreeRegressor__max_depth=2, DecisionTreeRegressor__min_samples_leaf=5, DecisionTreeRegressor__min_samples_split=8)
                                                                               
Test R^2 = 0.01147394954820391,	Difference Score = 4.781109423380067,	Pipeline: DecisionTreeRegressor(DominantEncoder(UnderDominanceEncoder(input_matrix)), DecisionTreeRegressor__max_depth=2, DecisionTreeRegressor__min_samples_leaf=5, DecisionTreeRegressor__min_samples_split=8)
                                                                               
Test R^2 = 0.006398703527438543,	Difference Score = 5.925168543373612,	Pipeline: DecisionTreeRegressor(RecessiveEncoder(input_matrix), DecisionTreeRegressor__max_depth=1, DecisionTreeRegressor__min_samples_leaf=9, DecisionTreeRegressor__min_samples_split=10)

*****************************************************************************************************************************************************************************
Entered Generation:  7
                                                                               
Generation 7 - Current Pareto Front:
                                                                               
Test R^2 = 0.10726203052134375,	Difference Score = 1.3482583226307812,	Pipeline: RandomForestRegressor(HeterosisEncoder(input_matrix), RandomForestRegressor__bootstrap=True, RandomForestRegressor__max_features=0.25, RandomForestRegressor__min_samples_leaf=3, RandomForestRegressor__min_samples_split=6, RandomForestRegressor__n_estimators=100)
                                                                               
Test R^2 = 0.09961353946734341,	Difference Score = 1.5913031632861678,	Pipeline: RandomForestRegressor(HeterosisEncoder(input_matrix), RandomForestRegressor__bootstrap=True, RandomForestRegressor__max_features=0.35000000000000003, RandomForestRegressor__min_samples_leaf=7, RandomForestRegressor__min_samples_split=20, RandomForestRegressor__n_estimators=100)
                                                                               
Test R^2 = 0.09915084787924688,	Difference Score = 1.6270291749109784,	Pipeline: RandomForestRegressor(HeterosisEncoder(input_matrix), RandomForestRegressor__bootstrap=True, RandomForestRegressor__max_features=0.55, RandomForestRegressor__min_samples_leaf=11, RandomForestRegressor__min_samples_split=5, RandomForestRegressor__n_estimators=100)
                                                                               
Test R^2 = 0.09766370238703004,	Difference Score = 1.6526689013043743,	Pipeline: RandomForestRegressor(HeterosisEncoder(input_matrix), RandomForestRegressor__bootstrap=True, RandomForestRegressor__max_features=0.4, RandomForestRegressor__min_samples_leaf=11, RandomForestRegressor__min_samples_split=5, RandomForestRegressor__n_estimators=100)
                                                                               
Test R^2 = 0.09526819809509879,	Difference Score = 1.6601390708457995,	Pipeline: RandomForestRegressor(UnderDominanceEncoder(HeterosisEncoder(input_matrix)), RandomForestRegressor__bootstrap=True, RandomForestRegressor__max_features=0.4, RandomForestRegressor__min_samples_leaf=11, RandomForestRegressor__min_samples_split=5, RandomForestRegressor__n_estimators=100)
                                                                               
Test R^2 = 0.09362903045587412,	Difference Score = 1.7058916812344151,	Pipeline: RandomForestRegressor(HeterosisEncoder(input_matrix), RandomForestRegressor__bootstrap=True, RandomForestRegressor__max_features=0.55, RandomForestRegressor__min_samples_leaf=14, RandomForestRegressor__min_samples_split=5, RandomForestRegressor__n_estimators=100)
                                                                               
Test R^2 = 0.0931661123376819,	Difference Score = 1.708447963707009,	Pipeline: RandomForestRegressor(HeterosisEncoder(input_matrix), RandomForestRegressor__bootstrap=False, RandomForestRegressor__max_features=0.3, RandomForestRegressor__min_samples_leaf=17, RandomForestRegressor__min_samples_split=6, RandomForestRegressor__n_estimators=100)
                                                                               
Test R^2 = 0.09267082097215573,	Difference Score = 1.7267064628402096,	Pipeline: RandomForestRegressor(HeterosisEncoder(HeterosisEncoder(input_matrix)), RandomForestRegressor__bootstrap=False, RandomForestRegressor__max_features=0.3, RandomForestRegressor__min_samples_leaf=18, RandomForestRegressor__min_samples_split=6, RandomForestRegressor__n_estimators=100)
                                                                               
Test R^2 = 0.09240241170462371,	Difference Score = 1.804073297946209,	Pipeline: RandomForestRegressor(UnderDominanceEncoder(HeterosisEncoder(input_matrix)), RandomForestRegressor__bootstrap=True, RandomForestRegressor__max_features=0.6500000000000001, RandomForestRegressor__min_samples_leaf=19, RandomForestRegressor__min_samples_split=20, RandomForestRegressor__n_estimators=100)
                                                                               
Test R^2 = 0.08776563118130876,	Difference Score = 1.830609907869799,	Pipeline: RandomForestRegressor(HeterosisEncoder(input_matrix), RandomForestRegressor__bootstrap=True, RandomForestRegressor__max_features=0.35000000000000003, RandomForestRegressor__min_samples_leaf=16, RandomForestRegressor__min_samples_split=20, RandomForestRegressor__n_estimators=100)
                                                                               
Test R^2 = 0.08525784644768819,	Difference Score = 1.8431830937996652,	Pipeline: RandomForestRegressor(UnderDominanceEncoder(HeterosisEncoder(input_matrix)), RandomForestRegressor__bootstrap=False, RandomForestRegressor__max_features=0.15000000000000002, RandomForestRegressor__min_samples_leaf=14, RandomForestRegressor__min_samples_split=12, RandomForestRegressor__n_estimators=100)
                                                                               
Test R^2 = 0.08393345603243552,	Difference Score = 1.8522769232594445,	Pipeline: RandomForestRegressor(HeterosisEncoder(input_matrix), RandomForestRegressor__bootstrap=False, RandomForestRegressor__max_features=0.15000000000000002, RandomForestRegressor__min_samples_leaf=14, RandomForestRegressor__min_samples_split=12, RandomForestRegressor__n_estimators=100)
                                                                               
Test R^2 = 0.0762268465995305,	Difference Score = 1.9018000593654665,	Pipeline: RandomForestRegressor(FeatureEncodingFrequencySelector(DominantEncoder(OverDominanceEncoder(input_matrix)), FeatureEncodingFrequencySelector__threshold=0.35), RandomForestRegressor__bootstrap=True, RandomForestRegressor__max_features=0.1, RandomForestRegressor__min_samples_leaf=8, RandomForestRegressor__min_samples_split=12, RandomForestRegressor__n_estimators=100)
                                                                               
Test R^2 = 0.07397795135135787,	Difference Score = 1.9272953583231227,	Pipeline: RandomForestRegressor(RecessiveEncoder(DominantEncoder(OverDominanceEncoder(input_matrix))), RandomForestRegressor__bootstrap=True, RandomForestRegressor__max_features=0.1, RandomForestRegressor__min_samples_leaf=8, RandomForestRegressor__min_samples_split=12, RandomForestRegressor__n_estimators=100)
                                                                               
Test R^2 = 0.06992959778708618,	Difference Score = 1.9853700265472836,	Pipeline: RandomForestRegressor(SelectPercentile(HeterosisEncoder(input_matrix), SelectPercentile__percentile=90), RandomForestRegressor__bootstrap=False, RandomForestRegressor__max_features=0.05, RandomForestRegressor__min_samples_leaf=16, RandomForestRegressor__min_samples_split=14, RandomForestRegressor__n_estimators=100)
                                                                               
Test R^2 = 0.06895924153908961,	Difference Score = 2.028709730677496,	Pipeline: RandomForestRegressor(HeterosisEncoder(input_matrix), RandomForestRegressor__bootstrap=False, RandomForestRegressor__max_features=0.05, RandomForestRegressor__min_samples_leaf=16, RandomForestRegressor__min_samples_split=14, RandomForestRegressor__n_estimators=100)
                                                                               
Test R^2 = 0.05959957200716792,	Difference Score = 2.2782028876651417,	Pipeline: RandomForestRegressor(DominantEncoder(OverDominanceEncoder(input_matrix)), RandomForestRegressor__bootstrap=True, RandomForestRegressor__max_features=0.1, RandomForestRegressor__min_samples_leaf=16, RandomForestRegressor__min_samples_split=12, RandomForestRegressor__n_estimators=100)

Test R^2 = 0.05081469086245227,	Difference Score = 2.3127715497436414,	Pipeline: DecisionTreeRegressor(OverDominanceEncoder(OverDominanceEncoder(input_matrix)), DecisionTreeRegressor__max_depth=4, DecisionTreeRegressor__min_samples_leaf=10, DecisionTreeRegressor__min_samples_split=20)

Test R^2 = 0.046591060911427506,	Difference Score = 3.135211431865081,	Pipeline: DecisionTreeRegressor(HeterosisEncoder(input_matrix), DecisionTreeRegressor__max_depth=3, DecisionTreeRegressor__min_samples_leaf=19, DecisionTreeRegressor__min_samples_split=3)
                                                                               
Test R^2 = 0.0398595491028535,	Difference Score = 3.668667155949132,	Pipeline: DecisionTreeRegressor(HeterosisEncoder(input_matrix), DecisionTreeRegressor__max_depth=2, DecisionTreeRegressor__min_samples_leaf=5, DecisionTreeRegressor__min_samples_split=8)

Test R^2 = 0.030850911236687817,	Difference Score = 4.311617007560114,	Pipeline: RandomForestRegressor(DominantEncoder(SelectPercentile(OverDominanceEncoder(input_matrix), SelectPercentile__percentile=10)), RandomForestRegressor__bootstrap=True, RandomForestRegressor__max_features=0.1, RandomForestRegressor__min_samples_leaf=16, RandomForestRegressor__min_samples_split=12, RandomForestRegressor__n_estimators=100)

Test R^2 = 0.027333365951504818,	Difference Score = 4.729079139230355,	Pipeline: DecisionTreeRegressor(input_matrix, DecisionTreeRegressor__max_depth=2, DecisionTreeRegressor__min_samples_leaf=5, DecisionTreeRegressor__min_samples_split=8)

Test R^2 = 0.01147394954820391,	Difference Score = 4.781109423380067,	Pipeline: DecisionTreeRegressor(DominantEncoder(UnderDominanceEncoder(input_matrix)), DecisionTreeRegressor__max_depth=2, DecisionTreeRegressor__min_samples_leaf=5, DecisionTreeRegressor__min_samples_split=8)

Test R^2 = 0.006398703527438543,	Difference Score = 5.925168543373612,	Pipeline: DecisionTreeRegressor(RecessiveEncoder(input_matrix), DecisionTreeRegressor__max_depth=1, DecisionTreeRegressor__min_samples_leaf=9, DecisionTreeRegressor__min_samples_split=10)

******************************************************************************************************************************************************************************
Entered Generation:  8
                                                                               
Generation 8 - Current Pareto Front:
                                                                               
Test R^2 = 0.10726203052134375,	Difference Score = 1.3482583226307812,	Pipeline: RandomForestRegressor(HeterosisEncoder(input_matrix), RandomForestRegressor__bootstrap=True, RandomForestRegressor__max_features=0.25, RandomForestRegressor__min_samples_leaf=3, RandomForestRegressor__min_samples_split=6, RandomForestRegressor__n_estimators=100)
                                                                              
Test R^2 = 0.09961353946734341,	Difference Score = 1.5913031632861678,	Pipeline: RandomForestRegressor(HeterosisEncoder(input_matrix), RandomForestRegressor__bootstrap=True, RandomForestRegressor__max_features=0.35000000000000003, RandomForestRegressor__min_samples_leaf=7, RandomForestRegressor__min_samples_split=20, RandomForestRegressor__n_estimators=100)

Test R^2 = 0.09915084787924688,	Difference Score = 1.6270291749109784,	Pipeline: RandomForestRegressor(HeterosisEncoder(input_matrix), RandomForestRegressor__bootstrap=True, RandomForestRegressor__max_features=0.55, RandomForestRegressor__min_samples_leaf=11, RandomForestRegressor__min_samples_split=5, RandomForestRegressor__n_estimators=100)
                                                                               
Test R^2 = 0.09766370238703004,	Difference Score = 1.6526689013043743,	Pipeline: RandomForestRegressor(HeterosisEncoder(input_matrix), RandomForestRegressor__bootstrap=True, RandomForestRegressor__max_features=0.4, RandomForestRegressor__min_samples_leaf=11, RandomForestRegressor__min_samples_split=5, RandomForestRegressor__n_estimators=100)

Test R^2 = 0.09606174695358771,	Difference Score = 1.730831815507526,	Pipeline: RandomForestRegressor(DominantEncoder(OverDominanceEncoder(input_matrix)), RandomForestRegressor__bootstrap=True, RandomForestRegressor__max_features=0.2, RandomForestRegressor__min_samples_leaf=8, RandomForestRegressor__min_samples_split=12, RandomForestRegressor__n_estimators=100)

Test R^2 = 0.09240241170462371,	Difference Score = 1.804073297946209,	Pipeline: RandomForestRegressor(UnderDominanceEncoder(HeterosisEncoder(input_matrix)), RandomForestRegressor__bootstrap=True, RandomForestRegressor__max_features=0.6500000000000001, RandomForestRegressor__min_samples_leaf=19, RandomForestRegressor__min_samples_split=20, RandomForestRegressor__n_estimators=100)

Test R^2 = 0.08776563118130876,	Difference Score = 1.830609907869799,	Pipeline: RandomForestRegressor(HeterosisEncoder(input_matrix), RandomForestRegressor__bootstrap=True, RandomForestRegressor__max_features=0.35000000000000003, RandomForestRegressor__min_samples_leaf=16, RandomForestRegressor__min_samples_split=20, RandomForestRegressor__n_estimators=100)

Test R^2 = 0.08525784644768819,	Difference Score = 1.8431830937996652,	Pipeline: RandomForestRegressor(UnderDominanceEncoder(HeterosisEncoder(input_matrix)), RandomForestRegressor__bootstrap=False, RandomForestRegressor__max_features=0.15000000000000002, RandomForestRegressor__min_samples_leaf=14, RandomForestRegressor__min_samples_split=12, RandomForestRegressor__n_estimators=100)
 
Test R^2 = 0.08393345603243552,	Difference Score = 1.8522769232594445,	Pipeline: RandomForestRegressor(HeterosisEncoder(input_matrix), RandomForestRegressor__bootstrap=False, RandomForestRegressor__max_features=0.15000000000000002, RandomForestRegressor__min_samples_leaf=14, RandomForestRegressor__min_samples_split=12, RandomForestRegressor__n_estimators=100)

Test R^2 = 0.0762268465995305,	Difference Score = 1.9018000593654665,	Pipeline: RandomForestRegressor(FeatureEncodingFrequencySelector(DominantEncoder(OverDominanceEncoder(input_matrix)), FeatureEncodingFrequencySelector__threshold=0.35), RandomForestRegressor__bootstrap=True, RandomForestRegressor__max_features=0.1, RandomForestRegressor__min_samples_leaf=8, RandomForestRegressor__min_samples_split=12, RandomForestRegressor__n_estimators=100)

Test R^2 = 0.07397795135135787,	Difference Score = 1.9272953583231227,	Pipeline: RandomForestRegressor(RecessiveEncoder(DominantEncoder(OverDominanceEncoder(input_matrix))), RandomForestRegressor__bootstrap=True, RandomForestRegressor__max_features=0.1, RandomForestRegressor__min_samples_leaf=8, RandomForestRegressor__min_samples_split=12, RandomForestRegressor__n_estimators=100)

Test R^2 = 0.06992959778708618,	Difference Score = 1.9853700265472836,	Pipeline: RandomForestRegressor(SelectPercentile(HeterosisEncoder(input_matrix), SelectPercentile__percentile=90), RandomForestRegressor__bootstrap=False, RandomForestRegressor__max_features=0.05, RandomForestRegressor__min_samples_leaf=16, RandomForestRegressor__min_samples_split=14, RandomForestRegressor__n_estimators=100)

Test R^2 = 0.06895924153908961,	Difference Score = 2.028709730677496,	Pipeline: RandomForestRegressor(HeterosisEncoder(input_matrix), RandomForestRegressor__bootstrap=False, RandomForestRegressor__max_features=0.05, RandomForestRegressor__min_samples_leaf=16, RandomForestRegressor__min_samples_split=14, RandomForestRegressor__n_estimators=100)

Test R^2 = 0.05959957200716792,	Difference Score = 2.2782028876651417,	Pipeline: RandomForestRegressor(DominantEncoder(OverDominanceEncoder(input_matrix)), RandomForestRegressor__bootstrap=True, RandomForestRegressor__max_features=0.1, RandomForestRegressor__min_samples_leaf=16, RandomForestRegressor__min_samples_split=12, RandomForestRegressor__n_estimators=100)

Test R^2 = 0.05081469086245227,	Difference Score = 2.3127715497436414,	Pipeline: DecisionTreeRegressor(OverDominanceEncoder(OverDominanceEncoder(input_matrix)), DecisionTreeRegressor__max_depth=4, DecisionTreeRegressor__min_samples_leaf=10, DecisionTreeRegressor__min_samples_split=20)

Test R^2 = 0.046591060911427506,	Difference Score = 3.135211431865081,	Pipeline: DecisionTreeRegressor(HeterosisEncoder(input_matrix), DecisionTreeRegressor__max_depth=3, DecisionTreeRegressor__min_samples_leaf=19, DecisionTreeRegressor__min_samples_split=3)

Test R^2 = 0.0398595491028535,	Difference Score = 3.668667155949132,	Pipeline: DecisionTreeRegressor(HeterosisEncoder(input_matrix), DecisionTreeRegressor__max_depth=2, DecisionTreeRegressor__min_samples_leaf=5, DecisionTreeRegressor__min_samples_split=8)

Test R^2 = 0.030850911236687817,	Difference Score = 4.311617007560114,	Pipeline: RandomForestRegressor(DominantEncoder(SelectPercentile(OverDominanceEncoder(input_matrix), SelectPercentile__percentile=10)), RandomForestRegressor__bootstrap=True, RandomForestRegressor__max_features=0.1, RandomForestRegressor__min_samples_leaf=16, RandomForestRegressor__min_samples_split=12, RandomForestRegressor__n_estimators=100)

Test R^2 = 0.027333365951504818,	Difference Score = 4.729079139230355,	Pipeline: DecisionTreeRegressor(input_matrix, DecisionTreeRegressor__max_depth=2, DecisionTreeRegressor__min_samples_leaf=5, DecisionTreeRegressor__min_samples_split=8)

Test R^2 = 0.01147394954820391,	Difference Score = 4.781109423380067,	Pipeline: DecisionTreeRegressor(DominantEncoder(UnderDominanceEncoder(input_matrix)), DecisionTreeRegressor__max_depth=2, DecisionTreeRegressor__min_samples_leaf=5, DecisionTreeRegressor__min_samples_split=8)

Test R^2 = 0.006398703527438543,	Difference Score = 5.925168543373612,	Pipeline: DecisionTreeRegressor(RecessiveEncoder(input_matrix), DecisionTreeRegressor__max_depth=1, DecisionTreeRegressor__min_samples_leaf=9, DecisionTreeRegressor__min_samples_split=10)

************************************************************************************************************************************************************
Entered Generation:  9
                                                                               
Generation 9 - Current Pareto Front:
                                                                               
Test R^2 = 0.10726203052134375,	Difference Score = 1.3482583226307812,	Pipeline: RandomForestRegressor(HeterosisEncoder(input_matrix), RandomForestRegressor__bootstrap=True, RandomForestRegressor__max_features=0.25, RandomForestRegressor__min_samples_leaf=3, RandomForestRegressor__min_samples_split=6, RandomForestRegressor__n_estimators=100)

Test R^2 = 0.09961353946734341,	Difference Score = 1.5913031632861678,	Pipeline: RandomForestRegressor(HeterosisEncoder(input_matrix), RandomForestRegressor__bootstrap=True, RandomForestRegressor__max_features=0.35000000000000003, RandomForestRegressor__min_samples_leaf=7, RandomForestRegressor__min_samples_split=20, RandomForestRegressor__n_estimators=100)

Test R^2 = 0.09915084787924688,	Difference Score = 1.6270291749109784,	Pipeline: RandomForestRegressor(HeterosisEncoder(input_matrix), RandomForestRegressor__bootstrap=True, RandomForestRegressor__max_features=0.55, RandomForestRegressor__min_samples_leaf=11, RandomForestRegressor__min_samples_split=5, RandomForestRegressor__n_estimators=100)

Test R^2 = 0.09766370238703004,	Difference Score = 1.6526689013043743,	Pipeline: RandomForestRegressor(HeterosisEncoder(input_matrix), RandomForestRegressor__bootstrap=True, RandomForestRegressor__max_features=0.4, RandomForestRegressor__min_samples_leaf=11, RandomForestRegressor__min_samples_split=5, RandomForestRegressor__n_estimators=100)

Test R^2 = 0.09606174695358771,	Difference Score = 1.730831815507526,	Pipeline: RandomForestRegressor(DominantEncoder(OverDominanceEncoder(input_matrix)), RandomForestRegressor__bootstrap=True, RandomForestRegressor__max_features=0.2, RandomForestRegressor__min_samples_leaf=8, RandomForestRegressor__min_samples_split=12, RandomForestRegressor__n_estimators=100)

Test R^2 = 0.09240241170462371,	Difference Score = 1.804073297946209,	Pipeline: RandomForestRegressor(UnderDominanceEncoder(HeterosisEncoder(input_matrix)), RandomForestRegressor__bootstrap=True, RandomForestRegressor__max_features=0.6500000000000001, RandomForestRegressor__min_samples_leaf=19, RandomForestRegressor__min_samples_split=20, RandomForestRegressor__n_estimators=100)

Test R^2 = 0.08776563118130876,	Difference Score = 1.830609907869799,	Pipeline: RandomForestRegressor(HeterosisEncoder(input_matrix), RandomForestRegressor__bootstrap=True, RandomForestRegressor__max_features=0.35000000000000003, RandomForestRegressor__min_samples_leaf=16, RandomForestRegressor__min_samples_split=20, RandomForestRegressor__n_estimators=100)

Test R^2 = 0.08525784644768819,	Difference Score = 1.8431830937996652,	Pipeline: RandomForestRegressor(UnderDominanceEncoder(HeterosisEncoder(input_matrix)), RandomForestRegressor__bootstrap=False, RandomForestRegressor__max_features=0.15000000000000002, RandomForestRegressor__min_samples_leaf=14, RandomForestRegressor__min_samples_split=12, RandomForestRegressor__n_estimators=100)

Test R^2 = 0.08393345603243552,	Difference Score = 1.8522769232594445,	Pipeline: RandomForestRegressor(HeterosisEncoder(input_matrix), RandomForestRegressor__bootstrap=False, RandomForestRegressor__max_features=0.15000000000000002, RandomForestRegressor__min_samples_leaf=14, RandomForestRegressor__min_samples_split=12, RandomForestRegressor__n_estimators=100)

Test R^2 = 0.0762268465995305,	Difference Score = 1.9018000593654665,	Pipeline: RandomForestRegressor(FeatureEncodingFrequencySelector(DominantEncoder(OverDominanceEncoder(input_matrix)), FeatureEncodingFrequencySelector__threshold=0.35), RandomForestRegressor__bootstrap=True, RandomForestRegressor__max_features=0.1, RandomForestRegressor__min_samples_leaf=8, RandomForestRegressor__min_samples_split=12, RandomForestRegressor__n_estimators=100)

Test R^2 = 0.07397795135135787,	Difference Score = 1.9272953583231227,	Pipeline: RandomForestRegressor(RecessiveEncoder(DominantEncoder(OverDominanceEncoder(input_matrix))), RandomForestRegressor__bootstrap=True, RandomForestRegressor__max_features=0.1, RandomForestRegressor__min_samples_leaf=8, RandomForestRegressor__min_samples_split=12, RandomForestRegressor__n_estimators=100)

Test R^2 = 0.06992959778708618,	Difference Score = 1.9853700265472836,	Pipeline: RandomForestRegressor(SelectPercentile(HeterosisEncoder(input_matrix), SelectPercentile__percentile=90), RandomForestRegressor__bootstrap=False, RandomForestRegressor__max_features=0.05, RandomForestRegressor__min_samples_leaf=16, RandomForestRegressor__min_samples_split=14, RandomForestRegressor__n_estimators=100)

Test R^2 = 0.06895924153908961,	Difference Score = 2.028709730677496,	Pipeline: RandomForestRegressor(HeterosisEncoder(input_matrix), RandomForestRegressor__bootstrap=False, RandomForestRegressor__max_features=0.05, RandomForestRegressor__min_samples_leaf=16, RandomForestRegressor__min_samples_split=14, RandomForestRegressor__n_estimators=100)

Test R^2 = 0.05959957200716792,	Difference Score = 2.2782028876651417,	Pipeline: RandomForestRegressor(DominantEncoder(OverDominanceEncoder(input_matrix)), RandomForestRegressor__bootstrap=True, RandomForestRegressor__max_features=0.1, RandomForestRegressor__min_samples_leaf=16, RandomForestRegressor__min_samples_split=12, RandomForestRegressor__n_estimators=100)

Test R^2 = 0.05081469086245227,	Difference Score = 2.3127715497436414,	Pipeline: DecisionTreeRegressor(OverDominanceEncoder(OverDominanceEncoder(input_matrix)), DecisionTreeRegressor__max_depth=4, DecisionTreeRegressor__min_samples_leaf=10, DecisionTreeRegressor__min_samples_split=20)

Test R^2 = 0.05001847925130487,	Difference Score = 2.3198750926525387,	Pipeline: DecisionTreeRegressor(UnderDominanceEncoder(input_matrix), DecisionTreeRegressor__max_depth=4, DecisionTreeRegressor__min_samples_leaf=14, DecisionTreeRegressor__min_samples_split=20)

Test R^2 = 0.046591060911427506,	Difference Score = 3.135211431865081,	Pipeline: DecisionTreeRegressor(HeterosisEncoder(input_matrix), DecisionTreeRegressor__max_depth=3, DecisionTreeRegressor__min_samples_leaf=19, DecisionTreeRegressor__min_samples_split=3)

Test R^2 = 0.0398595491028535,	Difference Score = 3.668667155949132,	Pipeline: DecisionTreeRegressor(HeterosisEncoder(input_matrix), DecisionTreeRegressor__max_depth=2, DecisionTreeRegressor__min_samples_leaf=5, DecisionTreeRegressor__min_samples_split=8)

Test R^2 = 0.030850911236687817,	Difference Score = 4.311617007560114,	Pipeline: RandomForestRegressor(DominantEncoder(SelectPercentile(OverDominanceEncoder(input_matrix), SelectPercentile__percentile=10)), RandomForestRegressor__bootstrap=True, RandomForestRegressor__max_features=0.1, RandomForestRegressor__min_samples_leaf=16, RandomForestRegressor__min_samples_split=12, RandomForestRegressor__n_estimators=100)

Test R^2 = 0.027333365951504818,	Difference Score = 4.729079139230355,	Pipeline: DecisionTreeRegressor(input_matrix, DecisionTreeRegressor__max_depth=2, DecisionTreeRegressor__min_samples_leaf=5, DecisionTreeRegressor__min_samples_split=8)

Test R^2 = 0.011473949548204354,	Difference Score = 4.781109423380344,	Pipeline: DecisionTreeRegressor(VarianceThreshold(RecessiveEncoder(input_matrix), VarianceThreshold__threshold=0.1), DecisionTreeRegressor__max_depth=2, DecisionTreeRegressor__min_samples_leaf=5, DecisionTreeRegressor__min_samples_split=16)

Test R^2 = 0.006398703527438543,	Difference Score = 5.925168543373612,	Pipeline: DecisionTreeRegressor(RecessiveEncoder(input_matrix), DecisionTreeRegressor__max_depth=1, DecisionTreeRegressor__min_samples_leaf=9, DecisionTreeRegressor__min_samples_split=10)


***********************************************************************************************************************************************************************
Entered Generation:  10
                                                                                
Generation 10 - Current Pareto Front:
                                                                                
Test R^2 = 0.10726203052134375,	Difference Score = 1.3482583226307812,	Pipeline: RandomForestRegressor(HeterosisEncoder(input_matrix), RandomForestRegressor__bootstrap=True, RandomForestRegressor__max_features=0.25, RandomForestRegressor__min_samples_leaf=3, RandomForestRegressor__min_samples_split=6, RandomForestRegressor__n_estimators=100)

Test R^2 = 0.10561755764692471,	Difference Score = 1.3933781083168093,	Pipeline: RandomForestRegressor(HeterosisEncoder(input_matrix), RandomForestRegressor__bootstrap=True, RandomForestRegressor__max_features=0.2, RandomForestRegressor__min_samples_leaf=3, RandomForestRegressor__min_samples_split=6, RandomForestRegressor__n_estimators=100)

Test R^2 = 0.10467104989588627,	Difference Score = 1.4017410505539747,	Pipeline: RandomForestRegressor(UnderDominanceEncoder(HeterosisEncoder(input_matrix)), RandomForestRegressor__bootstrap=False, RandomForestRegressor__max_features=0.15000000000000002, RandomForestRegressor__min_samples_leaf=2, RandomForestRegressor__min_samples_split=12, RandomForestRegressor__n_estimators=100)

Test R^2 = 0.09961353946734341,	Difference Score = 1.5913031632861678,	Pipeline: RandomForestRegressor(HeterosisEncoder(input_matrix), RandomForestRegressor__bootstrap=True, RandomForestRegressor__max_features=0.35000000000000003, RandomForestRegressor__min_samples_leaf=7, RandomForestRegressor__min_samples_split=20, RandomForestRegressor__n_estimators=100)

Test R^2 = 0.09915084787924688,	Difference Score = 1.6270291749109784,	Pipeline: RandomForestRegressor(HeterosisEncoder(input_matrix), RandomForestRegressor__bootstrap=True, RandomForestRegressor__max_features=0.55, RandomForestRegressor__min_samples_leaf=11, RandomForestRegressor__min_samples_split=5, RandomForestRegressor__n_estimators=100)

Test R^2 = 0.09766370238703004,	Difference Score = 1.6526689013043743,	Pipeline: RandomForestRegressor(HeterosisEncoder(input_matrix), RandomForestRegressor__bootstrap=True, RandomForestRegressor__max_features=0.4, RandomForestRegressor__min_samples_leaf=11, RandomForestRegressor__min_samples_split=5, RandomForestRegressor__n_estimators=100)

Test R^2 = 0.09606174695358771,	Difference Score = 1.730831815507526,	Pipeline: RandomForestRegressor(DominantEncoder(OverDominanceEncoder(input_matrix)), RandomForestRegressor__bootstrap=True, RandomForestRegressor__max_features=0.2, RandomForestRegressor__min_samples_leaf=8, RandomForestRegressor__min_samples_split=12, RandomForestRegressor__n_estimators=100)

Test R^2 = 0.09286820228455661,	Difference Score = 1.7444826213874358,	Pipeline: RandomForestRegressor(HeterosisEncoder(HeterosisEncoder(input_matrix)), RandomForestRegressor__bootstrap=True, RandomForestRegressor__max_features=0.6000000000000001, RandomForestRegressor__min_samples_leaf=16, RandomForestRegressor__min_samples_split=20, RandomForestRegressor__n_estimators=100)

Test R^2 = 0.09240241170462371,	Difference Score = 1.804073297946209,	Pipeline: RandomForestRegressor(UnderDominanceEncoder(HeterosisEncoder(input_matrix)), RandomForestRegressor__bootstrap=True, RandomForestRegressor__max_features=0.6500000000000001, RandomForestRegressor__min_samples_leaf=19, RandomForestRegressor__min_samples_split=20, RandomForestRegressor__n_estimators=100)

Test R^2 = 0.08776563118130876,	Difference Score = 1.830609907869799,	Pipeline: RandomForestRegressor(HeterosisEncoder(input_matrix), RandomForestRegressor__bootstrap=True, RandomForestRegressor__max_features=0.35000000000000003, RandomForestRegressor__min_samples_leaf=16, RandomForestRegressor__min_samples_split=20, RandomForestRegressor__n_estimators=100)
                                                                                
Test R^2 = 0.08525784644768819,	Difference Score = 1.8431830937996652,	Pipeline: RandomForestRegressor(UnderDominanceEncoder(HeterosisEncoder(input_matrix)), RandomForestRegressor__bootstrap=False, RandomForestRegressor__max_features=0.15000000000000002, RandomForestRegressor__min_samples_leaf=14, RandomForestRegressor__min_samples_split=12, RandomForestRegressor__n_estimators=100)

Test R^2 = 0.08403585717550643,	Difference Score = 1.942414861276681,	Pipeline: RandomForestRegressor(HeterosisEncoder(RecessiveEncoder(HeterosisEncoder(input_matrix))), RandomForestRegressor__bootstrap=True, RandomForestRegressor__max_features=0.35000000000000003, RandomForestRegressor__min_samples_leaf=20, RandomForestRegressor__min_samples_split=20, RandomForestRegressor__n_estimators=100)

Test R^2 = 0.06992959778708618,	Difference Score = 1.9853700265472836,	Pipeline: RandomForestRegressor(SelectPercentile(HeterosisEncoder(input_matrix), SelectPercentile__percentile=90), RandomForestRegressor__bootstrap=False, RandomForestRegressor__max_features=0.05, RandomForestRegressor__min_samples_leaf=16, RandomForestRegressor__min_samples_split=14, RandomForestRegressor__n_estimators=100)

Test R^2 = 0.06895924153908961,	Difference Score = 2.028709730677496,	Pipeline: RandomForestRegressor(HeterosisEncoder(input_matrix), RandomForestRegressor__bootstrap=False, RandomForestRegressor__max_features=0.05, RandomForestRegressor__min_samples_leaf=16, RandomForestRegressor__min_samples_split=14, RandomForestRegressor__n_estimators=100)

Test R^2 = 0.05959957200716792,	Difference Score = 2.2782028876651417,	Pipeline: RandomForestRegressor(DominantEncoder(OverDominanceEncoder(input_matrix)), RandomForestRegressor__bootstrap=True, RandomForestRegressor__max_features=0.1, RandomForestRegressor__min_samples_leaf=16, RandomForestRegressor__min_samples_split=12, RandomForestRegressor__n_estimators=100)

Test R^2 = 0.05081469086245227,	Difference Score = 2.3127715497436414,	Pipeline: DecisionTreeRegressor(OverDominanceEncoder(OverDominanceEncoder(input_matrix)), DecisionTreeRegressor__max_depth=4, DecisionTreeRegressor__min_samples_leaf=10, DecisionTreeRegressor__min_samples_split=20)

Test R^2 = 0.05001847925130487,	Difference Score = 2.3198750926525387,	Pipeline: DecisionTreeRegressor(UnderDominanceEncoder(input_matrix), DecisionTreeRegressor__max_depth=4, DecisionTreeRegressor__min_samples_leaf=14, DecisionTreeRegressor__min_samples_split=20)
                                                                                
Test R^2 = 0.046591060911427506,	Difference Score = 3.135211431865081,	Pipeline: DecisionTreeRegressor(HeterosisEncoder(input_matrix), DecisionTreeRegressor__max_depth=3, DecisionTreeRegressor__min_samples_leaf=19, DecisionTreeRegressor__min_samples_split=3)

Test R^2 = 0.0398595491028535,	Difference Score = 3.668667155949132,	Pipeline: DecisionTreeRegressor(HeterosisEncoder(input_matrix), DecisionTreeRegressor__max_depth=2, DecisionTreeRegressor__min_samples_leaf=5, DecisionTreeRegressor__min_samples_split=8)

Test R^2 = 0.030850911236687817,	Difference Score = 4.311617007560114,	Pipeline: RandomForestRegressor(DominantEncoder(SelectPercentile(OverDominanceEncoder(input_matrix), SelectPercentile__percentile=10)), RandomForestRegressor__bootstrap=True, RandomForestRegressor__max_features=0.1, RandomForestRegressor__min_samples_leaf=16, RandomForestRegressor__min_samples_split=12, RandomForestRegressor__n_estimators=100)

Test R^2 = 0.027333365951504818,	Difference Score = 4.729079139230355,	Pipeline: DecisionTreeRegressor(input_matrix, DecisionTreeRegressor__max_depth=2, DecisionTreeRegressor__min_samples_leaf=5, DecisionTreeRegressor__min_samples_split=8)

Test R^2 = 0.011473949548204354,	Difference Score = 4.781109423380344,	Pipeline: DecisionTreeRegressor(VarianceThreshold(RecessiveEncoder(input_matrix), VarianceThreshold__threshold=0.1), DecisionTreeRegressor__max_depth=2, DecisionTreeRegressor__min_samples_leaf=5, DecisionTreeRegressor__min_samples_split=16)
                                                                                
Test R^2 = 0.006398703527438543,	Difference Score = 5.925168543373612,	Pipeline: DecisionTreeRegressor(RecessiveEncoder(input_matrix), DecisionTreeRegressor__max_depth=1, DecisionTreeRegressor__min_samples_leaf=9, DecisionTreeRegressor__min_samples_split=10)

*****************************************************************************************************************************************************************************
Entered Generation:  11
                                                                                
Generation 11 - Current Pareto Front:
                                                                                
Test R^2 = 0.10738722934179235,	Difference Score = 1.4458076751164448,	Pipeline: RandomForestRegressor(FeatureEncodingFrequencySelector(HeterosisEncoder(input_matrix), FeatureEncodingFrequencySelector__threshold=0.1), RandomForestRegressor__bootstrap=True, RandomForestRegressor__max_features=0.25, RandomForestRegressor__min_samples_leaf=3, RandomForestRegressor__min_samples_split=11, RandomForestRegressor__n_estimators=100)

Test R^2 = 0.10355239278247252,	Difference Score = 1.4659700144016512,	Pipeline: RandomForestRegressor(FeatureEncodingFrequencySelector(OverDominanceEncoder(HeterosisEncoder(input_matrix)), FeatureEncodingFrequencySelector__threshold=0.0), RandomForestRegressor__bootstrap=True, RandomForestRegressor__max_features=0.25, RandomForestRegressor__min_samples_leaf=3, RandomForestRegressor__min_samples_split=12, RandomForestRegressor__n_estimators=100)

Test R^2 = 0.09961353946734341,	Difference Score = 1.5913031632861678,	Pipeline: RandomForestRegressor(HeterosisEncoder(input_matrix), RandomForestRegressor__bootstrap=True, RandomForestRegressor__max_features=0.35000000000000003, RandomForestRegressor__min_samples_leaf=7, RandomForestRegressor__min_samples_split=20, RandomForestRegressor__n_estimators=100)

Test R^2 = 0.09915084787924688,	Difference Score = 1.6270291749109784,	Pipeline: RandomForestRegressor(HeterosisEncoder(input_matrix), RandomForestRegressor__bootstrap=True, RandomForestRegressor__max_features=0.55, RandomForestRegressor__min_samples_leaf=11, RandomForestRegressor__min_samples_split=5, RandomForestRegressor__n_estimators=100)

Test R^2 = 0.09766370238703004,	Difference Score = 1.6526689013043743,	Pipeline: RandomForestRegressor(HeterosisEncoder(input_matrix), RandomForestRegressor__bootstrap=True, RandomForestRegressor__max_features=0.4, RandomForestRegressor__min_samples_leaf=11, RandomForestRegressor__min_samples_split=5, RandomForestRegressor__n_estimators=100)

Test R^2 = 0.09606174695358771,	Difference Score = 1.730831815507526,	Pipeline: RandomForestRegressor(DominantEncoder(OverDominanceEncoder(input_matrix)), RandomForestRegressor__bootstrap=True, RandomForestRegressor__max_features=0.2, RandomForestRegressor__min_samples_leaf=8, RandomForestRegressor__min_samples_split=12, RandomForestRegressor__n_estimators=100)

Test R^2 = 0.09396589348347983,	Difference Score = 1.7508288757699466,	Pipeline: RandomForestRegressor(UnderDominanceEncoder(HeterosisEncoder(input_matrix)), RandomForestRegressor__bootstrap=True, RandomForestRegressor__max_features=0.8500000000000001, RandomForestRegressor__min_samples_leaf=19, RandomForestRegressor__min_samples_split=20, RandomForestRegressor__n_estimators=100)

Test R^2 = 0.09240241170462371,	Difference Score = 1.804073297946209,	Pipeline: RandomForestRegressor(UnderDominanceEncoder(HeterosisEncoder(input_matrix)), RandomForestRegressor__bootstrap=True, RandomForestRegressor__max_features=0.6500000000000001, RandomForestRegressor__min_samples_leaf=19, RandomForestRegressor__min_samples_split=20, RandomForestRegressor__n_estimators=100)

Test R^2 = 0.08776563118130876,	Difference Score = 1.830609907869799,	Pipeline: RandomForestRegressor(HeterosisEncoder(input_matrix), RandomForestRegressor__bootstrap=True, RandomForestRegressor__max_features=0.35000000000000003, RandomForestRegressor__min_samples_leaf=16, RandomForestRegressor__min_samples_split=20, RandomForestRegressor__n_estimators=100)

Test R^2 = 0.08525784644768819,	Difference Score = 1.8431830937996652,	Pipeline: RandomForestRegressor(UnderDominanceEncoder(HeterosisEncoder(input_matrix)), RandomForestRegressor__bootstrap=False, RandomForestRegressor__max_features=0.15000000000000002, RandomForestRegressor__min_samples_leaf=14, RandomForestRegressor__min_samples_split=12, RandomForestRegressor__n_estimators=100)

Test R^2 = 0.08403585717550643,	Difference Score = 1.942414861276681,	Pipeline: RandomForestRegressor(HeterosisEncoder(RecessiveEncoder(HeterosisEncoder(input_matrix))), RandomForestRegressor__bootstrap=True, RandomForestRegressor__max_features=0.35000000000000003, RandomForestRegressor__min_samples_leaf=20, RandomForestRegressor__min_samples_split=20, RandomForestRegressor__n_estimators=100)

Test R^2 = 0.06992959778708618,	Difference Score = 1.9853700265472836,	Pipeline: RandomForestRegressor(SelectPercentile(HeterosisEncoder(input_matrix), SelectPercentile__percentile=90), RandomForestRegressor__bootstrap=False, RandomForestRegressor__max_features=0.05, RandomForestRegressor__min_samples_leaf=16, RandomForestRegressor__min_samples_split=14, RandomForestRegressor__n_estimators=100)

Test R^2 = 0.06895924153908961,	Difference Score = 2.028709730677496,	Pipeline: RandomForestRegressor(HeterosisEncoder(input_matrix), RandomForestRegressor__bootstrap=False, RandomForestRegressor__max_features=0.05, RandomForestRegressor__min_samples_leaf=16, RandomForestRegressor__min_samples_split=14, RandomForestRegressor__n_estimators=100)
                                                                                
Test R^2 = 0.05959957200716792,	Difference Score = 2.2782028876651417,	Pipeline: RandomForestRegressor(DominantEncoder(OverDominanceEncoder(input_matrix)), RandomForestRegressor__bootstrap=True, RandomForestRegressor__max_features=0.1, RandomForestRegressor__min_samples_leaf=16, RandomForestRegressor__min_samples_split=12, RandomForestRegressor__n_estimators=100)

Test R^2 = 0.05081469086245227,	Difference Score = 2.3127715497436414,	Pipeline: DecisionTreeRegressor(OverDominanceEncoder(OverDominanceEncoder(input_matrix)), DecisionTreeRegressor__max_depth=4, DecisionTreeRegressor__min_samples_leaf=10, DecisionTreeRegressor__min_samples_split=20)

Test R^2 = 0.05001847925130487,	Difference Score = 2.3198750926525387,	Pipeline: DecisionTreeRegressor(UnderDominanceEncoder(input_matrix), DecisionTreeRegressor__max_depth=4, DecisionTreeRegressor__min_samples_leaf=14, DecisionTreeRegressor__min_samples_split=20)

Test R^2 = 0.046591060911427506,	Difference Score = 3.135211431865081,	Pipeline: DecisionTreeRegressor(HeterosisEncoder(input_matrix), DecisionTreeRegressor__max_depth=3, DecisionTreeRegressor__min_samples_leaf=19, DecisionTreeRegressor__min_samples_split=3)

Test R^2 = 0.0398595491028535,	Difference Score = 3.668667155949132,	Pipeline: DecisionTreeRegressor(HeterosisEncoder(input_matrix), DecisionTreeRegressor__max_depth=2, DecisionTreeRegressor__min_samples_leaf=5, DecisionTreeRegressor__min_samples_split=8)

Test R^2 = 0.030850911236687817,	Difference Score = 4.311617007560114,	Pipeline: RandomForestRegressor(DominantEncoder(SelectPercentile(OverDominanceEncoder(input_matrix), SelectPercentile__percentile=10)), RandomForestRegressor__bootstrap=True, RandomForestRegressor__max_features=0.1, RandomForestRegressor__min_samples_leaf=16, RandomForestRegressor__min_samples_split=12, RandomForestRegressor__n_estimators=100)

Test R^2 = 0.027333365951504818,	Difference Score = 4.729079139230355,	Pipeline: DecisionTreeRegressor(input_matrix, DecisionTreeRegressor__max_depth=2, DecisionTreeRegressor__min_samples_leaf=5, DecisionTreeRegressor__min_samples_split=8)

Test R^2 = 0.0143258372765106,	Difference Score = 6.359153423349326,	Pipeline: DecisionTreeRegressor(HeterosisEncoder(SelectPercentile(VarianceThreshold(SelectPercentile(input_matrix, SelectPercentile__percentile=55), VarianceThreshold__threshold=0.3), SelectPercentile__percentile=65)), DecisionTreeRegressor__max_depth=1, DecisionTreeRegressor__min_samples_leaf=9, DecisionTreeRegressor__min_samples_split=15)

*****************************************************************************************************************************************************************
Entered Generation:  12
                                                                                
Generation 12 - Current Pareto Front:
                                                                                
Test R^2 = 0.10738722934179235,	Difference Score = 1.4458076751164448,	Pipeline: RandomForestRegressor(FeatureEncodingFrequencySelector(HeterosisEncoder(input_matrix), FeatureEncodingFrequencySelector__threshold=0.1), RandomForestRegressor__bootstrap=True, RandomForestRegressor__max_features=0.25, RandomForestRegressor__min_samples_leaf=3, RandomForestRegressor__min_samples_split=11, RandomForestRegressor__n_estimators=100)
                                                                                
Test R^2 = 0.10474189437281245,	Difference Score = 1.4958945962806398,	Pipeline: RandomForestRegressor(HeterosisEncoder(input_matrix), RandomForestRegressor__bootstrap=True, RandomForestRegressor__max_features=0.2, RandomForestRegressor__min_samples_leaf=3, RandomForestRegressor__min_samples_split=11, RandomForestRegressor__n_estimators=100)

Test R^2 = 0.10007649855400735,	Difference Score = 1.5000641622329043,	Pipeline: RandomForestRegressor(HeterosisEncoder(input_matrix), RandomForestRegressor__bootstrap=False, RandomForestRegressor__max_features=0.4, RandomForestRegressor__min_samples_leaf=11, RandomForestRegressor__min_samples_split=5, RandomForestRegressor__n_estimators=100)

Test R^2 = 0.09961353946734341,	Difference Score = 1.5913031632861678,	Pipeline: RandomForestRegressor(HeterosisEncoder(input_matrix), RandomForestRegressor__bootstrap=True, RandomForestRegressor__max_features=0.35000000000000003, RandomForestRegressor__min_samples_leaf=7, RandomForestRegressor__min_samples_split=20, RandomForestRegressor__n_estimators=100)

Test R^2 = 0.09915084787924688,	Difference Score = 1.6270291749109784,	Pipeline: RandomForestRegressor(HeterosisEncoder(input_matrix), RandomForestRegressor__bootstrap=True, RandomForestRegressor__max_features=0.55, RandomForestRegressor__min_samples_leaf=11, RandomForestRegressor__min_samples_split=5, RandomForestRegressor__n_estimators=100)

Test R^2 = 0.09766370238703004,	Difference Score = 1.6526689013043743,	Pipeline: RandomForestRegressor(HeterosisEncoder(input_matrix), RandomForestRegressor__bootstrap=True, RandomForestRegressor__max_features=0.4, RandomForestRegressor__min_samples_leaf=11, RandomForestRegressor__min_samples_split=5, RandomForestRegressor__n_estimators=100)

Test R^2 = 0.09606174695358771,	Difference Score = 1.730831815507526,	Pipeline: RandomForestRegressor(DominantEncoder(OverDominanceEncoder(input_matrix)), RandomForestRegressor__bootstrap=True, RandomForestRegressor__max_features=0.2, RandomForestRegressor__min_samples_leaf=8, RandomForestRegressor__min_samples_split=12, RandomForestRegressor__n_estimators=100)

Test R^2 = 0.09396589348347983,	Difference Score = 1.7508288757699466,	Pipeline: RandomForestRegressor(UnderDominanceEncoder(HeterosisEncoder(input_matrix)), RandomForestRegressor__bootstrap=True, RandomForestRegressor__max_features=0.8500000000000001, RandomForestRegressor__min_samples_leaf=19, RandomForestRegressor__min_samples_split=20, RandomForestRegressor__n_estimators=100)

Test R^2 = 0.09240241170462371,	Difference Score = 1.804073297946209,	Pipeline: RandomForestRegressor(UnderDominanceEncoder(HeterosisEncoder(input_matrix)), RandomForestRegressor__bootstrap=True, RandomForestRegressor__max_features=0.6500000000000001, RandomForestRegressor__min_samples_leaf=19, RandomForestRegressor__min_samples_split=20, RandomForestRegressor__n_estimators=100)

Test R^2 = 0.08845805837194609,	Difference Score = 1.9503164456044046,	Pipeline: RandomForestRegressor(HeterosisEncoder(HeterosisEncoder(input_matrix)), RandomForestRegressor__bootstrap=True, RandomForestRegressor__max_features=0.25, RandomForestRegressor__min_samples_leaf=16, RandomForestRegressor__min_samples_split=20, RandomForestRegressor__n_estimators=100)

Test R^2 = 0.07828638231885565,	Difference Score = 2.0353277706999435,	Pipeline: RandomForestRegressor(HeterosisEncoder(HeterosisEncoder(input_matrix)), RandomForestRegressor__bootstrap=True, RandomForestRegressor__max_features=0.15000000000000002, RandomForestRegressor__min_samples_leaf=13, RandomForestRegressor__min_samples_split=8, RandomForestRegressor__n_estimators=100)

Test R^2 = 0.07481677877558746,	Difference Score = 2.0557758368397168,	Pipeline: RandomForestRegressor(HeterosisEncoder(VarianceThreshold(input_matrix, VarianceThreshold__threshold=0.0)), RandomForestRegressor__bootstrap=True, RandomForestRegressor__max_features=0.15000000000000002, RandomForestRegressor__min_samples_leaf=14, RandomForestRegressor__min_samples_split=12, RandomForestRegressor__n_estimators=100)

Test R^2 = 0.062136669499195274,	Difference Score = 2.120378394896032,	Pipeline: RandomForestRegressor(HeterosisEncoder(input_matrix), RandomForestRegressor__bootstrap=False, RandomForestRegressor__max_features=0.05, RandomForestRegressor__min_samples_leaf=20, RandomForestRegressor__min_samples_split=4, RandomForestRegressor__n_estimators=100)

Test R^2 = 0.05959957200716792,	Difference Score = 2.2782028876651417,	Pipeline: RandomForestRegressor(DominantEncoder(OverDominanceEncoder(input_matrix)), RandomForestRegressor__bootstrap=True, RandomForestRegressor__max_features=0.1, RandomForestRegressor__min_samples_leaf=16, RandomForestRegressor__min_samples_split=12, RandomForestRegressor__n_estimators=100)

Test R^2 = 0.05081469086245227,	Difference Score = 2.3127715497436414,	Pipeline: DecisionTreeRegressor(OverDominanceEncoder(OverDominanceEncoder(input_matrix)), DecisionTreeRegressor__max_depth=4, DecisionTreeRegressor__min_samples_leaf=10, DecisionTreeRegressor__min_samples_split=20)

Test R^2 = 0.05001847925130487,	Difference Score = 2.3198750926525387,	Pipeline: DecisionTreeRegressor(UnderDominanceEncoder(input_matrix), DecisionTreeRegressor__max_depth=4, DecisionTreeRegressor__min_samples_leaf=14, DecisionTreeRegressor__min_samples_split=20)

Test R^2 = 0.046591060911427506,	Difference Score = 3.135211431865081,	Pipeline: DecisionTreeRegressor(HeterosisEncoder(input_matrix), DecisionTreeRegressor__max_depth=3, DecisionTreeRegressor__min_samples_leaf=19, DecisionTreeRegressor__min_samples_split=3)

Test R^2 = 0.0398595491028535,	Difference Score = 3.668667155949132,	Pipeline: DecisionTreeRegressor(HeterosisEncoder(input_matrix), DecisionTreeRegressor__max_depth=2, DecisionTreeRegressor__min_samples_leaf=5, DecisionTreeRegressor__min_samples_split=8)

Test R^2 = 0.030850911236687817,	Difference Score = 4.311617007560114,	Pipeline: RandomForestRegressor(DominantEncoder(SelectPercentile(OverDominanceEncoder(input_matrix), SelectPercentile__percentile=10)), RandomForestRegressor__bootstrap=True, RandomForestRegressor__max_features=0.1, RandomForestRegressor__min_samples_leaf=16, RandomForestRegressor__min_samples_split=12, RandomForestRegressor__n_estimators=100)
                                                                                
Test R^2 = 0.027333365951504818,	Difference Score = 4.729079139230355,	Pipeline: DecisionTreeRegressor(input_matrix, DecisionTreeRegressor__max_depth=2, DecisionTreeRegressor__min_samples_leaf=5, DecisionTreeRegressor__min_samples_split=8)
                                                                                
Test R^2 = 0.0143258372765106,	Difference Score = 6.359153423349326,	Pipeline: DecisionTreeRegressor(HeterosisEncoder(SelectPercentile(VarianceThreshold(SelectPercentile(input_matrix, SelectPercentile__percentile=55), VarianceThreshold__threshold=0.3), SelectPercentile__percentile=65)), DecisionTreeRegressor__max_depth=1, DecisionTreeRegressor__min_samples_leaf=9, DecisionTreeRegressor__min_samples_split=15)

************************************************************************************************************************************************************************
Entered Generation:  13
                                                                                
Generation 13 - Current Pareto Front:
                                                                                
Test R^2 = 0.10738722934179235,	Difference Score = 1.4458076751164448,	Pipeline: RandomForestRegressor(FeatureEncodingFrequencySelector(HeterosisEncoder(input_matrix), FeatureEncodingFrequencySelector__threshold=0.1), RandomForestRegressor__bootstrap=True, RandomForestRegressor__max_features=0.25, RandomForestRegressor__min_samples_leaf=3, RandomForestRegressor__min_samples_split=11, RandomForestRegressor__n_estimators=100)

Test R^2 = 0.10601722539501424,	Difference Score = 1.519481910074644,	Pipeline: RandomForestRegressor(HeterosisEncoder(input_matrix), RandomForestRegressor__bootstrap=True, RandomForestRegressor__max_features=0.2, RandomForestRegressor__min_samples_leaf=3, RandomForestRegressor__min_samples_split=12, RandomForestRegressor__n_estimators=100)

Test R^2 = 0.09961353946734341,	Difference Score = 1.5913031632861678,	Pipeline: RandomForestRegressor(HeterosisEncoder(input_matrix), RandomForestRegressor__bootstrap=True, RandomForestRegressor__max_features=0.35000000000000003, RandomForestRegressor__min_samples_leaf=7, RandomForestRegressor__min_samples_split=20, RandomForestRegressor__n_estimators=100)

Test R^2 = 0.09915084787924688,	Difference Score = 1.6270291749109784,	Pipeline: RandomForestRegressor(HeterosisEncoder(input_matrix), RandomForestRegressor__bootstrap=True, RandomForestRegressor__max_features=0.55, RandomForestRegressor__min_samples_leaf=11, RandomForestRegressor__min_samples_split=5, RandomForestRegressor__n_estimators=100)

Test R^2 = 0.09766370238703004,	Difference Score = 1.6526689013043743,	Pipeline: RandomForestRegressor(HeterosisEncoder(input_matrix), RandomForestRegressor__bootstrap=True, RandomForestRegressor__max_features=0.4, RandomForestRegressor__min_samples_leaf=11, RandomForestRegressor__min_samples_split=5, RandomForestRegressor__n_estimators=100)

Test R^2 = 0.09606174695358771,	Difference Score = 1.730831815507526,	Pipeline: RandomForestRegressor(DominantEncoder(OverDominanceEncoder(input_matrix)), RandomForestRegressor__bootstrap=True, RandomForestRegressor__max_features=0.2, RandomForestRegressor__min_samples_leaf=8, RandomForestRegressor__min_samples_split=12, RandomForestRegressor__n_estimators=100)

Test R^2 = 0.09396589348347983,	Difference Score = 1.7508288757699466,	Pipeline: RandomForestRegressor(UnderDominanceEncoder(HeterosisEncoder(input_matrix)), RandomForestRegressor__bootstrap=True, RandomForestRegressor__max_features=0.8500000000000001, RandomForestRegressor__min_samples_leaf=19, RandomForestRegressor__min_samples_split=20, RandomForestRegressor__n_estimators=100)

Test R^2 = 0.09240241170462371,	Difference Score = 1.804073297946209,	Pipeline: RandomForestRegressor(UnderDominanceEncoder(HeterosisEncoder(input_matrix)), RandomForestRegressor__bootstrap=True, RandomForestRegressor__max_features=0.6500000000000001, RandomForestRegressor__min_samples_leaf=19, RandomForestRegressor__min_samples_split=20, RandomForestRegressor__n_estimators=100)

Test R^2 = 0.08845805837194609,	Difference Score = 1.9503164456044046,	Pipeline: RandomForestRegressor(HeterosisEncoder(HeterosisEncoder(input_matrix)), RandomForestRegressor__bootstrap=True, RandomForestRegressor__max_features=0.25, RandomForestRegressor__min_samples_leaf=16, RandomForestRegressor__min_samples_split=20, RandomForestRegressor__n_estimators=100)

Test R^2 = 0.07828638231885565,	Difference Score = 2.0353277706999435,	Pipeline: RandomForestRegressor(HeterosisEncoder(HeterosisEncoder(input_matrix)), RandomForestRegressor__bootstrap=True, RandomForestRegressor__max_features=0.15000000000000002, RandomForestRegressor__min_samples_leaf=13, RandomForestRegressor__min_samples_split=8, RandomForestRegressor__n_estimators=100)

Test R^2 = 0.07481677877558746,	Difference Score = 2.0557758368397168,	Pipeline: RandomForestRegressor(HeterosisEncoder(VarianceThreshold(input_matrix, VarianceThreshold__threshold=0.0)), RandomForestRegressor__bootstrap=True, RandomForestRegressor__max_features=0.15000000000000002, RandomForestRegressor__min_samples_leaf=14, RandomForestRegressor__min_samples_split=12, RandomForestRegressor__n_estimators=100)

Test R^2 = 0.07060107252382186,	Difference Score = 2.0587816584474665,	Pipeline: RandomForestRegressor(DominantEncoder(OverDominanceEncoder(input_matrix)), RandomForestRegressor__bootstrap=False, RandomForestRegressor__max_features=0.1, RandomForestRegressor__min_samples_leaf=16, RandomForestRegressor__min_samples_split=5, RandomForestRegressor__n_estimators=100)

Test R^2 = 0.062136669499195274,	Difference Score = 2.120378394896032,	Pipeline: RandomForestRegressor(HeterosisEncoder(input_matrix), RandomForestRegressor__bootstrap=False, RandomForestRegressor__max_features=0.05, RandomForestRegressor__min_samples_leaf=20, RandomForestRegressor__min_samples_split=4, RandomForestRegressor__n_estimators=100)

Test R^2 = 0.05959957200716792,	Difference Score = 2.2782028876651417,	Pipeline: RandomForestRegressor(DominantEncoder(OverDominanceEncoder(input_matrix)), RandomForestRegressor__bootstrap=True, RandomForestRegressor__max_features=0.1, RandomForestRegressor__min_samples_leaf=16, RandomForestRegressor__min_samples_split=12, RandomForestRegressor__n_estimators=100)

Test R^2 = 0.05536965437654817,	Difference Score = 3.914528391315701,	Pipeline: DecisionTreeRegressor(HeterosisEncoder(SelectPercentile(VarianceThreshold(SelectPercentile(input_matrix, SelectPercentile__percentile=55), VarianceThreshold__threshold=0.3), SelectPercentile__percentile=65)), DecisionTreeRegressor__max_depth=3, DecisionTreeRegressor__min_samples_leaf=9, DecisionTreeRegressor__min_samples_split=15)

Test R^2 = 0.030850911236687817,	Difference Score = 4.311617007560114,	Pipeline: RandomForestRegressor(DominantEncoder(SelectPercentile(OverDominanceEncoder(input_matrix), SelectPercentile__percentile=10)), RandomForestRegressor__bootstrap=True, RandomForestRegressor__max_features=0.1, RandomForestRegressor__min_samples_leaf=16, RandomForestRegressor__min_samples_split=12, RandomForestRegressor__n_estimators=100)

Test R^2 = 0.027333365951504818,	Difference Score = 4.729079139230355,	Pipeline: DecisionTreeRegressor(input_matrix, DecisionTreeRegressor__max_depth=2, DecisionTreeRegressor__min_samples_leaf=5, DecisionTreeRegressor__min_samples_split=8)

Test R^2 = 0.0143258372765106,	Difference Score = 6.359153423349326,	Pipeline: DecisionTreeRegressor(HeterosisEncoder(SelectPercentile(VarianceThreshold(SelectPercentile(input_matrix, SelectPercentile__percentile=55), VarianceThreshold__threshold=0.3), SelectPercentile__percentile=65)), DecisionTreeRegressor__max_depth=1, DecisionTreeRegressor__min_samples_leaf=9, DecisionTreeRegressor__min_samples_split=15)

Test R^2 = 0.006740404721358062,	Difference Score = 6.837696729046684,	Pipeline: RandomForestRegressor(HeterosisEncoder(SelectPercentile(RecessiveEncoder(SelectPercentile(RecessiveEncoder(VarianceThreshold(input_matrix, VarianceThreshold__threshold=0.0)), SelectPercentile__percentile=25)), SelectPercentile__percentile=10)), RandomForestRegressor__bootstrap=True, RandomForestRegressor__max_features=0.35000000000000003, RandomForestRegressor__min_samples_leaf=7, RandomForestRegressor__min_samples_split=20, RandomForestRegressor__n_estimators=100)

*****************************************************************************************************************************************************************************************
Entered Generation:  14

Generation 14 - Current Pareto Front:

Test R^2 = 0.10738722934179235,	Difference Score = 1.4458076751164448,	Pipeline: RandomForestRegressor(FeatureEncodingFrequencySelector(HeterosisEncoder(input_matrix), FeatureEncodingFrequencySelector__threshold=0.1), RandomForestRegressor__bootstrap=True, RandomForestRegressor__max_features=0.25, RandomForestRegressor__min_samples_leaf=3, RandomForestRegressor__min_samples_split=11, RandomForestRegressor__n_estimators=100)

Test R^2 = 0.10601722539501424,	Difference Score = 1.519481910074644,	Pipeline: RandomForestRegressor(HeterosisEncoder(input_matrix), RandomForestRegressor__bootstrap=True, RandomForestRegressor__max_features=0.2, RandomForestRegressor__min_samples_leaf=3, RandomForestRegressor__min_samples_split=12, RandomForestRegressor__n_estimators=100)
                                                                                
Test R^2 = 0.09961353946734341,	Difference Score = 1.5913031632861678,	Pipeline: RandomForestRegressor(HeterosisEncoder(input_matrix), RandomForestRegressor__bootstrap=True, RandomForestRegressor__max_features=0.35000000000000003, RandomForestRegressor__min_samples_leaf=7, RandomForestRegressor__min_samples_split=20, RandomForestRegressor__n_estimators=100)

Test R^2 = 0.09915084787924688,	Difference Score = 1.6270291749109784,	Pipeline: RandomForestRegressor(HeterosisEncoder(input_matrix), RandomForestRegressor__bootstrap=True, RandomForestRegressor__max_features=0.55, RandomForestRegressor__min_samples_leaf=11, RandomForestRegressor__min_samples_split=5, RandomForestRegressor__n_estimators=100)

Test R^2 = 0.09766370238703004,	Difference Score = 1.6526689013043743,	Pipeline: RandomForestRegressor(HeterosisEncoder(input_matrix), RandomForestRegressor__bootstrap=True, RandomForestRegressor__max_features=0.4, RandomForestRegressor__min_samples_leaf=11, RandomForestRegressor__min_samples_split=5, RandomForestRegressor__n_estimators=100)

Test R^2 = 0.09736690079075094,	Difference Score = 1.683903802954888,	Pipeline: RandomForestRegressor(HeterosisEncoder(input_matrix), RandomForestRegressor__bootstrap=True, RandomForestRegressor__max_features=0.6500000000000001, RandomForestRegressor__min_samples_leaf=14, RandomForestRegressor__min_samples_split=20, RandomForestRegressor__n_estimators=100)

Test R^2 = 0.09606174695358771,	Difference Score = 1.730831815507526,	Pipeline: RandomForestRegressor(DominantEncoder(OverDominanceEncoder(input_matrix)), RandomForestRegressor__bootstrap=True, RandomForestRegressor__max_features=0.2, RandomForestRegressor__min_samples_leaf=8, RandomForestRegressor__min_samples_split=12, RandomForestRegressor__n_estimators=100)

Test R^2 = 0.09396589348347983,	Difference Score = 1.7508288757699466,	Pipeline: RandomForestRegressor(UnderDominanceEncoder(HeterosisEncoder(input_matrix)), RandomForestRegressor__bootstrap=True, RandomForestRegressor__max_features=0.8500000000000001, RandomForestRegressor__min_samples_leaf=19, RandomForestRegressor__min_samples_split=20, RandomForestRegressor__n_estimators=100)

Test R^2 = 0.09240241170462371,	Difference Score = 1.804073297946209,	Pipeline: RandomForestRegressor(UnderDominanceEncoder(HeterosisEncoder(input_matrix)), RandomForestRegressor__bootstrap=True, RandomForestRegressor__max_features=0.6500000000000001, RandomForestRegressor__min_samples_leaf=19, RandomForestRegressor__min_samples_split=20, RandomForestRegressor__n_estimators=100)

Test R^2 = 0.08845805837194609,	Difference Score = 1.9503164456044046,	Pipeline: RandomForestRegressor(HeterosisEncoder(HeterosisEncoder(input_matrix)), RandomForestRegressor__bootstrap=True, RandomForestRegressor__max_features=0.25, RandomForestRegressor__min_samples_leaf=16, RandomForestRegressor__min_samples_split=20, RandomForestRegressor__n_estimators=100)

Test R^2 = 0.07828638231885565,	Difference Score = 2.0353277706999435,	Pipeline: RandomForestRegressor(HeterosisEncoder(HeterosisEncoder(input_matrix)), RandomForestRegressor__bootstrap=True, RandomForestRegressor__max_features=0.15000000000000002, RandomForestRegressor__min_samples_leaf=13, RandomForestRegressor__min_samples_split=8, RandomForestRegressor__n_estimators=100)

Test R^2 = 0.07481677877558746,	Difference Score = 2.0557758368397168,	Pipeline: RandomForestRegressor(HeterosisEncoder(VarianceThreshold(input_matrix, VarianceThreshold__threshold=0.0)), RandomForestRegressor__bootstrap=True, RandomForestRegressor__max_features=0.15000000000000002, RandomForestRegressor__min_samples_leaf=14, RandomForestRegressor__min_samples_split=12, RandomForestRegressor__n_estimators=100)

Test R^2 = 0.07060691566807509,	Difference Score = 2.2283850691793194,	Pipeline: RandomForestRegressor(HeterosisEncoder(RecessiveEncoder(HeterosisEncoder(input_matrix))), RandomForestRegressor__bootstrap=True, RandomForestRegressor__max_features=0.15000000000000002, RandomForestRegressor__min_samples_leaf=20, RandomForestRegressor__min_samples_split=20, RandomForestRegressor__n_estimators=100)

Test R^2 = 0.05959957200716792,	Difference Score = 2.2782028876651417,	Pipeline: RandomForestRegressor(DominantEncoder(OverDominanceEncoder(input_matrix)), RandomForestRegressor__bootstrap=True, RandomForestRegressor__max_features=0.1, RandomForestRegressor__min_samples_leaf=16, RandomForestRegressor__min_samples_split=12, RandomForestRegressor__n_estimators=100)

Test R^2 = 0.0572222445242887,	Difference Score = 2.42734554875591,	Pipeline: RandomForestRegressor(HeterosisEncoder(DominantEncoder(OverDominanceEncoder(input_matrix))), RandomForestRegressor__bootstrap=True, RandomForestRegressor__max_features=0.1, RandomForestRegressor__min_samples_leaf=19, RandomForestRegressor__min_samples_split=17, RandomForestRegressor__n_estimators=100)

Test R^2 = 0.05536965437654817,	Difference Score = 3.914528391315701,	Pipeline: DecisionTreeRegressor(HeterosisEncoder(SelectPercentile(VarianceThreshold(SelectPercentile(input_matrix, SelectPercentile__percentile=55), VarianceThreshold__threshold=0.3), SelectPercentile__percentile=65)), DecisionTreeRegressor__max_depth=3, DecisionTreeRegressor__min_samples_leaf=9, DecisionTreeRegressor__min_samples_split=15)

Test R^2 = 0.030850911236687817,	Difference Score = 4.311617007560114,	Pipeline: RandomForestRegressor(DominantEncoder(SelectPercentile(OverDominanceEncoder(input_matrix), SelectPercentile__percentile=10)), RandomForestRegressor__bootstrap=True, RandomForestRegressor__max_features=0.1, RandomForestRegressor__min_samples_leaf=16, RandomForestRegressor__min_samples_split=12, RandomForestRegressor__n_estimators=100)

Test R^2 = 0.027333365951504818,	Difference Score = 4.729079139230355,	Pipeline: DecisionTreeRegressor(input_matrix, DecisionTreeRegressor__max_depth=2, DecisionTreeRegressor__min_samples_leaf=5, DecisionTreeRegressor__min_samples_split=8)

Test R^2 = 0.0143258372765106,	Difference Score = 6.359153423349326,	Pipeline: DecisionTreeRegressor(HeterosisEncoder(SelectPercentile(VarianceThreshold(SelectPercentile(input_matrix, SelectPercentile__percentile=55), VarianceThreshold__threshold=0.3), SelectPercentile__percentile=65)), DecisionTreeRegressor__max_depth=1, DecisionTreeRegressor__min_samples_leaf=9, DecisionTreeRegressor__min_samples_split=15)

Test R^2 = 0.006740404721358062,	Difference Score = 6.837696729046684,	Pipeline: RandomForestRegressor(HeterosisEncoder(SelectPercentile(RecessiveEncoder(SelectPercentile(RecessiveEncoder(VarianceThreshold(input_matrix, VarianceThreshold__threshold=0.0)), SelectPercentile__percentile=25)), SelectPercentile__percentile=10)), RandomForestRegressor__bootstrap=True, RandomForestRegressor__max_features=0.35000000000000003, RandomForestRegressor__min_samples_leaf=7, RandomForestRegressor__min_samples_split=20, RandomForestRegressor__n_estimators=100)

***********************************************************************************************************************************************************************
Entered Generation:  15
                                                                                
Generation 15 - Current Pareto Front:
                                                                                
Test R^2 = 0.10738722934179235,	Difference Score = 1.4458076751164448,	Pipeline: RandomForestRegressor(FeatureEncodingFrequencySelector(HeterosisEncoder(input_matrix), FeatureEncodingFrequencySelector__threshold=0.1), RandomForestRegressor__bootstrap=True, RandomForestRegressor__max_features=0.25, RandomForestRegressor__min_samples_leaf=3, RandomForestRegressor__min_samples_split=11, RandomForestRegressor__n_estimators=100)

Test R^2 = 0.10601722539501424,	Difference Score = 1.519481910074644,	Pipeline: RandomForestRegressor(HeterosisEncoder(input_matrix), RandomForestRegressor__bootstrap=True, RandomForestRegressor__max_features=0.2, RandomForestRegressor__min_samples_leaf=3, RandomForestRegressor__min_samples_split=12, RandomForestRegressor__n_estimators=100)

Test R^2 = 0.10208700572695839,	Difference Score = 1.5615294300760487,	Pipeline: RandomForestRegressor(HeterosisEncoder(RecessiveEncoder(HeterosisEncoder(input_matrix))), RandomForestRegressor__bootstrap=True, RandomForestRegressor__max_features=0.35000000000000003, RandomForestRegressor__min_samples_leaf=3, RandomForestRegressor__min_samples_split=20, RandomForestRegressor__n_estimators=100)

Test R^2 = 0.09961353946734341,	Difference Score = 1.5913031632861678,	Pipeline: RandomForestRegressor(HeterosisEncoder(input_matrix), RandomForestRegressor__bootstrap=True, RandomForestRegressor__max_features=0.35000000000000003, RandomForestRegressor__min_samples_leaf=7, RandomForestRegressor__min_samples_split=20, RandomForestRegressor__n_estimators=100)

Test R^2 = 0.09915084787924688,	Difference Score = 1.6270291749109784,	Pipeline: RandomForestRegressor(HeterosisEncoder(input_matrix), RandomForestRegressor__bootstrap=True, RandomForestRegressor__max_features=0.55, RandomForestRegressor__min_samples_leaf=11, RandomForestRegressor__min_samples_split=5, RandomForestRegressor__n_estimators=100)

Test R^2 = 0.09766370238703004,	Difference Score = 1.6526689013043743,	Pipeline: RandomForestRegressor(HeterosisEncoder(input_matrix), RandomForestRegressor__bootstrap=True, RandomForestRegressor__max_features=0.4, RandomForestRegressor__min_samples_leaf=11, RandomForestRegressor__min_samples_split=5, RandomForestRegressor__n_estimators=100)

Test R^2 = 0.09736690079075094,	Difference Score = 1.683903802954888,	Pipeline: RandomForestRegressor(HeterosisEncoder(input_matrix), RandomForestRegressor__bootstrap=True, RandomForestRegressor__max_features=0.6500000000000001, RandomForestRegressor__min_samples_leaf=14, RandomForestRegressor__min_samples_split=20, RandomForestRegressor__n_estimators=100)

Test R^2 = 0.09606174695358771,	Difference Score = 1.730831815507526,	Pipeline: RandomForestRegressor(DominantEncoder(OverDominanceEncoder(input_matrix)), RandomForestRegressor__bootstrap=True, RandomForestRegressor__max_features=0.2, RandomForestRegressor__min_samples_leaf=8, RandomForestRegressor__min_samples_split=12, RandomForestRegressor__n_estimators=100)

Test R^2 = 0.09396589348347983,	Difference Score = 1.7508288757699466,	Pipeline: RandomForestRegressor(UnderDominanceEncoder(HeterosisEncoder(input_matrix)), RandomForestRegressor__bootstrap=True, RandomForestRegressor__max_features=0.8500000000000001, RandomForestRegressor__min_samples_leaf=19, RandomForestRegressor__min_samples_split=20, RandomForestRegressor__n_estimators=100)

Test R^2 = 0.09348426007164623,	Difference Score = 1.7513773704815374,	Pipeline: RandomForestRegressor(UnderDominanceEncoder(HeterosisEncoder(HeterosisEncoder(input_matrix))), RandomForestRegressor__bootstrap=True, RandomForestRegressor__max_features=0.6500000000000001, RandomForestRegressor__min_samples_leaf=17, RandomForestRegressor__min_samples_split=20, RandomForestRegressor__n_estimators=100)

Test R^2 = 0.09240241170462371,	Difference Score = 1.804073297946209,	Pipeline: RandomForestRegressor(UnderDominanceEncoder(HeterosisEncoder(input_matrix)), RandomForestRegressor__bootstrap=True, RandomForestRegressor__max_features=0.6500000000000001, RandomForestRegressor__min_samples_leaf=19, RandomForestRegressor__min_samples_split=20, RandomForestRegressor__n_estimators=100)

Test R^2 = 0.08845805837194609,	Difference Score = 1.9503164456044046,	Pipeline: RandomForestRegressor(HeterosisEncoder(HeterosisEncoder(input_matrix)), RandomForestRegressor__bootstrap=True, RandomForestRegressor__max_features=0.25, RandomForestRegressor__min_samples_leaf=16, RandomForestRegressor__min_samples_split=20, RandomForestRegressor__n_estimators=100)

Test R^2 = 0.07828638231885565,	Difference Score = 2.0353277706999435,	Pipeline: RandomForestRegressor(HeterosisEncoder(HeterosisEncoder(input_matrix)), RandomForestRegressor__bootstrap=True, RandomForestRegressor__max_features=0.15000000000000002, RandomForestRegressor__min_samples_leaf=13, RandomForestRegressor__min_samples_split=8, RandomForestRegressor__n_estimators=100)

Test R^2 = 0.07481677877558746,	Difference Score = 2.0557758368397168,	Pipeline: RandomForestRegressor(HeterosisEncoder(VarianceThreshold(input_matrix, VarianceThreshold__threshold=0.0)), RandomForestRegressor__bootstrap=True, RandomForestRegressor__max_features=0.15000000000000002, RandomForestRegressor__min_samples_leaf=14, RandomForestRegressor__min_samples_split=12, RandomForestRegressor__n_estimators=100)

Test R^2 = 0.07209147940923966,	Difference Score = 2.2159955329942496,	Pipeline: RandomForestRegressor(HeterosisEncoder(HeterosisEncoder(input_matrix)), RandomForestRegressor__bootstrap=True, RandomForestRegressor__max_features=0.15000000000000002, RandomForestRegressor__min_samples_leaf=19, RandomForestRegressor__min_samples_split=8, RandomForestRegressor__n_estimators=100)

Test R^2 = 0.07060691566807509,	Difference Score = 2.2283850691793194,	Pipeline: RandomForestRegressor(HeterosisEncoder(RecessiveEncoder(HeterosisEncoder(input_matrix))), RandomForestRegressor__bootstrap=True, RandomForestRegressor__max_features=0.15000000000000002, RandomForestRegressor__min_samples_leaf=20, RandomForestRegressor__min_samples_split=20, RandomForestRegressor__n_estimators=100)

Test R^2 = 0.06584885667759965,	Difference Score = 2.239177487085749,	Pipeline: RandomForestRegressor(FeatureEncodingFrequencySelector(DominantEncoder(OverDominanceEncoder(input_matrix)), FeatureEncodingFrequencySelector__threshold=0.35), RandomForestRegressor__bootstrap=True, RandomForestRegressor__max_features=0.1, RandomForestRegressor__min_samples_leaf=16, RandomForestRegressor__min_samples_split=17, RandomForestRegressor__n_estimators=100)

Test R^2 = 0.05959957200716792,	Difference Score = 2.2782028876651417,	Pipeline: RandomForestRegressor(DominantEncoder(OverDominanceEncoder(input_matrix)), RandomForestRegressor__bootstrap=True, RandomForestRegressor__max_features=0.1, RandomForestRegressor__min_samples_leaf=16, RandomForestRegressor__min_samples_split=12, RandomForestRegressor__n_estimators=100)

Test R^2 = 0.0572222445242887,	Difference Score = 2.42734554875591,	Pipeline: RandomForestRegressor(HeterosisEncoder(DominantEncoder(OverDominanceEncoder(input_matrix))), RandomForestRegressor__bootstrap=True, RandomForestRegressor__max_features=0.1, RandomForestRegressor__min_samples_leaf=19, RandomForestRegressor__min_samples_split=17, RandomForestRegressor__n_estimators=100)

Test R^2 = 0.05536965437654817,	Difference Score = 3.914528391315701,	Pipeline: DecisionTreeRegressor(HeterosisEncoder(SelectPercentile(VarianceThreshold(SelectPercentile(input_matrix, SelectPercentile__percentile=55), VarianceThreshold__threshold=0.3), SelectPercentile__percentile=65)), DecisionTreeRegressor__max_depth=3, DecisionTreeRegressor__min_samples_leaf=9, DecisionTreeRegressor__min_samples_split=15)

Test R^2 = 0.030850911236687817,	Difference Score = 4.311617007560114,	Pipeline: RandomForestRegressor(DominantEncoder(SelectPercentile(OverDominanceEncoder(input_matrix), SelectPercentile__percentile=10)), RandomForestRegressor__bootstrap=True, RandomForestRegressor__max_features=0.1, RandomForestRegressor__min_samples_leaf=16, RandomForestRegressor__min_samples_split=12, RandomForestRegressor__n_estimators=100)

Test R^2 = 0.027333365951504818,	Difference Score = 4.729079139230355,	Pipeline: DecisionTreeRegressor(input_matrix, DecisionTreeRegressor__max_depth=2, DecisionTreeRegressor__min_samples_leaf=5, DecisionTreeRegressor__min_samples_split=8)

Test R^2 = 0.0143258372765106,	Difference Score = 6.359153423349326,	Pipeline: DecisionTreeRegressor(HeterosisEncoder(SelectPercentile(VarianceThreshold(SelectPercentile(input_matrix, SelectPercentile__percentile=55), VarianceThreshold__threshold=0.3), SelectPercentile__percentile=65)), DecisionTreeRegressor__max_depth=1, DecisionTreeRegressor__min_samples_leaf=9, DecisionTreeRegressor__min_samples_split=15)

Test R^2 = 0.006740404721358062,	Difference Score = 6.837696729046684,	Pipeline: RandomForestRegressor(HeterosisEncoder(SelectPercentile(RecessiveEncoder(SelectPercentile(RecessiveEncoder(VarianceThreshold(input_matrix, VarianceThreshold__threshold=0.0)), SelectPercentile__percentile=25)), SelectPercentile__percentile=10)), RandomForestRegressor__bootstrap=True, RandomForestRegressor__max_features=0.35000000000000003, RandomForestRegressor__min_samples_leaf=7, RandomForestRegressor__min_samples_split=20, RandomForestRegressor__n_estimators=100)

************************************************************************************************************************************************************************
Entered Generation:  16
                                                                                
Generation 16 - Current Pareto Front:
                                                                                
Test R^2 = 0.10738722934179235,	Difference Score = 1.4458076751164448,	Pipeline: RandomForestRegressor(FeatureEncodingFrequencySelector(HeterosisEncoder(input_matrix), FeatureEncodingFrequencySelector__threshold=0.1), RandomForestRegressor__bootstrap=True, RandomForestRegressor__max_features=0.25, RandomForestRegressor__min_samples_leaf=3, RandomForestRegressor__min_samples_split=11, RandomForestRegressor__n_estimators=100)

Test R^2 = 0.10601722539501424,	Difference Score = 1.519481910074644,	Pipeline: RandomForestRegressor(HeterosisEncoder(input_matrix), RandomForestRegressor__bootstrap=True, RandomForestRegressor__max_features=0.2, RandomForestRegressor__min_samples_leaf=3, RandomForestRegressor__min_samples_split=12, RandomForestRegressor__n_estimators=100)

Test R^2 = 0.10208700572695839,	Difference Score = 1.5615294300760487,	Pipeline: RandomForestRegressor(HeterosisEncoder(RecessiveEncoder(HeterosisEncoder(input_matrix))), RandomForestRegressor__bootstrap=True, RandomForestRegressor__max_features=0.35000000000000003, RandomForestRegressor__min_samples_leaf=3, RandomForestRegressor__min_samples_split=20, RandomForestRegressor__n_estimators=100)

Test R^2 = 0.09961353946734341,	Difference Score = 1.5913031632861678,	Pipeline: RandomForestRegressor(HeterosisEncoder(input_matrix), RandomForestRegressor__bootstrap=True, RandomForestRegressor__max_features=0.35000000000000003, RandomForestRegressor__min_samples_leaf=7, RandomForestRegressor__min_samples_split=20, RandomForestRegressor__n_estimators=100)

Test R^2 = 0.09915084787924688,	Difference Score = 1.6270291749109784,	Pipeline: RandomForestRegressor(HeterosisEncoder(input_matrix), RandomForestRegressor__bootstrap=True, RandomForestRegressor__max_features=0.55, RandomForestRegressor__min_samples_leaf=11, RandomForestRegressor__min_samples_split=5, RandomForestRegressor__n_estimators=100)

Test R^2 = 0.09766370238703004,	Difference Score = 1.6526689013043743,	Pipeline: RandomForestRegressor(HeterosisEncoder(input_matrix), RandomForestRegressor__bootstrap=True, RandomForestRegressor__max_features=0.4, RandomForestRegressor__min_samples_leaf=11, RandomForestRegressor__min_samples_split=5, RandomForestRegressor__n_estimators=100)

Test R^2 = 0.09736690079075094,	Difference Score = 1.683903802954888,	Pipeline: RandomForestRegressor(HeterosisEncoder(input_matrix), RandomForestRegressor__bootstrap=True, RandomForestRegressor__max_features=0.6500000000000001, RandomForestRegressor__min_samples_leaf=14, RandomForestRegressor__min_samples_split=20, RandomForestRegressor__n_estimators=100)

Test R^2 = 0.09606174695358771,	Difference Score = 1.730831815507526,	Pipeline: RandomForestRegressor(DominantEncoder(OverDominanceEncoder(input_matrix)), RandomForestRegressor__bootstrap=True, RandomForestRegressor__max_features=0.2, RandomForestRegressor__min_samples_leaf=8, RandomForestRegressor__min_samples_split=12, RandomForestRegressor__n_estimators=100)

Test R^2 = 0.09396589348347983,	Difference Score = 1.7508288757699466,	Pipeline: RandomForestRegressor(UnderDominanceEncoder(HeterosisEncoder(input_matrix)), RandomForestRegressor__bootstrap=True, RandomForestRegressor__max_features=0.8500000000000001, RandomForestRegressor__min_samples_leaf=19, RandomForestRegressor__min_samples_split=20, RandomForestRegressor__n_estimators=100)

Test R^2 = 0.09348426007164623,	Difference Score = 1.7513773704815374,	Pipeline: RandomForestRegressor(UnderDominanceEncoder(HeterosisEncoder(HeterosisEncoder(input_matrix))), RandomForestRegressor__bootstrap=True, RandomForestRegressor__max_features=0.6500000000000001, RandomForestRegressor__min_samples_leaf=17, RandomForestRegressor__min_samples_split=20, RandomForestRegressor__n_estimators=100)

Test R^2 = 0.09315005468676418,	Difference Score = 1.7994548080742965,	Pipeline: RandomForestRegressor(HeterosisEncoder(input_matrix), RandomForestRegressor__bootstrap=True, RandomForestRegressor__max_features=0.35000000000000003, RandomForestRegressor__min_samples_leaf=14, RandomForestRegressor__min_samples_split=20, RandomForestRegressor__n_estimators=100)

Test R^2 = 0.09240241170462371,	Difference Score = 1.804073297946209,	Pipeline: RandomForestRegressor(UnderDominanceEncoder(HeterosisEncoder(input_matrix)), RandomForestRegressor__bootstrap=True, RandomForestRegressor__max_features=0.6500000000000001, RandomForestRegressor__min_samples_leaf=19, RandomForestRegressor__min_samples_split=20, RandomForestRegressor__n_estimators=100)

Test R^2 = 0.08845805837194609,	Difference Score = 1.9503164456044046,	Pipeline: RandomForestRegressor(HeterosisEncoder(HeterosisEncoder(input_matrix)), RandomForestRegressor__bootstrap=True, RandomForestRegressor__max_features=0.25, RandomForestRegressor__min_samples_leaf=16, RandomForestRegressor__min_samples_split=20, RandomForestRegressor__n_estimators=100)

Test R^2 = 0.07828638231885565,	Difference Score = 2.0353277706999435,	Pipeline: RandomForestRegressor(HeterosisEncoder(HeterosisEncoder(input_matrix)), RandomForestRegressor__bootstrap=True, RandomForestRegressor__max_features=0.15000000000000002, RandomForestRegressor__min_samples_leaf=13, RandomForestRegressor__min_samples_split=8, RandomForestRegressor__n_estimators=100)

Test R^2 = 0.07481677877558746,	Difference Score = 2.0557758368397168,	Pipeline: RandomForestRegressor(HeterosisEncoder(VarianceThreshold(input_matrix, VarianceThreshold__threshold=0.0)), RandomForestRegressor__bootstrap=True, RandomForestRegressor__max_features=0.15000000000000002, RandomForestRegressor__min_samples_leaf=14, RandomForestRegressor__min_samples_split=12, RandomForestRegressor__n_estimators=100)

Test R^2 = 0.07209147940923966,	Difference Score = 2.2159955329942496,	Pipeline: RandomForestRegressor(HeterosisEncoder(HeterosisEncoder(input_matrix)), RandomForestRegressor__bootstrap=True, RandomForestRegressor__max_features=0.15000000000000002, RandomForestRegressor__min_samples_leaf=19, RandomForestRegressor__min_samples_split=8, RandomForestRegressor__n_estimators=100)

Test R^2 = 0.07060691566807509,	Difference Score = 2.2283850691793194,	Pipeline: RandomForestRegressor(HeterosisEncoder(RecessiveEncoder(HeterosisEncoder(input_matrix))), RandomForestRegressor__bootstrap=True, RandomForestRegressor__max_features=0.15000000000000002, RandomForestRegressor__min_samples_leaf=20, RandomForestRegressor__min_samples_split=20, RandomForestRegressor__n_estimators=100)

Test R^2 = 0.06584885667759965,	Difference Score = 2.239177487085749,	Pipeline: RandomForestRegressor(FeatureEncodingFrequencySelector(DominantEncoder(OverDominanceEncoder(input_matrix)), FeatureEncodingFrequencySelector__threshold=0.35), RandomForestRegressor__bootstrap=True, RandomForestRegressor__max_features=0.1, RandomForestRegressor__min_samples_leaf=16, RandomForestRegressor__min_samples_split=17, RandomForestRegressor__n_estimators=100)

Test R^2 = 0.05959957200716792,	Difference Score = 2.2782028876651417,	Pipeline: RandomForestRegressor(DominantEncoder(OverDominanceEncoder(input_matrix)), RandomForestRegressor__bootstrap=True, RandomForestRegressor__max_features=0.1, RandomForestRegressor__min_samples_leaf=16, RandomForestRegressor__min_samples_split=12, RandomForestRegressor__n_estimators=100)

Test R^2 = 0.0572222445242887,	Difference Score = 2.42734554875591,	Pipeline: RandomForestRegressor(HeterosisEncoder(DominantEncoder(OverDominanceEncoder(input_matrix))), RandomForestRegressor__bootstrap=True, RandomForestRegressor__max_features=0.1, RandomForestRegressor__min_samples_leaf=19, RandomForestRegressor__min_samples_split=17, RandomForestRegressor__n_estimators=100)

Test R^2 = 0.05536965437654817,	Difference Score = 3.914528391315701,	Pipeline: DecisionTreeRegressor(HeterosisEncoder(SelectPercentile(VarianceThreshold(SelectPercentile(input_matrix, SelectPercentile__percentile=55), VarianceThreshold__threshold=0.3), SelectPercentile__percentile=65)), DecisionTreeRegressor__max_depth=3, DecisionTreeRegressor__min_samples_leaf=9, DecisionTreeRegressor__min_samples_split=15)

Test R^2 = 0.030850911236687817,	Difference Score = 4.311617007560114,	Pipeline: RandomForestRegressor(DominantEncoder(SelectPercentile(OverDominanceEncoder(input_matrix), SelectPercentile__percentile=10)), RandomForestRegressor__bootstrap=True, RandomForestRegressor__max_features=0.1, RandomForestRegressor__min_samples_leaf=16, RandomForestRegressor__min_samples_split=12, RandomForestRegressor__n_estimators=100)

Test R^2 = 0.027333365951504818,	Difference Score = 4.729079139230355,	Pipeline: DecisionTreeRegressor(input_matrix, DecisionTreeRegressor__max_depth=2, DecisionTreeRegressor__min_samples_leaf=5, DecisionTreeRegressor__min_samples_split=8)

Test R^2 = 0.0143258372765106,	Difference Score = 6.359153423349326,	Pipeline: DecisionTreeRegressor(HeterosisEncoder(SelectPercentile(VarianceThreshold(SelectPercentile(input_matrix, SelectPercentile__percentile=55), VarianceThreshold__threshold=0.3), SelectPercentile__percentile=65)), DecisionTreeRegressor__max_depth=1, DecisionTreeRegressor__min_samples_leaf=9, DecisionTreeRegressor__min_samples_split=15)

Test R^2 = 0.006740404721358062,	Difference Score = 6.837696729046684,	Pipeline: RandomForestRegressor(HeterosisEncoder(SelectPercentile(RecessiveEncoder(SelectPercentile(RecessiveEncoder(VarianceThreshold(input_matrix, VarianceThreshold__threshold=0.0)), SelectPercentile__percentile=25)), SelectPercentile__percentile=10)), RandomForestRegressor__bootstrap=True, RandomForestRegressor__max_features=0.35000000000000003, RandomForestRegressor__min_samples_leaf=7, RandomForestRegressor__min_samples_split=20, RandomForestRegressor__n_estimators=100)

**************************************************************************************************************************************************************************

Entered Generation:  17
                                                                                
Generation 17 - Current Pareto Front:

Test R^2 = 0.10738722934179235,	Difference Score = 1.4458076751164448,	Pipeline: RandomForestRegressor(FeatureEncodingFrequencySelector(HeterosisEncoder(input_matrix), FeatureEncodingFrequencySelector__threshold=0.1), RandomForestRegressor__bootstrap=True, RandomForestRegressor__max_features=0.25, RandomForestRegressor__min_samples_leaf=3, RandomForestRegressor__min_samples_split=11, RandomForestRegressor__n_estimators=100)

Test R^2 = 0.10601722539501424,	Difference Score = 1.519481910074644,	Pipeline: RandomForestRegressor(HeterosisEncoder(input_matrix), RandomForestRegressor__bootstrap=True, RandomForestRegressor__max_features=0.2, RandomForestRegressor__min_samples_leaf=3, RandomForestRegressor__min_samples_split=12, RandomForestRegressor__n_estimators=100)

Test R^2 = 0.10208700572695839,	Difference Score = 1.5615294300760487,	Pipeline: RandomForestRegressor(HeterosisEncoder(RecessiveEncoder(HeterosisEncoder(input_matrix))), RandomForestRegressor__bootstrap=True, RandomForestRegressor__max_features=0.35000000000000003, RandomForestRegressor__min_samples_leaf=3, RandomForestRegressor__min_samples_split=20, RandomForestRegressor__n_estimators=100)

Test R^2 = 0.10121585373486375,	Difference Score = 1.5784700737911423,	Pipeline: RandomForestRegressor(HeterosisEncoder(input_matrix), RandomForestRegressor__bootstrap=True, RandomForestRegressor__max_features=0.35000000000000003, RandomForestRegressor__min_samples_leaf=5, RandomForestRegressor__min_samples_split=20, RandomForestRegressor__n_estimators=100)

Test R^2 = 0.09961353946734341,	Difference Score = 1.5913031632861678,	Pipeline: RandomForestRegressor(HeterosisEncoder(input_matrix), RandomForestRegressor__bootstrap=True, RandomForestRegressor__max_features=0.35000000000000003, RandomForestRegressor__min_samples_leaf=7, RandomForestRegressor__min_samples_split=20, RandomForestRegressor__n_estimators=100)

Test R^2 = 0.09915084787924688,	Difference Score = 1.6270291749109784,	Pipeline: RandomForestRegressor(HeterosisEncoder(input_matrix), RandomForestRegressor__bootstrap=True, RandomForestRegressor__max_features=0.55, RandomForestRegressor__min_samples_leaf=11, RandomForestRegressor__min_samples_split=5, RandomForestRegressor__n_estimators=100)

Test R^2 = 0.09766370238703004,	Difference Score = 1.6526689013043743,	Pipeline: RandomForestRegressor(HeterosisEncoder(input_matrix), RandomForestRegressor__bootstrap=True, RandomForestRegressor__max_features=0.4, RandomForestRegressor__min_samples_leaf=11, RandomForestRegressor__min_samples_split=5, RandomForestRegressor__n_estimators=100)

Test R^2 = 0.09736690079075094,	Difference Score = 1.683903802954888,	Pipeline: RandomForestRegressor(HeterosisEncoder(input_matrix), RandomForestRegressor__bootstrap=True, RandomForestRegressor__max_features=0.6500000000000001, RandomForestRegressor__min_samples_leaf=14, RandomForestRegressor__min_samples_split=20, RandomForestRegressor__n_estimators=100)

Test R^2 = 0.09606174695358771,	Difference Score = 1.730831815507526,	Pipeline: RandomForestRegressor(DominantEncoder(OverDominanceEncoder(input_matrix)), RandomForestRegressor__bootstrap=True, RandomForestRegressor__max_features=0.2, RandomForestRegressor__min_samples_leaf=8, RandomForestRegressor__min_samples_split=12, RandomForestRegressor__n_estimators=100)

Test R^2 = 0.09420198271649971,	Difference Score = 1.76095749502288,	Pipeline: RandomForestRegressor(UnderDominanceEncoder(HeterosisEncoder(input_matrix)), RandomForestRegressor__bootstrap=True, RandomForestRegressor__max_features=0.9000000000000001, RandomForestRegressor__min_samples_leaf=19, RandomForestRegressor__min_samples_split=12, RandomForestRegressor__n_estimators=100)

Test R^2 = 0.09315005468676418,	Difference Score = 1.7994548080742965,	Pipeline: RandomForestRegressor(HeterosisEncoder(input_matrix), RandomForestRegressor__bootstrap=True, RandomForestRegressor__max_features=0.35000000000000003, RandomForestRegressor__min_samples_leaf=14, RandomForestRegressor__min_samples_split=20, RandomForestRegressor__n_estimators=100)

Test R^2 = 0.09240241170462371,	Difference Score = 1.804073297946209,	Pipeline: RandomForestRegressor(UnderDominanceEncoder(HeterosisEncoder(input_matrix)), RandomForestRegressor__bootstrap=True, RandomForestRegressor__max_features=0.6500000000000001, RandomForestRegressor__min_samples_leaf=19, RandomForestRegressor__min_samples_split=20, RandomForestRegressor__n_estimators=100)

Test R^2 = 0.08845805837194609,	Difference Score = 1.9503164456044046,	Pipeline: RandomForestRegressor(HeterosisEncoder(HeterosisEncoder(input_matrix)), RandomForestRegressor__bootstrap=True, RandomForestRegressor__max_features=0.25, RandomForestRegressor__min_samples_leaf=16, RandomForestRegressor__min_samples_split=20, RandomForestRegressor__n_estimators=100)

Test R^2 = 0.08625473634345993,	Difference Score = 1.9530432677395138,	Pipeline: RandomForestRegressor(UnderDominanceEncoder(HeterosisEncoder(HeterosisEncoder(input_matrix))), RandomForestRegressor__bootstrap=True, RandomForestRegressor__max_features=0.25, RandomForestRegressor__min_samples_leaf=17, RandomForestRegressor__min_samples_split=20, RandomForestRegressor__n_estimators=100)

Test R^2 = 0.07828638231885565,	Difference Score = 2.0353277706999435,	Pipeline: RandomForestRegressor(HeterosisEncoder(HeterosisEncoder(input_matrix)), RandomForestRegressor__bootstrap=True, RandomForestRegressor__max_features=0.15000000000000002, RandomForestRegressor__min_samples_leaf=13, RandomForestRegressor__min_samples_split=8, RandomForestRegressor__n_estimators=100)

Test R^2 = 0.07481677877558746,	Difference Score = 2.0557758368397168,	Pipeline: RandomForestRegressor(HeterosisEncoder(VarianceThreshold(input_matrix, VarianceThreshold__threshold=0.0)), RandomForestRegressor__bootstrap=True, RandomForestRegressor__max_features=0.15000000000000002, RandomForestRegressor__min_samples_leaf=14, RandomForestRegressor__min_samples_split=12, RandomForestRegressor__n_estimators=100)

Test R^2 = 0.07209147940923966,	Difference Score = 2.2159955329942496,	Pipeline: RandomForestRegressor(HeterosisEncoder(HeterosisEncoder(input_matrix)), RandomForestRegressor__bootstrap=True, RandomForestRegressor__max_features=0.15000000000000002, RandomForestRegressor__min_samples_leaf=19, RandomForestRegressor__min_samples_split=8, RandomForestRegressor__n_estimators=100)

Test R^2 = 0.07060691566807509,	Difference Score = 2.2283850691793194,	Pipeline: RandomForestRegressor(HeterosisEncoder(RecessiveEncoder(HeterosisEncoder(input_matrix))), RandomForestRegressor__bootstrap=True, RandomForestRegressor__max_features=0.15000000000000002, RandomForestRegressor__min_samples_leaf=20, RandomForestRegressor__min_samples_split=20, RandomForestRegressor__n_estimators=100)

Test R^2 = 0.06584885667759965,	Difference Score = 2.239177487085749,	Pipeline: RandomForestRegressor(FeatureEncodingFrequencySelector(DominantEncoder(OverDominanceEncoder(input_matrix)), FeatureEncodingFrequencySelector__threshold=0.35), RandomForestRegressor__bootstrap=True, RandomForestRegressor__max_features=0.1, RandomForestRegressor__min_samples_leaf=16, RandomForestRegressor__min_samples_split=17, RandomForestRegressor__n_estimators=100)

Test R^2 = 0.05959957200716792,	Difference Score = 2.2782028876651417,	Pipeline: RandomForestRegressor(DominantEncoder(OverDominanceEncoder(input_matrix)), RandomForestRegressor__bootstrap=True, RandomForestRegressor__max_features=0.1, RandomForestRegressor__min_samples_leaf=16, RandomForestRegressor__min_samples_split=12, RandomForestRegressor__n_estimators=100)

Test R^2 = 0.05954910533513724,	Difference Score = 2.3459362801458843,	Pipeline: RandomForestRegressor(VarianceThreshold(DominantEncoder(OverDominanceEncoder(input_matrix)), VarianceThreshold__threshold=0.2), RandomForestRegressor__bootstrap=True, RandomForestRegressor__max_features=0.1, RandomForestRegressor__min_samples_leaf=19, RandomForestRegressor__min_samples_split=17, RandomForestRegressor__n_estimators=100)

Test R^2 = 0.0572222445242887,	Difference Score = 2.42734554875591,	Pipeline: RandomForestRegressor(HeterosisEncoder(DominantEncoder(OverDominanceEncoder(input_matrix))), RandomForestRegressor__bootstrap=True, RandomForestRegressor__max_features=0.1, RandomForestRegressor__min_samples_leaf=19, RandomForestRegressor__min_samples_split=17, RandomForestRegressor__n_estimators=100)

Test R^2 = 0.05536965437654817,	Difference Score = 3.914528391315701,	Pipeline: DecisionTreeRegressor(HeterosisEncoder(SelectPercentile(VarianceThreshold(SelectPercentile(input_matrix, SelectPercentile__percentile=55), VarianceThreshold__threshold=0.3), SelectPercentile__percentile=65)), DecisionTreeRegressor__max_depth=3, DecisionTreeRegressor__min_samples_leaf=9, DecisionTreeRegressor__min_samples_split=15)

Test R^2 = 0.030850911236687817,	Difference Score = 4.311617007560114,	Pipeline: RandomForestRegressor(DominantEncoder(SelectPercentile(OverDominanceEncoder(input_matrix), SelectPercentile__percentile=10)), RandomForestRegressor__bootstrap=True, RandomForestRegressor__max_features=0.1, RandomForestRegressor__min_samples_leaf=16, RandomForestRegressor__min_samples_split=12, RandomForestRegressor__n_estimators=100)

Test R^2 = 0.027333365951504818,	Difference Score = 4.729079139230355,	Pipeline: DecisionTreeRegressor(input_matrix, DecisionTreeRegressor__max_depth=2, DecisionTreeRegressor__min_samples_leaf=5, DecisionTreeRegressor__min_samples_split=8)

Test R^2 = 0.0143258372765106,	Difference Score = 6.359153423349326,	Pipeline: DecisionTreeRegressor(HeterosisEncoder(SelectPercentile(VarianceThreshold(SelectPercentile(input_matrix, SelectPercentile__percentile=55), VarianceThreshold__threshold=0.3), SelectPercentile__percentile=65)), DecisionTreeRegressor__max_depth=1, DecisionTreeRegressor__min_samples_leaf=9, DecisionTreeRegressor__min_samples_split=15)

Test R^2 = 0.006740404721358062,	Difference Score = 6.837696729046684,	Pipeline: RandomForestRegressor(HeterosisEncoder(SelectPercentile(RecessiveEncoder(SelectPercentile(RecessiveEncoder(VarianceThreshold(input_matrix, VarianceThreshold__threshold=0.0)), SelectPercentile__percentile=25)), SelectPercentile__percentile=10)), RandomForestRegressor__bootstrap=True, RandomForestRegressor__max_features=0.35000000000000003, RandomForestRegressor__min_samples_leaf=7, RandomForestRegressor__min_samples_split=20, RandomForestRegressor__n_estimators=100)

**********************************************************************************************************************************************************************

Entered Generation:  18

Generation 18 - Current Pareto Front:

Test R^2 = 0.10738722934179235,	Difference Score = 1.4458076751164448,	Pipeline: RandomForestRegressor(FeatureEncodingFrequencySelector(HeterosisEncoder(input_matrix), FeatureEncodingFrequencySelector__threshold=0.1), RandomForestRegressor__bootstrap=True, RandomForestRegressor__max_features=0.25, RandomForestRegressor__min_samples_leaf=3, RandomForestRegressor__min_samples_split=11, RandomForestRegressor__n_estimators=100)

Test R^2 = 0.10601722539501424,	Difference Score = 1.519481910074644,	Pipeline: RandomForestRegressor(HeterosisEncoder(input_matrix), RandomForestRegressor__bootstrap=True, RandomForestRegressor__max_features=0.2, RandomForestRegressor__min_samples_leaf=3, RandomForestRegressor__min_samples_split=12, RandomForestRegressor__n_estimators=100)

Test R^2 = 0.103484641207642,	Difference Score = 1.6269066148254783,	Pipeline: RandomForestRegressor(HeterosisEncoder(HeterosisEncoder(input_matrix)), RandomForestRegressor__bootstrap=True, RandomForestRegressor__max_features=0.25, RandomForestRegressor__min_samples_leaf=1, RandomForestRegressor__min_samples_split=20, RandomForestRegressor__n_estimators=100)

Test R^2 = 0.10194548857369845,	Difference Score = 1.6447398926688601,	Pipeline: RandomForestRegressor(UnderDominanceEncoder(HeterosisEncoder(HeterosisEncoder(input_matrix))), RandomForestRegressor__bootstrap=True, RandomForestRegressor__max_features=0.25, RandomForestRegressor__min_samples_leaf=3, RandomForestRegressor__min_samples_split=20, RandomForestRegressor__n_estimators=100)

Test R^2 = 0.09766370238703004,	Difference Score = 1.6526689013043743,	Pipeline: RandomForestRegressor(HeterosisEncoder(input_matrix), RandomForestRegressor__bootstrap=True, RandomForestRegressor__max_features=0.4, RandomForestRegressor__min_samples_leaf=11, RandomForestRegressor__min_samples_split=5, RandomForestRegressor__n_estimators=100)

Test R^2 = 0.09736690079075094,	Difference Score = 1.683903802954888,	Pipeline: RandomForestRegressor(HeterosisEncoder(input_matrix), RandomForestRegressor__bootstrap=True, RandomForestRegressor__max_features=0.6500000000000001, RandomForestRegressor__min_samples_leaf=14, RandomForestRegressor__min_samples_split=20, RandomForestRegressor__n_estimators=100)

Test R^2 = 0.09606174695358771,	Difference Score = 1.730831815507526,	Pipeline: RandomForestRegressor(DominantEncoder(OverDominanceEncoder(input_matrix)), RandomForestRegressor__bootstrap=True, RandomForestRegressor__max_features=0.2, RandomForestRegressor__min_samples_leaf=8, RandomForestRegressor__min_samples_split=12, RandomForestRegressor__n_estimators=100)

Test R^2 = 0.09420198271649971,	Difference Score = 1.76095749502288,	Pipeline: RandomForestRegressor(UnderDominanceEncoder(HeterosisEncoder(input_matrix)), RandomForestRegressor__bootstrap=True, RandomForestRegressor__max_features=0.9000000000000001, RandomForestRegressor__min_samples_leaf=19, RandomForestRegressor__min_samples_split=12, RandomForestRegressor__n_estimators=100)

Test R^2 = 0.09315005468676418,	Difference Score = 1.7994548080742965,	Pipeline: RandomForestRegressor(HeterosisEncoder(input_matrix), RandomForestRegressor__bootstrap=True, RandomForestRegressor__max_features=0.35000000000000003, RandomForestRegressor__min_samples_leaf=14, RandomForestRegressor__min_samples_split=20, RandomForestRegressor__n_estimators=100)

Test R^2 = 0.09240241170462371,	Difference Score = 1.804073297946209,	Pipeline: RandomForestRegressor(UnderDominanceEncoder(HeterosisEncoder(input_matrix)), RandomForestRegressor__bootstrap=True, RandomForestRegressor__max_features=0.6500000000000001, RandomForestRegressor__min_samples_leaf=19, RandomForestRegressor__min_samples_split=20, RandomForestRegressor__n_estimators=100)

Test R^2 = 0.08845805837194609,	Difference Score = 1.9503164456044046,	Pipeline: RandomForestRegressor(HeterosisEncoder(HeterosisEncoder(input_matrix)), RandomForestRegressor__bootstrap=True, RandomForestRegressor__max_features=0.25, RandomForestRegressor__min_samples_leaf=16, RandomForestRegressor__min_samples_split=20, RandomForestRegressor__n_estimators=100)

Test R^2 = 0.08625473634345993,	Difference Score = 1.9530432677395138,	Pipeline: RandomForestRegressor(UnderDominanceEncoder(HeterosisEncoder(HeterosisEncoder(input_matrix))), RandomForestRegressor__bootstrap=True, RandomForestRegressor__max_features=0.25, RandomForestRegressor__min_samples_leaf=17, RandomForestRegressor__min_samples_split=20, RandomForestRegressor__n_estimators=100)

Test R^2 = 0.07922179237670934,	Difference Score = 2.0015160362732227,	Pipeline: RandomForestRegressor(HeterosisEncoder(RecessiveEncoder(HeterosisEncoder(input_matrix))), RandomForestRegressor__bootstrap=True, RandomForestRegressor__max_features=0.15000000000000002, RandomForestRegressor__min_samples_leaf=12, RandomForestRegressor__min_samples_split=20, RandomForestRegressor__n_estimators=100)

Test R^2 = 0.07837938968757818,	Difference Score = 2.078185271627568,	Pipeline: RandomForestRegressor(HeterosisEncoder(input_matrix), RandomForestRegressor__bootstrap=True, RandomForestRegressor__max_features=0.2, RandomForestRegressor__min_samples_leaf=19, RandomForestRegressor__min_samples_split=12, RandomForestRegressor__n_estimators=100)

Test R^2 = 0.07389698552536828,	Difference Score = 2.2367517894881863,	Pipeline: RandomForestRegressor(UnderDominanceEncoder(HeterosisEncoder(input_matrix)), RandomForestRegressor__bootstrap=True, RandomForestRegressor__max_features=0.15000000000000002, RandomForestRegressor__min_samples_leaf=19, RandomForestRegressor__min_samples_split=20, RandomForestRegressor__n_estimators=100)

Test R^2 = 0.06584885667759965,	Difference Score = 2.239177487085749,	Pipeline: RandomForestRegressor(FeatureEncodingFrequencySelector(DominantEncoder(OverDominanceEncoder(input_matrix)), FeatureEncodingFrequencySelector__threshold=0.35), RandomForestRegressor__bootstrap=True, RandomForestRegressor__max_features=0.1, RandomForestRegressor__min_samples_leaf=16, RandomForestRegressor__min_samples_split=17, RandomForestRegressor__n_estimators=100)

Test R^2 = 0.05959957200716792,	Difference Score = 2.2782028876651417,	Pipeline: RandomForestRegressor(DominantEncoder(OverDominanceEncoder(input_matrix)), RandomForestRegressor__bootstrap=True, RandomForestRegressor__max_features=0.1, RandomForestRegressor__min_samples_leaf=16, RandomForestRegressor__min_samples_split=12, RandomForestRegressor__n_estimators=100)

Test R^2 = 0.05954910533513724,	Difference Score = 2.3459362801458843,	Pipeline: RandomForestRegressor(VarianceThreshold(DominantEncoder(OverDominanceEncoder(input_matrix)), VarianceThreshold__threshold=0.2), RandomForestRegressor__bootstrap=True, RandomForestRegressor__max_features=0.1, RandomForestRegressor__min_samples_leaf=19, RandomForestRegressor__min_samples_split=17, RandomForestRegressor__n_estimators=100)

Test R^2 = 0.0572222445242887,	Difference Score = 2.42734554875591,	Pipeline: RandomForestRegressor(HeterosisEncoder(DominantEncoder(OverDominanceEncoder(input_matrix))), RandomForestRegressor__bootstrap=True, RandomForestRegressor__max_features=0.1, RandomForestRegressor__min_samples_leaf=19, RandomForestRegressor__min_samples_split=17, RandomForestRegressor__n_estimators=100)

Test R^2 = 0.05536965437654817,	Difference Score = 3.914528391315701,	Pipeline: DecisionTreeRegressor(HeterosisEncoder(SelectPercentile(VarianceThreshold(SelectPercentile(input_matrix, SelectPercentile__percentile=55), VarianceThreshold__threshold=0.3), SelectPercentile__percentile=65)), DecisionTreeRegressor__max_depth=3, DecisionTreeRegressor__min_samples_leaf=9, DecisionTreeRegressor__min_samples_split=15)

Test R^2 = 0.030850911236687817,	Difference Score = 4.311617007560114,	Pipeline: RandomForestRegressor(DominantEncoder(SelectPercentile(OverDominanceEncoder(input_matrix), SelectPercentile__percentile=10)), RandomForestRegressor__bootstrap=True, RandomForestRegressor__max_features=0.1, RandomForestRegressor__min_samples_leaf=16, RandomForestRegressor__min_samples_split=12, RandomForestRegressor__n_estimators=100)
                                                                                
Test R^2 = 0.027333365951504818,	Difference Score = 4.729079139230355,	Pipeline: DecisionTreeRegressor(input_matrix, DecisionTreeRegressor__max_depth=2, DecisionTreeRegressor__min_samples_leaf=5, DecisionTreeRegressor__min_samples_split=8)

Test R^2 = 0.0143258372765106,	Difference Score = 6.359153423349326,	Pipeline: DecisionTreeRegressor(HeterosisEncoder(SelectPercentile(VarianceThreshold(SelectPercentile(input_matrix, SelectPercentile__percentile=55), VarianceThreshold__threshold=0.3), SelectPercentile__percentile=65)), DecisionTreeRegressor__max_depth=1, DecisionTreeRegressor__min_samples_leaf=9, DecisionTreeRegressor__min_samples_split=15)

Test R^2 = 0.006740404721358062,	Difference Score = 6.837696729046684,	Pipeline: RandomForestRegressor(HeterosisEncoder(SelectPercentile(RecessiveEncoder(SelectPercentile(RecessiveEncoder(VarianceThreshold(input_matrix, VarianceThreshold__threshold=0.0)), SelectPercentile__percentile=25)), SelectPercentile__percentile=10)), RandomForestRegressor__bootstrap=True, RandomForestRegressor__max_features=0.35000000000000003, RandomForestRegressor__min_samples_leaf=7, RandomForestRegressor__min_samples_split=20, RandomForestRegressor__n_estimators=100)

************************************************************************************************************************************************************************************
Entered Generation:  19
                                                                                
Generation 19 - Current Pareto Front:

Test R^2 = 0.10738722934179235,	Difference Score = 1.4458076751164448,	Pipeline: RandomForestRegressor(FeatureEncodingFrequencySelector(HeterosisEncoder(input_matrix), FeatureEncodingFrequencySelector__threshold=0.1), RandomForestRegressor__bootstrap=True, RandomForestRegressor__max_features=0.25, RandomForestRegressor__min_samples_leaf=3, RandomForestRegressor__min_samples_split=11, RandomForestRegressor__n_estimators=100)

Test R^2 = 0.10638213579537281,	Difference Score = 1.4472387804625528,	Pipeline: RandomForestRegressor(RecessiveEncoder(RecessiveEncoder(HeterosisEncoder(OverDominanceEncoder(HeterosisEncoder(input_matrix))))), RandomForestRegressor__bootstrap=True, RandomForestRegressor__max_features=0.25, RandomForestRegressor__min_samples_leaf=3, RandomForestRegressor__min_samples_split=11, RandomForestRegressor__n_estimators=100)

Test R^2 = 0.10601722539501424,	Difference Score = 1.519481910074644,	Pipeline: RandomForestRegressor(HeterosisEncoder(input_matrix), RandomForestRegressor__bootstrap=True, RandomForestRegressor__max_features=0.2, RandomForestRegressor__min_samples_leaf=3, RandomForestRegressor__min_samples_split=12, RandomForestRegressor__n_estimators=100)

Test R^2 = 0.103484641207642,	Difference Score = 1.6269066148254783,	Pipeline: RandomForestRegressor(HeterosisEncoder(HeterosisEncoder(input_matrix)), RandomForestRegressor__bootstrap=True, RandomForestRegressor__max_features=0.25, RandomForestRegressor__min_samples_leaf=1, RandomForestRegressor__min_samples_split=20, RandomForestRegressor__n_estimators=100)

Test R^2 = 0.10194548857369845,	Difference Score = 1.6447398926688601,	Pipeline: RandomForestRegressor(UnderDominanceEncoder(HeterosisEncoder(HeterosisEncoder(input_matrix))), RandomForestRegressor__bootstrap=True, RandomForestRegressor__max_features=0.25, RandomForestRegressor__min_samples_leaf=3, RandomForestRegressor__min_samples_split=20, RandomForestRegressor__n_estimators=100)

Test R^2 = 0.09766370238703004,	Difference Score = 1.6526689013043743,	Pipeline: RandomForestRegressor(HeterosisEncoder(input_matrix), RandomForestRegressor__bootstrap=True, RandomForestRegressor__max_features=0.4, RandomForestRegressor__min_samples_leaf=11, RandomForestRegressor__min_samples_split=5, RandomForestRegressor__n_estimators=100)

Test R^2 = 0.09736690079075094,	Difference Score = 1.683903802954888,	Pipeline: RandomForestRegressor(HeterosisEncoder(input_matrix), RandomForestRegressor__bootstrap=True, RandomForestRegressor__max_features=0.6500000000000001, RandomForestRegressor__min_samples_leaf=14, RandomForestRegressor__min_samples_split=20, RandomForestRegressor__n_estimators=100)

Test R^2 = 0.09606174695358771,	Difference Score = 1.730831815507526,	Pipeline: RandomForestRegressor(DominantEncoder(OverDominanceEncoder(input_matrix)), RandomForestRegressor__bootstrap=True, RandomForestRegressor__max_features=0.2, RandomForestRegressor__min_samples_leaf=8, RandomForestRegressor__min_samples_split=12, RandomForestRegressor__n_estimators=100)

Test R^2 = 0.09420198271649971,	Difference Score = 1.76095749502288,	Pipeline: RandomForestRegressor(UnderDominanceEncoder(HeterosisEncoder(input_matrix)), RandomForestRegressor__bootstrap=True, RandomForestRegressor__max_features=0.9000000000000001, RandomForestRegressor__min_samples_leaf=19, RandomForestRegressor__min_samples_split=12, RandomForestRegressor__n_estimators=100)

Test R^2 = 0.09315005468676418,	Difference Score = 1.7994548080742965,	Pipeline: RandomForestRegressor(HeterosisEncoder(input_matrix), RandomForestRegressor__bootstrap=True, RandomForestRegressor__max_features=0.35000000000000003, RandomForestRegressor__min_samples_leaf=14, RandomForestRegressor__min_samples_split=20, RandomForestRegressor__n_estimators=100)

Test R^2 = 0.09240241170462371,	Difference Score = 1.804073297946209,	Pipeline: RandomForestRegressor(UnderDominanceEncoder(HeterosisEncoder(input_matrix)), RandomForestRegressor__bootstrap=True, RandomForestRegressor__max_features=0.6500000000000001, RandomForestRegressor__min_samples_leaf=19, RandomForestRegressor__min_samples_split=20, RandomForestRegressor__n_estimators=100)

Test R^2 = 0.08845805837194609,	Difference Score = 1.9503164456044046,	Pipeline: RandomForestRegressor(HeterosisEncoder(HeterosisEncoder(input_matrix)), RandomForestRegressor__bootstrap=True, RandomForestRegressor__max_features=0.25, RandomForestRegressor__min_samples_leaf=16, RandomForestRegressor__min_samples_split=20, RandomForestRegressor__n_estimators=100)

Test R^2 = 0.08625473634345993,	Difference Score = 1.9530432677395138,	Pipeline: RandomForestRegressor(UnderDominanceEncoder(HeterosisEncoder(HeterosisEncoder(input_matrix))), RandomForestRegressor__bootstrap=True, RandomForestRegressor__max_features=0.25, RandomForestRegressor__min_samples_leaf=17, RandomForestRegressor__min_samples_split=20, RandomForestRegressor__n_estimators=100)

Test R^2 = 0.07922179237670934,	Difference Score = 2.0015160362732227,	Pipeline: RandomForestRegressor(HeterosisEncoder(RecessiveEncoder(HeterosisEncoder(input_matrix))), RandomForestRegressor__bootstrap=True, RandomForestRegressor__max_features=0.15000000000000002, RandomForestRegressor__min_samples_leaf=12, RandomForestRegressor__min_samples_split=20, RandomForestRegressor__n_estimators=100)

Test R^2 = 0.07837938968757818,	Difference Score = 2.078185271627568,	Pipeline: RandomForestRegressor(HeterosisEncoder(input_matrix), RandomForestRegressor__bootstrap=True, RandomForestRegressor__max_features=0.2, RandomForestRegressor__min_samples_leaf=19, RandomForestRegressor__min_samples_split=12, RandomForestRegressor__n_estimators=100)

Test R^2 = 0.07389698552536828,	Difference Score = 2.2367517894881863,	Pipeline: RandomForestRegressor(UnderDominanceEncoder(HeterosisEncoder(input_matrix)), RandomForestRegressor__bootstrap=True, RandomForestRegressor__max_features=0.15000000000000002, RandomForestRegressor__min_samples_leaf=19, RandomForestRegressor__min_samples_split=20, RandomForestRegressor__n_estimators=100)

Test R^2 = 0.06584885667759965,	Difference Score = 2.239177487085749,	Pipeline: RandomForestRegressor(FeatureEncodingFrequencySelector(DominantEncoder(OverDominanceEncoder(input_matrix)), FeatureEncodingFrequencySelector__threshold=0.35), RandomForestRegressor__bootstrap=True, RandomForestRegressor__max_features=0.1, RandomForestRegressor__min_samples_leaf=16, RandomForestRegressor__min_samples_split=17, RandomForestRegressor__n_estimators=100)

Test R^2 = 0.05959957200716792,	Difference Score = 2.2782028876651417,	Pipeline: RandomForestRegressor(DominantEncoder(OverDominanceEncoder(input_matrix)), RandomForestRegressor__bootstrap=True, RandomForestRegressor__max_features=0.1, RandomForestRegressor__min_samples_leaf=16, RandomForestRegressor__min_samples_split=12, RandomForestRegressor__n_estimators=100)

Test R^2 = 0.05954910533513724,	Difference Score = 2.3459362801458843,	Pipeline: RandomForestRegressor(VarianceThreshold(DominantEncoder(OverDominanceEncoder(input_matrix)), VarianceThreshold__threshold=0.2), RandomForestRegressor__bootstrap=True, RandomForestRegressor__max_features=0.1, RandomForestRegressor__min_samples_leaf=19, RandomForestRegressor__min_samples_split=17, RandomForestRegressor__n_estimators=100)

Test R^2 = 0.05776680353581831,	Difference Score = 2.420328288426097,	Pipeline: RandomForestRegressor(HeterosisEncoder(input_matrix), RandomForestRegressor__bootstrap=True, RandomForestRegressor__max_features=0.05, RandomForestRegressor__min_samples_leaf=19, RandomForestRegressor__min_samples_split=20, RandomForestRegressor__n_estimators=100)

Test R^2 = 0.0572222445242887,	Difference Score = 2.42734554875591,	Pipeline: RandomForestRegressor(HeterosisEncoder(DominantEncoder(OverDominanceEncoder(input_matrix))), RandomForestRegressor__bootstrap=True, RandomForestRegressor__max_features=0.1, RandomForestRegressor__min_samples_leaf=19, RandomForestRegressor__min_samples_split=17, RandomForestRegressor__n_estimators=100)

Test R^2 = 0.05536965437654817,	Difference Score = 3.914528391315701,	Pipeline: DecisionTreeRegressor(HeterosisEncoder(SelectPercentile(VarianceThreshold(SelectPercentile(input_matrix, SelectPercentile__percentile=55), VarianceThreshold__threshold=0.3), SelectPercentile__percentile=65)), DecisionTreeRegressor__max_depth=3, DecisionTreeRegressor__min_samples_leaf=9, DecisionTreeRegressor__min_samples_split=15)

Test R^2 = 0.030850911236687817,	Difference Score = 4.311617007560114,	Pipeline: RandomForestRegressor(DominantEncoder(SelectPercentile(OverDominanceEncoder(input_matrix), SelectPercentile__percentile=10)), RandomForestRegressor__bootstrap=True, RandomForestRegressor__max_features=0.1, RandomForestRegressor__min_samples_leaf=16, RandomForestRegressor__min_samples_split=12, RandomForestRegressor__n_estimators=100)

Test R^2 = 0.027333365951504818,	Difference Score = 4.729079139230355,	Pipeline: DecisionTreeRegressor(input_matrix, DecisionTreeRegressor__max_depth=2, DecisionTreeRegressor__min_samples_leaf=5, DecisionTreeRegressor__min_samples_split=8)

Test R^2 = 0.016807707117026727,	Difference Score = 7.211805758381822,	Pipeline: LinearRegression(HeterosisEncoder(SelectPercentile(VarianceThreshold(VarianceThreshold(SelectPercentile(input_matrix, SelectPercentile__percentile=55), VarianceThreshold__threshold=0.15), VarianceThreshold__threshold=0.3), SelectPercentile__percentile=65)))

*********************************************************************************************************************************************************************
Entered Generation:  20

Generation 20 - Current Pareto Front:

Test R^2 = 0.10814754174386321,	Difference Score = 1.3728301206910578,	Pipeline: RandomForestRegressor(HeterosisEncoder(input_matrix), RandomForestRegressor__bootstrap=False, RandomForestRegressor__max_features=0.2, RandomForestRegressor__min_samples_leaf=3, RandomForestRegressor__min_samples_split=12, RandomForestRegressor__n_estimators=100)

Test R^2 = 0.10738722934179235,	Difference Score = 1.4458076751164448,	Pipeline: RandomForestRegressor(FeatureEncodingFrequencySelector(HeterosisEncoder(input_matrix), FeatureEncodingFrequencySelector__threshold=0.1), RandomForestRegressor__bootstrap=True, RandomForestRegressor__max_features=0.25, RandomForestRegressor__min_samples_leaf=3, RandomForestRegressor__min_samples_split=11, RandomForestRegressor__n_estimators=100)

Test R^2 = 0.10638213579537281,	Difference Score = 1.4472387804625528,	Pipeline: RandomForestRegressor(RecessiveEncoder(RecessiveEncoder(HeterosisEncoder(OverDominanceEncoder(HeterosisEncoder(input_matrix))))), RandomForestRegressor__bootstrap=True, RandomForestRegressor__max_features=0.25, RandomForestRegressor__min_samples_leaf=3, RandomForestRegressor__min_samples_split=11, RandomForestRegressor__n_estimators=100)

Test R^2 = 0.10601722539501424,	Difference Score = 1.519481910074644,	Pipeline: RandomForestRegressor(HeterosisEncoder(input_matrix), RandomForestRegressor__bootstrap=True, RandomForestRegressor__max_features=0.2, RandomForestRegressor__min_samples_leaf=3, RandomForestRegressor__min_samples_split=12, RandomForestRegressor__n_estimators=100)

Test R^2 = 0.103484641207642,	Difference Score = 1.6269066148254783,	Pipeline: RandomForestRegressor(HeterosisEncoder(HeterosisEncoder(input_matrix)), RandomForestRegressor__bootstrap=True, RandomForestRegressor__max_features=0.25, RandomForestRegressor__min_samples_leaf=1, RandomForestRegressor__min_samples_split=20, RandomForestRegressor__n_estimators=100)

Test R^2 = 0.10194548857369845,	Difference Score = 1.6447398926688601,	Pipeline: RandomForestRegressor(UnderDominanceEncoder(HeterosisEncoder(HeterosisEncoder(input_matrix))), RandomForestRegressor__bootstrap=True, RandomForestRegressor__max_features=0.25, RandomForestRegressor__min_samples_leaf=3, RandomForestRegressor__min_samples_split=20, RandomForestRegressor__n_estimators=100)

Test R^2 = 0.09766370238703004,	Difference Score = 1.6526689013043743,	Pipeline: RandomForestRegressor(HeterosisEncoder(input_matrix), RandomForestRegressor__bootstrap=True, RandomForestRegressor__max_features=0.4, RandomForestRegressor__min_samples_leaf=11, RandomForestRegressor__min_samples_split=5, RandomForestRegressor__n_estimators=100)

Test R^2 = 0.09736690079075094,	Difference Score = 1.683903802954888,	Pipeline: RandomForestRegressor(HeterosisEncoder(input_matrix), RandomForestRegressor__bootstrap=True, RandomForestRegressor__max_features=0.6500000000000001, RandomForestRegressor__min_samples_leaf=14, RandomForestRegressor__min_samples_split=20, RandomForestRegressor__n_estimators=100)

Test R^2 = 0.09606174695358771,	Difference Score = 1.730831815507526,	Pipeline: RandomForestRegressor(DominantEncoder(OverDominanceEncoder(input_matrix)), RandomForestRegressor__bootstrap=True, RandomForestRegressor__max_features=0.2, RandomForestRegressor__min_samples_leaf=8, RandomForestRegressor__min_samples_split=12, RandomForestRegressor__n_estimators=100)

Test R^2 = 0.09420198271649971,	Difference Score = 1.76095749502288,	Pipeline: RandomForestRegressor(UnderDominanceEncoder(HeterosisEncoder(input_matrix)), RandomForestRegressor__bootstrap=True, RandomForestRegressor__max_features=0.9000000000000001, RandomForestRegressor__min_samples_leaf=19, RandomForestRegressor__min_samples_split=12, RandomForestRegressor__n_estimators=100)

Test R^2 = 0.09315005468676418,	Difference Score = 1.7994548080742965,	Pipeline: RandomForestRegressor(HeterosisEncoder(input_matrix), RandomForestRegressor__bootstrap=True, RandomForestRegressor__max_features=0.35000000000000003, RandomForestRegressor__min_samples_leaf=14, RandomForestRegressor__min_samples_split=20, RandomForestRegressor__n_estimators=100)

Test R^2 = 0.09240241170462371,	Difference Score = 1.804073297946209,	Pipeline: RandomForestRegressor(UnderDominanceEncoder(HeterosisEncoder(input_matrix)), RandomForestRegressor__bootstrap=True, RandomForestRegressor__max_features=0.6500000000000001, RandomForestRegressor__min_samples_leaf=19, RandomForestRegressor__min_samples_split=20, RandomForestRegressor__n_estimators=100)

Test R^2 = 0.08845805837194609,	Difference Score = 1.9503164456044046,	Pipeline: RandomForestRegressor(HeterosisEncoder(HeterosisEncoder(input_matrix)), RandomForestRegressor__bootstrap=True, RandomForestRegressor__max_features=0.25, RandomForestRegressor__min_samples_leaf=16, RandomForestRegressor__min_samples_split=20, RandomForestRegressor__n_estimators=100)

Test R^2 = 0.08798914462164098,	Difference Score = 1.9711289908759186,	Pipeline: RandomForestRegressor(HeterosisEncoder(HeterosisEncoder(input_matrix)), RandomForestRegressor__bootstrap=True, RandomForestRegressor__max_features=0.25, RandomForestRegressor__min_samples_leaf=17, RandomForestRegressor__min_samples_split=20, RandomForestRegressor__n_estimators=100)

Test R^2 = 0.0849105508164979,	Difference Score = 2.0100845708830675,	Pipeline: RandomForestRegressor(HeterosisEncoder(HeterosisEncoder(input_matrix)), RandomForestRegressor__bootstrap=True, RandomForestRegressor__max_features=0.25, RandomForestRegressor__min_samples_leaf=19, RandomForestRegressor__min_samples_split=11, RandomForestRegressor__n_estimators=100)

Test R^2 = 0.07837938968757818,	Difference Score = 2.078185271627568,	Pipeline: RandomForestRegressor(HeterosisEncoder(input_matrix), RandomForestRegressor__bootstrap=True, RandomForestRegressor__max_features=0.2, RandomForestRegressor__min_samples_leaf=19, RandomForestRegressor__min_samples_split=12, RandomForestRegressor__n_estimators=100)

Test R^2 = 0.07389698552536828,	Difference Score = 2.2367517894881863,	Pipeline: RandomForestRegressor(UnderDominanceEncoder(HeterosisEncoder(input_matrix)), RandomForestRegressor__bootstrap=True, RandomForestRegressor__max_features=0.15000000000000002, RandomForestRegressor__min_samples_leaf=19, RandomForestRegressor__min_samples_split=20, RandomForestRegressor__n_estimators=100)

Test R^2 = 0.06584885667759965,	Difference Score = 2.239177487085749,	Pipeline: RandomForestRegressor(FeatureEncodingFrequencySelector(DominantEncoder(OverDominanceEncoder(input_matrix)), FeatureEncodingFrequencySelector__threshold=0.35), RandomForestRegressor__bootstrap=True, RandomForestRegressor__max_features=0.1, RandomForestRegressor__min_samples_leaf=16, RandomForestRegressor__min_samples_split=17, RandomForestRegressor__n_estimators=100)

Test R^2 = 0.06374741773865333,	Difference Score = 2.259139331160239,	Pipeline: RandomForestRegressor(FeatureEncodingFrequencySelector(OverDominanceEncoder(DominantEncoder(OverDominanceEncoder(input_matrix))), FeatureEncodingFrequencySelector__threshold=0.2), RandomForestRegressor__bootstrap=True, RandomForestRegressor__max_features=0.1, RandomForestRegressor__min_samples_leaf=16, RandomForestRegressor__min_samples_split=12, RandomForestRegressor__n_estimators=100)

Test R^2 = 0.05959957200716792,	Difference Score = 2.2782028876651417,	Pipeline: RandomForestRegressor(DominantEncoder(OverDominanceEncoder(input_matrix)), RandomForestRegressor__bootstrap=True, RandomForestRegressor__max_features=0.1, RandomForestRegressor__min_samples_leaf=16, RandomForestRegressor__min_samples_split=12, RandomForestRegressor__n_estimators=100)

Test R^2 = 0.05954910533513724,	Difference Score = 2.3459362801458843,	Pipeline: RandomForestRegressor(VarianceThreshold(DominantEncoder(OverDominanceEncoder(input_matrix)), VarianceThreshold__threshold=0.2), RandomForestRegressor__bootstrap=True, RandomForestRegressor__max_features=0.1, RandomForestRegressor__min_samples_leaf=19, RandomForestRegressor__min_samples_split=17, RandomForestRegressor__n_estimators=100)

Test R^2 = 0.05776680353581831,	Difference Score = 2.420328288426097,	Pipeline: RandomForestRegressor(HeterosisEncoder(input_matrix), RandomForestRegressor__bootstrap=True, RandomForestRegressor__max_features=0.05, RandomForestRegressor__min_samples_leaf=19, RandomForestRegressor__min_samples_split=20, RandomForestRegressor__n_estimators=100)

Test R^2 = 0.0572222445242887,	Difference Score = 2.42734554875591,	Pipeline: RandomForestRegressor(HeterosisEncoder(DominantEncoder(OverDominanceEncoder(input_matrix))), RandomForestRegressor__bootstrap=True, RandomForestRegressor__max_features=0.1, RandomForestRegressor__min_samples_leaf=19, RandomForestRegressor__min_samples_split=17, RandomForestRegressor__n_estimators=100)

Test R^2 = 0.05536965437654817,	Difference Score = 3.914528391315701,	Pipeline: DecisionTreeRegressor(HeterosisEncoder(SelectPercentile(VarianceThreshold(SelectPercentile(input_matrix, SelectPercentile__percentile=55), VarianceThreshold__threshold=0.3), SelectPercentile__percentile=65)), DecisionTreeRegressor__max_depth=3, DecisionTreeRegressor__min_samples_leaf=9, DecisionTreeRegressor__min_samples_split=15)

Test R^2 = 0.030850911236687817,	Difference Score = 4.311617007560114,	Pipeline: RandomForestRegressor(DominantEncoder(SelectPercentile(OverDominanceEncoder(input_matrix), SelectPercentile__percentile=10)), RandomForestRegressor__bootstrap=True, RandomForestRegressor__max_features=0.1, RandomForestRegressor__min_samples_leaf=16, RandomForestRegressor__min_samples_split=12, RandomForestRegressor__n_estimators=100)

Test R^2 = 0.027333365951504818,	Difference Score = 4.729079139230355,	Pipeline: DecisionTreeRegressor(input_matrix, DecisionTreeRegressor__max_depth=2, DecisionTreeRegressor__min_samples_leaf=5, DecisionTreeRegressor__min_samples_split=8)

Test R^2 = 0.016807707117026727,	Difference Score = 7.211805758381822,	Pipeline: LinearRegression(HeterosisEncoder(SelectPercentile(VarianceThreshold(VarianceThreshold(SelectPercentile(input_matrix, SelectPercentile__percentile=55), VarianceThreshold__threshold=0.15), VarianceThreshold__threshold=0.3), SelectPercentile__percentile=65)))

********************************************************************************************************************************************************************************
Entered Generation:  21
                                                                                
Generation 21 - Current Pareto Front:
                                                                                
Test R^2 = 0.10814754174386321,	Difference Score = 1.3728301206910578,	Pipeline: RandomForestRegressor(HeterosisEncoder(input_matrix), RandomForestRegressor__bootstrap=False, RandomForestRegressor__max_features=0.2, RandomForestRegressor__min_samples_leaf=3, RandomForestRegressor__min_samples_split=12, RandomForestRegressor__n_estimators=100)
                                                                                
Test R^2 = 0.10738722934179235,	Difference Score = 1.4458076751164448,	Pipeline: RandomForestRegressor(FeatureEncodingFrequencySelector(HeterosisEncoder(input_matrix), FeatureEncodingFrequencySelector__threshold=0.1), RandomForestRegressor__bootstrap=True, RandomForestRegressor__max_features=0.25, RandomForestRegressor__min_samples_leaf=3, RandomForestRegressor__min_samples_split=11, RandomForestRegressor__n_estimators=100)

Test R^2 = 0.10638213579537281,	Difference Score = 1.4472387804625528,	Pipeline: RandomForestRegressor(RecessiveEncoder(RecessiveEncoder(HeterosisEncoder(OverDominanceEncoder(HeterosisEncoder(input_matrix))))), RandomForestRegressor__bootstrap=True, RandomForestRegressor__max_features=0.25, RandomForestRegressor__min_samples_leaf=3, RandomForestRegressor__min_samples_split=11, RandomForestRegressor__n_estimators=100)

Test R^2 = 0.10601722539501424,	Difference Score = 1.519481910074644,	Pipeline: RandomForestRegressor(HeterosisEncoder(input_matrix), RandomForestRegressor__bootstrap=True, RandomForestRegressor__max_features=0.2, RandomForestRegressor__min_samples_leaf=3, RandomForestRegressor__min_samples_split=12, RandomForestRegressor__n_estimators=100)

Test R^2 = 0.103484641207642,	Difference Score = 1.6269066148254783,	Pipeline: RandomForestRegressor(HeterosisEncoder(HeterosisEncoder(input_matrix)), RandomForestRegressor__bootstrap=True, RandomForestRegressor__max_features=0.25, RandomForestRegressor__min_samples_leaf=1, RandomForestRegressor__min_samples_split=20, RandomForestRegressor__n_estimators=100)

Test R^2 = 0.10194548857369845,	Difference Score = 1.6447398926688601,	Pipeline: RandomForestRegressor(UnderDominanceEncoder(HeterosisEncoder(HeterosisEncoder(input_matrix))), RandomForestRegressor__bootstrap=True, RandomForestRegressor__max_features=0.25, RandomForestRegressor__min_samples_leaf=3, RandomForestRegressor__min_samples_split=20, RandomForestRegressor__n_estimators=100)

Test R^2 = 0.09766370238703004,	Difference Score = 1.6526689013043743,	Pipeline: RandomForestRegressor(HeterosisEncoder(input_matrix), RandomForestRegressor__bootstrap=True, RandomForestRegressor__max_features=0.4, RandomForestRegressor__min_samples_leaf=11, RandomForestRegressor__min_samples_split=5, RandomForestRegressor__n_estimators=100)

Test R^2 = 0.09736690079075094,	Difference Score = 1.683903802954888,	Pipeline: RandomForestRegressor(HeterosisEncoder(input_matrix), RandomForestRegressor__bootstrap=True, RandomForestRegressor__max_features=0.6500000000000001, RandomForestRegressor__min_samples_leaf=14, RandomForestRegressor__min_samples_split=20, RandomForestRegressor__n_estimators=100)

Test R^2 = 0.09606174695358771,	Difference Score = 1.730831815507526,	Pipeline: RandomForestRegressor(DominantEncoder(OverDominanceEncoder(input_matrix)), RandomForestRegressor__bootstrap=True, RandomForestRegressor__max_features=0.2, RandomForestRegressor__min_samples_leaf=8, RandomForestRegressor__min_samples_split=12, RandomForestRegressor__n_estimators=100)
Test R^2 = 0.09420198271649971,	Difference Score = 1.76095749502288,	Pipeline: RandomForestRegressor(UnderDominanceEncoder(HeterosisEncoder(input_matrix)), RandomForestRegressor__bootstrap=True, RandomForestRegressor__max_features=0.9000000000000001, RandomForestRegressor__min_samples_leaf=19, RandomForestRegressor__min_samples_split=12, RandomForestRegressor__n_estimators=100)

Test R^2 = 0.09315005468676418,	Difference Score = 1.7994548080742965,	Pipeline: RandomForestRegressor(HeterosisEncoder(input_matrix), RandomForestRegressor__bootstrap=True, RandomForestRegressor__max_features=0.35000000000000003, RandomForestRegressor__min_samples_leaf=14, RandomForestRegressor__min_samples_split=20, RandomForestRegressor__n_estimators=100)

Test R^2 = 0.09240241170462371,	Difference Score = 1.804073297946209,	Pipeline: RandomForestRegressor(UnderDominanceEncoder(HeterosisEncoder(input_matrix)), RandomForestRegressor__bootstrap=True, RandomForestRegressor__max_features=0.6500000000000001, RandomForestRegressor__min_samples_leaf=19, RandomForestRegressor__min_samples_split=20, RandomForestRegressor__n_estimators=100)

Test R^2 = 0.09015643166533005,	Difference Score = 1.8923702056519751,	Pipeline: RandomForestRegressor(HeterosisEncoder(HeterosisEncoder(input_matrix)), RandomForestRegressor__bootstrap=True, RandomForestRegressor__max_features=0.25, RandomForestRegressor__min_samples_leaf=14, RandomForestRegressor__min_samples_split=20, RandomForestRegressor__n_estimators=100)

Test R^2 = 0.08845805837194609,	Difference Score = 1.9503164456044046,	Pipeline: RandomForestRegressor(HeterosisEncoder(HeterosisEncoder(input_matrix)), RandomForestRegressor__bootstrap=True, RandomForestRegressor__max_features=0.25, RandomForestRegressor__min_samples_leaf=16, RandomForestRegressor__min_samples_split=20, RandomForestRegressor__n_estimators=100)

Test R^2 = 0.08798914462164098,	Difference Score = 1.9711289908759186,	Pipeline: RandomForestRegressor(HeterosisEncoder(HeterosisEncoder(input_matrix)), RandomForestRegressor__bootstrap=True, RandomForestRegressor__max_features=0.25, RandomForestRegressor__min_samples_leaf=17, RandomForestRegressor__min_samples_split=20, RandomForestRegressor__n_estimators=100)

Test R^2 = 0.0849105508164979,	Difference Score = 2.0100845708830675,	Pipeline: RandomForestRegressor(HeterosisEncoder(HeterosisEncoder(input_matrix)), RandomForestRegressor__bootstrap=True, RandomForestRegressor__max_features=0.25, RandomForestRegressor__min_samples_leaf=19, RandomForestRegressor__min_samples_split=11, RandomForestRegressor__n_estimators=100)

Test R^2 = 0.08166118442747616,	Difference Score = 2.086880993996977,	Pipeline: RandomForestRegressor(VarianceThreshold(HeterosisEncoder(HeterosisEncoder(input_matrix)), VarianceThreshold__threshold=0.0), RandomForestRegressor__bootstrap=True, RandomForestRegressor__max_features=0.2, RandomForestRegressor__min_samples_leaf=18, RandomForestRegressor__min_samples_split=12, RandomForestRegressor__n_estimators=100)

Test R^2 = 0.07389698552536828,	Difference Score = 2.2367517894881863,	Pipeline: RandomForestRegressor(UnderDominanceEncoder(HeterosisEncoder(input_matrix)), RandomForestRegressor__bootstrap=True, RandomForestRegressor__max_features=0.15000000000000002, RandomForestRegressor__min_samples_leaf=19, RandomForestRegressor__min_samples_split=20, RandomForestRegressor__n_estimators=100)

Test R^2 = 0.06584885667759965,	Difference Score = 2.239177487085749,	Pipeline: RandomForestRegressor(FeatureEncodingFrequencySelector(DominantEncoder(OverDominanceEncoder(input_matrix)), FeatureEncodingFrequencySelector__threshold=0.35), RandomForestRegressor__bootstrap=True, RandomForestRegressor__max_features=0.1, RandomForestRegressor__min_samples_leaf=16, RandomForestRegressor__min_samples_split=17, RandomForestRegressor__n_estimators=100)

Test R^2 = 0.06374741773865333,	Difference Score = 2.259139331160239,	Pipeline: RandomForestRegressor(FeatureEncodingFrequencySelector(OverDominanceEncoder(DominantEncoder(OverDominanceEncoder(input_matrix))), FeatureEncodingFrequencySelector__threshold=0.2), RandomForestRegressor__bootstrap=True, RandomForestRegressor__max_features=0.1, RandomForestRegressor__min_samples_leaf=16, RandomForestRegressor__min_samples_split=12, RandomForestRegressor__n_estimators=100)

Test R^2 = 0.05959957200716792,	Difference Score = 2.2782028876651417,	Pipeline: RandomForestRegressor(DominantEncoder(OverDominanceEncoder(input_matrix)), RandomForestRegressor__bootstrap=True, RandomForestRegressor__max_features=0.1, RandomForestRegressor__min_samples_leaf=16, RandomForestRegressor__min_samples_split=12, RandomForestRegressor__n_estimators=100)

Test R^2 = 0.05954910533513724,	Difference Score = 2.3459362801458843,	Pipeline: RandomForestRegressor(VarianceThreshold(DominantEncoder(OverDominanceEncoder(input_matrix)), VarianceThreshold__threshold=0.2), RandomForestRegressor__bootstrap=True, RandomForestRegressor__max_features=0.1, RandomForestRegressor__min_samples_leaf=19, RandomForestRegressor__min_samples_split=17, RandomForestRegressor__n_estimators=100)

Test R^2 = 0.05776680353581831,	Difference Score = 2.420328288426097,	Pipeline: RandomForestRegressor(HeterosisEncoder(input_matrix), RandomForestRegressor__bootstrap=True, RandomForestRegressor__max_features=0.05, RandomForestRegressor__min_samples_leaf=19, RandomForestRegressor__min_samples_split=20, RandomForestRegressor__n_estimators=100)

Test R^2 = 0.0572222445242887,	Difference Score = 2.42734554875591,	Pipeline: RandomForestRegressor(HeterosisEncoder(DominantEncoder(OverDominanceEncoder(input_matrix))), RandomForestRegressor__bootstrap=True, RandomForestRegressor__max_features=0.1, RandomForestRegressor__min_samples_leaf=19, RandomForestRegressor__min_samples_split=17, RandomForestRegressor__n_estimators=100)

Test R^2 = 0.05536965437654817,	Difference Score = 3.914528391315701,	Pipeline: DecisionTreeRegressor(HeterosisEncoder(SelectPercentile(VarianceThreshold(SelectPercentile(input_matrix, SelectPercentile__percentile=55), VarianceThreshold__threshold=0.3), SelectPercentile__percentile=65)), DecisionTreeRegressor__max_depth=3, DecisionTreeRegressor__min_samples_leaf=9, DecisionTreeRegressor__min_samples_split=15)

Test R^2 = 0.051144137186138305,	Difference Score = 4.683998074610716,	Pipeline: DecisionTreeRegressor(HeterosisEncoder(SelectPercentile(VarianceThreshold(SelectPercentile(input_matrix, SelectPercentile__percentile=55), VarianceThreshold__threshold=0.3), SelectPercentile__percentile=65)), DecisionTreeRegressor__max_depth=4, DecisionTreeRegressor__min_samples_leaf=1, DecisionTreeRegressor__min_samples_split=14)

Test R^2 = 0.027333365951504818,	Difference Score = 4.729079139230355,	Pipeline: DecisionTreeRegressor(input_matrix, DecisionTreeRegressor__max_depth=2, DecisionTreeRegressor__min_samples_leaf=5, DecisionTreeRegressor__min_samples_split=8)

Test R^2 = 0.016807707117026727,	Difference Score = 7.211805758381822,	Pipeline: LinearRegression(HeterosisEncoder(SelectPercentile(VarianceThreshold(VarianceThreshold(SelectPercentile(input_matrix, SelectPercentile__percentile=55), VarianceThreshold__threshold=0.15), VarianceThreshold__threshold=0.3), SelectPercentile__percentile=65)))

********************************************************************************************************************************************************************************

Entered Generation:  22
                                                                                
Generation 22 - Current Pareto Front:


Test R^2 = 0.10814754174386321,	Difference Score = 1.3728301206910578,	Pipeline: RandomForestRegressor(HeterosisEncoder(input_matrix), RandomForestRegressor__bootstrap=False, RandomForestRegressor__max_features=0.2, RandomForestRegressor__min_samples_leaf=3, RandomForestRegressor__min_samples_split=12, RandomForestRegressor__n_estimators=100)
                                                                                
Test R^2 = 0.10738722934179235,	Difference Score = 1.4458076751164448,	Pipeline: RandomForestRegressor(FeatureEncodingFrequencySelector(HeterosisEncoder(input_matrix), FeatureEncodingFrequencySelector__threshold=0.1), RandomForestRegressor__bootstrap=True, RandomForestRegressor__max_features=0.25, RandomForestRegressor__min_samples_leaf=3, RandomForestRegressor__min_samples_split=11, RandomForestRegressor__n_estimators=100)

Test R^2 = 0.10638213579537281,	Difference Score = 1.4472387804625528,	Pipeline: RandomForestRegressor(RecessiveEncoder(RecessiveEncoder(HeterosisEncoder(OverDominanceEncoder(HeterosisEncoder(input_matrix))))), RandomForestRegressor__bootstrap=True, RandomForestRegressor__max_features=0.25, RandomForestRegressor__min_samples_leaf=3, RandomForestRegressor__min_samples_split=11, RandomForestRegressor__n_estimators=100)

Test R^2 = 0.10601722539501424,	Difference Score = 1.519481910074644,	Pipeline: RandomForestRegressor(HeterosisEncoder(input_matrix), RandomForestRegressor__bootstrap=True, RandomForestRegressor__max_features=0.2, RandomForestRegressor__min_samples_leaf=3, RandomForestRegressor__min_samples_split=12, RandomForestRegressor__n_estimators=100)

Test R^2 = 0.103484641207642,	Difference Score = 1.6269066148254783,	Pipeline: RandomForestRegressor(HeterosisEncoder(HeterosisEncoder(input_matrix)), RandomForestRegressor__bootstrap=True, RandomForestRegressor__max_features=0.25, RandomForestRegressor__min_samples_leaf=1, RandomForestRegressor__min_samples_split=20, RandomForestRegressor__n_estimators=100)

Test R^2 = 0.10194548857369845,	Difference Score = 1.6447398926688601,	Pipeline: RandomForestRegressor(UnderDominanceEncoder(HeterosisEncoder(HeterosisEncoder(input_matrix))), RandomForestRegressor__bootstrap=True, RandomForestRegressor__max_features=0.25, RandomForestRegressor__min_samples_leaf=3, RandomForestRegressor__min_samples_split=20, RandomForestRegressor__n_estimators=100)

Test R^2 = 0.09766370238703004,	Difference Score = 1.6526689013043743,	Pipeline: RandomForestRegressor(HeterosisEncoder(input_matrix), RandomForestRegressor__bootstrap=True, RandomForestRegressor__max_features=0.4, RandomForestRegressor__min_samples_leaf=11, RandomForestRegressor__min_samples_split=5, RandomForestRegressor__n_estimators=100)

Test R^2 = 0.09736690079075094,	Difference Score = 1.683903802954888,	Pipeline: RandomForestRegressor(HeterosisEncoder(input_matrix), RandomForestRegressor__bootstrap=True, RandomForestRegressor__max_features=0.6500000000000001, RandomForestRegressor__min_samples_leaf=14, RandomForestRegressor__min_samples_split=20, RandomForestRegressor__n_estimators=100)

Test R^2 = 0.09606174695358771,	Difference Score = 1.730831815507526,	Pipeline: RandomForestRegressor(DominantEncoder(OverDominanceEncoder(input_matrix)), RandomForestRegressor__bootstrap=True, RandomForestRegressor__max_features=0.2, RandomForestRegressor__min_samples_leaf=8, RandomForestRegressor__min_samples_split=12, RandomForestRegressor__n_estimators=100)

Test R^2 = 0.09539548170579781,	Difference Score = 1.7551896118434824,	Pipeline: RandomForestRegressor(UnderDominanceEncoder(HeterosisEncoder(input_matrix)), RandomForestRegressor__bootstrap=True, RandomForestRegressor__max_features=1.0, RandomForestRegressor__min_samples_leaf=19, RandomForestRegressor__min_samples_split=20, RandomForestRegressor__n_estimators=100)

Test R^2 = 0.09420198271649971,	Difference Score = 1.76095749502288,	Pipeline: RandomForestRegressor(UnderDominanceEncoder(HeterosisEncoder(input_matrix)), RandomForestRegressor__bootstrap=True, RandomForestRegressor__max_features=0.9000000000000001, RandomForestRegressor__min_samples_leaf=19, RandomForestRegressor__min_samples_split=12, RandomForestRegressor__n_estimators=100)

Test R^2 = 0.09315005468676418,	Difference Score = 1.7994548080742965,	Pipeline: RandomForestRegressor(HeterosisEncoder(input_matrix), RandomForestRegressor__bootstrap=True, RandomForestRegressor__max_features=0.35000000000000003, RandomForestRegressor__min_samples_leaf=14, RandomForestRegressor__min_samples_split=20, RandomForestRegressor__n_estimators=100)

Test R^2 = 0.09240241170462371,	Difference Score = 1.804073297946209,	Pipeline: RandomForestRegressor(UnderDominanceEncoder(HeterosisEncoder(input_matrix)), RandomForestRegressor__bootstrap=True, RandomForestRegressor__max_features=0.6500000000000001, RandomForestRegressor__min_samples_leaf=19, RandomForestRegressor__min_samples_split=20, RandomForestRegressor__n_estimators=100)
                                                                                
Test R^2 = 0.09015643166533005,	Difference Score = 1.8923702056519751,	Pipeline: RandomForestRegressor(HeterosisEncoder(HeterosisEncoder(input_matrix)), RandomForestRegressor__bootstrap=True, RandomForestRegressor__max_features=0.25, RandomForestRegressor__min_samples_leaf=14, RandomForestRegressor__min_samples_split=20, RandomForestRegressor__n_estimators=100)

Test R^2 = 0.08845805837194609,	Difference Score = 1.9503164456044046,	Pipeline: RandomForestRegressor(HeterosisEncoder(HeterosisEncoder(input_matrix)), RandomForestRegressor__bootstrap=True, RandomForestRegressor__max_features=0.25, RandomForestRegressor__min_samples_leaf=16, RandomForestRegressor__min_samples_split=20, RandomForestRegressor__n_estimators=100)

Test R^2 = 0.08798914462164098,	Difference Score = 1.9711289908759186,	Pipeline: RandomForestRegressor(HeterosisEncoder(HeterosisEncoder(input_matrix)), RandomForestRegressor__bootstrap=True, RandomForestRegressor__max_features=0.25, RandomForestRegressor__min_samples_leaf=17, RandomForestRegressor__min_samples_split=20, RandomForestRegressor__n_estimators=100)

Test R^2 = 0.0849105508164979,	Difference Score = 2.0100845708830675,	Pipeline: RandomForestRegressor(HeterosisEncoder(HeterosisEncoder(input_matrix)), RandomForestRegressor__bootstrap=True, RandomForestRegressor__max_features=0.25, RandomForestRegressor__min_samples_leaf=19, RandomForestRegressor__min_samples_split=11, RandomForestRegressor__n_estimators=100)

Test R^2 = 0.08166118442747616,	Difference Score = 2.086880993996977,	Pipeline: RandomForestRegressor(VarianceThreshold(HeterosisEncoder(HeterosisEncoder(input_matrix)), VarianceThreshold__threshold=0.0), RandomForestRegressor__bootstrap=True, RandomForestRegressor__max_features=0.2, RandomForestRegressor__min_samples_leaf=18, RandomForestRegressor__min_samples_split=12, RandomForestRegressor__n_estimators=100)

Test R^2 = 0.07389698552536828,	Difference Score = 2.2367517894881863,	Pipeline: RandomForestRegressor(UnderDominanceEncoder(HeterosisEncoder(input_matrix)), RandomForestRegressor__bootstrap=True, RandomForestRegressor__max_features=0.15000000000000002, RandomForestRegressor__min_samples_leaf=19, RandomForestRegressor__min_samples_split=20, RandomForestRegressor__n_estimators=100)

Test R^2 = 0.06584885667759965,	Difference Score = 2.239177487085749,	Pipeline: RandomForestRegressor(FeatureEncodingFrequencySelector(DominantEncoder(OverDominanceEncoder(input_matrix)), FeatureEncodingFrequencySelector__threshold=0.35), RandomForestRegressor__bootstrap=True, RandomForestRegressor__max_features=0.1, RandomForestRegressor__min_samples_leaf=16, RandomForestRegressor__min_samples_split=17, RandomForestRegressor__n_estimators=100)

Test R^2 = 0.06450062521726863,	Difference Score = 2.2986781348945646,	Pipeline: RandomForestRegressor(FeatureEncodingFrequencySelector(DominantEncoder(OverDominanceEncoder(DominantEncoder(OverDominanceEncoder(input_matrix)))), FeatureEncodingFrequencySelector__threshold=0.35), RandomForestRegressor__bootstrap=True, RandomForestRegressor__max_features=0.1, RandomForestRegressor__min_samples_leaf=16, RandomForestRegressor__min_samples_split=12, RandomForestRegressor__n_estimators=100)

Test R^2 = 0.05954910533513724,	Difference Score = 2.3459362801458843,	Pipeline: RandomForestRegressor(VarianceThreshold(DominantEncoder(OverDominanceEncoder(input_matrix)), VarianceThreshold__threshold=0.2), RandomForestRegressor__bootstrap=True, RandomForestRegressor__max_features=0.1, RandomForestRegressor__min_samples_leaf=19, RandomForestRegressor__min_samples_split=17, RandomForestRegressor__n_estimators=100)

Test R^2 = 0.05776680353581831,	Difference Score = 2.420328288426097,	Pipeline: RandomForestRegressor(HeterosisEncoder(input_matrix), RandomForestRegressor__bootstrap=True, RandomForestRegressor__max_features=0.05, RandomForestRegressor__min_samples_leaf=19, RandomForestRegressor__min_samples_split=20, RandomForestRegressor__n_estimators=100)

Test R^2 = 0.0572222445242887,	Difference Score = 2.42734554875591,	Pipeline: RandomForestRegressor(HeterosisEncoder(DominantEncoder(OverDominanceEncoder(input_matrix))), RandomForestRegressor__bootstrap=True, RandomForestRegressor__max_features=0.1, RandomForestRegressor__min_samples_leaf=19, RandomForestRegressor__min_samples_split=17, RandomForestRegressor__n_estimators=100)

Test R^2 = 0.05536965437654817,	Difference Score = 3.914528391315701,	Pipeline: DecisionTreeRegressor(HeterosisEncoder(SelectPercentile(VarianceThreshold(SelectPercentile(input_matrix, SelectPercentile__percentile=55), VarianceThreshold__threshold=0.3), SelectPercentile__percentile=65)), DecisionTreeRegressor__max_depth=3, DecisionTreeRegressor__min_samples_leaf=9, DecisionTreeRegressor__min_samples_split=15)

Test R^2 = 0.051144137186138305,	Difference Score = 4.683998074610716,	Pipeline: DecisionTreeRegressor(HeterosisEncoder(SelectPercentile(VarianceThreshold(SelectPercentile(input_matrix, SelectPercentile__percentile=55), VarianceThreshold__threshold=0.3), SelectPercentile__percentile=65)), DecisionTreeRegressor__max_depth=4, DecisionTreeRegressor__min_samples_leaf=1, DecisionTreeRegressor__min_samples_split=14)

Test R^2 = 0.027333365951504818,	Difference Score = 4.729079139230355,	Pipeline: DecisionTreeRegressor(input_matrix, DecisionTreeRegressor__max_depth=2, DecisionTreeRegressor__min_samples_leaf=5, DecisionTreeRegressor__min_samples_split=8)

Test R^2 = 0.016807707117026727,	Difference Score = 7.211805758381822,	Pipeline: LinearRegression(HeterosisEncoder(SelectPercentile(VarianceThreshold(VarianceThreshold(SelectPercentile(input_matrix, SelectPercentile__percentile=55), VarianceThreshold__threshold=0.15), VarianceThreshold__threshold=0.3), SelectPercentile__percentile=65)))

*************************************************************************************************************************************************************************
Entered Generation:  23
                                                                                
Generation 23 - Current Pareto Front:
                                                                                
Test R^2 = 0.10814754174386321,	Difference Score = 1.3728301206910578,	Pipeline: RandomForestRegressor(HeterosisEncoder(input_matrix), RandomForestRegressor__bootstrap=False, RandomForestRegressor__max_features=0.2, RandomForestRegressor__min_samples_leaf=3, RandomForestRegressor__min_samples_split=12, RandomForestRegressor__n_estimators=100)

Test R^2 = 0.10738722934179235,	Difference Score = 1.4458076751164448,	Pipeline: RandomForestRegressor(FeatureEncodingFrequencySelector(HeterosisEncoder(input_matrix), FeatureEncodingFrequencySelector__threshold=0.1), RandomForestRegressor__bootstrap=True, RandomForestRegressor__max_features=0.25, RandomForestRegressor__min_samples_leaf=3, RandomForestRegressor__min_samples_split=11, RandomForestRegressor__n_estimators=100)

Test R^2 = 0.10638213579537281,	Difference Score = 1.4472387804625528,	Pipeline: RandomForestRegressor(RecessiveEncoder(RecessiveEncoder(HeterosisEncoder(OverDominanceEncoder(HeterosisEncoder(input_matrix))))), RandomForestRegressor__bootstrap=True, RandomForestRegressor__max_features=0.25, RandomForestRegressor__min_samples_leaf=3, RandomForestRegressor__min_samples_split=11, RandomForestRegressor__n_estimators=100)

Test R^2 = 0.10601722539501424,	Difference Score = 1.519481910074644,	Pipeline: RandomForestRegressor(HeterosisEncoder(input_matrix), RandomForestRegressor__bootstrap=True, RandomForestRegressor__max_features=0.2, RandomForestRegressor__min_samples_leaf=3, RandomForestRegressor__min_samples_split=12, RandomForestRegressor__n_estimators=100)

Test R^2 = 0.103484641207642,	Difference Score = 1.6269066148254783,	Pipeline: RandomForestRegressor(HeterosisEncoder(HeterosisEncoder(input_matrix)), RandomForestRegressor__bootstrap=True, RandomForestRegressor__max_features=0.25, RandomForestRegressor__min_samples_leaf=1, RandomForestRegressor__min_samples_split=20, RandomForestRegressor__n_estimators=100)

Test R^2 = 0.10194548857369845,	Difference Score = 1.6447398926688601,	Pipeline: RandomForestRegressor(UnderDominanceEncoder(HeterosisEncoder(HeterosisEncoder(input_matrix))), RandomForestRegressor__bootstrap=True, RandomForestRegressor__max_features=0.25, RandomForestRegressor__min_samples_leaf=3, RandomForestRegressor__min_samples_split=20, RandomForestRegressor__n_estimators=100)

Test R^2 = 0.09766370238703004,	Difference Score = 1.6526689013043743,	Pipeline: RandomForestRegressor(HeterosisEncoder(input_matrix), RandomForestRegressor__bootstrap=True, RandomForestRegressor__max_features=0.4, RandomForestRegressor__min_samples_leaf=11, RandomForestRegressor__min_samples_split=5, RandomForestRegressor__n_estimators=100)

Test R^2 = 0.09736690079075094,	Difference Score = 1.683903802954888,	Pipeline: RandomForestRegressor(HeterosisEncoder(input_matrix), RandomForestRegressor__bootstrap=True, RandomForestRegressor__max_features=0.6500000000000001, RandomForestRegressor__min_samples_leaf=14, RandomForestRegressor__min_samples_split=20, RandomForestRegressor__n_estimators=100)

Test R^2 = 0.09606174695358771,	Difference Score = 1.730831815507526,	Pipeline: RandomForestRegressor(DominantEncoder(OverDominanceEncoder(input_matrix)), RandomForestRegressor__bootstrap=True, RandomForestRegressor__max_features=0.2, RandomForestRegressor__min_samples_leaf=8, RandomForestRegressor__min_samples_split=12, RandomForestRegressor__n_estimators=100)

Test R^2 = 0.09539548170579781,	Difference Score = 1.7551896118434824,	Pipeline: RandomForestRegressor(UnderDominanceEncoder(HeterosisEncoder(input_matrix)), RandomForestRegressor__bootstrap=True, RandomForestRegressor__max_features=1.0, RandomForestRegressor__min_samples_leaf=19, RandomForestRegressor__min_samples_split=20, RandomForestRegressor__n_estimators=100)

Test R^2 = 0.09420198271649971,	Difference Score = 1.76095749502288,	Pipeline: RandomForestRegressor(UnderDominanceEncoder(HeterosisEncoder(input_matrix)), RandomForestRegressor__bootstrap=True, RandomForestRegressor__max_features=0.9000000000000001, RandomForestRegressor__min_samples_leaf=19, RandomForestRegressor__min_samples_split=12, RandomForestRegressor__n_estimators=100)

Test R^2 = 0.09315005468676418,	Difference Score = 1.7994548080742965,	Pipeline: RandomForestRegressor(HeterosisEncoder(input_matrix), RandomForestRegressor__bootstrap=True, RandomForestRegressor__max_features=0.35000000000000003, RandomForestRegressor__min_samples_leaf=14, RandomForestRegressor__min_samples_split=20, RandomForestRegressor__n_estimators=100)

Test R^2 = 0.09240241170462371,	Difference Score = 1.804073297946209,	Pipeline: RandomForestRegressor(UnderDominanceEncoder(HeterosisEncoder(input_matrix)), RandomForestRegressor__bootstrap=True, RandomForestRegressor__max_features=0.6500000000000001, RandomForestRegressor__min_samples_leaf=19, RandomForestRegressor__min_samples_split=20, RandomForestRegressor__n_estimators=100)

Test R^2 = 0.09088529016533953,	Difference Score = 1.8209844501908687,	Pipeline: RandomForestRegressor(OverDominanceEncoder(HeterosisEncoder(DominantEncoder(OverDominanceEncoder(input_matrix)))), RandomForestRegressor__bootstrap=True, RandomForestRegressor__max_features=0.6000000000000001, RandomForestRegressor__min_samples_leaf=19, RandomForestRegressor__min_samples_split=12, RandomForestRegressor__n_estimators=100)

Test R^2 = 0.09015643166533005,	Difference Score = 1.8923702056519751,	Pipeline: RandomForestRegressor(HeterosisEncoder(HeterosisEncoder(input_matrix)), RandomForestRegressor__bootstrap=True, RandomForestRegressor__max_features=0.25, RandomForestRegressor__min_samples_leaf=14, RandomForestRegressor__min_samples_split=20, RandomForestRegressor__n_estimators=100)

Test R^2 = 0.08845805837194609,	Difference Score = 1.9503164456044046,	Pipeline: RandomForestRegressor(HeterosisEncoder(HeterosisEncoder(input_matrix)), RandomForestRegressor__bootstrap=True, RandomForestRegressor__max_features=0.25, RandomForestRegressor__min_samples_leaf=16, RandomForestRegressor__min_samples_split=20, RandomForestRegressor__n_estimators=100)

Test R^2 = 0.08798914462164098,	Difference Score = 1.9711289908759186,	Pipeline: RandomForestRegressor(HeterosisEncoder(HeterosisEncoder(input_matrix)), RandomForestRegressor__bootstrap=True, RandomForestRegressor__max_features=0.25, RandomForestRegressor__min_samples_leaf=17, RandomForestRegressor__min_samples_split=20, RandomForestRegressor__n_estimators=100)

Test R^2 = 0.0849105508164979,	Difference Score = 2.0100845708830675,	Pipeline: RandomForestRegressor(HeterosisEncoder(HeterosisEncoder(input_matrix)), RandomForestRegressor__bootstrap=True, RandomForestRegressor__max_features=0.25, RandomForestRegressor__min_samples_leaf=19, RandomForestRegressor__min_samples_split=11, RandomForestRegressor__n_estimators=100)

Test R^2 = 0.08166118442747616,	Difference Score = 2.086880993996977,	Pipeline: RandomForestRegressor(VarianceThreshold(HeterosisEncoder(HeterosisEncoder(input_matrix)), VarianceThreshold__threshold=0.0), RandomForestRegressor__bootstrap=True, RandomForestRegressor__max_features=0.2, RandomForestRegressor__min_samples_leaf=18, RandomForestRegressor__min_samples_split=12, RandomForestRegressor__n_estimators=100)

Test R^2 = 0.07389698552536828,	Difference Score = 2.2367517894881863,	Pipeline: RandomForestRegressor(UnderDominanceEncoder(HeterosisEncoder(input_matrix)), RandomForestRegressor__bootstrap=True, RandomForestRegressor__max_features=0.15000000000000002, RandomForestRegressor__min_samples_leaf=19, RandomForestRegressor__min_samples_split=20, RandomForestRegressor__n_estimators=100)

Test R^2 = 0.06584885667759965,	Difference Score = 2.239177487085749,	Pipeline: RandomForestRegressor(FeatureEncodingFrequencySelector(DominantEncoder(OverDominanceEncoder(input_matrix)), FeatureEncodingFrequencySelector__threshold=0.35), RandomForestRegressor__bootstrap=True, RandomForestRegressor__max_features=0.1, RandomForestRegressor__min_samples_leaf=16, RandomForestRegressor__min_samples_split=17, RandomForestRegressor__n_estimators=100)

Test R^2 = 0.06450062521726863,	Difference Score = 2.2986781348945646,	Pipeline: RandomForestRegressor(FeatureEncodingFrequencySelector(DominantEncoder(OverDominanceEncoder(DominantEncoder(OverDominanceEncoder(input_matrix)))), FeatureEncodingFrequencySelector__threshold=0.35), RandomForestRegressor__bootstrap=True, RandomForestRegressor__max_features=0.1, RandomForestRegressor__min_samples_leaf=16, RandomForestRegressor__min_samples_split=12, RandomForestRegressor__n_estimators=100)

Test R^2 = 0.062326685275460925,	Difference Score = 2.4041495186502253,	Pipeline: RandomForestRegressor(FeatureEncodingFrequencySelector(OverDominanceEncoder(DominantEncoder(OverDominanceEncoder(input_matrix))), FeatureEncodingFrequencySelector__threshold=0.35), RandomForestRegressor__bootstrap=True, RandomForestRegressor__max_features=0.1, RandomForestRegressor__min_samples_leaf=19, RandomForestRegressor__min_samples_split=17, RandomForestRegressor__n_estimators=100)

Test R^2 = 0.05776680353581831,	Difference Score = 2.420328288426097,	Pipeline: RandomForestRegressor(HeterosisEncoder(input_matrix), RandomForestRegressor__bootstrap=True, RandomForestRegressor__max_features=0.05, RandomForestRegressor__min_samples_leaf=19, RandomForestRegressor__min_samples_split=20, RandomForestRegressor__n_estimators=100)

Test R^2 = 0.0572222445242887,	Difference Score = 2.42734554875591,	Pipeline: RandomForestRegressor(HeterosisEncoder(DominantEncoder(OverDominanceEncoder(input_matrix))), RandomForestRegressor__bootstrap=True, RandomForestRegressor__max_features=0.1, RandomForestRegressor__min_samples_leaf=19, RandomForestRegressor__min_samples_split=17, RandomForestRegressor__n_estimators=100)

Test R^2 = 0.05536965437654817,	Difference Score = 3.914528391315701,	Pipeline: DecisionTreeRegressor(HeterosisEncoder(SelectPercentile(VarianceThreshold(SelectPercentile(input_matrix, SelectPercentile__percentile=55), VarianceThreshold__threshold=0.3), SelectPercentile__percentile=65)), DecisionTreeRegressor__max_depth=3, DecisionTreeRegressor__min_samples_leaf=9, DecisionTreeRegressor__min_samples_split=15)

Test R^2 = 0.051144137186138305,	Difference Score = 4.683998074610716,	Pipeline: DecisionTreeRegressor(HeterosisEncoder(SelectPercentile(VarianceThreshold(SelectPercentile(input_matrix, SelectPercentile__percentile=55), VarianceThreshold__threshold=0.3), SelectPercentile__percentile=65)), DecisionTreeRegressor__max_depth=4, DecisionTreeRegressor__min_samples_leaf=1, DecisionTreeRegressor__min_samples_split=14)

Test R^2 = 0.027333365951504818,	Difference Score = 4.729079139230355,	Pipeline: DecisionTreeRegressor(input_matrix, DecisionTreeRegressor__max_depth=2, DecisionTreeRegressor__min_samples_leaf=5, DecisionTreeRegressor__min_samples_split=8)

Test R^2 = 0.016807707117026727,	Difference Score = 7.211805758381822,	Pipeline: LinearRegression(HeterosisEncoder(SelectPercentile(VarianceThreshold(VarianceThreshold(SelectPercentile(input_matrix, SelectPercentile__percentile=55), VarianceThreshold__threshold=0.15), VarianceThreshold__threshold=0.3), SelectPercentile__percentile=65)))

*******************************************************************************************************************************************************************************
Entered Generation:  24
                                                                                
Generation 24 - Current Pareto Front:

                                                                                
Test R^2 = 0.10814754174386321,	Difference Score = 1.3728301206910578,	Pipeline: RandomForestRegressor(HeterosisEncoder(input_matrix), RandomForestRegressor__bootstrap=False, RandomForestRegressor__max_features=0.2, RandomForestRegressor__min_samples_leaf=3, RandomForestRegressor__min_samples_split=12, RandomForestRegressor__n_estimators=100)

Test R^2 = 0.10738722934179235,	Difference Score = 1.4458076751164448,	Pipeline: RandomForestRegressor(FeatureEncodingFrequencySelector(HeterosisEncoder(input_matrix), FeatureEncodingFrequencySelector__threshold=0.1), RandomForestRegressor__bootstrap=True, RandomForestRegressor__max_features=0.25, RandomForestRegressor__min_samples_leaf=3, RandomForestRegressor__min_samples_split=11, RandomForestRegressor__n_estimators=100)

Test R^2 = 0.10638213579537281,	Difference Score = 1.4472387804625528,	Pipeline: RandomForestRegressor(RecessiveEncoder(RecessiveEncoder(HeterosisEncoder(OverDominanceEncoder(HeterosisEncoder(input_matrix))))), RandomForestRegressor__bootstrap=True, RandomForestRegressor__max_features=0.25, RandomForestRegressor__min_samples_leaf=3, RandomForestRegressor__min_samples_split=11, RandomForestRegressor__n_estimators=100)
                                                                                
Test R^2 = 0.10601722539501424,	Difference Score = 1.519481910074644,	Pipeline: RandomForestRegressor(HeterosisEncoder(input_matrix), RandomForestRegressor__bootstrap=True, RandomForestRegressor__max_features=0.2, RandomForestRegressor__min_samples_leaf=3, RandomForestRegressor__min_samples_split=12, RandomForestRegressor__n_estimators=100)

Test R^2 = 0.103484641207642,	Difference Score = 1.6269066148254783,	Pipeline: RandomForestRegressor(HeterosisEncoder(HeterosisEncoder(input_matrix)), RandomForestRegressor__bootstrap=True, RandomForestRegressor__max_features=0.25, RandomForestRegressor__min_samples_leaf=1, RandomForestRegressor__min_samples_split=20, RandomForestRegressor__n_estimators=100)
                                                                                
Test R^2 = 0.10194548857369845,	Difference Score = 1.6447398926688601,	Pipeline: RandomForestRegressor(UnderDominanceEncoder(HeterosisEncoder(HeterosisEncoder(input_matrix))), RandomForestRegressor__bootstrap=True, RandomForestRegressor__max_features=0.25, RandomForestRegressor__min_samples_leaf=3, RandomForestRegressor__min_samples_split=20, RandomForestRegressor__n_estimators=100)

Test R^2 = 0.09766370238703004,	Difference Score = 1.6526689013043743,	Pipeline: RandomForestRegressor(HeterosisEncoder(input_matrix), RandomForestRegressor__bootstrap=True, RandomForestRegressor__max_features=0.4, RandomForestRegressor__min_samples_leaf=11, RandomForestRegressor__min_samples_split=5, RandomForestRegressor__n_estimators=100)

Test R^2 = 0.09736690079075094,	Difference Score = 1.683903802954888,	Pipeline: RandomForestRegressor(HeterosisEncoder(input_matrix), RandomForestRegressor__bootstrap=True, RandomForestRegressor__max_features=0.6500000000000001, RandomForestRegressor__min_samples_leaf=14, RandomForestRegressor__min_samples_split=20, RandomForestRegressor__n_estimators=100)

Test R^2 = 0.09606174695358771,	Difference Score = 1.730831815507526,	Pipeline: RandomForestRegressor(DominantEncoder(OverDominanceEncoder(input_matrix)), RandomForestRegressor__bootstrap=True, RandomForestRegressor__max_features=0.2, RandomForestRegressor__min_samples_leaf=8, RandomForestRegressor__min_samples_split=12, RandomForestRegressor__n_estimators=100)

Test R^2 = 0.09539548170579781,	Difference Score = 1.7551896118434824,	Pipeline: RandomForestRegressor(UnderDominanceEncoder(HeterosisEncoder(input_matrix)), RandomForestRegressor__bootstrap=True, RandomForestRegressor__max_features=1.0, RandomForestRegressor__min_samples_leaf=19, RandomForestRegressor__min_samples_split=20, RandomForestRegressor__n_estimators=100)

Test R^2 = 0.09457959981489206,	Difference Score = 1.7810154129513158,	Pipeline: RandomForestRegressor(HeterosisEncoder(input_matrix), RandomForestRegressor__bootstrap=True, RandomForestRegressor__max_features=0.7500000000000001, RandomForestRegressor__min_samples_leaf=19, RandomForestRegressor__min_samples_split=17, RandomForestRegressor__n_estimators=100)

Test R^2 = 0.09315005468676418,	Difference Score = 1.7994548080742965,	Pipeline: RandomForestRegressor(HeterosisEncoder(input_matrix), RandomForestRegressor__bootstrap=True, RandomForestRegressor__max_features=0.35000000000000003, RandomForestRegressor__min_samples_leaf=14, RandomForestRegressor__min_samples_split=20, RandomForestRegressor__n_estimators=100)

Test R^2 = 0.09240241170462371,	Difference Score = 1.804073297946209,	Pipeline: RandomForestRegressor(UnderDominanceEncoder(HeterosisEncoder(input_matrix)), RandomForestRegressor__bootstrap=True, RandomForestRegressor__max_features=0.6500000000000001, RandomForestRegressor__min_samples_leaf=19, RandomForestRegressor__min_samples_split=20, RandomForestRegressor__n_estimators=100)

Test R^2 = 0.09088529016533953,	Difference Score = 1.8209844501908687,	Pipeline: RandomForestRegressor(OverDominanceEncoder(HeterosisEncoder(DominantEncoder(OverDominanceEncoder(input_matrix)))), RandomForestRegressor__bootstrap=True, RandomForestRegressor__max_features=0.6000000000000001, RandomForestRegressor__min_samples_leaf=19, RandomForestRegressor__min_samples_split=12, RandomForestRegressor__n_estimators=100)

Test R^2 = 0.09015643166533005,	Difference Score = 1.8923702056519751,	Pipeline: RandomForestRegressor(HeterosisEncoder(HeterosisEncoder(input_matrix)), RandomForestRegressor__bootstrap=True, RandomForestRegressor__max_features=0.25, RandomForestRegressor__min_samples_leaf=14, RandomForestRegressor__min_samples_split=20, RandomForestRegressor__n_estimators=100)

Test R^2 = 0.08845805837194609,	Difference Score = 1.9503164456044046,	Pipeline: RandomForestRegressor(HeterosisEncoder(HeterosisEncoder(input_matrix)), RandomForestRegressor__bootstrap=True, RandomForestRegressor__max_features=0.25, RandomForestRegressor__min_samples_leaf=16, RandomForestRegressor__min_samples_split=20, RandomForestRegressor__n_estimators=100)

Test R^2 = 0.08798914462164098,	Difference Score = 1.9711289908759186,	Pipeline: RandomForestRegressor(HeterosisEncoder(HeterosisEncoder(input_matrix)), RandomForestRegressor__bootstrap=True, RandomForestRegressor__max_features=0.25, RandomForestRegressor__min_samples_leaf=17, RandomForestRegressor__min_samples_split=20, RandomForestRegressor__n_estimators=100)

Test R^2 = 0.0849105508164979,	Difference Score = 2.0100845708830675,	Pipeline: RandomForestRegressor(HeterosisEncoder(HeterosisEncoder(input_matrix)), RandomForestRegressor__bootstrap=True, RandomForestRegressor__max_features=0.25, RandomForestRegressor__min_samples_leaf=19, RandomForestRegressor__min_samples_split=11, RandomForestRegressor__n_estimators=100)

Test R^2 = 0.08166118442747616,	Difference Score = 2.086880993996977,	Pipeline: RandomForestRegressor(VarianceThreshold(HeterosisEncoder(HeterosisEncoder(input_matrix)), VarianceThreshold__threshold=0.0), RandomForestRegressor__bootstrap=True, RandomForestRegressor__max_features=0.2, RandomForestRegressor__min_samples_leaf=18, RandomForestRegressor__min_samples_split=12, RandomForestRegressor__n_estimators=100)

Test R^2 = 0.07389698552536828,	Difference Score = 2.2367517894881863,	Pipeline: RandomForestRegressor(UnderDominanceEncoder(HeterosisEncoder(input_matrix)), RandomForestRegressor__bootstrap=True, RandomForestRegressor__max_features=0.15000000000000002, RandomForestRegressor__min_samples_leaf=19, RandomForestRegressor__min_samples_split=20, RandomForestRegressor__n_estimators=100)

Test R^2 = 0.06584885667759965,	Difference Score = 2.239177487085749,	Pipeline: RandomForestRegressor(FeatureEncodingFrequencySelector(DominantEncoder(OverDominanceEncoder(input_matrix)), FeatureEncodingFrequencySelector__threshold=0.35), RandomForestRegressor__bootstrap=True, RandomForestRegressor__max_features=0.1, RandomForestRegressor__min_samples_leaf=16, RandomForestRegressor__min_samples_split=17, RandomForestRegressor__n_estimators=100)

Test R^2 = 0.06450062521726863,	Difference Score = 2.2986781348945646,	Pipeline: RandomForestRegressor(FeatureEncodingFrequencySelector(DominantEncoder(OverDominanceEncoder(DominantEncoder(OverDominanceEncoder(input_matrix)))), FeatureEncodingFrequencySelector__threshold=0.35), RandomForestRegressor__bootstrap=True, RandomForestRegressor__max_features=0.1, RandomForestRegressor__min_samples_leaf=16, RandomForestRegressor__min_samples_split=12, RandomForestRegressor__n_estimators=100)

Test R^2 = 0.062326685275460925,	Difference Score = 2.4041495186502253,	Pipeline: RandomForestRegressor(FeatureEncodingFrequencySelector(OverDominanceEncoder(DominantEncoder(OverDominanceEncoder(input_matrix))), FeatureEncodingFrequencySelector__threshold=0.35), RandomForestRegressor__bootstrap=True, RandomForestRegressor__max_features=0.1, RandomForestRegressor__min_samples_leaf=19, RandomForestRegressor__min_samples_split=17, RandomForestRegressor__n_estimators=100)

Test R^2 = 0.05776680353581831,	Difference Score = 2.420328288426097,	Pipeline: RandomForestRegressor(HeterosisEncoder(input_matrix), RandomForestRegressor__bootstrap=True, RandomForestRegressor__max_features=0.05, RandomForestRegressor__min_samples_leaf=19, RandomForestRegressor__min_samples_split=20, RandomForestRegressor__n_estimators=100)

Test R^2 = 0.0572222445242887,	Difference Score = 2.42734554875591,	Pipeline: RandomForestRegressor(HeterosisEncoder(DominantEncoder(OverDominanceEncoder(input_matrix))), RandomForestRegressor__bootstrap=True, RandomForestRegressor__max_features=0.1, RandomForestRegressor__min_samples_leaf=19, RandomForestRegressor__min_samples_split=17, RandomForestRegressor__n_estimators=100)

Test R^2 = 0.05536965437654817,	Difference Score = 3.914528391315701,	Pipeline: DecisionTreeRegressor(HeterosisEncoder(SelectPercentile(VarianceThreshold(SelectPercentile(input_matrix, SelectPercentile__percentile=55), VarianceThreshold__threshold=0.3), SelectPercentile__percentile=65)), DecisionTreeRegressor__max_depth=3, DecisionTreeRegressor__min_samples_leaf=9, DecisionTreeRegressor__min_samples_split=15)

Test R^2 = 0.051144137186138305,	Difference Score = 4.683998074610716,	Pipeline: DecisionTreeRegressor(HeterosisEncoder(SelectPercentile(VarianceThreshold(SelectPercentile(input_matrix, SelectPercentile__percentile=55), VarianceThreshold__threshold=0.3), SelectPercentile__percentile=65)), DecisionTreeRegressor__max_depth=4, DecisionTreeRegressor__min_samples_leaf=1, DecisionTreeRegressor__min_samples_split=14)

Test R^2 = 0.027333365951504818,	Difference Score = 4.729079139230355,	Pipeline: DecisionTreeRegressor(input_matrix, DecisionTreeRegressor__max_depth=2, DecisionTreeRegressor__min_samples_leaf=5, DecisionTreeRegressor__min_samples_split=8)

Test R^2 = 0.016807707117026727,	Difference Score = 7.211805758381822,	Pipeline: LinearRegression(HeterosisEncoder(SelectPercentile(VarianceThreshold(VarianceThreshold(SelectPercentile(input_matrix, SelectPercentile__percentile=55), VarianceThreshold__threshold=0.15), VarianceThreshold__threshold=0.3), SelectPercentile__percentile=65)))

*****************************************************************************************************************************************************************************************
Entered Generation:  25

                                                                                
Generation 25 - Current Pareto Front:

Test R^2 = 0.10814754174386321,	Difference Score = 1.3728301206910578,	Pipeline: RandomForestRegressor(HeterosisEncoder(input_matrix), RandomForestRegressor__bootstrap=False, RandomForestRegressor__max_features=0.2, RandomForestRegressor__min_samples_leaf=3, RandomForestRegressor__min_samples_split=12, RandomForestRegressor__n_estimators=100)

Test R^2 = 0.10738722934179235,	Difference Score = 1.4458076751164448,	Pipeline: RandomForestRegressor(FeatureEncodingFrequencySelector(HeterosisEncoder(input_matrix), FeatureEncodingFrequencySelector__threshold=0.1), RandomForestRegressor__bootstrap=True, RandomForestRegressor__max_features=0.25, RandomForestRegressor__min_samples_leaf=3, RandomForestRegressor__min_samples_split=11, RandomForestRegressor__n_estimators=100)

Test R^2 = 0.10638213579537281,	Difference Score = 1.4472387804625528,	Pipeline: RandomForestRegressor(RecessiveEncoder(RecessiveEncoder(HeterosisEncoder(OverDominanceEncoder(HeterosisEncoder(input_matrix))))), RandomForestRegressor__bootstrap=True, RandomForestRegressor__max_features=0.25, RandomForestRegressor__min_samples_leaf=3, RandomForestRegressor__min_samples_split=11, RandomForestRegressor__n_estimators=100)

Test R^2 = 0.10601722539501424,	Difference Score = 1.519481910074644,	Pipeline: RandomForestRegressor(HeterosisEncoder(input_matrix), RandomForestRegressor__bootstrap=True, RandomForestRegressor__max_features=0.2, RandomForestRegressor__min_samples_leaf=3, RandomForestRegressor__min_samples_split=12, RandomForestRegressor__n_estimators=100)
                                                                                
Test R^2 = 0.103484641207642,	Difference Score = 1.6269066148254783,	Pipeline: RandomForestRegressor(HeterosisEncoder(HeterosisEncoder(input_matrix)), RandomForestRegressor__bootstrap=True, RandomForestRegressor__max_features=0.25, RandomForestRegressor__min_samples_leaf=1, RandomForestRegressor__min_samples_split=20, RandomForestRegressor__n_estimators=100)
                                                                                
Test R^2 = 0.10194548857369845,	Difference Score = 1.6447398926688601,	Pipeline: RandomForestRegressor(UnderDominanceEncoder(HeterosisEncoder(HeterosisEncoder(input_matrix))), RandomForestRegressor__bootstrap=True, RandomForestRegressor__max_features=0.25, RandomForestRegressor__min_samples_leaf=3, RandomForestRegressor__min_samples_split=20, RandomForestRegressor__n_estimators=100)
                                                                                
Test R^2 = 0.09766370238703004,	Difference Score = 1.6526689013043743,	Pipeline: RandomForestRegressor(HeterosisEncoder(input_matrix), RandomForestRegressor__bootstrap=True, RandomForestRegressor__max_features=0.4, RandomForestRegressor__min_samples_leaf=11, RandomForestRegressor__min_samples_split=5, RandomForestRegressor__n_estimators=100)

Test R^2 = 0.09736690079075094,	Difference Score = 1.683903802954888,	Pipeline: RandomForestRegressor(HeterosisEncoder(input_matrix), RandomForestRegressor__bootstrap=True, RandomForestRegressor__max_features=0.6500000000000001, RandomForestRegressor__min_samples_leaf=14, RandomForestRegressor__min_samples_split=20, RandomForestRegressor__n_estimators=100)

Test R^2 = 0.09606174695358771,	Difference Score = 1.730831815507526,	Pipeline: RandomForestRegressor(DominantEncoder(OverDominanceEncoder(input_matrix)), RandomForestRegressor__bootstrap=True, RandomForestRegressor__max_features=0.2, RandomForestRegressor__min_samples_leaf=8, RandomForestRegressor__min_samples_split=12, RandomForestRegressor__n_estimators=100)
                                                                                
Test R^2 = 0.09539548170579781,	Difference Score = 1.7551896118434824,	Pipeline: RandomForestRegressor(UnderDominanceEncoder(HeterosisEncoder(input_matrix)), RandomForestRegressor__bootstrap=True, RandomForestRegressor__max_features=1.0, RandomForestRegressor__min_samples_leaf=19, RandomForestRegressor__min_samples_split=20, RandomForestRegressor__n_estimators=100)
                                                                                
Test R^2 = 0.09457959981489206,	Difference Score = 1.7810154129513158,	Pipeline: RandomForestRegressor(HeterosisEncoder(input_matrix), RandomForestRegressor__bootstrap=True, RandomForestRegressor__max_features=0.7500000000000001, RandomForestRegressor__min_samples_leaf=19, RandomForestRegressor__min_samples_split=17, RandomForestRegressor__n_estimators=100)

Test R^2 = 0.09315005468676418,	Difference Score = 1.7994548080742965,	Pipeline: RandomForestRegressor(HeterosisEncoder(input_matrix), RandomForestRegressor__bootstrap=True, RandomForestRegressor__max_features=0.35000000000000003, RandomForestRegressor__min_samples_leaf=14, RandomForestRegressor__min_samples_split=20, RandomForestRegressor__n_estimators=100)
                                                                                
Test R^2 = 0.09240241170462371,	Difference Score = 1.804073297946209,	Pipeline: RandomForestRegressor(UnderDominanceEncoder(HeterosisEncoder(input_matrix)), RandomForestRegressor__bootstrap=True, RandomForestRegressor__max_features=0.6500000000000001, RandomForestRegressor__min_samples_leaf=19, RandomForestRegressor__min_samples_split=20, RandomForestRegressor__n_estimators=100)

Test R^2 = 0.09088529016533953,	Difference Score = 1.8209844501908687,	Pipeline: RandomForestRegressor(OverDominanceEncoder(HeterosisEncoder(DominantEncoder(OverDominanceEncoder(input_matrix)))), RandomForestRegressor__bootstrap=True, RandomForestRegressor__max_features=0.6000000000000001, RandomForestRegressor__min_samples_leaf=19, RandomForestRegressor__min_samples_split=12, RandomForestRegressor__n_estimators=100)
                                                                                
Test R^2 = 0.09015643166533005,	Difference Score = 1.8923702056519751,	Pipeline: RandomForestRegressor(HeterosisEncoder(HeterosisEncoder(input_matrix)), RandomForestRegressor__bootstrap=True, RandomForestRegressor__max_features=0.25, RandomForestRegressor__min_samples_leaf=14, RandomForestRegressor__min_samples_split=20, RandomForestRegressor__n_estimators=100)

Test R^2 = 0.08845805837194609,	Difference Score = 1.9503164456044046,	Pipeline: RandomForestRegressor(HeterosisEncoder(HeterosisEncoder(input_matrix)), RandomForestRegressor__bootstrap=True, RandomForestRegressor__max_features=0.25, RandomForestRegressor__min_samples_leaf=16, RandomForestRegressor__min_samples_split=20, RandomForestRegressor__n_estimators=100)

Test R^2 = 0.08798914462164098,	Difference Score = 1.9711289908759186,	Pipeline: RandomForestRegressor(HeterosisEncoder(HeterosisEncoder(input_matrix)), RandomForestRegressor__bootstrap=True, RandomForestRegressor__max_features=0.25, RandomForestRegressor__min_samples_leaf=17, RandomForestRegressor__min_samples_split=20, RandomForestRegressor__n_estimators=100)

Test R^2 = 0.0849105508164979,	Difference Score = 2.0100845708830675,	Pipeline: RandomForestRegressor(HeterosisEncoder(HeterosisEncoder(input_matrix)), RandomForestRegressor__bootstrap=True, RandomForestRegressor__max_features=0.25, RandomForestRegressor__min_samples_leaf=19, RandomForestRegressor__min_samples_split=11, RandomForestRegressor__n_estimators=100)

Test R^2 = 0.08166118442747616,	Difference Score = 2.086880993996977,	Pipeline: RandomForestRegressor(VarianceThreshold(HeterosisEncoder(HeterosisEncoder(input_matrix)), VarianceThreshold__threshold=0.0), RandomForestRegressor__bootstrap=True, RandomForestRegressor__max_features=0.2, RandomForestRegressor__min_samples_leaf=18, RandomForestRegressor__min_samples_split=12, RandomForestRegressor__n_estimators=100)

Test R^2 = 0.07389698552536828,	Difference Score = 2.2367517894881863,	Pipeline: RandomForestRegressor(UnderDominanceEncoder(HeterosisEncoder(input_matrix)), RandomForestRegressor__bootstrap=True, RandomForestRegressor__max_features=0.15000000000000002, RandomForestRegressor__min_samples_leaf=19, RandomForestRegressor__min_samples_split=20, RandomForestRegressor__n_estimators=100)

Test R^2 = 0.06584885667759965,	Difference Score = 2.239177487085749,	Pipeline: RandomForestRegressor(FeatureEncodingFrequencySelector(DominantEncoder(OverDominanceEncoder(input_matrix)), FeatureEncodingFrequencySelector__threshold=0.35), RandomForestRegressor__bootstrap=True, RandomForestRegressor__max_features=0.1, RandomForestRegressor__min_samples_leaf=16, RandomForestRegressor__min_samples_split=17, RandomForestRegressor__n_estimators=100)

Test R^2 = 0.06450062521726863,	Difference Score = 2.2986781348945646,	Pipeline: RandomForestRegressor(FeatureEncodingFrequencySelector(DominantEncoder(OverDominanceEncoder(DominantEncoder(OverDominanceEncoder(input_matrix)))), FeatureEncodingFrequencySelector__threshold=0.35), RandomForestRegressor__bootstrap=True, RandomForestRegressor__max_features=0.1, RandomForestRegressor__min_samples_leaf=16, RandomForestRegressor__min_samples_split=12, RandomForestRegressor__n_estimators=100)

Test R^2 = 0.062326685275460925,	Difference Score = 2.4041495186502253,	Pipeline: RandomForestRegressor(FeatureEncodingFrequencySelector(OverDominanceEncoder(DominantEncoder(OverDominanceEncoder(input_matrix))), FeatureEncodingFrequencySelector__threshold=0.35), RandomForestRegressor__bootstrap=True, RandomForestRegressor__max_features=0.1, RandomForestRegressor__min_samples_leaf=19, RandomForestRegressor__min_samples_split=17, RandomForestRegressor__n_estimators=100)

Test R^2 = 0.05776680353581831,	Difference Score = 2.420328288426097,	Pipeline: RandomForestRegressor(HeterosisEncoder(input_matrix), RandomForestRegressor__bootstrap=True, RandomForestRegressor__max_features=0.05, RandomForestRegressor__min_samples_leaf=19, RandomForestRegressor__min_samples_split=20, RandomForestRegressor__n_estimators=100)

Test R^2 = 0.0572222445242887,	Difference Score = 2.42734554875591,	Pipeline: RandomForestRegressor(HeterosisEncoder(DominantEncoder(OverDominanceEncoder(input_matrix))), RandomForestRegressor__bootstrap=True, RandomForestRegressor__max_features=0.1, RandomForestRegressor__min_samples_leaf=19, RandomForestRegressor__min_samples_split=17, RandomForestRegressor__n_estimators=100)

Test R^2 = 0.05536965437654817,	Difference Score = 3.914528391315701,	Pipeline: DecisionTreeRegressor(HeterosisEncoder(SelectPercentile(VarianceThreshold(SelectPercentile(input_matrix, SelectPercentile__percentile=55), VarianceThreshold__threshold=0.3), SelectPercentile__percentile=65)), DecisionTreeRegressor__max_depth=3, DecisionTreeRegressor__min_samples_leaf=9, DecisionTreeRegressor__min_samples_split=15)

Test R^2 = 0.051144137186138305,	Difference Score = 4.683998074610716,	Pipeline: DecisionTreeRegressor(HeterosisEncoder(SelectPercentile(VarianceThreshold(SelectPercentile(input_matrix, SelectPercentile__percentile=55), VarianceThreshold__threshold=0.3), SelectPercentile__percentile=65)), DecisionTreeRegressor__max_depth=4, DecisionTreeRegressor__min_samples_leaf=1, DecisionTreeRegressor__min_samples_split=14)

Test R^2 = 0.027333365951504818,	Difference Score = 4.729079139230355,	Pipeline: DecisionTreeRegressor(input_matrix, DecisionTreeRegressor__max_depth=2, DecisionTreeRegressor__min_samples_leaf=5, DecisionTreeRegressor__min_samples_split=8)

Test R^2 = 0.016807707117026727,	Difference Score = 7.211805758381822,	Pipeline: LinearRegression(HeterosisEncoder(SelectPercentile(VarianceThreshold(VarianceThreshold(SelectPercentile(input_matrix, SelectPercentile__percentile=55), VarianceThreshold__threshold=0.15), VarianceThreshold__threshold=0.3), SelectPercentile__percentile=65)))

**************************************************************************************************************************************************************************************************************************
Random Seed 22
***************************************************************************************************************************************************************************************************************************************************************


Entered Generation:  1
                                                                               
Generation 1 - Current Pareto Front:
                                                                               
Test R^2 = 0.08476605009453908,	Difference Score = 1.468703346723247,	Pipeline: RandomForestRegressor(HeterosisEncoder(input_matrix), RandomForestRegressor__bootstrap=True, RandomForestRegressor__max_features=0.1, RandomForestRegressor__min_samples_leaf=3, RandomForestRegressor__min_samples_split=6, RandomForestRegressor__n_estimators=100)
                                                                               
Test R^2 = 0.0840999201075221,	Difference Score = 1.6619088206596222,	Pipeline: RandomForestRegressor(HeterosisEncoder(input_matrix), RandomForestRegressor__bootstrap=False, RandomForestRegressor__max_features=0.3, RandomForestRegressor__min_samples_leaf=17, RandomForestRegressor__min_samples_split=6, RandomForestRegressor__n_estimators=100)

Test R^2 = 0.06385318873804413,	Difference Score = 1.808953679327855,	Pipeline: RandomForestRegressor(OverDominanceEncoder(input_matrix), RandomForestRegressor__bootstrap=True, RandomForestRegressor__max_features=0.1, RandomForestRegressor__min_samples_leaf=8, RandomForestRegressor__min_samples_split=12, RandomForestRegressor__n_estimators=100)
                                                                               
Test R^2 = 0.04343778204658211,	Difference Score = 2.0197897048824256,	Pipeline: DecisionTreeRegressor(OverDominanceEncoder(input_matrix), DecisionTreeRegressor__max_depth=4, DecisionTreeRegressor__min_samples_leaf=4, DecisionTreeRegressor__min_samples_split=9)
                                                                               
Test R^2 = 0.03111748784503221,	Difference Score = 2.114493363899188,	Pipeline: RandomForestRegressor(input_matrix, RandomForestRegressor__bootstrap=True, RandomForestRegressor__max_features=0.05, RandomForestRegressor__min_samples_leaf=16, RandomForestRegressor__min_samples_split=14, RandomForestRegressor__n_estimators=100)
                                                                               
Test R^2 = 0.028226470111847757,	Difference Score = 2.8301700260198923,	Pipeline: DecisionTreeRegressor(SelectPercentile(input_matrix, SelectPercentile__percentile=20), DecisionTreeRegressor__max_depth=3, DecisionTreeRegressor__min_samples_leaf=1, DecisionTreeRegressor__min_samples_split=7)

Test R^2 = 0.004172139228820093,	Difference Score = 3.4947729428175243,	Pipeline: DecisionTreeRegressor(input_matrix, DecisionTreeRegressor__max_depth=1, DecisionTreeRegressor__min_samples_leaf=12, DecisionTreeRegressor__min_samples_split=16)


*******************************************************************************************************

Entered Generation:  2

Generation 2 - Current Pareto Front:

                                                                               
Test R^2 = 0.08644299275715894,	Difference Score = 1.5928371984910312,	Pipeline: RandomForestRegressor(HeterosisEncoder(input_matrix), RandomForestRegressor__bootstrap=False, RandomForestRegressor__max_features=0.3, RandomForestRegressor__min_samples_leaf=14, RandomForestRegressor__min_samples_split=6, RandomForestRegressor__n_estimators=100)
                                                                               
Test R^2 = 0.0840999201075221,	Difference Score = 1.6619088206596222,	Pipeline: RandomForestRegressor(HeterosisEncoder(input_matrix), RandomForestRegressor__bootstrap=False, RandomForestRegressor__max_features=0.3, RandomForestRegressor__min_samples_leaf=17, RandomForestRegressor__min_samples_split=6, RandomForestRegressor__n_estimators=100)
                                                                               
Test R^2 = 0.07174225646941945,	Difference Score = 1.8395932487354354,	Pipeline: RandomForestRegressor(HeterosisEncoder(input_matrix), RandomForestRegressor__bootstrap=True, RandomForestRegressor__max_features=0.1, RandomForestRegressor__min_samples_leaf=8, RandomForestRegressor__min_samples_split=12, RandomForestRegressor__n_estimators=100)

Test R^2 = 0.06092204290437819,	Difference Score = 2.0105453226507626,	Pipeline: RandomForestRegressor(HeterosisEncoder(input_matrix), RandomForestRegressor__bootstrap=True, RandomForestRegressor__max_features=0.1, RandomForestRegressor__min_samples_leaf=12, RandomForestRegressor__min_samples_split=6, RandomForestRegressor__n_estimators=100)

Test R^2 = 0.04343778204658211,	Difference Score = 2.0197897048824256,	Pipeline: DecisionTreeRegressor(OverDominanceEncoder(input_matrix), DecisionTreeRegressor__max_depth=4, DecisionTreeRegressor__min_samples_leaf=4, DecisionTreeRegressor__min_samples_split=9)
                                                                               
Test R^2 = 0.03111748784503221,	Difference Score = 2.114493363899188,	Pipeline: RandomForestRegressor(input_matrix, RandomForestRegressor__bootstrap=True, RandomForestRegressor__max_features=0.05, RandomForestRegressor__min_samples_leaf=16, RandomForestRegressor__min_samples_split=14, RandomForestRegressor__n_estimators=100)

Test R^2 = 0.028226470111847757,	Difference Score = 2.8301700260198923,	Pipeline: DecisionTreeRegressor(SelectPercentile(input_matrix, SelectPercentile__percentile=20), DecisionTreeRegressor__max_depth=3, DecisionTreeRegressor__min_samples_leaf=1, DecisionTreeRegressor__min_samples_split=7)

Test R^2 = 0.02429826211913111,	Difference Score = 2.956486267823374,	Pipeline: LinearRegression(VarianceThreshold(OverDominanceEncoder(input_matrix), VarianceThreshold__threshold=0.35))

Test R^2 = 0.007049379800147748,	Difference Score = 3.326350147437229,	Pipeline: LinearRegression(SelectPercentile(DominantEncoder(input_matrix), SelectPercentile__percentile=25))

Test R^2 = 0.004172139228820093,	Difference Score = 3.4947729428175243,	Pipeline: DecisionTreeRegressor(input_matrix, DecisionTreeRegressor__max_depth=1, DecisionTreeRegressor__min_samples_leaf=12, DecisionTreeRegressor__min_samples_split=16)
                                                                               
Test R^2 = -0.001411390992009709,	Difference Score = 5.159268910437574,	Pipeline: DecisionTreeRegressor(DominantEncoder(HeterosisEncoder(input_matrix)), DecisionTreeRegressor__max_depth=1, DecisionTreeRegressor__min_samples_leaf=12, DecisionTreeRegressor__min_samples_split=16)


**************************************************************************************************

Entered Generation:  3

Generation 3 - Current Pareto Front:
                                                                               
Test R^2 = 0.08644299275715894,	Difference Score = 1.5928371984910312,	Pipeline: RandomForestRegressor(HeterosisEncoder(input_matrix), RandomForestRegressor__bootstrap=False, RandomForestRegressor__max_features=0.3, RandomForestRegressor__min_samples_leaf=14, RandomForestRegressor__min_samples_split=6, RandomForestRegressor__n_estimators=100)
                                                                               
Test R^2 = 0.0840999201075221,	Difference Score = 1.6619088206596222,	Pipeline: RandomForestRegressor(HeterosisEncoder(input_matrix), RandomForestRegressor__bootstrap=False, RandomForestRegressor__max_features=0.3, RandomForestRegressor__min_samples_leaf=17, RandomForestRegressor__min_samples_split=6, RandomForestRegressor__n_estimators=100)

Test R^2 = 0.0742972500428577,	Difference Score = 1.6727200665605932,	Pipeline: RandomForestRegressor(OverDominanceEncoder(input_matrix), RandomForestRegressor__bootstrap=True, RandomForestRegressor__max_features=0.55, RandomForestRegressor__min_samples_leaf=18, RandomForestRegressor__min_samples_split=13, RandomForestRegressor__n_estimators=100)
                                                                               
Test R^2 = 0.07174225646941945,	Difference Score = 1.8395932487354354,	Pipeline: RandomForestRegressor(HeterosisEncoder(input_matrix), RandomForestRegressor__bootstrap=True, RandomForestRegressor__max_features=0.1, RandomForestRegressor__min_samples_leaf=8, RandomForestRegressor__min_samples_split=12, RandomForestRegressor__n_estimators=100)

Test R^2 = 0.06092204290437819,	Difference Score = 2.0105453226507626,	Pipeline: RandomForestRegressor(HeterosisEncoder(input_matrix), RandomForestRegressor__bootstrap=True, RandomForestRegressor__max_features=0.1, RandomForestRegressor__min_samples_leaf=12, RandomForestRegressor__min_samples_split=6, RandomForestRegressor__n_estimators=100)

Test R^2 = 0.04343778204658211,	Difference Score = 2.0197897048824256,	Pipeline: DecisionTreeRegressor(OverDominanceEncoder(input_matrix), DecisionTreeRegressor__max_depth=4, DecisionTreeRegressor__min_samples_leaf=4, DecisionTreeRegressor__min_samples_split=9)

Test R^2 = 0.03111748784503221,	Difference Score = 2.114493363899188,	Pipeline: RandomForestRegressor(input_matrix, RandomForestRegressor__bootstrap=True, RandomForestRegressor__max_features=0.05, RandomForestRegressor__min_samples_leaf=16, RandomForestRegressor__min_samples_split=14, RandomForestRegressor__n_estimators=100)
                                                                               
Test R^2 = 0.028270648172171176,	Difference Score = 2.4820957604542815,	Pipeline: LinearRegression(FeatureEncodingFrequencySelector(HeterosisEncoder(input_matrix), FeatureEncodingFrequencySelector__threshold=0.25))

Test R^2 = 0.028226470111847757,	Difference Score = 2.8301700260198923,	Pipeline: DecisionTreeRegressor(SelectPercentile(input_matrix, SelectPercentile__percentile=20), DecisionTreeRegressor__max_depth=3, DecisionTreeRegressor__min_samples_leaf=1, DecisionTreeRegressor__min_samples_split=7)

Test R^2 = 0.02429826211913111,	Difference Score = 2.956486267823374,	Pipeline: LinearRegression(VarianceThreshold(OverDominanceEncoder(input_matrix), VarianceThreshold__threshold=0.35))

Test R^2 = 0.007049379800147748,	Difference Score = 3.326350147437229,	Pipeline: LinearRegression(SelectPercentile(DominantEncoder(input_matrix), SelectPercentile__percentile=25))

Test R^2 = 0.004172139228820093,	Difference Score = 3.4947729428175243,	Pipeline: DecisionTreeRegressor(input_matrix, DecisionTreeRegressor__max_depth=1, DecisionTreeRegressor__min_samples_leaf=12, DecisionTreeRegressor__min_samples_split=16)

                                                                               
Test R^2 = -0.0012935012232277998,	Difference Score = 5.275567039717796,	Pipeline: RandomForestRegressor(DominantEncoder(HeterosisEncoder(input_matrix)), RandomForestRegressor__bootstrap=True, RandomForestRegressor__max_features=0.1, RandomForestRegressor__min_samples_leaf=3, RandomForestRegressor__min_samples_split=6, RandomForestRegressor__n_estimators=100)


*******************************************************************************************

Entered Generation:  4

Generation 4 - Current Pareto Front:
                                                                               
Test R^2 = 0.08783371292787678,	Difference Score = 1.2943346227109827,	Pipeline: RandomForestRegressor(HeterosisEncoder(input_matrix), RandomForestRegressor__bootstrap=True, RandomForestRegressor__max_features=0.3, RandomForestRegressor__min_samples_leaf=3, RandomForestRegressor__min_samples_split=6, RandomForestRegressor__n_estimators=100)

Test R^2 = 0.08644299275715894,	Difference Score = 1.5928371984910312,	Pipeline: RandomForestRegressor(HeterosisEncoder(input_matrix), RandomForestRegressor__bootstrap=False, RandomForestRegressor__max_features=0.3, RandomForestRegressor__min_samples_leaf=14, RandomForestRegressor__min_samples_split=6, RandomForestRegressor__n_estimators=100)

Test R^2 = 0.0840999201075221,	Difference Score = 1.6619088206596222,	Pipeline: RandomForestRegressor(HeterosisEncoder(input_matrix), RandomForestRegressor__bootstrap=False, RandomForestRegressor__max_features=0.3, RandomForestRegressor__min_samples_leaf=17, RandomForestRegressor__min_samples_split=6, RandomForestRegressor__n_estimators=100)

Test R^2 = 0.08138759448945632,	Difference Score = 1.6984925425319075,	Pipeline: RandomForestRegressor(SelectPercentile(HeterosisEncoder(input_matrix), SelectPercentile__percentile=75), RandomForestRegressor__bootstrap=True, RandomForestRegressor__max_features=0.6000000000000001, RandomForestRegressor__min_samples_leaf=11, RandomForestRegressor__min_samples_split=5, RandomForestRegressor__n_estimators=100)

Test R^2 = 0.0793520147735357,	Difference Score = 1.7029546482668338,	Pipeline: RandomForestRegressor(HeterosisEncoder(input_matrix), RandomForestRegressor__bootstrap=True, RandomForestRegressor__max_features=0.6000000000000001, RandomForestRegressor__min_samples_leaf=18, RandomForestRegressor__min_samples_split=15, RandomForestRegressor__n_estimators=100)

Test R^2 = 0.07240378015827709,	Difference Score = 2.0140804029706474,	Pipeline: RandomForestRegressor(HeterosisEncoder(input_matrix), RandomForestRegressor__bootstrap=True, RandomForestRegressor__max_features=0.15000000000000002, RandomForestRegressor__min_samples_leaf=15, RandomForestRegressor__min_samples_split=4, RandomForestRegressor__n_estimators=100)

Test R^2 = 0.04876169297770183,	Difference Score = 2.3188494418255425,	Pipeline: RandomForestRegressor(OverDominanceEncoder(SelectPercentile(input_matrix, SelectPercentile__percentile=30)), RandomForestRegressor__bootstrap=True, RandomForestRegressor__max_features=0.05, RandomForestRegressor__min_samples_leaf=16, RandomForestRegressor__min_samples_split=14, RandomForestRegressor__n_estimators=100)

Test R^2 = 0.03126207712018303,	Difference Score = 2.677695594484235,	Pipeline: LinearRegression(DominantEncoder(VarianceThreshold(OverDominanceEncoder(input_matrix), VarianceThreshold__threshold=0.35)))

Test R^2 = 0.028226470111847757,	Difference Score = 2.8301700260198923,	Pipeline: DecisionTreeRegressor(SelectPercentile(input_matrix, SelectPercentile__percentile=20), DecisionTreeRegressor__max_depth=3, DecisionTreeRegressor__min_samples_leaf=1, DecisionTreeRegressor__min_samples_split=7)

Test R^2 = 0.024442570265916008,	Difference Score = 2.9393022442184313,	Pipeline: LinearRegression(SelectPercentile(OverDominanceEncoder(input_matrix), SelectPercentile__percentile=35))

Test R^2 = 0.02429826211913111,	Difference Score = 2.956486267823374,	Pipeline: LinearRegression(VarianceThreshold(OverDominanceEncoder(input_matrix), VarianceThreshold__threshold=0.35))

Test R^2 = 0.008575190528220089,	Difference Score = 3.403059824281275,	Pipeline: LinearRegression(SelectPercentile(HeterosisEncoder(DominantEncoder(input_matrix)), SelectPercentile__percentile=45))

Test R^2 = 0.004172139228820093,	Difference Score = 3.4947729428175243,	Pipeline: DecisionTreeRegressor(input_matrix, DecisionTreeRegressor__max_depth=1, DecisionTreeRegressor__min_samples_leaf=12, DecisionTreeRegressor__min_samples_split=16)
                                                                               
Test R^2 = -0.0012935012232277998,	Difference Score = 5.275567039717796,	Pipeline: RandomForestRegressor(DominantEncoder(HeterosisEncoder(input_matrix)), RandomForestRegressor__bootstrap=True, RandomForestRegressor__max_features=0.1, RandomForestRegressor__min_samples_leaf=3, RandomForestRegressor__min_samples_split=6, RandomForestRegressor__n_estimators=100)

***************************************************************************************

Entered Generation:  5


Generation 5 - Current Pareto Front:

Test R^2 = 0.08783371292787678,	Difference Score = 1.2943346227109827,	Pipeline: RandomForestRegressor(HeterosisEncoder(input_matrix), RandomForestRegressor__bootstrap=True, RandomForestRegressor__max_features=0.3, RandomForestRegressor__min_samples_leaf=3, RandomForestRegressor__min_samples_split=6, RandomForestRegressor__n_estimators=100)

Test R^2 = 0.08754993836050384,	Difference Score = 1.5230726545377653,	Pipeline: RandomForestRegressor(HeterosisEncoder(input_matrix), RandomForestRegressor__bootstrap=False, RandomForestRegressor__max_features=0.3, RandomForestRegressor__min_samples_leaf=11, RandomForestRegressor__min_samples_split=17, RandomForestRegressor__n_estimators=100)

Test R^2 = 0.08644299275715894,	Difference Score = 1.5928371984910312,	Pipeline: RandomForestRegressor(HeterosisEncoder(input_matrix), RandomForestRegressor__bootstrap=False, RandomForestRegressor__max_features=0.3, RandomForestRegressor__min_samples_leaf=14, RandomForestRegressor__min_samples_split=6, RandomForestRegressor__n_estimators=100)

Test R^2 = 0.0840999201075221,	Difference Score = 1.6619088206596222,	Pipeline: RandomForestRegressor(HeterosisEncoder(input_matrix), RandomForestRegressor__bootstrap=False, RandomForestRegressor__max_features=0.3, RandomForestRegressor__min_samples_leaf=17, RandomForestRegressor__min_samples_split=6, RandomForestRegressor__n_estimators=100)

Test R^2 = 0.08138759448945632,	Difference Score = 1.6984925425319075,	Pipeline: RandomForestRegressor(SelectPercentile(HeterosisEncoder(input_matrix), SelectPercentile__percentile=75), RandomForestRegressor__bootstrap=True, RandomForestRegressor__max_features=0.6000000000000001, RandomForestRegressor__min_samples_leaf=11, RandomForestRegressor__min_samples_split=5, RandomForestRegressor__n_estimators=100)

Test R^2 = 0.0793520147735357,	Difference Score = 1.7029546482668338,	Pipeline: RandomForestRegressor(HeterosisEncoder(input_matrix), RandomForestRegressor__bootstrap=True, RandomForestRegressor__max_features=0.6000000000000001, RandomForestRegressor__min_samples_leaf=18, RandomForestRegressor__min_samples_split=15, RandomForestRegressor__n_estimators=100)

Test R^2 = 0.07679010649450035,	Difference Score = 1.7413919276848182,	Pipeline: RandomForestRegressor(OverDominanceEncoder(input_matrix), RandomForestRegressor__bootstrap=True, RandomForestRegressor__max_features=0.25, RandomForestRegressor__min_samples_leaf=15, RandomForestRegressor__min_samples_split=10, RandomForestRegressor__n_estimators=100)

Test R^2 = 0.07240378015827709,	Difference Score = 2.0140804029706474,	Pipeline: RandomForestRegressor(HeterosisEncoder(input_matrix), RandomForestRegressor__bootstrap=True, RandomForestRegressor__max_features=0.15000000000000002, RandomForestRegressor__min_samples_leaf=15, RandomForestRegressor__min_samples_split=4, RandomForestRegressor__n_estimators=100)

Test R^2 = 0.04876169297770183,	Difference Score = 2.3188494418255425,	Pipeline: RandomForestRegressor(OverDominanceEncoder(SelectPercentile(input_matrix, SelectPercentile__percentile=30)), RandomForestRegressor__bootstrap=True, RandomForestRegressor__max_features=0.05, RandomForestRegressor__min_samples_leaf=16, RandomForestRegressor__min_samples_split=14, RandomForestRegressor__n_estimators=100)

Test R^2 = 0.03382748612038711,	Difference Score = 3.796257357390801,	Pipeline: DecisionTreeRegressor(OverDominanceEncoder(SelectPercentile(input_matrix, SelectPercentile__percentile=30)), DecisionTreeRegressor__max_depth=2, DecisionTreeRegressor__min_samples_leaf=5, DecisionTreeRegressor__min_samples_split=17)

Test R^2 = 0.007829658668662587,	Difference Score = 5.689987974485924,	Pipeline: DecisionTreeRegressor(DominantEncoder(input_matrix), DecisionTreeRegressor__max_depth=1, DecisionTreeRegressor__min_samples_leaf=6, DecisionTreeRegressor__min_samples_split=20)

*********************************************************************************

Entered Generation:  6

Generation 6 - Current Pareto Front:

Test R^2 = 0.08879663030974072,	Difference Score = 1.3633407614116877,	Pipeline: RandomForestRegressor(HeterosisEncoder(input_matrix), RandomForestRegressor__bootstrap=True, RandomForestRegressor__max_features=0.3, RandomForestRegressor__min_samples_leaf=3, RandomForestRegressor__min_samples_split=10, RandomForestRegressor__n_estimators=100)
                                                                               
Test R^2 = 0.08754993836050384,	Difference Score = 1.5230726545377653,	Pipeline: RandomForestRegressor(HeterosisEncoder(input_matrix), RandomForestRegressor__bootstrap=False, RandomForestRegressor__max_features=0.3, RandomForestRegressor__min_samples_leaf=11, RandomForestRegressor__min_samples_split=17, RandomForestRegressor__n_estimators=100)
                                                                               
Test R^2 = 0.08644299275715894,	Difference Score = 1.5928371984910312,	Pipeline: RandomForestRegressor(HeterosisEncoder(input_matrix), RandomForestRegressor__bootstrap=False, RandomForestRegressor__max_features=0.3, RandomForestRegressor__min_samples_leaf=14, RandomForestRegressor__min_samples_split=6, RandomForestRegressor__n_estimators=100)

Test R^2 = 0.0840999201075221,	Difference Score = 1.6619088206596222,	Pipeline: RandomForestRegressor(HeterosisEncoder(input_matrix), RandomForestRegressor__bootstrap=False, RandomForestRegressor__max_features=0.3, RandomForestRegressor__min_samples_leaf=17, RandomForestRegressor__min_samples_split=6, RandomForestRegressor__n_estimators=100)

Test R^2 = 0.08138759448945632,	Difference Score = 1.6984925425319075,	Pipeline: RandomForestRegressor(SelectPercentile(HeterosisEncoder(input_matrix), SelectPercentile__percentile=75), RandomForestRegressor__bootstrap=True, RandomForestRegressor__max_features=0.6000000000000001, RandomForestRegressor__min_samples_leaf=11, RandomForestRegressor__min_samples_split=5, RandomForestRegressor__n_estimators=100)

Test R^2 = 0.0793520147735357,	Difference Score = 1.7029546482668338,	Pipeline: RandomForestRegressor(HeterosisEncoder(input_matrix), RandomForestRegressor__bootstrap=True, RandomForestRegressor__max_features=0.6000000000000001, RandomForestRegressor__min_samples_leaf=18, RandomForestRegressor__min_samples_split=15, RandomForestRegressor__n_estimators=100)

Test R^2 = 0.07885325098687856,	Difference Score = 1.7433896550852093,	Pipeline: RandomForestRegressor(SelectPercentile(HeterosisEncoder(input_matrix), SelectPercentile__percentile=75), RandomForestRegressor__bootstrap=True, RandomForestRegressor__max_features=0.6000000000000001, RandomForestRegressor__min_samples_leaf=13, RandomForestRegressor__min_samples_split=5, RandomForestRegressor__n_estimators=100)

Test R^2 = 0.07240378015827709,	Difference Score = 2.0140804029706474,	Pipeline: RandomForestRegressor(HeterosisEncoder(input_matrix), RandomForestRegressor__bootstrap=True, RandomForestRegressor__max_features=0.15000000000000002, RandomForestRegressor__min_samples_leaf=15, RandomForestRegressor__min_samples_split=4, RandomForestRegressor__n_estimators=100)

Test R^2 = 0.04876169297770183,	Difference Score = 2.3188494418255425,	Pipeline: RandomForestRegressor(OverDominanceEncoder(SelectPercentile(input_matrix, SelectPercentile__percentile=30)), RandomForestRegressor__bootstrap=True, RandomForestRegressor__max_features=0.05, RandomForestRegressor__min_samples_leaf=16, RandomForestRegressor__min_samples_split=14, RandomForestRegressor__n_estimators=100)

Test R^2 = 0.03450960283100901,	Difference Score = 2.467780745273348,	Pipeline: RandomForestRegressor(FeatureEncodingFrequencySelector(UnderDominanceEncoder(SelectPercentile(input_matrix, SelectPercentile__percentile=35)), FeatureEncodingFrequencySelector__threshold=0.1), RandomForestRegressor__bootstrap=True, RandomForestRegressor__max_features=0.45, RandomForestRegressor__min_samples_leaf=19, RandomForestRegressor__min_samples_split=14, RandomForestRegressor__n_estimators=100)

Test R^2 = 0.03382748612038711,	Difference Score = 3.796257357390801,	Pipeline: DecisionTreeRegressor(OverDominanceEncoder(SelectPercentile(input_matrix, SelectPercentile__percentile=30)), DecisionTreeRegressor__max_depth=2, DecisionTreeRegressor__min_samples_leaf=5, DecisionTreeRegressor__min_samples_split=17)

Test R^2 = 0.007829658668662587,	Difference Score = 5.689987974485924,	Pipeline: DecisionTreeRegressor(DominantEncoder(input_matrix), DecisionTreeRegressor__max_depth=1, DecisionTreeRegressor__min_samples_leaf=6, DecisionTreeRegressor__min_samples_split=20)


*******************************************************************************

Entered Generation:  7

Generation 7 - Current Pareto Front:

Optimization Progress:  31%|███       | 795/2600 [03:20<05:38,  5.34pipeline/s]
                                                                               
Test R^2 = 0.09647076266863652,	Difference Score = 1.3818478321253458,	Pipeline: RandomForestRegressor(HeterosisEncoder(input_matrix), RandomForestRegressor__bootstrap=False, RandomForestRegressor__max_features=0.2, RandomForestRegressor__min_samples_leaf=5, RandomForestRegressor__min_samples_split=6, RandomForestRegressor__n_estimators=100)

Optimization Progress:  31%|███       | 795/2600 [03:20<05:38,  5.34pipeline/s]
                                                                               
Test R^2 = 0.08869993640076734,	Difference Score = 1.4931875264752534,	Pipeline: RandomForestRegressor(HeterosisEncoder(input_matrix), RandomForestRegressor__bootstrap=False, RandomForestRegressor__max_features=0.3, RandomForestRegressor__min_samples_leaf=10, RandomForestRegressor__min_samples_split=6, RandomForestRegressor__n_estimators=100)

Optimization Progress:  31%|███       | 795/2600 [03:20<05:38,  5.34pipeline/s]
                                                                               
Test R^2 = 0.08754993836050384,	Difference Score = 1.5230726545377653,	Pipeline: RandomForestRegressor(HeterosisEncoder(input_matrix), RandomForestRegressor__bootstrap=False, RandomForestRegressor__max_features=0.3, RandomForestRegressor__min_samples_leaf=11, RandomForestRegressor__min_samples_split=17, RandomForestRegressor__n_estimators=100)

Optimization Progress:  31%|███       | 795/2600 [03:20<05:38,  5.34pipeline/s]
                                                                               
Test R^2 = 0.08742478528403252,	Difference Score = 1.7027298671003146,	Pipeline: RandomForestRegressor(OverDominanceEncoder(HeterosisEncoder(input_matrix)), RandomForestRegressor__bootstrap=False, RandomForestRegressor__max_features=0.2, RandomForestRegressor__min_samples_leaf=14, RandomForestRegressor__min_samples_split=6, RandomForestRegressor__n_estimators=100)

Optimization Progress:  31%|███       | 795/2600 [03:20<05:38,  5.34pipeline/s]
                                                                               
Test R^2 = 0.0793520147735357,	Difference Score = 1.7029546482668338,	Pipeline: RandomForestRegressor(HeterosisEncoder(input_matrix), RandomForestRegressor__bootstrap=True, RandomForestRegressor__max_features=0.6000000000000001, RandomForestRegressor__min_samples_leaf=18, RandomForestRegressor__min_samples_split=15, RandomForestRegressor__n_estimators=100)

Optimization Progress:  31%|███       | 795/2600 [03:20<05:38,  5.34pipeline/s]
                                                                               
Test R^2 = 0.07885325098687856,	Difference Score = 1.7433896550852093,	Pipeline: RandomForestRegressor(SelectPercentile(HeterosisEncoder(input_matrix), SelectPercentile__percentile=75), RandomForestRegressor__bootstrap=True, RandomForestRegressor__max_features=0.6000000000000001, RandomForestRegressor__min_samples_leaf=13, RandomForestRegressor__min_samples_split=5, RandomForestRegressor__n_estimators=100)

Optimization Progress:  31%|███       | 795/2600 [03:20<05:38,  5.34pipeline/s]
                                                                               
Test R^2 = 0.07471530507864899,	Difference Score = 1.8674419425159436,	Pipeline: RandomForestRegressor(VarianceThreshold(HeterosisEncoder(input_matrix), VarianceThreshold__threshold=0.15), RandomForestRegressor__bootstrap=True, RandomForestRegressor__max_features=0.3, RandomForestRegressor__min_samples_leaf=17, RandomForestRegressor__min_samples_split=16, RandomForestRegressor__n_estimators=100)

Optimization Progress:  31%|███       | 795/2600 [03:20<05:38,  5.34pipeline/s]
                                                                               
Test R^2 = 0.07240378015827709,	Difference Score = 2.0140804029706474,	Pipeline: RandomForestRegressor(HeterosisEncoder(input_matrix), RandomForestRegressor__bootstrap=True, RandomForestRegressor__max_features=0.15000000000000002, RandomForestRegressor__min_samples_leaf=15, RandomForestRegressor__min_samples_split=4, RandomForestRegressor__n_estimators=100)

Optimization Progress:  31%|███       | 795/2600 [03:20<05:38,  5.34pipeline/s]
                                                                               
Test R^2 = 0.06450457535989196,	Difference Score = 2.0257600193227003,	Pipeline: RandomForestRegressor(HeterosisEncoder(OverDominanceEncoder(HeterosisEncoder(input_matrix))), RandomForestRegressor__bootstrap=True, RandomForestRegressor__max_features=0.1, RandomForestRegressor__min_samples_leaf=12, RandomForestRegressor__min_samples_split=6, RandomForestRegressor__n_estimators=100)

Optimization Progress:  31%|███       | 795/2600 [03:20<05:38,  5.34pipeline/s]
                                                                               
Test R^2 = 0.04876169297770183,	Difference Score = 2.3188494418255425,	Pipeline: RandomForestRegressor(OverDominanceEncoder(SelectPercentile(input_matrix, SelectPercentile__percentile=30)), RandomForestRegressor__bootstrap=True, RandomForestRegressor__max_features=0.05, RandomForestRegressor__min_samples_leaf=16, RandomForestRegressor__min_samples_split=14, RandomForestRegressor__n_estimators=100)

Optimization Progress:  31%|███       | 795/2600 [03:20<05:38,  5.34pipeline/s]
                                                                               
Test R^2 = 0.03450960283100901,	Difference Score = 2.467780745273348,	Pipeline: RandomForestRegressor(FeatureEncodingFrequencySelector(UnderDominanceEncoder(SelectPercentile(input_matrix, SelectPercentile__percentile=35)), FeatureEncodingFrequencySelector__threshold=0.1), RandomForestRegressor__bootstrap=True, RandomForestRegressor__max_features=0.45, RandomForestRegressor__min_samples_leaf=19, RandomForestRegressor__min_samples_split=14, RandomForestRegressor__n_estimators=100)

Optimization Progress:  31%|███       | 795/2600 [03:20<05:38,  5.34pipeline/s]
                                                                               
Test R^2 = 0.03382748612038711,	Difference Score = 3.796257357390801,	Pipeline: DecisionTreeRegressor(OverDominanceEncoder(SelectPercentile(input_matrix, SelectPercentile__percentile=30)), DecisionTreeRegressor__max_depth=2, DecisionTreeRegressor__min_samples_leaf=5, DecisionTreeRegressor__min_samples_split=17)

Optimization Progress:  31%|███       | 795/2600 [03:20<05:38,  5.34pipeline/s]
                                                                               
Test R^2 = 0.007829658668662587,	Difference Score = 5.689987974485924,	Pipeline: DecisionTreeRegressor(DominantEncoder(input_matrix), DecisionTreeRegressor__max_depth=1, DecisionTreeRegressor__min_samples_leaf=6, DecisionTreeRegressor__min_samples_split=20)

Optimization Progress:  31%|███       | 795/2600 [03:20<05:38,  5.34pipeline/s]

************************************************************************************************
Entered Generation:  8

Generation 8 - Current Pareto Front:

Optimization Progress:  34%|███▍      | 895/2600 [03:51<07:28,  3.80pipeline/s]
                                                                               
Test R^2 = 0.09647076266863652,	Difference Score = 1.3818478321253458,	Pipeline: RandomForestRegressor(HeterosisEncoder(input_matrix), RandomForestRegressor__bootstrap=False, RandomForestRegressor__max_features=0.2, RandomForestRegressor__min_samples_leaf=5, RandomForestRegressor__min_samples_split=6, RandomForestRegressor__n_estimators=100)

Optimization Progress:  34%|███▍      | 895/2600 [03:51<07:28,  3.80pipeline/s]
                                                                               
Test R^2 = 0.08869993640076734,	Difference Score = 1.4931875264752534,	Pipeline: RandomForestRegressor(HeterosisEncoder(input_matrix), RandomForestRegressor__bootstrap=False, RandomForestRegressor__max_features=0.3, RandomForestRegressor__min_samples_leaf=10, RandomForestRegressor__min_samples_split=6, RandomForestRegressor__n_estimators=100)

Optimization Progress:  34%|███▍      | 895/2600 [03:51<07:28,  3.80pipeline/s]
                                                                               
Test R^2 = 0.08754993836050384,	Difference Score = 1.5230726545377653,	Pipeline: RandomForestRegressor(HeterosisEncoder(input_matrix), RandomForestRegressor__bootstrap=False, RandomForestRegressor__max_features=0.3, RandomForestRegressor__min_samples_leaf=11, RandomForestRegressor__min_samples_split=17, RandomForestRegressor__n_estimators=100)

Optimization Progress:  34%|███▍      | 895/2600 [03:51<07:28,  3.80pipeline/s]
                                                                               
Test R^2 = 0.08742478528403252,	Difference Score = 1.7027298671003146,	Pipeline: RandomForestRegressor(OverDominanceEncoder(HeterosisEncoder(input_matrix)), RandomForestRegressor__bootstrap=False, RandomForestRegressor__max_features=0.2, RandomForestRegressor__min_samples_leaf=14, RandomForestRegressor__min_samples_split=6, RandomForestRegressor__n_estimators=100)

Optimization Progress:  34%|███▍      | 895/2600 [03:51<07:28,  3.80pipeline/s]
                                                                               
Test R^2 = 0.07985075545142217,	Difference Score = 1.8248141595422283,	Pipeline: RandomForestRegressor(HeterosisEncoder(input_matrix), RandomForestRegressor__bootstrap=True, RandomForestRegressor__max_features=0.3, RandomForestRegressor__min_samples_leaf=17, RandomForestRegressor__min_samples_split=6, RandomForestRegressor__n_estimators=100)

Optimization Progress:  34%|███▍      | 895/2600 [03:51<07:28,  3.80pipeline/s]
                                                                               
Test R^2 = 0.07471530507864899,	Difference Score = 1.8674419425159436,	Pipeline: RandomForestRegressor(VarianceThreshold(HeterosisEncoder(input_matrix), VarianceThreshold__threshold=0.15), RandomForestRegressor__bootstrap=True, RandomForestRegressor__max_features=0.3, RandomForestRegressor__min_samples_leaf=17, RandomForestRegressor__min_samples_split=16, RandomForestRegressor__n_estimators=100)

Optimization Progress:  34%|███▍      | 895/2600 [03:51<07:28,  3.80pipeline/s]
                                                                               
Test R^2 = 0.07240378015827709,	Difference Score = 2.0140804029706474,	Pipeline: RandomForestRegressor(HeterosisEncoder(input_matrix), RandomForestRegressor__bootstrap=True, RandomForestRegressor__max_features=0.15000000000000002, RandomForestRegressor__min_samples_leaf=15, RandomForestRegressor__min_samples_split=4, RandomForestRegressor__n_estimators=100)

Optimization Progress:  34%|███▍      | 895/2600 [03:51<07:28,  3.80pipeline/s]
                                                                               
Test R^2 = 0.06450457535989196,	Difference Score = 2.0257600193227003,	Pipeline: RandomForestRegressor(HeterosisEncoder(OverDominanceEncoder(HeterosisEncoder(input_matrix))), RandomForestRegressor__bootstrap=True, RandomForestRegressor__max_features=0.1, RandomForestRegressor__min_samples_leaf=12, RandomForestRegressor__min_samples_split=6, RandomForestRegressor__n_estimators=100)

Optimization Progress:  34%|███▍      | 895/2600 [03:51<07:28,  3.80pipeline/s]
                                                                               
Test R^2 = 0.06324265848870192,	Difference Score = 2.0916530971263505,	Pipeline: RandomForestRegressor(HeterosisEncoder(input_matrix), RandomForestRegressor__bootstrap=True, RandomForestRegressor__max_features=0.1, RandomForestRegressor__min_samples_leaf=14, RandomForestRegressor__min_samples_split=6, RandomForestRegressor__n_estimators=100)

Optimization Progress:  34%|███▍      | 895/2600 [03:51<07:28,  3.80pipeline/s]
                                                                               
Test R^2 = 0.05798264216333626,	Difference Score = 2.129789011116274,	Pipeline: RandomForestRegressor(SelectPercentile(VarianceThreshold(HeterosisEncoder(input_matrix), VarianceThreshold__threshold=0.15), SelectPercentile__percentile=55), RandomForestRegressor__bootstrap=True, RandomForestRegressor__max_features=0.3, RandomForestRegressor__min_samples_leaf=17, RandomForestRegressor__min_samples_split=16, RandomForestRegressor__n_estimators=100)

Optimization Progress:  34%|███▍      | 895/2600 [03:51<07:28,  3.80pipeline/s]
                                                                               
Test R^2 = 0.04876169297770183,	Difference Score = 2.3188494418255425,	Pipeline: RandomForestRegressor(OverDominanceEncoder(SelectPercentile(input_matrix, SelectPercentile__percentile=30)), RandomForestRegressor__bootstrap=True, RandomForestRegressor__max_features=0.05, RandomForestRegressor__min_samples_leaf=16, RandomForestRegressor__min_samples_split=14, RandomForestRegressor__n_estimators=100)

Optimization Progress:  34%|███▍      | 895/2600 [03:51<07:28,  3.80pipeline/s]
                                                                               
Test R^2 = 0.03450960283100901,	Difference Score = 2.467780745273348,	Pipeline: RandomForestRegressor(FeatureEncodingFrequencySelector(UnderDominanceEncoder(SelectPercentile(input_matrix, SelectPercentile__percentile=35)), FeatureEncodingFrequencySelector__threshold=0.1), RandomForestRegressor__bootstrap=True, RandomForestRegressor__max_features=0.45, RandomForestRegressor__min_samples_leaf=19, RandomForestRegressor__min_samples_split=14, RandomForestRegressor__n_estimators=100)

Optimization Progress:  34%|███▍      | 895/2600 [03:51<07:28,  3.80pipeline/s]
                                                                               
Test R^2 = 0.03382748612038711,	Difference Score = 3.796257357390801,	Pipeline: DecisionTreeRegressor(OverDominanceEncoder(SelectPercentile(input_matrix, SelectPercentile__percentile=30)), DecisionTreeRegressor__max_depth=2, DecisionTreeRegressor__min_samples_leaf=5, DecisionTreeRegressor__min_samples_split=17)

Optimization Progress:  34%|███▍      | 895/2600 [03:51<07:28,  3.80pipeline/s]
                                                                               
Test R^2 = 0.007829658668662587,	Difference Score = 5.689987974485924,	Pipeline: DecisionTreeRegressor(DominantEncoder(input_matrix), DecisionTreeRegressor__max_depth=1, DecisionTreeRegressor__min_samples_leaf=6, DecisionTreeRegressor__min_samples_split=20)

Optimization Progress:  34%|███▍      | 895/2600 [03:51<07:28,  3.80pipeline/s]
                                                                               
Test R^2 = -4.061900714735778e-05,	Difference Score = 5.833062191289397,	Pipeline: LinearRegression(FeatureEncodingFrequencySelector(HeterosisEncoder(DominantEncoder(input_matrix)), FeatureEncodingFrequencySelector__threshold=0.35))

Optimization Progress:  34%|███▍      | 895/2600 [03:51<07:28,  3.80pipeline/s]

**************************************************************************************************

Entered Generation:  9
                                                                               
Generation 9 - Current Pareto Front:

Optimization Progress:  38%|███▊      | 995/2600 [04:21<09:09,  2.92pipeline/s]
                                                                               
Test R^2 = 0.09647076266863652,	Difference Score = 1.3818478321253458,	Pipeline: RandomForestRegressor(HeterosisEncoder(input_matrix), RandomForestRegressor__bootstrap=False, RandomForestRegressor__max_features=0.2, RandomForestRegressor__min_samples_leaf=5, RandomForestRegressor__min_samples_split=6, RandomForestRegressor__n_estimators=100)

Optimization Progress:  38%|███▊      | 995/2600 [04:21<09:09,  2.92pipeline/s]
                                                                               
Test R^2 = 0.08945161716131778,	Difference Score = 1.4625695552004334,	Pipeline: RandomForestRegressor(HeterosisEncoder(input_matrix), RandomForestRegressor__bootstrap=True, RandomForestRegressor__max_features=0.3, RandomForestRegressor__min_samples_leaf=3, RandomForestRegressor__min_samples_split=15, RandomForestRegressor__n_estimators=100)

Optimization Progress:  38%|███▊      | 995/2600 [04:21<09:09,  2.92pipeline/s]
                                                                               
Test R^2 = 0.08869993640076734,	Difference Score = 1.4931875264752534,	Pipeline: RandomForestRegressor(HeterosisEncoder(input_matrix), RandomForestRegressor__bootstrap=False, RandomForestRegressor__max_features=0.3, RandomForestRegressor__min_samples_leaf=10, RandomForestRegressor__min_samples_split=6, RandomForestRegressor__n_estimators=100)

Optimization Progress:  38%|███▊      | 995/2600 [04:21<09:09,  2.92pipeline/s]
                                                                               
Test R^2 = 0.08836438718297812,	Difference Score = 1.5377508040623595,	Pipeline: RandomForestRegressor(VarianceThreshold(HeterosisEncoder(input_matrix), VarianceThreshold__threshold=0.15), RandomForestRegressor__bootstrap=True, RandomForestRegressor__max_features=0.3, RandomForestRegressor__min_samples_leaf=3, RandomForestRegressor__min_samples_split=16, RandomForestRegressor__n_estimators=100)

Optimization Progress:  38%|███▊      | 995/2600 [04:21<09:09,  2.92pipeline/s]
                                                                               
Test R^2 = 0.08742478528403252,	Difference Score = 1.7027298671003146,	Pipeline: RandomForestRegressor(OverDominanceEncoder(HeterosisEncoder(input_matrix)), RandomForestRegressor__bootstrap=False, RandomForestRegressor__max_features=0.2, RandomForestRegressor__min_samples_leaf=14, RandomForestRegressor__min_samples_split=6, RandomForestRegressor__n_estimators=100)

Optimization Progress:  38%|███▊      | 995/2600 [04:21<09:09,  2.92pipeline/s]
                                                                               
Test R^2 = 0.07985075545142217,	Difference Score = 1.8248141595422283,	Pipeline: RandomForestRegressor(HeterosisEncoder(input_matrix), RandomForestRegressor__bootstrap=True, RandomForestRegressor__max_features=0.3, RandomForestRegressor__min_samples_leaf=17, RandomForestRegressor__min_samples_split=6, RandomForestRegressor__n_estimators=100)

Optimization Progress:  38%|███▊      | 995/2600 [04:21<09:09,  2.92pipeline/s]
                                                                               
Test R^2 = 0.07471530507864899,	Difference Score = 1.8674419425159436,	Pipeline: RandomForestRegressor(VarianceThreshold(HeterosisEncoder(input_matrix), VarianceThreshold__threshold=0.15), RandomForestRegressor__bootstrap=True, RandomForestRegressor__max_features=0.3, RandomForestRegressor__min_samples_leaf=17, RandomForestRegressor__min_samples_split=16, RandomForestRegressor__n_estimators=100)

Optimization Progress:  38%|███▊      | 995/2600 [04:21<09:09,  2.92pipeline/s]
                                                                               
Test R^2 = 0.07240378015827709,	Difference Score = 2.0140804029706474,	Pipeline: RandomForestRegressor(HeterosisEncoder(input_matrix), RandomForestRegressor__bootstrap=True, RandomForestRegressor__max_features=0.15000000000000002, RandomForestRegressor__min_samples_leaf=15, RandomForestRegressor__min_samples_split=4, RandomForestRegressor__n_estimators=100)

Optimization Progress:  38%|███▊      | 995/2600 [04:21<09:09,  2.92pipeline/s]
                                                                               
Test R^2 = 0.06854366370065035,	Difference Score = 2.0487612470123895,	Pipeline: RandomForestRegressor(SelectPercentile(HeterosisEncoder(input_matrix), SelectPercentile__percentile=55), RandomForestRegressor__bootstrap=True, RandomForestRegressor__max_features=0.3, RandomForestRegressor__min_samples_leaf=17, RandomForestRegressor__min_samples_split=16, RandomForestRegressor__n_estimators=100)

Optimization Progress:  38%|███▊      | 995/2600 [04:21<09:09,  2.92pipeline/s]
                                                                               
Test R^2 = 0.06324265848870192,	Difference Score = 2.0916530971263505,	Pipeline: RandomForestRegressor(HeterosisEncoder(input_matrix), RandomForestRegressor__bootstrap=True, RandomForestRegressor__max_features=0.1, RandomForestRegressor__min_samples_leaf=14, RandomForestRegressor__min_samples_split=6, RandomForestRegressor__n_estimators=100)

Optimization Progress:  38%|███▊      | 995/2600 [04:21<09:09,  2.92pipeline/s]
                                                                               
Test R^2 = 0.0601952193566716,	Difference Score = 2.17611675056258,	Pipeline: RandomForestRegressor(HeterosisEncoder(input_matrix), RandomForestRegressor__bootstrap=True, RandomForestRegressor__max_features=0.1, RandomForestRegressor__min_samples_leaf=16, RandomForestRegressor__min_samples_split=6, RandomForestRegressor__n_estimators=100)

Optimization Progress:  38%|███▊      | 995/2600 [04:21<09:09,  2.92pipeline/s]
                                                                               
Test R^2 = 0.055298836853523436,	Difference Score = 2.226891633032121,	Pipeline: RandomForestRegressor(HeterosisEncoder(input_matrix), RandomForestRegressor__bootstrap=True, RandomForestRegressor__max_features=0.1, RandomForestRegressor__min_samples_leaf=19, RandomForestRegressor__min_samples_split=6, RandomForestRegressor__n_estimators=100)

Optimization Progress:  38%|███▊      | 995/2600 [04:21<09:09,  2.92pipeline/s]
                                                                               
Test R^2 = 0.04876169297770183,	Difference Score = 2.3188494418255425,	Pipeline: RandomForestRegressor(OverDominanceEncoder(SelectPercentile(input_matrix, SelectPercentile__percentile=30)), RandomForestRegressor__bootstrap=True, RandomForestRegressor__max_features=0.05, RandomForestRegressor__min_samples_leaf=16, RandomForestRegressor__min_samples_split=14, RandomForestRegressor__n_estimators=100)

Optimization Progress:  38%|███▊      | 995/2600 [04:21<09:09,  2.92pipeline/s]
                                                                               
Test R^2 = 0.04622433933180181,	Difference Score = 2.3824711644288294,	Pipeline: RandomForestRegressor(UnderDominanceEncoder(DominantEncoder(SelectPercentile(OverDominanceEncoder(input_matrix), SelectPercentile__percentile=25))), RandomForestRegressor__bootstrap=True, RandomForestRegressor__max_features=0.1, RandomForestRegressor__min_samples_leaf=3, RandomForestRegressor__min_samples_split=5, RandomForestRegressor__n_estimators=100)

Optimization Progress:  38%|███▊      | 995/2600 [04:21<09:09,  2.92pipeline/s]
                                                                               
Test R^2 = 0.03450960283100901,	Difference Score = 2.467780745273348,	Pipeline: RandomForestRegressor(FeatureEncodingFrequencySelector(UnderDominanceEncoder(SelectPercentile(input_matrix, SelectPercentile__percentile=35)), FeatureEncodingFrequencySelector__threshold=0.1), RandomForestRegressor__bootstrap=True, RandomForestRegressor__max_features=0.45, RandomForestRegressor__min_samples_leaf=19, RandomForestRegressor__min_samples_split=14, RandomForestRegressor__n_estimators=100)

Optimization Progress:  38%|███▊      | 995/2600 [04:21<09:09,  2.92pipeline/s]
                                                                               
Test R^2 = 0.03382748612038711,	Difference Score = 3.796257357390801,	Pipeline: DecisionTreeRegressor(OverDominanceEncoder(SelectPercentile(input_matrix, SelectPercentile__percentile=30)), DecisionTreeRegressor__max_depth=2, DecisionTreeRegressor__min_samples_leaf=5, DecisionTreeRegressor__min_samples_split=17)

Optimization Progress:  38%|███▊      | 995/2600 [04:21<09:09,  2.92pipeline/s]
                                                                               
Test R^2 = 0.007829658668662587,	Difference Score = 5.689987974485924,	Pipeline: DecisionTreeRegressor(DominantEncoder(input_matrix), DecisionTreeRegressor__max_depth=1, DecisionTreeRegressor__min_samples_leaf=6, DecisionTreeRegressor__min_samples_split=20)

Optimization Progress:  38%|███▊      | 995/2600 [04:21<09:09,  2.92pipeline/s]
                                                                               
Test R^2 = -4.061900714735778e-05,	Difference Score = 5.833062191289397,	Pipeline: LinearRegression(FeatureEncodingFrequencySelector(HeterosisEncoder(DominantEncoder(input_matrix)), FeatureEncodingFrequencySelector__threshold=0.35))

Optimization Progress:  38%|███▊      | 995/2600 [04:21<09:09,  2.92pipeline/s]


**************************************************************************************************

Entered Generation:  10
                                                                                
Generation 10 - Current Pareto Front:

Optimization Progress:  42%|████▏     | 1095/2600 [04:54<10:40,  2.35pipeline/s]
                                                                                
Test R^2 = 0.09647076266863652,	Difference Score = 1.3818478321253458,	Pipeline: RandomForestRegressor(HeterosisEncoder(input_matrix), RandomForestRegressor__bootstrap=False, RandomForestRegressor__max_features=0.2, RandomForestRegressor__min_samples_leaf=5, RandomForestRegressor__min_samples_split=6, RandomForestRegressor__n_estimators=100)

Optimization Progress:  42%|████▏     | 1095/2600 [04:54<10:40,  2.35pipeline/s]
                                                                                
Test R^2 = 0.09095607810725814,	Difference Score = 1.5525321984322922,	Pipeline: RandomForestRegressor(HeterosisEncoder(input_matrix), RandomForestRegressor__bootstrap=False, RandomForestRegressor__max_features=0.2, RandomForestRegressor__min_samples_leaf=9, RandomForestRegressor__min_samples_split=6, RandomForestRegressor__n_estimators=100)

Optimization Progress:  42%|████▏     | 1095/2600 [04:54<10:40,  2.35pipeline/s]
                                                                                
Test R^2 = 0.08742478528403252,	Difference Score = 1.7027298671003146,	Pipeline: RandomForestRegressor(OverDominanceEncoder(HeterosisEncoder(input_matrix)), RandomForestRegressor__bootstrap=False, RandomForestRegressor__max_features=0.2, RandomForestRegressor__min_samples_leaf=14, RandomForestRegressor__min_samples_split=6, RandomForestRegressor__n_estimators=100)

Optimization Progress:  42%|████▏     | 1095/2600 [04:54<10:40,  2.35pipeline/s]
                                                                                
Test R^2 = 0.08476114279719638,	Difference Score = 1.7775736039961396,	Pipeline: RandomForestRegressor(HeterosisEncoder(HeterosisEncoder(input_matrix)), RandomForestRegressor__bootstrap=False, RandomForestRegressor__max_features=0.2, RandomForestRegressor__min_samples_leaf=17, RandomForestRegressor__min_samples_split=6, RandomForestRegressor__n_estimators=100)

Optimization Progress:  42%|████▏     | 1095/2600 [04:54<10:40,  2.35pipeline/s]
                                                                                
Test R^2 = 0.07985075545142217,	Difference Score = 1.8248141595422283,	Pipeline: RandomForestRegressor(HeterosisEncoder(input_matrix), RandomForestRegressor__bootstrap=True, RandomForestRegressor__max_features=0.3, RandomForestRegressor__min_samples_leaf=17, RandomForestRegressor__min_samples_split=6, RandomForestRegressor__n_estimators=100)

Optimization Progress:  42%|████▏     | 1095/2600 [04:54<10:40,  2.35pipeline/s]
                                                                                
Test R^2 = 0.07471530507864899,	Difference Score = 1.8674419425159436,	Pipeline: RandomForestRegressor(VarianceThreshold(HeterosisEncoder(input_matrix), VarianceThreshold__threshold=0.15), RandomForestRegressor__bootstrap=True, RandomForestRegressor__max_features=0.3, RandomForestRegressor__min_samples_leaf=17, RandomForestRegressor__min_samples_split=16, RandomForestRegressor__n_estimators=100)

Optimization Progress:  42%|████▏     | 1095/2600 [04:54<10:40,  2.35pipeline/s]
                                                                                
Test R^2 = 0.07240378015827709,	Difference Score = 2.0140804029706474,	Pipeline: RandomForestRegressor(HeterosisEncoder(input_matrix), RandomForestRegressor__bootstrap=True, RandomForestRegressor__max_features=0.15000000000000002, RandomForestRegressor__min_samples_leaf=15, RandomForestRegressor__min_samples_split=4, RandomForestRegressor__n_estimators=100)

Optimization Progress:  42%|████▏     | 1095/2600 [04:54<10:40,  2.35pipeline/s]
                                                                                
Test R^2 = 0.06969535441044472,	Difference Score = 2.1738212681367823,	Pipeline: RandomForestRegressor(SelectPercentile(HeterosisEncoder(input_matrix), SelectPercentile__percentile=65), RandomForestRegressor__bootstrap=True, RandomForestRegressor__max_features=0.1, RandomForestRegressor__min_samples_leaf=16, RandomForestRegressor__min_samples_split=6, RandomForestRegressor__n_estimators=100)

Optimization Progress:  42%|████▏     | 1095/2600 [04:54<10:40,  2.35pipeline/s]
                                                                                
Test R^2 = 0.0601952193566716,	Difference Score = 2.17611675056258,	Pipeline: RandomForestRegressor(HeterosisEncoder(input_matrix), RandomForestRegressor__bootstrap=True, RandomForestRegressor__max_features=0.1, RandomForestRegressor__min_samples_leaf=16, RandomForestRegressor__min_samples_split=6, RandomForestRegressor__n_estimators=100)

Optimization Progress:  42%|████▏     | 1095/2600 [04:54<10:40,  2.35pipeline/s]
                                                                                
Test R^2 = 0.055298836853523436,	Difference Score = 2.226891633032121,	Pipeline: RandomForestRegressor(HeterosisEncoder(input_matrix), RandomForestRegressor__bootstrap=True, RandomForestRegressor__max_features=0.1, RandomForestRegressor__min_samples_leaf=19, RandomForestRegressor__min_samples_split=6, RandomForestRegressor__n_estimators=100)

Optimization Progress:  42%|████▏     | 1095/2600 [04:54<10:40,  2.35pipeline/s]
                                                                                
Test R^2 = 0.054585572466996024,	Difference Score = 2.4311362442343576,	Pipeline: RandomForestRegressor(HeterosisEncoder(SelectPercentile(input_matrix, SelectPercentile__percentile=30)), RandomForestRegressor__bootstrap=True, RandomForestRegressor__max_features=0.1, RandomForestRegressor__min_samples_leaf=19, RandomForestRegressor__min_samples_split=6, RandomForestRegressor__n_estimators=100)

Optimization Progress:  42%|████▏     | 1095/2600 [04:54<10:40,  2.35pipeline/s]
                                                                                
Test R^2 = 0.03450960283100901,	Difference Score = 2.467780745273348,	Pipeline: RandomForestRegressor(FeatureEncodingFrequencySelector(UnderDominanceEncoder(SelectPercentile(input_matrix, SelectPercentile__percentile=35)), FeatureEncodingFrequencySelector__threshold=0.1), RandomForestRegressor__bootstrap=True, RandomForestRegressor__max_features=0.45, RandomForestRegressor__min_samples_leaf=19, RandomForestRegressor__min_samples_split=14, RandomForestRegressor__n_estimators=100)

Optimization Progress:  42%|████▏     | 1095/2600 [04:54<10:40,  2.35pipeline/s]
                                                                                
Test R^2 = 0.03382748612038711,	Difference Score = 3.796257357390801,	Pipeline: DecisionTreeRegressor(OverDominanceEncoder(SelectPercentile(input_matrix, SelectPercentile__percentile=30)), DecisionTreeRegressor__max_depth=2, DecisionTreeRegressor__min_samples_leaf=5, DecisionTreeRegressor__min_samples_split=17)

Optimization Progress:  42%|████▏     | 1095/2600 [04:54<10:40,  2.35pipeline/s]
                                                                                
Test R^2 = 0.007829658668662587,	Difference Score = 5.689987974485924,	Pipeline: DecisionTreeRegressor(DominantEncoder(input_matrix), DecisionTreeRegressor__max_depth=1, DecisionTreeRegressor__min_samples_leaf=6, DecisionTreeRegressor__min_samples_split=20)

Optimization Progress:  42%|████▏     | 1095/2600 [04:54<10:40,  2.35pipeline/s]
                                                                                
Test R^2 = -4.061900714735778e-05,	Difference Score = 5.833062191289397,	Pipeline: LinearRegression(FeatureEncodingFrequencySelector(HeterosisEncoder(DominantEncoder(input_matrix)), FeatureEncodingFrequencySelector__threshold=0.35))

Optimization Progress:  42%|████▏     | 1095/2600 [04:54<10:40,  2.35pipeline/s]

**************************************************************************************************

Entered Generation:  11

Generation 11 - Current Pareto Front:

Optimization Progress:  46%|████▌     | 1195/2600 [05:24<08:36,  2.72pipeline/s]
                                                                                
Test R^2 = 0.09647076266863652,	Difference Score = 1.3818478321253458,	Pipeline: RandomForestRegressor(HeterosisEncoder(input_matrix), RandomForestRegressor__bootstrap=False, RandomForestRegressor__max_features=0.2, RandomForestRegressor__min_samples_leaf=5, RandomForestRegressor__min_samples_split=6, RandomForestRegressor__n_estimators=100)

Optimization Progress:  46%|████▌     | 1195/2600 [05:24<08:36,  2.72pipeline/s]
                                                                                
Test R^2 = 0.09562388051875925,	Difference Score = 1.434533405269131,	Pipeline: RandomForestRegressor(HeterosisEncoder(input_matrix), RandomForestRegressor__bootstrap=True, RandomForestRegressor__max_features=0.3, RandomForestRegressor__min_samples_leaf=3, RandomForestRegressor__min_samples_split=13, RandomForestRegressor__n_estimators=100)

Optimization Progress:  46%|████▌     | 1195/2600 [05:24<08:36,  2.72pipeline/s]
                                                                                
Test R^2 = 0.09444352488123198,	Difference Score = 1.5254840742936773,	Pipeline: RandomForestRegressor(HeterosisEncoder(HeterosisEncoder(input_matrix)), RandomForestRegressor__bootstrap=False, RandomForestRegressor__max_features=0.2, RandomForestRegressor__min_samples_leaf=8, RandomForestRegressor__min_samples_split=6, RandomForestRegressor__n_estimators=100)

Optimization Progress:  46%|████▌     | 1195/2600 [05:24<08:36,  2.72pipeline/s]
                                                                                
Test R^2 = 0.09095607810725814,	Difference Score = 1.5525321984322922,	Pipeline: RandomForestRegressor(HeterosisEncoder(input_matrix), RandomForestRegressor__bootstrap=False, RandomForestRegressor__max_features=0.2, RandomForestRegressor__min_samples_leaf=9, RandomForestRegressor__min_samples_split=6, RandomForestRegressor__n_estimators=100)

Optimization Progress:  46%|████▌     | 1195/2600 [05:24<08:36,  2.72pipeline/s]
                                                                                
Test R^2 = 0.09054360431825592,	Difference Score = 1.5920926097402983,	Pipeline: RandomForestRegressor(HeterosisEncoder(input_matrix), RandomForestRegressor__bootstrap=False, RandomForestRegressor__max_features=0.2, RandomForestRegressor__min_samples_leaf=10, RandomForestRegressor__min_samples_split=6, RandomForestRegressor__n_estimators=100)

Optimization Progress:  46%|████▌     | 1195/2600 [05:24<08:36,  2.72pipeline/s]
                                                                                
Test R^2 = 0.08742478528403252,	Difference Score = 1.7027298671003146,	Pipeline: RandomForestRegressor(OverDominanceEncoder(HeterosisEncoder(input_matrix)), RandomForestRegressor__bootstrap=False, RandomForestRegressor__max_features=0.2, RandomForestRegressor__min_samples_leaf=14, RandomForestRegressor__min_samples_split=6, RandomForestRegressor__n_estimators=100)

Optimization Progress:  46%|████▌     | 1195/2600 [05:24<08:36,  2.72pipeline/s]
                                                                                
Test R^2 = 0.08476114279719638,	Difference Score = 1.7775736039961396,	Pipeline: RandomForestRegressor(HeterosisEncoder(HeterosisEncoder(input_matrix)), RandomForestRegressor__bootstrap=False, RandomForestRegressor__max_features=0.2, RandomForestRegressor__min_samples_leaf=17, RandomForestRegressor__min_samples_split=6, RandomForestRegressor__n_estimators=100)

Optimization Progress:  46%|████▌     | 1195/2600 [05:24<08:36,  2.72pipeline/s]
                                                                                
Test R^2 = 0.07985075545142217,	Difference Score = 1.8248141595422283,	Pipeline: RandomForestRegressor(HeterosisEncoder(input_matrix), RandomForestRegressor__bootstrap=True, RandomForestRegressor__max_features=0.3, RandomForestRegressor__min_samples_leaf=17, RandomForestRegressor__min_samples_split=6, RandomForestRegressor__n_estimators=100)

Optimization Progress:  46%|████▌     | 1195/2600 [05:24<08:36,  2.72pipeline/s]
                                                                                
Test R^2 = 0.07471530507864899,	Difference Score = 1.8674419425159436,	Pipeline: RandomForestRegressor(VarianceThreshold(HeterosisEncoder(input_matrix), VarianceThreshold__threshold=0.15), RandomForestRegressor__bootstrap=True, RandomForestRegressor__max_features=0.3, RandomForestRegressor__min_samples_leaf=17, RandomForestRegressor__min_samples_split=16, RandomForestRegressor__n_estimators=100)

Optimization Progress:  46%|████▌     | 1195/2600 [05:24<08:36,  2.72pipeline/s]
                                                                                
Test R^2 = 0.07240378015827709,	Difference Score = 2.0140804029706474,	Pipeline: RandomForestRegressor(HeterosisEncoder(input_matrix), RandomForestRegressor__bootstrap=True, RandomForestRegressor__max_features=0.15000000000000002, RandomForestRegressor__min_samples_leaf=15, RandomForestRegressor__min_samples_split=4, RandomForestRegressor__n_estimators=100)

Optimization Progress:  46%|████▌     | 1195/2600 [05:24<08:36,  2.72pipeline/s]
                                                                                
Test R^2 = 0.06969535441044472,	Difference Score = 2.1738212681367823,	Pipeline: RandomForestRegressor(SelectPercentile(HeterosisEncoder(input_matrix), SelectPercentile__percentile=65), RandomForestRegressor__bootstrap=True, RandomForestRegressor__max_features=0.1, RandomForestRegressor__min_samples_leaf=16, RandomForestRegressor__min_samples_split=6, RandomForestRegressor__n_estimators=100)

Optimization Progress:  46%|████▌     | 1195/2600 [05:24<08:36,  2.72pipeline/s]
                                                                                
Test R^2 = 0.0601952193566716,	Difference Score = 2.17611675056258,	Pipeline: RandomForestRegressor(HeterosisEncoder(input_matrix), RandomForestRegressor__bootstrap=True, RandomForestRegressor__max_features=0.1, RandomForestRegressor__min_samples_leaf=16, RandomForestRegressor__min_samples_split=6, RandomForestRegressor__n_estimators=100)

Optimization Progress:  46%|████▌     | 1195/2600 [05:24<08:36,  2.72pipeline/s]
                                                                                
Test R^2 = 0.055298836853523436,	Difference Score = 2.226891633032121,	Pipeline: RandomForestRegressor(HeterosisEncoder(input_matrix), RandomForestRegressor__bootstrap=True, RandomForestRegressor__max_features=0.1, RandomForestRegressor__min_samples_leaf=19, RandomForestRegressor__min_samples_split=6, RandomForestRegressor__n_estimators=100)

Optimization Progress:  46%|████▌     | 1195/2600 [05:24<08:36,  2.72pipeline/s]
                                                                                
Test R^2 = 0.054585572466996024,	Difference Score = 2.4311362442343576,	Pipeline: RandomForestRegressor(HeterosisEncoder(SelectPercentile(input_matrix, SelectPercentile__percentile=30)), RandomForestRegressor__bootstrap=True, RandomForestRegressor__max_features=0.1, RandomForestRegressor__min_samples_leaf=19, RandomForestRegressor__min_samples_split=6, RandomForestRegressor__n_estimators=100)

Optimization Progress:  46%|████▌     | 1195/2600 [05:24<08:36,  2.72pipeline/s]
                                                                                
Test R^2 = 0.03450960283100901,	Difference Score = 2.467780745273348,	Pipeline: RandomForestRegressor(FeatureEncodingFrequencySelector(UnderDominanceEncoder(SelectPercentile(input_matrix, SelectPercentile__percentile=35)), FeatureEncodingFrequencySelector__threshold=0.1), RandomForestRegressor__bootstrap=True, RandomForestRegressor__max_features=0.45, RandomForestRegressor__min_samples_leaf=19, RandomForestRegressor__min_samples_split=14, RandomForestRegressor__n_estimators=100)

Optimization Progress:  46%|████▌     | 1195/2600 [05:24<08:36,  2.72pipeline/s]
                                                                                
Test R^2 = 0.03382748612038711,	Difference Score = 3.796257357390801,	Pipeline: DecisionTreeRegressor(OverDominanceEncoder(SelectPercentile(input_matrix, SelectPercentile__percentile=30)), DecisionTreeRegressor__max_depth=2, DecisionTreeRegressor__min_samples_leaf=5, DecisionTreeRegressor__min_samples_split=17)

Optimization Progress:  46%|████▌     | 1195/2600 [05:24<08:36,  2.72pipeline/s]
                                                                                
Test R^2 = 0.009621863917081974,	Difference Score = 4.729251744640857,	Pipeline: DecisionTreeRegressor(VarianceThreshold(FeatureEncodingFrequencySelector(DominantEncoder(input_matrix), FeatureEncodingFrequencySelector__threshold=0.15), VarianceThreshold__threshold=0.1), DecisionTreeRegressor__max_depth=2, DecisionTreeRegressor__min_samples_leaf=11, DecisionTreeRegressor__min_samples_split=7)

Optimization Progress:  46%|████▌     | 1195/2600 [05:24<08:36,  2.72pipeline/s]
                                                                                
Test R^2 = 0.007829658668662587,	Difference Score = 5.689987974485924,	Pipeline: DecisionTreeRegressor(DominantEncoder(input_matrix), DecisionTreeRegressor__max_depth=1, DecisionTreeRegressor__min_samples_leaf=6, DecisionTreeRegressor__min_samples_split=20)

Optimization Progress:  46%|████▌     | 1195/2600 [05:24<08:36,  2.72pipeline/s]
                                                                                
Test R^2 = -4.061900714735778e-05,	Difference Score = 5.833062191289397,	Pipeline: LinearRegression(FeatureEncodingFrequencySelector(HeterosisEncoder(DominantEncoder(input_matrix)), FeatureEncodingFrequencySelector__threshold=0.35))

Optimization Progress:  46%|████▌     | 1195/2600 [05:24<08:36,  2.72pipeline/s]


**************************************************************************************************

Entered Generation:  12

Generation 12 - Current Pareto Front:

Optimization Progress:  50%|████▉     | 1295/2600 [05:54<07:46,  2.80pipeline/s]
                                                                                
Test R^2 = 0.09647076266863652,	Difference Score = 1.3818478321253458,	Pipeline: RandomForestRegressor(HeterosisEncoder(input_matrix), RandomForestRegressor__bootstrap=False, RandomForestRegressor__max_features=0.2, RandomForestRegressor__min_samples_leaf=5, RandomForestRegressor__min_samples_split=6, RandomForestRegressor__n_estimators=100)

Optimization Progress:  50%|████▉     | 1295/2600 [05:54<07:46,  2.80pipeline/s]
                                                                                
Test R^2 = 0.09562388051875925,	Difference Score = 1.434533405269131,	Pipeline: RandomForestRegressor(HeterosisEncoder(input_matrix), RandomForestRegressor__bootstrap=True, RandomForestRegressor__max_features=0.3, RandomForestRegressor__min_samples_leaf=3, RandomForestRegressor__min_samples_split=13, RandomForestRegressor__n_estimators=100)

Optimization Progress:  50%|████▉     | 1295/2600 [05:54<07:46,  2.80pipeline/s]
                                                                                
Test R^2 = 0.09444352488123198,	Difference Score = 1.5254840742936773,	Pipeline: RandomForestRegressor(HeterosisEncoder(HeterosisEncoder(input_matrix)), RandomForestRegressor__bootstrap=False, RandomForestRegressor__max_features=0.2, RandomForestRegressor__min_samples_leaf=8, RandomForestRegressor__min_samples_split=6, RandomForestRegressor__n_estimators=100)

Optimization Progress:  50%|████▉     | 1295/2600 [05:54<07:46,  2.80pipeline/s]
                                                                                
Test R^2 = 0.09095607810725814,	Difference Score = 1.5525321984322922,	Pipeline: RandomForestRegressor(HeterosisEncoder(input_matrix), RandomForestRegressor__bootstrap=False, RandomForestRegressor__max_features=0.2, RandomForestRegressor__min_samples_leaf=9, RandomForestRegressor__min_samples_split=6, RandomForestRegressor__n_estimators=100)

Optimization Progress:  50%|████▉     | 1295/2600 [05:54<07:46,  2.80pipeline/s]
                                                                                
Test R^2 = 0.09054360431825592,	Difference Score = 1.5920926097402983,	Pipeline: RandomForestRegressor(HeterosisEncoder(input_matrix), RandomForestRegressor__bootstrap=False, RandomForestRegressor__max_features=0.2, RandomForestRegressor__min_samples_leaf=10, RandomForestRegressor__min_samples_split=6, RandomForestRegressor__n_estimators=100)

Optimization Progress:  50%|████▉     | 1295/2600 [05:54<07:46,  2.80pipeline/s]
                                                                                
Test R^2 = 0.08742478528403252,	Difference Score = 1.7027298671003146,	Pipeline: RandomForestRegressor(OverDominanceEncoder(HeterosisEncoder(input_matrix)), RandomForestRegressor__bootstrap=False, RandomForestRegressor__max_features=0.2, RandomForestRegressor__min_samples_leaf=14, RandomForestRegressor__min_samples_split=6, RandomForestRegressor__n_estimators=100)

Optimization Progress:  50%|████▉     | 1295/2600 [05:54<07:46,  2.80pipeline/s]
                                                                                
Test R^2 = 0.08476114279719638,	Difference Score = 1.7775736039961396,	Pipeline: RandomForestRegressor(HeterosisEncoder(HeterosisEncoder(input_matrix)), RandomForestRegressor__bootstrap=False, RandomForestRegressor__max_features=0.2, RandomForestRegressor__min_samples_leaf=17, RandomForestRegressor__min_samples_split=6, RandomForestRegressor__n_estimators=100)

Optimization Progress:  50%|████▉     | 1295/2600 [05:54<07:46,  2.80pipeline/s]
                                                                                
Test R^2 = 0.07985075545142217,	Difference Score = 1.8248141595422283,	Pipeline: RandomForestRegressor(HeterosisEncoder(input_matrix), RandomForestRegressor__bootstrap=True, RandomForestRegressor__max_features=0.3, RandomForestRegressor__min_samples_leaf=17, RandomForestRegressor__min_samples_split=6, RandomForestRegressor__n_estimators=100)

Optimization Progress:  50%|████▉     | 1295/2600 [05:54<07:46,  2.80pipeline/s]
                                                                                
Test R^2 = 0.0794722993174225,	Difference Score = 1.8471658755567488,	Pipeline: RandomForestRegressor(HeterosisEncoder(input_matrix), RandomForestRegressor__bootstrap=True, RandomForestRegressor__max_features=0.25, RandomForestRegressor__min_samples_leaf=16, RandomForestRegressor__min_samples_split=6, RandomForestRegressor__n_estimators=100)

Optimization Progress:  50%|████▉     | 1295/2600 [05:54<07:46,  2.80pipeline/s]
                                                                                
Test R^2 = 0.07669024765075783,	Difference Score = 1.88652527063367,	Pipeline: RandomForestRegressor(UnderDominanceEncoder(SelectPercentile(HeterosisEncoder(input_matrix), SelectPercentile__percentile=90)), RandomForestRegressor__bootstrap=True, RandomForestRegressor__max_features=0.3, RandomForestRegressor__min_samples_leaf=17, RandomForestRegressor__min_samples_split=6, RandomForestRegressor__n_estimators=100)

Optimization Progress:  50%|████▉     | 1295/2600 [05:54<07:46,  2.80pipeline/s]
                                                                                
Test R^2 = 0.07658533534828238,	Difference Score = 1.912473415076192,	Pipeline: RandomForestRegressor(SelectPercentile(HeterosisEncoder(input_matrix), SelectPercentile__percentile=70), RandomForestRegressor__bootstrap=False, RandomForestRegressor__max_features=0.2, RandomForestRegressor__min_samples_leaf=17, RandomForestRegressor__min_samples_split=6, RandomForestRegressor__n_estimators=100)

Optimization Progress:  50%|████▉     | 1295/2600 [05:54<07:46,  2.80pipeline/s]
                                                                                
Test R^2 = 0.0755010920507786,	Difference Score = 1.9355121752887272,	Pipeline: RandomForestRegressor(HeterosisEncoder(HeterosisEncoder(input_matrix)), RandomForestRegressor__bootstrap=True, RandomForestRegressor__max_features=0.2, RandomForestRegressor__min_samples_leaf=17, RandomForestRegressor__min_samples_split=6, RandomForestRegressor__n_estimators=100)

Optimization Progress:  50%|████▉     | 1295/2600 [05:54<07:46,  2.80pipeline/s]
                                                                                
Test R^2 = 0.07469131103856008,	Difference Score = 1.93839752212427,	Pipeline: RandomForestRegressor(VarianceThreshold(UnderDominanceEncoder(RecessiveEncoder(HeterosisEncoder(input_matrix))), VarianceThreshold__threshold=0.15), RandomForestRegressor__bootstrap=True, RandomForestRegressor__max_features=0.2, RandomForestRegressor__min_samples_leaf=17, RandomForestRegressor__min_samples_split=16, RandomForestRegressor__n_estimators=100)

Optimization Progress:  50%|████▉     | 1295/2600 [05:54<07:46,  2.80pipeline/s]
                                                                                
Test R^2 = 0.07240378015827709,	Difference Score = 2.0140804029706474,	Pipeline: RandomForestRegressor(HeterosisEncoder(input_matrix), RandomForestRegressor__bootstrap=True, RandomForestRegressor__max_features=0.15000000000000002, RandomForestRegressor__min_samples_leaf=15, RandomForestRegressor__min_samples_split=4, RandomForestRegressor__n_estimators=100)

Optimization Progress:  50%|████▉     | 1295/2600 [05:54<07:46,  2.80pipeline/s]
                                                                                
Test R^2 = 0.06969535441044472,	Difference Score = 2.1738212681367823,	Pipeline: RandomForestRegressor(SelectPercentile(HeterosisEncoder(input_matrix), SelectPercentile__percentile=65), RandomForestRegressor__bootstrap=True, RandomForestRegressor__max_features=0.1, RandomForestRegressor__min_samples_leaf=16, RandomForestRegressor__min_samples_split=6, RandomForestRegressor__n_estimators=100)

Optimization Progress:  50%|████▉     | 1295/2600 [05:54<07:46,  2.80pipeline/s]
                                                                                
Test R^2 = 0.0601952193566716,	Difference Score = 2.17611675056258,	Pipeline: RandomForestRegressor(HeterosisEncoder(input_matrix), RandomForestRegressor__bootstrap=True, RandomForestRegressor__max_features=0.1, RandomForestRegressor__min_samples_leaf=16, RandomForestRegressor__min_samples_split=6, RandomForestRegressor__n_estimators=100)

Optimization Progress:  50%|████▉     | 1295/2600 [05:54<07:46,  2.80pipeline/s]
                                                                                
Test R^2 = 0.05811249648235095,	Difference Score = 2.1850820208192565,	Pipeline: RandomForestRegressor(DominantEncoder(OverDominanceEncoder(HeterosisEncoder(input_matrix))), RandomForestRegressor__bootstrap=True, RandomForestRegressor__max_features=0.1, RandomForestRegressor__min_samples_leaf=17, RandomForestRegressor__min_samples_split=16, RandomForestRegressor__n_estimators=100)

Optimization Progress:  50%|████▉     | 1295/2600 [05:54<07:46,  2.80pipeline/s]
                                                                                
Test R^2 = 0.05639956802382773,	Difference Score = 2.4410110726715066,	Pipeline: RandomForestRegressor(FeatureEncodingFrequencySelector(RecessiveEncoder(UnderDominanceEncoder(SelectPercentile(input_matrix, SelectPercentile__percentile=35))), FeatureEncodingFrequencySelector__threshold=0.1), RandomForestRegressor__bootstrap=True, RandomForestRegressor__max_features=0.45, RandomForestRegressor__min_samples_leaf=19, RandomForestRegressor__min_samples_split=14, RandomForestRegressor__n_estimators=100)

Optimization Progress:  50%|████▉     | 1295/2600 [05:54<07:46,  2.80pipeline/s]
                                                                                
Test R^2 = 0.03450960283100901,	Difference Score = 2.467780745273348,	Pipeline: RandomForestRegressor(FeatureEncodingFrequencySelector(UnderDominanceEncoder(SelectPercentile(input_matrix, SelectPercentile__percentile=35)), FeatureEncodingFrequencySelector__threshold=0.1), RandomForestRegressor__bootstrap=True, RandomForestRegressor__max_features=0.45, RandomForestRegressor__min_samples_leaf=19, RandomForestRegressor__min_samples_split=14, RandomForestRegressor__n_estimators=100)

Optimization Progress:  50%|████▉     | 1295/2600 [05:54<07:46,  2.80pipeline/s]
                                                                                
Test R^2 = 0.03382748612038711,	Difference Score = 3.796257357390801,	Pipeline: DecisionTreeRegressor(OverDominanceEncoder(SelectPercentile(input_matrix, SelectPercentile__percentile=30)), DecisionTreeRegressor__max_depth=2, DecisionTreeRegressor__min_samples_leaf=5, DecisionTreeRegressor__min_samples_split=17)

Optimization Progress:  50%|████▉     | 1295/2600 [05:54<07:46,  2.80pipeline/s]
                                                                                
Test R^2 = 0.009621863917081974,	Difference Score = 4.729251744640857,	Pipeline: DecisionTreeRegressor(VarianceThreshold(FeatureEncodingFrequencySelector(DominantEncoder(input_matrix), FeatureEncodingFrequencySelector__threshold=0.15), VarianceThreshold__threshold=0.1), DecisionTreeRegressor__max_depth=2, DecisionTreeRegressor__min_samples_leaf=11, DecisionTreeRegressor__min_samples_split=7)

Optimization Progress:  50%|████▉     | 1295/2600 [05:54<07:46,  2.80pipeline/s]
                                                                                
Test R^2 = 0.007829658668662587,	Difference Score = 5.689987974485924,	Pipeline: DecisionTreeRegressor(DominantEncoder(input_matrix), DecisionTreeRegressor__max_depth=1, DecisionTreeRegressor__min_samples_leaf=6, DecisionTreeRegressor__min_samples_split=20)

Optimization Progress:  50%|████▉     | 1295/2600 [05:54<07:46,  2.80pipeline/s]
                                                                                
Test R^2 = 0.00042500148831081663,	Difference Score = 12.898175361268027,	Pipeline: DecisionTreeRegressor(FeatureEncodingFrequencySelector(FeatureEncodingFrequencySelector(RecessiveEncoder(DominantEncoder(input_matrix)), FeatureEncodingFrequencySelector__threshold=0.0), FeatureEncodingFrequencySelector__threshold=0.35), DecisionTreeRegressor__max_depth=1, DecisionTreeRegressor__min_samples_leaf=4, DecisionTreeRegressor__min_samples_split=16)

Optimization Progress:  50%|████▉     | 1295/2600 [05:54<07:46,  2.80pipeline/s]

**************************************************************************************************

Entered Generation:  13

Generation 13 - Current Pareto Front:

Optimization Progress:  54%|█████▎    | 1395/2600 [06:23<05:01,  3.99pipeline/s]
                                                                                
Test R^2 = 0.09662431392417525,	Difference Score = 1.487151572465405,	Pipeline: RandomForestRegressor(HeterosisEncoder(input_matrix), RandomForestRegressor__bootstrap=False, RandomForestRegressor__max_features=0.2, RandomForestRegressor__min_samples_leaf=7, RandomForestRegressor__min_samples_split=6, RandomForestRegressor__n_estimators=100)

Optimization Progress:  54%|█████▎    | 1395/2600 [06:23<05:01,  3.99pipeline/s]
                                                                                
Test R^2 = 0.09444352488123198,	Difference Score = 1.5254840742936773,	Pipeline: RandomForestRegressor(HeterosisEncoder(HeterosisEncoder(input_matrix)), RandomForestRegressor__bootstrap=False, RandomForestRegressor__max_features=0.2, RandomForestRegressor__min_samples_leaf=8, RandomForestRegressor__min_samples_split=6, RandomForestRegressor__n_estimators=100)

Optimization Progress:  54%|█████▎    | 1395/2600 [06:23<05:01,  3.99pipeline/s]
                                                                                
Test R^2 = 0.09095607810725814,	Difference Score = 1.5525321984322922,	Pipeline: RandomForestRegressor(HeterosisEncoder(input_matrix), RandomForestRegressor__bootstrap=False, RandomForestRegressor__max_features=0.2, RandomForestRegressor__min_samples_leaf=9, RandomForestRegressor__min_samples_split=6, RandomForestRegressor__n_estimators=100)

Optimization Progress:  54%|█████▎    | 1395/2600 [06:23<05:01,  3.99pipeline/s]
                                                                                
Test R^2 = 0.09054360431825592,	Difference Score = 1.5920926097402983,	Pipeline: RandomForestRegressor(HeterosisEncoder(input_matrix), RandomForestRegressor__bootstrap=False, RandomForestRegressor__max_features=0.2, RandomForestRegressor__min_samples_leaf=10, RandomForestRegressor__min_samples_split=6, RandomForestRegressor__n_estimators=100)

Optimization Progress:  54%|█████▎    | 1395/2600 [06:23<05:01,  3.99pipeline/s]
                                                                                
Test R^2 = 0.08742478528403252,	Difference Score = 1.7027298671003146,	Pipeline: RandomForestRegressor(OverDominanceEncoder(HeterosisEncoder(input_matrix)), RandomForestRegressor__bootstrap=False, RandomForestRegressor__max_features=0.2, RandomForestRegressor__min_samples_leaf=14, RandomForestRegressor__min_samples_split=6, RandomForestRegressor__n_estimators=100)

Optimization Progress:  54%|█████▎    | 1395/2600 [06:23<05:01,  3.99pipeline/s]
                                                                                
Test R^2 = 0.08485732686449932,	Difference Score = 1.7524363760952617,	Pipeline: RandomForestRegressor(HeterosisEncoder(input_matrix), RandomForestRegressor__bootstrap=True, RandomForestRegressor__max_features=0.2, RandomForestRegressor__min_samples_leaf=10, RandomForestRegressor__min_samples_split=6, RandomForestRegressor__n_estimators=100)

Optimization Progress:  54%|█████▎    | 1395/2600 [06:23<05:01,  3.99pipeline/s]
                                                                                
Test R^2 = 0.08476114279719638,	Difference Score = 1.7775736039961396,	Pipeline: RandomForestRegressor(HeterosisEncoder(HeterosisEncoder(input_matrix)), RandomForestRegressor__bootstrap=False, RandomForestRegressor__max_features=0.2, RandomForestRegressor__min_samples_leaf=17, RandomForestRegressor__min_samples_split=6, RandomForestRegressor__n_estimators=100)

Optimization Progress:  54%|█████▎    | 1395/2600 [06:23<05:01,  3.99pipeline/s]
                                                                                
Test R^2 = 0.07985075545142217,	Difference Score = 1.8248141595422283,	Pipeline: RandomForestRegressor(HeterosisEncoder(input_matrix), RandomForestRegressor__bootstrap=True, RandomForestRegressor__max_features=0.3, RandomForestRegressor__min_samples_leaf=17, RandomForestRegressor__min_samples_split=6, RandomForestRegressor__n_estimators=100)

Optimization Progress:  54%|█████▎    | 1395/2600 [06:23<05:01,  3.99pipeline/s]
                                                                                
Test R^2 = 0.0794722993174225,	Difference Score = 1.8471658755567488,	Pipeline: RandomForestRegressor(HeterosisEncoder(input_matrix), RandomForestRegressor__bootstrap=True, RandomForestRegressor__max_features=0.25, RandomForestRegressor__min_samples_leaf=16, RandomForestRegressor__min_samples_split=6, RandomForestRegressor__n_estimators=100)

Optimization Progress:  54%|█████▎    | 1395/2600 [06:23<05:01,  3.99pipeline/s]
                                                                                
Test R^2 = 0.07675202657856484,	Difference Score = 1.9262918893733907,	Pipeline: RandomForestRegressor(HeterosisEncoder(input_matrix), RandomForestRegressor__bootstrap=True, RandomForestRegressor__max_features=0.2, RandomForestRegressor__min_samples_leaf=16, RandomForestRegressor__min_samples_split=6, RandomForestRegressor__n_estimators=100)

Optimization Progress:  54%|█████▎    | 1395/2600 [06:23<05:01,  3.99pipeline/s]
                                                                                
Test R^2 = 0.0755010920507786,	Difference Score = 1.9355121752887272,	Pipeline: RandomForestRegressor(HeterosisEncoder(HeterosisEncoder(input_matrix)), RandomForestRegressor__bootstrap=True, RandomForestRegressor__max_features=0.2, RandomForestRegressor__min_samples_leaf=17, RandomForestRegressor__min_samples_split=6, RandomForestRegressor__n_estimators=100)

Optimization Progress:  54%|█████▎    | 1395/2600 [06:23<05:01,  3.99pipeline/s]
                                                                                
Test R^2 = 0.07469131103856008,	Difference Score = 1.93839752212427,	Pipeline: RandomForestRegressor(VarianceThreshold(UnderDominanceEncoder(RecessiveEncoder(HeterosisEncoder(input_matrix))), VarianceThreshold__threshold=0.15), RandomForestRegressor__bootstrap=True, RandomForestRegressor__max_features=0.2, RandomForestRegressor__min_samples_leaf=17, RandomForestRegressor__min_samples_split=16, RandomForestRegressor__n_estimators=100)

Optimization Progress:  54%|█████▎    | 1395/2600 [06:23<05:01,  3.99pipeline/s]
                                                                                
Test R^2 = 0.07240378015827709,	Difference Score = 2.0140804029706474,	Pipeline: RandomForestRegressor(HeterosisEncoder(input_matrix), RandomForestRegressor__bootstrap=True, RandomForestRegressor__max_features=0.15000000000000002, RandomForestRegressor__min_samples_leaf=15, RandomForestRegressor__min_samples_split=4, RandomForestRegressor__n_estimators=100)

Optimization Progress:  54%|█████▎    | 1395/2600 [06:23<05:01,  3.99pipeline/s]
                                                                                
Test R^2 = 0.06969535441044472,	Difference Score = 2.1738212681367823,	Pipeline: RandomForestRegressor(SelectPercentile(HeterosisEncoder(input_matrix), SelectPercentile__percentile=65), RandomForestRegressor__bootstrap=True, RandomForestRegressor__max_features=0.1, RandomForestRegressor__min_samples_leaf=16, RandomForestRegressor__min_samples_split=6, RandomForestRegressor__n_estimators=100)

Optimization Progress:  54%|█████▎    | 1395/2600 [06:23<05:01,  3.99pipeline/s]
                                                                                
Test R^2 = 0.06915473214122525,	Difference Score = 2.215626876913694,	Pipeline: RandomForestRegressor(SelectPercentile(HeterosisEncoder(input_matrix), SelectPercentile__percentile=65), RandomForestRegressor__bootstrap=True, RandomForestRegressor__max_features=0.1, RandomForestRegressor__min_samples_leaf=17, RandomForestRegressor__min_samples_split=6, RandomForestRegressor__n_estimators=100)

Optimization Progress:  54%|█████▎    | 1395/2600 [06:23<05:01,  3.99pipeline/s]
                                                                                
Test R^2 = 0.05639956802382773,	Difference Score = 2.4410110726715066,	Pipeline: RandomForestRegressor(FeatureEncodingFrequencySelector(RecessiveEncoder(UnderDominanceEncoder(SelectPercentile(input_matrix, SelectPercentile__percentile=35))), FeatureEncodingFrequencySelector__threshold=0.1), RandomForestRegressor__bootstrap=True, RandomForestRegressor__max_features=0.45, RandomForestRegressor__min_samples_leaf=19, RandomForestRegressor__min_samples_split=14, RandomForestRegressor__n_estimators=100)

Optimization Progress:  54%|█████▎    | 1395/2600 [06:23<05:01,  3.99pipeline/s]
                                                                                
Test R^2 = 0.03450960283100901,	Difference Score = 2.467780745273348,	Pipeline: RandomForestRegressor(FeatureEncodingFrequencySelector(UnderDominanceEncoder(SelectPercentile(input_matrix, SelectPercentile__percentile=35)), FeatureEncodingFrequencySelector__threshold=0.1), RandomForestRegressor__bootstrap=True, RandomForestRegressor__max_features=0.45, RandomForestRegressor__min_samples_leaf=19, RandomForestRegressor__min_samples_split=14, RandomForestRegressor__n_estimators=100)

Optimization Progress:  54%|█████▎    | 1395/2600 [06:23<05:01,  3.99pipeline/s]
                                                                                
Test R^2 = 0.03382748612038711,	Difference Score = 3.796257357390801,	Pipeline: DecisionTreeRegressor(OverDominanceEncoder(SelectPercentile(input_matrix, SelectPercentile__percentile=30)), DecisionTreeRegressor__max_depth=2, DecisionTreeRegressor__min_samples_leaf=5, DecisionTreeRegressor__min_samples_split=17)

Optimization Progress:  54%|█████▎    | 1395/2600 [06:23<05:01,  3.99pipeline/s]
                                                                                
Test R^2 = 0.009621863917081974,	Difference Score = 4.729251744640857,	Pipeline: DecisionTreeRegressor(VarianceThreshold(FeatureEncodingFrequencySelector(DominantEncoder(input_matrix), FeatureEncodingFrequencySelector__threshold=0.15), VarianceThreshold__threshold=0.1), DecisionTreeRegressor__max_depth=2, DecisionTreeRegressor__min_samples_leaf=11, DecisionTreeRegressor__min_samples_split=7)

Optimization Progress:  54%|█████▎    | 1395/2600 [06:23<05:01,  3.99pipeline/s]
                                                                                
Test R^2 = 0.007829658668662587,	Difference Score = 5.689987974485924,	Pipeline: DecisionTreeRegressor(DominantEncoder(input_matrix), DecisionTreeRegressor__max_depth=1, DecisionTreeRegressor__min_samples_leaf=6, DecisionTreeRegressor__min_samples_split=20)

Optimization Progress:  54%|█████▎    | 1395/2600 [06:23<05:01,  3.99pipeline/s]
                                                                                
Test R^2 = 0.00042500148831081663,	Difference Score = 12.898175361268027,	Pipeline: DecisionTreeRegressor(FeatureEncodingFrequencySelector(FeatureEncodingFrequencySelector(RecessiveEncoder(DominantEncoder(input_matrix)), FeatureEncodingFrequencySelector__threshold=0.0), FeatureEncodingFrequencySelector__threshold=0.35), DecisionTreeRegressor__max_depth=1, DecisionTreeRegressor__min_samples_leaf=4, DecisionTreeRegressor__min_samples_split=16)

Optimization Progress:  54%|█████▎    | 1395/2600 [06:23<05:01,  3.99pipeline/s]

**************************************************************************************************

Entered Generation:  14

Generation 14 - Current Pareto Front:

Optimization Progress:  57%|█████▊    | 1495/2600 [06:45<02:42,  6.78pipeline/s]
                                                                                
Test R^2 = 0.09662431392417525,	Difference Score = 1.487151572465405,	Pipeline: RandomForestRegressor(HeterosisEncoder(input_matrix), RandomForestRegressor__bootstrap=False, RandomForestRegressor__max_features=0.2, RandomForestRegressor__min_samples_leaf=7, RandomForestRegressor__min_samples_split=6, RandomForestRegressor__n_estimators=100)

Optimization Progress:  57%|█████▊    | 1495/2600 [06:45<02:42,  6.78pipeline/s]
                                                                                
Test R^2 = 0.09444352488123198,	Difference Score = 1.5254840742936773,	Pipeline: RandomForestRegressor(HeterosisEncoder(HeterosisEncoder(input_matrix)), RandomForestRegressor__bootstrap=False, RandomForestRegressor__max_features=0.2, RandomForestRegressor__min_samples_leaf=8, RandomForestRegressor__min_samples_split=6, RandomForestRegressor__n_estimators=100)

Optimization Progress:  57%|█████▊    | 1495/2600 [06:45<02:42,  6.78pipeline/s]
                                                                                
Test R^2 = 0.09327582346357821,	Difference Score = 1.6077667117347354,	Pipeline: RandomForestRegressor(VarianceThreshold(RecessiveEncoder(HeterosisEncoder(input_matrix)), VarianceThreshold__threshold=0.1), RandomForestRegressor__bootstrap=True, RandomForestRegressor__max_features=0.2, RandomForestRegressor__min_samples_leaf=5, RandomForestRegressor__min_samples_split=16, RandomForestRegressor__n_estimators=100)

Optimization Progress:  57%|█████▊    | 1495/2600 [06:45<02:42,  6.78pipeline/s]
                                                                                
Test R^2 = 0.09019009320556959,	Difference Score = 1.665991853949382,	Pipeline: RandomForestRegressor(HeterosisEncoder(input_matrix), RandomForestRegressor__bootstrap=False, RandomForestRegressor__max_features=0.2, RandomForestRegressor__min_samples_leaf=12, RandomForestRegressor__min_samples_split=14, RandomForestRegressor__n_estimators=100)

Optimization Progress:  57%|█████▊    | 1495/2600 [06:45<02:42,  6.78pipeline/s]
                                                                                
Test R^2 = 0.08742478528403252,	Difference Score = 1.7027298671003146,	Pipeline: RandomForestRegressor(OverDominanceEncoder(HeterosisEncoder(input_matrix)), RandomForestRegressor__bootstrap=False, RandomForestRegressor__max_features=0.2, RandomForestRegressor__min_samples_leaf=14, RandomForestRegressor__min_samples_split=6, RandomForestRegressor__n_estimators=100)

Optimization Progress:  57%|█████▊    | 1495/2600 [06:45<02:42,  6.78pipeline/s]
                                                                                
Test R^2 = 0.08485732686449932,	Difference Score = 1.7524363760952617,	Pipeline: RandomForestRegressor(HeterosisEncoder(input_matrix), RandomForestRegressor__bootstrap=True, RandomForestRegressor__max_features=0.2, RandomForestRegressor__min_samples_leaf=10, RandomForestRegressor__min_samples_split=6, RandomForestRegressor__n_estimators=100)

Optimization Progress:  57%|█████▊    | 1495/2600 [06:45<02:42,  6.78pipeline/s]
                                                                                
Test R^2 = 0.08476114279719638,	Difference Score = 1.7775736039961396,	Pipeline: RandomForestRegressor(HeterosisEncoder(HeterosisEncoder(input_matrix)), RandomForestRegressor__bootstrap=False, RandomForestRegressor__max_features=0.2, RandomForestRegressor__min_samples_leaf=17, RandomForestRegressor__min_samples_split=6, RandomForestRegressor__n_estimators=100)

Optimization Progress:  57%|█████▊    | 1495/2600 [06:45<02:42,  6.78pipeline/s]
                                                                                
Test R^2 = 0.08171570044322474,	Difference Score = 1.8812330061152653,	Pipeline: RandomForestRegressor(HeterosisEncoder(input_matrix), RandomForestRegressor__bootstrap=True, RandomForestRegressor__max_features=0.2, RandomForestRegressor__min_samples_leaf=14, RandomForestRegressor__min_samples_split=6, RandomForestRegressor__n_estimators=100)

Optimization Progress:  57%|█████▊    | 1495/2600 [06:45<02:42,  6.78pipeline/s]
                                                                                
Test R^2 = 0.07675202657856484,	Difference Score = 1.9262918893733907,	Pipeline: RandomForestRegressor(HeterosisEncoder(input_matrix), RandomForestRegressor__bootstrap=True, RandomForestRegressor__max_features=0.2, RandomForestRegressor__min_samples_leaf=16, RandomForestRegressor__min_samples_split=6, RandomForestRegressor__n_estimators=100)

Optimization Progress:  57%|█████▊    | 1495/2600 [06:45<02:42,  6.78pipeline/s]
                                                                                
Test R^2 = 0.076348440933096,	Difference Score = 2.0098799436914794,	Pipeline: RandomForestRegressor(HeterosisEncoder(SelectPercentile(HeterosisEncoder(input_matrix), SelectPercentile__percentile=75)), RandomForestRegressor__bootstrap=True, RandomForestRegressor__max_features=0.3, RandomForestRegressor__min_samples_leaf=17, RandomForestRegressor__min_samples_split=6, RandomForestRegressor__n_estimators=100)

Optimization Progress:  57%|█████▊    | 1495/2600 [06:45<02:42,  6.78pipeline/s]
                                                                                
Test R^2 = 0.07240378015827709,	Difference Score = 2.0140804029706474,	Pipeline: RandomForestRegressor(HeterosisEncoder(input_matrix), RandomForestRegressor__bootstrap=True, RandomForestRegressor__max_features=0.15000000000000002, RandomForestRegressor__min_samples_leaf=15, RandomForestRegressor__min_samples_split=4, RandomForestRegressor__n_estimators=100)

Optimization Progress:  57%|█████▊    | 1495/2600 [06:45<02:42,  6.78pipeline/s]
                                                                                
Test R^2 = 0.06969535441044472,	Difference Score = 2.1738212681367823,	Pipeline: RandomForestRegressor(SelectPercentile(HeterosisEncoder(input_matrix), SelectPercentile__percentile=65), RandomForestRegressor__bootstrap=True, RandomForestRegressor__max_features=0.1, RandomForestRegressor__min_samples_leaf=16, RandomForestRegressor__min_samples_split=6, RandomForestRegressor__n_estimators=100)

Optimization Progress:  57%|█████▊    | 1495/2600 [06:45<02:42,  6.78pipeline/s]
                                                                                
Test R^2 = 0.06915473214122525,	Difference Score = 2.215626876913694,	Pipeline: RandomForestRegressor(SelectPercentile(HeterosisEncoder(input_matrix), SelectPercentile__percentile=65), RandomForestRegressor__bootstrap=True, RandomForestRegressor__max_features=0.1, RandomForestRegressor__min_samples_leaf=17, RandomForestRegressor__min_samples_split=6, RandomForestRegressor__n_estimators=100)

Optimization Progress:  57%|█████▊    | 1495/2600 [06:45<02:42,  6.78pipeline/s]
                                                                                
Test R^2 = 0.05897543354717327,	Difference Score = 2.674137418233395,	Pipeline: RandomForestRegressor(FeatureEncodingFrequencySelector(SelectPercentile(RecessiveEncoder(UnderDominanceEncoder(SelectPercentile(input_matrix, SelectPercentile__percentile=35))), SelectPercentile__percentile=95), FeatureEncodingFrequencySelector__threshold=0.1), RandomForestRegressor__bootstrap=True, RandomForestRegressor__max_features=0.45, RandomForestRegressor__min_samples_leaf=19, RandomForestRegressor__min_samples_split=14, RandomForestRegressor__n_estimators=100)

Optimization Progress:  57%|█████▊    | 1495/2600 [06:45<02:42,  6.78pipeline/s]
                                                                                
Test R^2 = 0.03382748612038711,	Difference Score = 3.796257357390801,	Pipeline: DecisionTreeRegressor(OverDominanceEncoder(SelectPercentile(input_matrix, SelectPercentile__percentile=30)), DecisionTreeRegressor__max_depth=2, DecisionTreeRegressor__min_samples_leaf=5, DecisionTreeRegressor__min_samples_split=17)

Optimization Progress:  57%|█████▊    | 1495/2600 [06:45<02:42,  6.78pipeline/s]
                                                                                
Test R^2 = 0.009621863917081974,	Difference Score = 4.729251744640857,	Pipeline: DecisionTreeRegressor(VarianceThreshold(FeatureEncodingFrequencySelector(DominantEncoder(input_matrix), FeatureEncodingFrequencySelector__threshold=0.15), VarianceThreshold__threshold=0.1), DecisionTreeRegressor__max_depth=2, DecisionTreeRegressor__min_samples_leaf=11, DecisionTreeRegressor__min_samples_split=7)

Optimization Progress:  57%|█████▊    | 1495/2600 [06:45<02:42,  6.78pipeline/s]
                                                                                
Test R^2 = 0.007829658668662587,	Difference Score = 5.689987974485924,	Pipeline: DecisionTreeRegressor(DominantEncoder(input_matrix), DecisionTreeRegressor__max_depth=1, DecisionTreeRegressor__min_samples_leaf=6, DecisionTreeRegressor__min_samples_split=20)

Optimization Progress:  57%|█████▊    | 1495/2600 [06:45<02:42,  6.78pipeline/s]
                                                                                
Test R^2 = 0.00042500148831081663,	Difference Score = 12.898175361268027,	Pipeline: DecisionTreeRegressor(FeatureEncodingFrequencySelector(FeatureEncodingFrequencySelector(RecessiveEncoder(DominantEncoder(input_matrix)), FeatureEncodingFrequencySelector__threshold=0.0), FeatureEncodingFrequencySelector__threshold=0.35), DecisionTreeRegressor__max_depth=1, DecisionTreeRegressor__min_samples_leaf=4, DecisionTreeRegressor__min_samples_split=16)

Optimization Progress:  57%|█████▊    | 1495/2600 [06:45<02:42,  6.78pipeline/s]

**************************************************************************************************

Entered Generation:  15

                                                                                
Generation 15 - Current Pareto Front:

Optimization Progress:  61%|██████▏   | 1595/2600 [07:00<02:30,  6.70pipeline/s]
                                                                                
Test R^2 = 0.09662431392417525,	Difference Score = 1.487151572465405,	Pipeline: RandomForestRegressor(HeterosisEncoder(input_matrix), RandomForestRegressor__bootstrap=False, RandomForestRegressor__max_features=0.2, RandomForestRegressor__min_samples_leaf=7, RandomForestRegressor__min_samples_split=6, RandomForestRegressor__n_estimators=100)

Optimization Progress:  61%|██████▏   | 1595/2600 [07:00<02:30,  6.70pipeline/s]
                                                                                
Test R^2 = 0.09444352488123198,	Difference Score = 1.5254840742936773,	Pipeline: RandomForestRegressor(HeterosisEncoder(HeterosisEncoder(input_matrix)), RandomForestRegressor__bootstrap=False, RandomForestRegressor__max_features=0.2, RandomForestRegressor__min_samples_leaf=8, RandomForestRegressor__min_samples_split=6, RandomForestRegressor__n_estimators=100)

Optimization Progress:  61%|██████▏   | 1595/2600 [07:00<02:30,  6.70pipeline/s]
                                                                                
Test R^2 = 0.09327582346357821,	Difference Score = 1.6077667117347354,	Pipeline: RandomForestRegressor(VarianceThreshold(RecessiveEncoder(HeterosisEncoder(input_matrix)), VarianceThreshold__threshold=0.1), RandomForestRegressor__bootstrap=True, RandomForestRegressor__max_features=0.2, RandomForestRegressor__min_samples_leaf=5, RandomForestRegressor__min_samples_split=16, RandomForestRegressor__n_estimators=100)

Optimization Progress:  61%|██████▏   | 1595/2600 [07:00<02:30,  6.70pipeline/s]
                                                                                
Test R^2 = 0.09019009320556959,	Difference Score = 1.665991853949382,	Pipeline: RandomForestRegressor(HeterosisEncoder(input_matrix), RandomForestRegressor__bootstrap=False, RandomForestRegressor__max_features=0.2, RandomForestRegressor__min_samples_leaf=12, RandomForestRegressor__min_samples_split=14, RandomForestRegressor__n_estimators=100)

Optimization Progress:  61%|██████▏   | 1595/2600 [07:00<02:30,  6.70pipeline/s]
                                                                                
Test R^2 = 0.08742478528403252,	Difference Score = 1.7027298671003146,	Pipeline: RandomForestRegressor(OverDominanceEncoder(HeterosisEncoder(input_matrix)), RandomForestRegressor__bootstrap=False, RandomForestRegressor__max_features=0.2, RandomForestRegressor__min_samples_leaf=14, RandomForestRegressor__min_samples_split=6, RandomForestRegressor__n_estimators=100)

Optimization Progress:  61%|██████▏   | 1595/2600 [07:00<02:30,  6.70pipeline/s]
                                                                                
Test R^2 = 0.08485732686449932,	Difference Score = 1.7524363760952617,	Pipeline: RandomForestRegressor(HeterosisEncoder(input_matrix), RandomForestRegressor__bootstrap=True, RandomForestRegressor__max_features=0.2, RandomForestRegressor__min_samples_leaf=10, RandomForestRegressor__min_samples_split=6, RandomForestRegressor__n_estimators=100)

Optimization Progress:  61%|██████▏   | 1595/2600 [07:00<02:30,  6.70pipeline/s]
                                                                                
Test R^2 = 0.08476114279719638,	Difference Score = 1.7775736039961396,	Pipeline: RandomForestRegressor(HeterosisEncoder(HeterosisEncoder(input_matrix)), RandomForestRegressor__bootstrap=False, RandomForestRegressor__max_features=0.2, RandomForestRegressor__min_samples_leaf=17, RandomForestRegressor__min_samples_split=6, RandomForestRegressor__n_estimators=100)

Optimization Progress:  61%|██████▏   | 1595/2600 [07:00<02:30,  6.70pipeline/s]
                                                                                
Test R^2 = 0.08264195889496895,	Difference Score = 1.7890191022228614,	Pipeline: RandomForestRegressor(HeterosisEncoder(input_matrix), RandomForestRegressor__bootstrap=True, RandomForestRegressor__max_features=0.2, RandomForestRegressor__min_samples_leaf=11, RandomForestRegressor__min_samples_split=6, RandomForestRegressor__n_estimators=100)

Optimization Progress:  61%|██████▏   | 1595/2600 [07:00<02:30,  6.70pipeline/s]
                                                                                
Test R^2 = 0.08171570044322474,	Difference Score = 1.8812330061152653,	Pipeline: RandomForestRegressor(HeterosisEncoder(input_matrix), RandomForestRegressor__bootstrap=True, RandomForestRegressor__max_features=0.2, RandomForestRegressor__min_samples_leaf=14, RandomForestRegressor__min_samples_split=6, RandomForestRegressor__n_estimators=100)

Optimization Progress:  61%|██████▏   | 1595/2600 [07:00<02:30,  6.70pipeline/s]
                                                                                
Test R^2 = 0.07675202657856484,	Difference Score = 1.9262918893733907,	Pipeline: RandomForestRegressor(HeterosisEncoder(input_matrix), RandomForestRegressor__bootstrap=True, RandomForestRegressor__max_features=0.2, RandomForestRegressor__min_samples_leaf=16, RandomForestRegressor__min_samples_split=6, RandomForestRegressor__n_estimators=100)

Optimization Progress:  61%|██████▏   | 1595/2600 [07:00<02:30,  6.70pipeline/s]
                                                                                
Test R^2 = 0.076348440933096,	Difference Score = 2.0098799436914794,	Pipeline: RandomForestRegressor(HeterosisEncoder(SelectPercentile(HeterosisEncoder(input_matrix), SelectPercentile__percentile=75)), RandomForestRegressor__bootstrap=True, RandomForestRegressor__max_features=0.3, RandomForestRegressor__min_samples_leaf=17, RandomForestRegressor__min_samples_split=6, RandomForestRegressor__n_estimators=100)

Optimization Progress:  61%|██████▏   | 1595/2600 [07:00<02:30,  6.70pipeline/s]
                                                                                
Test R^2 = 0.07240378015827709,	Difference Score = 2.0140804029706474,	Pipeline: RandomForestRegressor(HeterosisEncoder(input_matrix), RandomForestRegressor__bootstrap=True, RandomForestRegressor__max_features=0.15000000000000002, RandomForestRegressor__min_samples_leaf=15, RandomForestRegressor__min_samples_split=4, RandomForestRegressor__n_estimators=100)

Optimization Progress:  61%|██████▏   | 1595/2600 [07:00<02:30,  6.70pipeline/s]
                                                                                
Test R^2 = 0.06969535441044472,	Difference Score = 2.1738212681367823,	Pipeline: RandomForestRegressor(SelectPercentile(HeterosisEncoder(input_matrix), SelectPercentile__percentile=65), RandomForestRegressor__bootstrap=True, RandomForestRegressor__max_features=0.1, RandomForestRegressor__min_samples_leaf=16, RandomForestRegressor__min_samples_split=6, RandomForestRegressor__n_estimators=100)

Optimization Progress:  61%|██████▏   | 1595/2600 [07:00<02:30,  6.70pipeline/s]
                                                                                
Test R^2 = 0.06915473214122525,	Difference Score = 2.215626876913694,	Pipeline: RandomForestRegressor(SelectPercentile(HeterosisEncoder(input_matrix), SelectPercentile__percentile=65), RandomForestRegressor__bootstrap=True, RandomForestRegressor__max_features=0.1, RandomForestRegressor__min_samples_leaf=17, RandomForestRegressor__min_samples_split=6, RandomForestRegressor__n_estimators=100)

Optimization Progress:  61%|██████▏   | 1595/2600 [07:00<02:30,  6.70pipeline/s]
                                                                                
Test R^2 = 0.05897543354717327,	Difference Score = 2.674137418233395,	Pipeline: RandomForestRegressor(FeatureEncodingFrequencySelector(SelectPercentile(RecessiveEncoder(UnderDominanceEncoder(SelectPercentile(input_matrix, SelectPercentile__percentile=35))), SelectPercentile__percentile=95), FeatureEncodingFrequencySelector__threshold=0.1), RandomForestRegressor__bootstrap=True, RandomForestRegressor__max_features=0.45, RandomForestRegressor__min_samples_leaf=19, RandomForestRegressor__min_samples_split=14, RandomForestRegressor__n_estimators=100)

Optimization Progress:  61%|██████▏   | 1595/2600 [07:00<02:30,  6.70pipeline/s]
                                                                                
Test R^2 = 0.03382748612038711,	Difference Score = 3.796257357390801,	Pipeline: DecisionTreeRegressor(OverDominanceEncoder(SelectPercentile(input_matrix, SelectPercentile__percentile=30)), DecisionTreeRegressor__max_depth=2, DecisionTreeRegressor__min_samples_leaf=5, DecisionTreeRegressor__min_samples_split=17)

Optimization Progress:  61%|██████▏   | 1595/2600 [07:00<02:30,  6.70pipeline/s]
                                                                                
Test R^2 = 0.009621863917081974,	Difference Score = 4.729251744640857,	Pipeline: DecisionTreeRegressor(VarianceThreshold(FeatureEncodingFrequencySelector(DominantEncoder(input_matrix), FeatureEncodingFrequencySelector__threshold=0.15), VarianceThreshold__threshold=0.1), DecisionTreeRegressor__max_depth=2, DecisionTreeRegressor__min_samples_leaf=11, DecisionTreeRegressor__min_samples_split=7)

Optimization Progress:  61%|██████▏   | 1595/2600 [07:00<02:30,  6.70pipeline/s]
                                                                                
Test R^2 = 0.007829658668662587,	Difference Score = 5.689987974485924,	Pipeline: DecisionTreeRegressor(DominantEncoder(input_matrix), DecisionTreeRegressor__max_depth=1, DecisionTreeRegressor__min_samples_leaf=6, DecisionTreeRegressor__min_samples_split=20)

Optimization Progress:  61%|██████▏   | 1595/2600 [07:00<02:30,  6.70pipeline/s]
                                                                                
Test R^2 = 0.00042500148831081663,	Difference Score = 12.898175361268027,	Pipeline: DecisionTreeRegressor(FeatureEncodingFrequencySelector(FeatureEncodingFrequencySelector(RecessiveEncoder(DominantEncoder(input_matrix)), FeatureEncodingFrequencySelector__threshold=0.0), FeatureEncodingFrequencySelector__threshold=0.35), DecisionTreeRegressor__max_depth=1, DecisionTreeRegressor__min_samples_leaf=4, DecisionTreeRegressor__min_samples_split=16)

Optimization Progress:  61%|██████▏   | 1595/2600 [07:00<02:30,  6.70pipeline/s]

**************************************************************************************************

Entered Generation:  16


Generation 16 - Current Pareto Front:

Optimization Progress:  65%|██████▌   | 1694/2600 [07:14<01:33,  9.66pipeline/s]
                                                                                
Test R^2 = 0.09662431392417525,	Difference Score = 1.487151572465405,	Pipeline: RandomForestRegressor(HeterosisEncoder(input_matrix), RandomForestRegressor__bootstrap=False, RandomForestRegressor__max_features=0.2, RandomForestRegressor__min_samples_leaf=7, RandomForestRegressor__min_samples_split=6, RandomForestRegressor__n_estimators=100)

Optimization Progress:  65%|██████▌   | 1694/2600 [07:14<01:33,  9.66pipeline/s]
                                                                                
Test R^2 = 0.09444352488123198,	Difference Score = 1.5254840742936773,	Pipeline: RandomForestRegressor(HeterosisEncoder(HeterosisEncoder(input_matrix)), RandomForestRegressor__bootstrap=False, RandomForestRegressor__max_features=0.2, RandomForestRegressor__min_samples_leaf=8, RandomForestRegressor__min_samples_split=6, RandomForestRegressor__n_estimators=100)

Optimization Progress:  65%|██████▌   | 1694/2600 [07:14<01:33,  9.66pipeline/s]
                                                                                
Test R^2 = 0.09352089880933445,	Difference Score = 1.549781433390869,	Pipeline: RandomForestRegressor(HeterosisEncoder(HeterosisEncoder(input_matrix)), RandomForestRegressor__bootstrap=False, RandomForestRegressor__max_features=0.2, RandomForestRegressor__min_samples_leaf=8, RandomForestRegressor__min_samples_split=20, RandomForestRegressor__n_estimators=100)

Optimization Progress:  65%|██████▌   | 1694/2600 [07:14<01:33,  9.66pipeline/s]
                                                                                
Test R^2 = 0.09327582346357821,	Difference Score = 1.6077667117347354,	Pipeline: RandomForestRegressor(VarianceThreshold(RecessiveEncoder(HeterosisEncoder(input_matrix)), VarianceThreshold__threshold=0.1), RandomForestRegressor__bootstrap=True, RandomForestRegressor__max_features=0.2, RandomForestRegressor__min_samples_leaf=5, RandomForestRegressor__min_samples_split=16, RandomForestRegressor__n_estimators=100)

Optimization Progress:  65%|██████▌   | 1694/2600 [07:14<01:33,  9.66pipeline/s]
                                                                                
Test R^2 = 0.09019009320556959,	Difference Score = 1.665991853949382,	Pipeline: RandomForestRegressor(HeterosisEncoder(input_matrix), RandomForestRegressor__bootstrap=False, RandomForestRegressor__max_features=0.2, RandomForestRegressor__min_samples_leaf=12, RandomForestRegressor__min_samples_split=14, RandomForestRegressor__n_estimators=100)

Optimization Progress:  65%|██████▌   | 1694/2600 [07:14<01:33,  9.66pipeline/s]
                                                                                
Test R^2 = 0.08742478528403252,	Difference Score = 1.7027298671003146,	Pipeline: RandomForestRegressor(OverDominanceEncoder(HeterosisEncoder(input_matrix)), RandomForestRegressor__bootstrap=False, RandomForestRegressor__max_features=0.2, RandomForestRegressor__min_samples_leaf=14, RandomForestRegressor__min_samples_split=6, RandomForestRegressor__n_estimators=100)

Optimization Progress:  65%|██████▌   | 1694/2600 [07:14<01:33,  9.66pipeline/s]
                                                                                
Test R^2 = 0.08542760230684543,	Difference Score = 1.705320623641538,	Pipeline: RandomForestRegressor(UnderDominanceEncoder(HeterosisEncoder(input_matrix)), RandomForestRegressor__bootstrap=False, RandomForestRegressor__max_features=0.2, RandomForestRegressor__min_samples_leaf=14, RandomForestRegressor__min_samples_split=17, RandomForestRegressor__n_estimators=100)

Optimization Progress:  65%|██████▌   | 1694/2600 [07:14<01:33,  9.66pipeline/s]
                                                                                
Test R^2 = 0.08485732686449932,	Difference Score = 1.7524363760952617,	Pipeline: RandomForestRegressor(HeterosisEncoder(input_matrix), RandomForestRegressor__bootstrap=True, RandomForestRegressor__max_features=0.2, RandomForestRegressor__min_samples_leaf=10, RandomForestRegressor__min_samples_split=6, RandomForestRegressor__n_estimators=100)

Optimization Progress:  65%|██████▌   | 1694/2600 [07:14<01:33,  9.66pipeline/s]
                                                                                
Test R^2 = 0.08476114279719638,	Difference Score = 1.7775736039961396,	Pipeline: RandomForestRegressor(HeterosisEncoder(HeterosisEncoder(input_matrix)), RandomForestRegressor__bootstrap=False, RandomForestRegressor__max_features=0.2, RandomForestRegressor__min_samples_leaf=17, RandomForestRegressor__min_samples_split=6, RandomForestRegressor__n_estimators=100)

Optimization Progress:  65%|██████▌   | 1694/2600 [07:14<01:33,  9.66pipeline/s]
                                                                                
Test R^2 = 0.08264195889496895,	Difference Score = 1.7890191022228614,	Pipeline: RandomForestRegressor(HeterosisEncoder(input_matrix), RandomForestRegressor__bootstrap=True, RandomForestRegressor__max_features=0.2, RandomForestRegressor__min_samples_leaf=11, RandomForestRegressor__min_samples_split=6, RandomForestRegressor__n_estimators=100)

Optimization Progress:  65%|██████▌   | 1694/2600 [07:14<01:33,  9.66pipeline/s]
                                                                                
Test R^2 = 0.08171570044322474,	Difference Score = 1.8812330061152653,	Pipeline: RandomForestRegressor(HeterosisEncoder(input_matrix), RandomForestRegressor__bootstrap=True, RandomForestRegressor__max_features=0.2, RandomForestRegressor__min_samples_leaf=14, RandomForestRegressor__min_samples_split=6, RandomForestRegressor__n_estimators=100)

Optimization Progress:  65%|██████▌   | 1694/2600 [07:14<01:33,  9.66pipeline/s]
                                                                                
Test R^2 = 0.07852778493571955,	Difference Score = 2.029994262472428,	Pipeline: RandomForestRegressor(HeterosisEncoder(SelectPercentile(OverDominanceEncoder(HeterosisEncoder(input_matrix)), SelectPercentile__percentile=75)), RandomForestRegressor__bootstrap=True, RandomForestRegressor__max_features=0.3, RandomForestRegressor__min_samples_leaf=17, RandomForestRegressor__min_samples_split=6, RandomForestRegressor__n_estimators=100)

Optimization Progress:  65%|██████▌   | 1694/2600 [07:14<01:33,  9.66pipeline/s]
                                                                                
Test R^2 = 0.06969535441044472,	Difference Score = 2.1738212681367823,	Pipeline: RandomForestRegressor(SelectPercentile(HeterosisEncoder(input_matrix), SelectPercentile__percentile=65), RandomForestRegressor__bootstrap=True, RandomForestRegressor__max_features=0.1, RandomForestRegressor__min_samples_leaf=16, RandomForestRegressor__min_samples_split=6, RandomForestRegressor__n_estimators=100)

Optimization Progress:  65%|██████▌   | 1694/2600 [07:14<01:33,  9.66pipeline/s]
                                                                                
Test R^2 = 0.06915473214122525,	Difference Score = 2.215626876913694,	Pipeline: RandomForestRegressor(SelectPercentile(HeterosisEncoder(input_matrix), SelectPercentile__percentile=65), RandomForestRegressor__bootstrap=True, RandomForestRegressor__max_features=0.1, RandomForestRegressor__min_samples_leaf=17, RandomForestRegressor__min_samples_split=6, RandomForestRegressor__n_estimators=100)

Optimization Progress:  65%|██████▌   | 1694/2600 [07:14<01:33,  9.66pipeline/s]
                                                                                
Test R^2 = 0.05897543354717327,	Difference Score = 2.674137418233395,	Pipeline: RandomForestRegressor(FeatureEncodingFrequencySelector(SelectPercentile(RecessiveEncoder(UnderDominanceEncoder(SelectPercentile(input_matrix, SelectPercentile__percentile=35))), SelectPercentile__percentile=95), FeatureEncodingFrequencySelector__threshold=0.1), RandomForestRegressor__bootstrap=True, RandomForestRegressor__max_features=0.45, RandomForestRegressor__min_samples_leaf=19, RandomForestRegressor__min_samples_split=14, RandomForestRegressor__n_estimators=100)

Optimization Progress:  65%|██████▌   | 1694/2600 [07:14<01:33,  9.66pipeline/s]
                                                                                
Test R^2 = 0.03382748612038711,	Difference Score = 3.796257357390801,	Pipeline: DecisionTreeRegressor(OverDominanceEncoder(SelectPercentile(input_matrix, SelectPercentile__percentile=30)), DecisionTreeRegressor__max_depth=2, DecisionTreeRegressor__min_samples_leaf=5, DecisionTreeRegressor__min_samples_split=17)

Optimization Progress:  65%|██████▌   | 1694/2600 [07:14<01:33,  9.66pipeline/s]
                                                                                
Test R^2 = 0.009621863917081974,	Difference Score = 4.729251744640857,	Pipeline: DecisionTreeRegressor(VarianceThreshold(FeatureEncodingFrequencySelector(DominantEncoder(input_matrix), FeatureEncodingFrequencySelector__threshold=0.15), VarianceThreshold__threshold=0.1), DecisionTreeRegressor__max_depth=2, DecisionTreeRegressor__min_samples_leaf=11, DecisionTreeRegressor__min_samples_split=7)

Optimization Progress:  65%|██████▌   | 1694/2600 [07:14<01:33,  9.66pipeline/s]
                                                                                
Test R^2 = 0.007829658668662587,	Difference Score = 5.689987974485924,	Pipeline: DecisionTreeRegressor(DominantEncoder(input_matrix), DecisionTreeRegressor__max_depth=1, DecisionTreeRegressor__min_samples_leaf=6, DecisionTreeRegressor__min_samples_split=20)

Optimization Progress:  65%|██████▌   | 1694/2600 [07:14<01:33,  9.66pipeline/s]
                                                                                
Test R^2 = 0.00042500148831081663,	Difference Score = 12.898175361268027,	Pipeline: DecisionTreeRegressor(FeatureEncodingFrequencySelector(FeatureEncodingFrequencySelector(RecessiveEncoder(DominantEncoder(input_matrix)), FeatureEncodingFrequencySelector__threshold=0.0), FeatureEncodingFrequencySelector__threshold=0.35), DecisionTreeRegressor__max_depth=1, DecisionTreeRegressor__min_samples_leaf=4, DecisionTreeRegressor__min_samples_split=16)

Optimization Progress:  65%|██████▌   | 1694/2600 [07:14<01:33,  9.66pipeline/s]

**************************************************************************************************

Entered Generation:  17

Generation 17 - Current Pareto Front:

Optimization Progress:  69%|██████▉   | 1794/2600 [07:27<01:31,  8.80pipeline/s]
                                                                                
Test R^2 = 0.09662431392417525,	Difference Score = 1.487151572465405,	Pipeline: RandomForestRegressor(HeterosisEncoder(input_matrix), RandomForestRegressor__bootstrap=False, RandomForestRegressor__max_features=0.2, RandomForestRegressor__min_samples_leaf=7, RandomForestRegressor__min_samples_split=6, RandomForestRegressor__n_estimators=100)

Optimization Progress:  69%|██████▉   | 1794/2600 [07:27<01:31,  8.80pipeline/s]
                                                                                
Test R^2 = 0.09444352488123198,	Difference Score = 1.5254840742936773,	Pipeline: RandomForestRegressor(HeterosisEncoder(HeterosisEncoder(input_matrix)), RandomForestRegressor__bootstrap=False, RandomForestRegressor__max_features=0.2, RandomForestRegressor__min_samples_leaf=8, RandomForestRegressor__min_samples_split=6, RandomForestRegressor__n_estimators=100)

Optimization Progress:  69%|██████▉   | 1794/2600 [07:27<01:31,  8.80pipeline/s]
                                                                                
Test R^2 = 0.09352089880933445,	Difference Score = 1.549781433390869,	Pipeline: RandomForestRegressor(HeterosisEncoder(HeterosisEncoder(input_matrix)), RandomForestRegressor__bootstrap=False, RandomForestRegressor__max_features=0.2, RandomForestRegressor__min_samples_leaf=8, RandomForestRegressor__min_samples_split=20, RandomForestRegressor__n_estimators=100)

Optimization Progress:  69%|██████▉   | 1794/2600 [07:27<01:31,  8.80pipeline/s]
                                                                                
Test R^2 = 0.09327582346357821,	Difference Score = 1.6077667117347354,	Pipeline: RandomForestRegressor(VarianceThreshold(RecessiveEncoder(HeterosisEncoder(input_matrix)), VarianceThreshold__threshold=0.1), RandomForestRegressor__bootstrap=True, RandomForestRegressor__max_features=0.2, RandomForestRegressor__min_samples_leaf=5, RandomForestRegressor__min_samples_split=16, RandomForestRegressor__n_estimators=100)

Optimization Progress:  69%|██████▉   | 1794/2600 [07:27<01:31,  8.80pipeline/s]
                                                                                
Test R^2 = 0.09019009320556959,	Difference Score = 1.665991853949382,	Pipeline: RandomForestRegressor(HeterosisEncoder(input_matrix), RandomForestRegressor__bootstrap=False, RandomForestRegressor__max_features=0.2, RandomForestRegressor__min_samples_leaf=12, RandomForestRegressor__min_samples_split=14, RandomForestRegressor__n_estimators=100)

Optimization Progress:  69%|██████▉   | 1794/2600 [07:27<01:31,  8.80pipeline/s]
                                                                                
Test R^2 = 0.08742478528403252,	Difference Score = 1.7027298671003146,	Pipeline: RandomForestRegressor(OverDominanceEncoder(HeterosisEncoder(input_matrix)), RandomForestRegressor__bootstrap=False, RandomForestRegressor__max_features=0.2, RandomForestRegressor__min_samples_leaf=14, RandomForestRegressor__min_samples_split=6, RandomForestRegressor__n_estimators=100)

Optimization Progress:  69%|██████▉   | 1794/2600 [07:27<01:31,  8.80pipeline/s]
                                                                                
Test R^2 = 0.08542760230684543,	Difference Score = 1.705320623641538,	Pipeline: RandomForestRegressor(UnderDominanceEncoder(HeterosisEncoder(input_matrix)), RandomForestRegressor__bootstrap=False, RandomForestRegressor__max_features=0.2, RandomForestRegressor__min_samples_leaf=14, RandomForestRegressor__min_samples_split=17, RandomForestRegressor__n_estimators=100)

Optimization Progress:  69%|██████▉   | 1794/2600 [07:27<01:31,  8.80pipeline/s]
                                                                                
Test R^2 = 0.08485732686449932,	Difference Score = 1.7524363760952617,	Pipeline: RandomForestRegressor(HeterosisEncoder(input_matrix), RandomForestRegressor__bootstrap=True, RandomForestRegressor__max_features=0.2, RandomForestRegressor__min_samples_leaf=10, RandomForestRegressor__min_samples_split=6, RandomForestRegressor__n_estimators=100)

Optimization Progress:  69%|██████▉   | 1794/2600 [07:27<01:31,  8.80pipeline/s]
                                                                                
Test R^2 = 0.08476114279719638,	Difference Score = 1.7775736039961396,	Pipeline: RandomForestRegressor(HeterosisEncoder(HeterosisEncoder(input_matrix)), RandomForestRegressor__bootstrap=False, RandomForestRegressor__max_features=0.2, RandomForestRegressor__min_samples_leaf=17, RandomForestRegressor__min_samples_split=6, RandomForestRegressor__n_estimators=100)

Optimization Progress:  69%|██████▉   | 1794/2600 [07:27<01:31,  8.80pipeline/s]
                                                                                
Test R^2 = 0.08264195889496895,	Difference Score = 1.7890191022228614,	Pipeline: RandomForestRegressor(HeterosisEncoder(input_matrix), RandomForestRegressor__bootstrap=True, RandomForestRegressor__max_features=0.2, RandomForestRegressor__min_samples_leaf=11, RandomForestRegressor__min_samples_split=6, RandomForestRegressor__n_estimators=100)

Optimization Progress:  69%|██████▉   | 1794/2600 [07:27<01:31,  8.80pipeline/s]
                                                                                
Test R^2 = 0.08171570044322474,	Difference Score = 1.8812330061152653,	Pipeline: RandomForestRegressor(HeterosisEncoder(input_matrix), RandomForestRegressor__bootstrap=True, RandomForestRegressor__max_features=0.2, RandomForestRegressor__min_samples_leaf=14, RandomForestRegressor__min_samples_split=6, RandomForestRegressor__n_estimators=100)

Optimization Progress:  69%|██████▉   | 1794/2600 [07:27<01:31,  8.80pipeline/s]
                                                                                
Test R^2 = 0.07852778493571955,	Difference Score = 2.029994262472428,	Pipeline: RandomForestRegressor(HeterosisEncoder(SelectPercentile(OverDominanceEncoder(HeterosisEncoder(input_matrix)), SelectPercentile__percentile=75)), RandomForestRegressor__bootstrap=True, RandomForestRegressor__max_features=0.3, RandomForestRegressor__min_samples_leaf=17, RandomForestRegressor__min_samples_split=6, RandomForestRegressor__n_estimators=100)

Optimization Progress:  69%|██████▉   | 1794/2600 [07:27<01:31,  8.80pipeline/s]
                                                                                
Test R^2 = 0.06969535441044472,	Difference Score = 2.1738212681367823,	Pipeline: RandomForestRegressor(SelectPercentile(HeterosisEncoder(input_matrix), SelectPercentile__percentile=65), RandomForestRegressor__bootstrap=True, RandomForestRegressor__max_features=0.1, RandomForestRegressor__min_samples_leaf=16, RandomForestRegressor__min_samples_split=6, RandomForestRegressor__n_estimators=100)

Optimization Progress:  69%|██████▉   | 1794/2600 [07:27<01:31,  8.80pipeline/s]
                                                                                
Test R^2 = 0.06915473214122525,	Difference Score = 2.215626876913694,	Pipeline: RandomForestRegressor(SelectPercentile(HeterosisEncoder(input_matrix), SelectPercentile__percentile=65), RandomForestRegressor__bootstrap=True, RandomForestRegressor__max_features=0.1, RandomForestRegressor__min_samples_leaf=17, RandomForestRegressor__min_samples_split=6, RandomForestRegressor__n_estimators=100)

Optimization Progress:  69%|██████▉   | 1794/2600 [07:27<01:31,  8.80pipeline/s]
                                                                                
Test R^2 = 0.05897543354717327,	Difference Score = 2.674137418233395,	Pipeline: RandomForestRegressor(FeatureEncodingFrequencySelector(SelectPercentile(RecessiveEncoder(UnderDominanceEncoder(SelectPercentile(input_matrix, SelectPercentile__percentile=35))), SelectPercentile__percentile=95), FeatureEncodingFrequencySelector__threshold=0.1), RandomForestRegressor__bootstrap=True, RandomForestRegressor__max_features=0.45, RandomForestRegressor__min_samples_leaf=19, RandomForestRegressor__min_samples_split=14, RandomForestRegressor__n_estimators=100)

Optimization Progress:  69%|██████▉   | 1794/2600 [07:27<01:31,  8.80pipeline/s]
                                                                                
Test R^2 = 0.03382748612038711,	Difference Score = 3.796257357390801,	Pipeline: DecisionTreeRegressor(OverDominanceEncoder(SelectPercentile(input_matrix, SelectPercentile__percentile=30)), DecisionTreeRegressor__max_depth=2, DecisionTreeRegressor__min_samples_leaf=5, DecisionTreeRegressor__min_samples_split=17)

Optimization Progress:  69%|██████▉   | 1794/2600 [07:27<01:31,  8.80pipeline/s]
                                                                                
Test R^2 = 0.009621863917081974,	Difference Score = 4.729251744640857,	Pipeline: DecisionTreeRegressor(VarianceThreshold(FeatureEncodingFrequencySelector(DominantEncoder(input_matrix), FeatureEncodingFrequencySelector__threshold=0.15), VarianceThreshold__threshold=0.1), DecisionTreeRegressor__max_depth=2, DecisionTreeRegressor__min_samples_leaf=11, DecisionTreeRegressor__min_samples_split=7)

Optimization Progress:  69%|██████▉   | 1794/2600 [07:27<01:31,  8.80pipeline/s]
                                                                                
Test R^2 = 0.007829658668662587,	Difference Score = 5.689987974485924,	Pipeline: DecisionTreeRegressor(DominantEncoder(input_matrix), DecisionTreeRegressor__max_depth=1, DecisionTreeRegressor__min_samples_leaf=6, DecisionTreeRegressor__min_samples_split=20)

Optimization Progress:  69%|██████▉   | 1794/2600 [07:27<01:31,  8.80pipeline/s]
                                                                                
Test R^2 = 0.00042500148831081663,	Difference Score = 12.898175361268027,	Pipeline: DecisionTreeRegressor(FeatureEncodingFrequencySelector(FeatureEncodingFrequencySelector(RecessiveEncoder(DominantEncoder(input_matrix)), FeatureEncodingFrequencySelector__threshold=0.0), FeatureEncodingFrequencySelector__threshold=0.35), DecisionTreeRegressor__max_depth=1, DecisionTreeRegressor__min_samples_leaf=4, DecisionTreeRegressor__min_samples_split=16)

Optimization Progress:  69%|██████▉   | 1794/2600 [07:27<01:31,  8.80pipeline/s]
                                                                                
Test R^2 = 0.0004250014883105946,	Difference Score = 12.898175361287844,	Pipeline: DecisionTreeRegressor(FeatureEncodingFrequencySelector(VarianceThreshold(SelectPercentile(RecessiveEncoder(DominantEncoder(input_matrix)), SelectPercentile__percentile=60), VarianceThreshold__threshold=0.05), FeatureEncodingFrequencySelector__threshold=0.35), DecisionTreeRegressor__max_depth=1, DecisionTreeRegressor__min_samples_leaf=4, DecisionTreeRegressor__min_samples_split=16)

Optimization Progress:  69%|██████▉   | 1794/2600 [07:27<01:31,  8.80pipeline/s]

**************************************************************************************************

Entered Generation:  18

Generation 18 - Current Pareto Front:

Optimization Progress:  73%|███████▎  | 1894/2600 [07:42<01:03, 11.15pipeline/s]
                                                                                
Test R^2 = 0.09662431392417525,	Difference Score = 1.487151572465405,	Pipeline: RandomForestRegressor(HeterosisEncoder(input_matrix), RandomForestRegressor__bootstrap=False, RandomForestRegressor__max_features=0.2, RandomForestRegressor__min_samples_leaf=7, RandomForestRegressor__min_samples_split=6, RandomForestRegressor__n_estimators=100)

Optimization Progress:  73%|███████▎  | 1894/2600 [07:42<01:03, 11.15pipeline/s]
                                                                                
Test R^2 = 0.09444352488123198,	Difference Score = 1.5254840742936773,	Pipeline: RandomForestRegressor(HeterosisEncoder(HeterosisEncoder(input_matrix)), RandomForestRegressor__bootstrap=False, RandomForestRegressor__max_features=0.2, RandomForestRegressor__min_samples_leaf=8, RandomForestRegressor__min_samples_split=6, RandomForestRegressor__n_estimators=100)

Optimization Progress:  73%|███████▎  | 1894/2600 [07:42<01:03, 11.15pipeline/s]
                                                                                
Test R^2 = 0.09352089880933445,	Difference Score = 1.549781433390869,	Pipeline: RandomForestRegressor(HeterosisEncoder(HeterosisEncoder(input_matrix)), RandomForestRegressor__bootstrap=False, RandomForestRegressor__max_features=0.2, RandomForestRegressor__min_samples_leaf=8, RandomForestRegressor__min_samples_split=20, RandomForestRegressor__n_estimators=100)

Optimization Progress:  73%|███████▎  | 1894/2600 [07:42<01:03, 11.15pipeline/s]
                                                                                
Test R^2 = 0.09327582346357821,	Difference Score = 1.6077667117347354,	Pipeline: RandomForestRegressor(VarianceThreshold(RecessiveEncoder(HeterosisEncoder(input_matrix)), VarianceThreshold__threshold=0.1), RandomForestRegressor__bootstrap=True, RandomForestRegressor__max_features=0.2, RandomForestRegressor__min_samples_leaf=5, RandomForestRegressor__min_samples_split=16, RandomForestRegressor__n_estimators=100)

Optimization Progress:  73%|███████▎  | 1894/2600 [07:42<01:03, 11.15pipeline/s]
                                                                                
Test R^2 = 0.09019009320556959,	Difference Score = 1.665991853949382,	Pipeline: RandomForestRegressor(HeterosisEncoder(input_matrix), RandomForestRegressor__bootstrap=False, RandomForestRegressor__max_features=0.2, RandomForestRegressor__min_samples_leaf=12, RandomForestRegressor__min_samples_split=14, RandomForestRegressor__n_estimators=100)

Optimization Progress:  73%|███████▎  | 1894/2600 [07:42<01:03, 11.15pipeline/s]
                                                                                
Test R^2 = 0.08742478528403252,	Difference Score = 1.7027298671003146,	Pipeline: RandomForestRegressor(OverDominanceEncoder(HeterosisEncoder(input_matrix)), RandomForestRegressor__bootstrap=False, RandomForestRegressor__max_features=0.2, RandomForestRegressor__min_samples_leaf=14, RandomForestRegressor__min_samples_split=6, RandomForestRegressor__n_estimators=100)

Optimization Progress:  73%|███████▎  | 1894/2600 [07:42<01:03, 11.15pipeline/s]
                                                                                
Test R^2 = 0.08542760230684543,	Difference Score = 1.705320623641538,	Pipeline: RandomForestRegressor(UnderDominanceEncoder(HeterosisEncoder(input_matrix)), RandomForestRegressor__bootstrap=False, RandomForestRegressor__max_features=0.2, RandomForestRegressor__min_samples_leaf=14, RandomForestRegressor__min_samples_split=17, RandomForestRegressor__n_estimators=100)

Optimization Progress:  73%|███████▎  | 1894/2600 [07:42<01:03, 11.15pipeline/s]
                                                                                
Test R^2 = 0.08485732686449932,	Difference Score = 1.7524363760952617,	Pipeline: RandomForestRegressor(HeterosisEncoder(input_matrix), RandomForestRegressor__bootstrap=True, RandomForestRegressor__max_features=0.2, RandomForestRegressor__min_samples_leaf=10, RandomForestRegressor__min_samples_split=6, RandomForestRegressor__n_estimators=100)

Optimization Progress:  73%|███████▎  | 1894/2600 [07:42<01:03, 11.15pipeline/s]
                                                                                
Test R^2 = 0.08476114279719638,	Difference Score = 1.7775736039961396,	Pipeline: RandomForestRegressor(HeterosisEncoder(HeterosisEncoder(input_matrix)), RandomForestRegressor__bootstrap=False, RandomForestRegressor__max_features=0.2, RandomForestRegressor__min_samples_leaf=17, RandomForestRegressor__min_samples_split=6, RandomForestRegressor__n_estimators=100)

Optimization Progress:  73%|███████▎  | 1894/2600 [07:42<01:03, 11.15pipeline/s]
                                                                                
Test R^2 = 0.0843451848484954,	Difference Score = 1.8024174598405096,	Pipeline: RandomForestRegressor(HeterosisEncoder(HeterosisEncoder(input_matrix)), RandomForestRegressor__bootstrap=False, RandomForestRegressor__max_features=0.2, RandomForestRegressor__min_samples_leaf=18, RandomForestRegressor__min_samples_split=6, RandomForestRegressor__n_estimators=100)

Optimization Progress:  73%|███████▎  | 1894/2600 [07:42<01:03, 11.15pipeline/s]
                                                                                
Test R^2 = 0.08171570044322474,	Difference Score = 1.8812330061152653,	Pipeline: RandomForestRegressor(HeterosisEncoder(input_matrix), RandomForestRegressor__bootstrap=True, RandomForestRegressor__max_features=0.2, RandomForestRegressor__min_samples_leaf=14, RandomForestRegressor__min_samples_split=6, RandomForestRegressor__n_estimators=100)

Optimization Progress:  73%|███████▎  | 1894/2600 [07:42<01:03, 11.15pipeline/s]
                                                                                
Test R^2 = 0.07852778493571955,	Difference Score = 2.029994262472428,	Pipeline: RandomForestRegressor(HeterosisEncoder(SelectPercentile(OverDominanceEncoder(HeterosisEncoder(input_matrix)), SelectPercentile__percentile=75)), RandomForestRegressor__bootstrap=True, RandomForestRegressor__max_features=0.3, RandomForestRegressor__min_samples_leaf=17, RandomForestRegressor__min_samples_split=6, RandomForestRegressor__n_estimators=100)

Optimization Progress:  73%|███████▎  | 1894/2600 [07:42<01:03, 11.15pipeline/s]
                                                                                
Test R^2 = 0.06969535441044472,	Difference Score = 2.1738212681367823,	Pipeline: RandomForestRegressor(SelectPercentile(HeterosisEncoder(input_matrix), SelectPercentile__percentile=65), RandomForestRegressor__bootstrap=True, RandomForestRegressor__max_features=0.1, RandomForestRegressor__min_samples_leaf=16, RandomForestRegressor__min_samples_split=6, RandomForestRegressor__n_estimators=100)

Optimization Progress:  73%|███████▎  | 1894/2600 [07:42<01:03, 11.15pipeline/s]
                                                                                
Test R^2 = 0.06915473214122525,	Difference Score = 2.215626876913694,	Pipeline: RandomForestRegressor(SelectPercentile(HeterosisEncoder(input_matrix), SelectPercentile__percentile=65), RandomForestRegressor__bootstrap=True, RandomForestRegressor__max_features=0.1, RandomForestRegressor__min_samples_leaf=17, RandomForestRegressor__min_samples_split=6, RandomForestRegressor__n_estimators=100)

Optimization Progress:  73%|███████▎  | 1894/2600 [07:42<01:03, 11.15pipeline/s]
                                                                                
Test R^2 = 0.05897543354717327,	Difference Score = 2.674137418233395,	Pipeline: RandomForestRegressor(FeatureEncodingFrequencySelector(SelectPercentile(RecessiveEncoder(UnderDominanceEncoder(SelectPercentile(input_matrix, SelectPercentile__percentile=35))), SelectPercentile__percentile=95), FeatureEncodingFrequencySelector__threshold=0.1), RandomForestRegressor__bootstrap=True, RandomForestRegressor__max_features=0.45, RandomForestRegressor__min_samples_leaf=19, RandomForestRegressor__min_samples_split=14, RandomForestRegressor__n_estimators=100)

Optimization Progress:  73%|███████▎  | 1894/2600 [07:42<01:03, 11.15pipeline/s]
                                                                                
Test R^2 = 0.058802279797493306,	Difference Score = 2.67542425505022,	Pipeline: RandomForestRegressor(FeatureEncodingFrequencySelector(SelectPercentile(RecessiveEncoder(UnderDominanceEncoder(RecessiveEncoder(UnderDominanceEncoder(SelectPercentile(input_matrix, SelectPercentile__percentile=35))))), SelectPercentile__percentile=95), FeatureEncodingFrequencySelector__threshold=0.1), RandomForestRegressor__bootstrap=True, RandomForestRegressor__max_features=0.45, RandomForestRegressor__min_samples_leaf=19, RandomForestRegressor__min_samples_split=14, RandomForestRegressor__n_estimators=100)

Optimization Progress:  73%|███████▎  | 1894/2600 [07:42<01:03, 11.15pipeline/s]
                                                                                
Test R^2 = 0.040793032137869556,	Difference Score = 3.0000727199511914,	Pipeline: RandomForestRegressor(FeatureEncodingFrequencySelector(SelectPercentile(UnderDominanceEncoder(SelectPercentile(input_matrix, SelectPercentile__percentile=35)), SelectPercentile__percentile=95), FeatureEncodingFrequencySelector__threshold=0.1), RandomForestRegressor__bootstrap=True, RandomForestRegressor__max_features=0.45, RandomForestRegressor__min_samples_leaf=19, RandomForestRegressor__min_samples_split=14, RandomForestRegressor__n_estimators=100)

Optimization Progress:  73%|███████▎  | 1894/2600 [07:42<01:03, 11.15pipeline/s]
                                                                                
Test R^2 = 0.03382748612038711,	Difference Score = 3.796257357390801,	Pipeline: DecisionTreeRegressor(OverDominanceEncoder(SelectPercentile(input_matrix, SelectPercentile__percentile=30)), DecisionTreeRegressor__max_depth=2, DecisionTreeRegressor__min_samples_leaf=5, DecisionTreeRegressor__min_samples_split=17)

Optimization Progress:  73%|███████▎  | 1894/2600 [07:42<01:03, 11.15pipeline/s]
                                                                                
Test R^2 = 0.009621863917081974,	Difference Score = 4.729251744640857,	Pipeline: DecisionTreeRegressor(VarianceThreshold(FeatureEncodingFrequencySelector(DominantEncoder(input_matrix), FeatureEncodingFrequencySelector__threshold=0.15), VarianceThreshold__threshold=0.1), DecisionTreeRegressor__max_depth=2, DecisionTreeRegressor__min_samples_leaf=11, DecisionTreeRegressor__min_samples_split=7)

Optimization Progress:  73%|███████▎  | 1894/2600 [07:42<01:03, 11.15pipeline/s]
                                                                                
Test R^2 = 0.007829658668662587,	Difference Score = 5.689987974485924,	Pipeline: DecisionTreeRegressor(DominantEncoder(input_matrix), DecisionTreeRegressor__max_depth=1, DecisionTreeRegressor__min_samples_leaf=6, DecisionTreeRegressor__min_samples_split=20)

Optimization Progress:  73%|███████▎  | 1894/2600 [07:42<01:03, 11.15pipeline/s]
                                                                                
Test R^2 = 0.00042500148831081663,	Difference Score = 12.898175361268027,	Pipeline: DecisionTreeRegressor(FeatureEncodingFrequencySelector(FeatureEncodingFrequencySelector(RecessiveEncoder(DominantEncoder(input_matrix)), FeatureEncodingFrequencySelector__threshold=0.0), FeatureEncodingFrequencySelector__threshold=0.35), DecisionTreeRegressor__max_depth=1, DecisionTreeRegressor__min_samples_leaf=4, DecisionTreeRegressor__min_samples_split=16)

Optimization Progress:  73%|███████▎  | 1894/2600 [07:42<01:03, 11.15pipeline/s]
                                                                                
Test R^2 = 0.0004250014883105946,	Difference Score = 12.898175361287844,	Pipeline: DecisionTreeRegressor(FeatureEncodingFrequencySelector(VarianceThreshold(SelectPercentile(RecessiveEncoder(DominantEncoder(input_matrix)), SelectPercentile__percentile=60), VarianceThreshold__threshold=0.05), FeatureEncodingFrequencySelector__threshold=0.35), DecisionTreeRegressor__max_depth=1, DecisionTreeRegressor__min_samples_leaf=4, DecisionTreeRegressor__min_samples_split=16)

Optimization Progress:  73%|███████▎  | 1894/2600 [07:42<01:03, 11.15pipeline/s]

**************************************************************************************************

Entered Generation:  19

Generation 19 - Current Pareto Front:

Optimization Progress:  77%|███████▋  | 1994/2600 [07:57<01:12,  8.35pipeline/s]
                                                                                
Test R^2 = 0.09788494097655343,	Difference Score = 1.2972782428318346,	Pipeline: RandomForestRegressor(HeterosisEncoder(input_matrix), RandomForestRegressor__bootstrap=False, RandomForestRegressor__max_features=0.2, RandomForestRegressor__min_samples_leaf=3, RandomForestRegressor__min_samples_split=9, RandomForestRegressor__n_estimators=100)

Optimization Progress:  77%|███████▋  | 1994/2600 [07:57<01:12,  8.35pipeline/s]
                                                                                
Test R^2 = 0.09662431392417525,	Difference Score = 1.487151572465405,	Pipeline: RandomForestRegressor(HeterosisEncoder(input_matrix), RandomForestRegressor__bootstrap=False, RandomForestRegressor__max_features=0.2, RandomForestRegressor__min_samples_leaf=7, RandomForestRegressor__min_samples_split=6, RandomForestRegressor__n_estimators=100)

Optimization Progress:  77%|███████▋  | 1994/2600 [07:57<01:12,  8.35pipeline/s]
                                                                                
Test R^2 = 0.09444352488123198,	Difference Score = 1.5254840742936773,	Pipeline: RandomForestRegressor(HeterosisEncoder(HeterosisEncoder(input_matrix)), RandomForestRegressor__bootstrap=False, RandomForestRegressor__max_features=0.2, RandomForestRegressor__min_samples_leaf=8, RandomForestRegressor__min_samples_split=6, RandomForestRegressor__n_estimators=100)

Optimization Progress:  77%|███████▋  | 1994/2600 [07:57<01:12,  8.35pipeline/s]
                                                                                
Test R^2 = 0.09352089880933445,	Difference Score = 1.549781433390869,	Pipeline: RandomForestRegressor(HeterosisEncoder(HeterosisEncoder(input_matrix)), RandomForestRegressor__bootstrap=False, RandomForestRegressor__max_features=0.2, RandomForestRegressor__min_samples_leaf=8, RandomForestRegressor__min_samples_split=20, RandomForestRegressor__n_estimators=100)

Optimization Progress:  77%|███████▋  | 1994/2600 [07:57<01:12,  8.35pipeline/s]
                                                                                
Test R^2 = 0.09327582346357821,	Difference Score = 1.6077667117347354,	Pipeline: RandomForestRegressor(VarianceThreshold(RecessiveEncoder(HeterosisEncoder(input_matrix)), VarianceThreshold__threshold=0.1), RandomForestRegressor__bootstrap=True, RandomForestRegressor__max_features=0.2, RandomForestRegressor__min_samples_leaf=5, RandomForestRegressor__min_samples_split=16, RandomForestRegressor__n_estimators=100)

Optimization Progress:  77%|███████▋  | 1994/2600 [07:57<01:12,  8.35pipeline/s]
                                                                                
Test R^2 = 0.09019009320556959,	Difference Score = 1.665991853949382,	Pipeline: RandomForestRegressor(HeterosisEncoder(input_matrix), RandomForestRegressor__bootstrap=False, RandomForestRegressor__max_features=0.2, RandomForestRegressor__min_samples_leaf=12, RandomForestRegressor__min_samples_split=14, RandomForestRegressor__n_estimators=100)

Optimization Progress:  77%|███████▋  | 1994/2600 [07:57<01:12,  8.35pipeline/s]
                                                                                
Test R^2 = 0.08742478528403252,	Difference Score = 1.7027298671003146,	Pipeline: RandomForestRegressor(OverDominanceEncoder(HeterosisEncoder(input_matrix)), RandomForestRegressor__bootstrap=False, RandomForestRegressor__max_features=0.2, RandomForestRegressor__min_samples_leaf=14, RandomForestRegressor__min_samples_split=6, RandomForestRegressor__n_estimators=100)

Optimization Progress:  77%|███████▋  | 1994/2600 [07:57<01:12,  8.35pipeline/s]
                                                                                
Test R^2 = 0.08593752514845343,	Difference Score = 1.733340236031228,	Pipeline: RandomForestRegressor(UnderDominanceEncoder(HeterosisEncoder(input_matrix)), RandomForestRegressor__bootstrap=False, RandomForestRegressor__max_features=0.2, RandomForestRegressor__min_samples_leaf=15, RandomForestRegressor__min_samples_split=17, RandomForestRegressor__n_estimators=100)

Optimization Progress:  77%|███████▋  | 1994/2600 [07:57<01:12,  8.35pipeline/s]
                                                                                
Test R^2 = 0.08485732686449932,	Difference Score = 1.7524363760952617,	Pipeline: RandomForestRegressor(HeterosisEncoder(input_matrix), RandomForestRegressor__bootstrap=True, RandomForestRegressor__max_features=0.2, RandomForestRegressor__min_samples_leaf=10, RandomForestRegressor__min_samples_split=6, RandomForestRegressor__n_estimators=100)

Optimization Progress:  77%|███████▋  | 1994/2600 [07:57<01:12,  8.35pipeline/s]
                                                                                
Test R^2 = 0.08476114279719638,	Difference Score = 1.7775736039961396,	Pipeline: RandomForestRegressor(HeterosisEncoder(HeterosisEncoder(input_matrix)), RandomForestRegressor__bootstrap=False, RandomForestRegressor__max_features=0.2, RandomForestRegressor__min_samples_leaf=17, RandomForestRegressor__min_samples_split=6, RandomForestRegressor__n_estimators=100)

Optimization Progress:  77%|███████▋  | 1994/2600 [07:57<01:12,  8.35pipeline/s]
                                                                                
Test R^2 = 0.0843451848484954,	Difference Score = 1.8024174598405096,	Pipeline: RandomForestRegressor(HeterosisEncoder(HeterosisEncoder(input_matrix)), RandomForestRegressor__bootstrap=False, RandomForestRegressor__max_features=0.2, RandomForestRegressor__min_samples_leaf=18, RandomForestRegressor__min_samples_split=6, RandomForestRegressor__n_estimators=100)

Optimization Progress:  77%|███████▋  | 1994/2600 [07:57<01:12,  8.35pipeline/s]
                                                                                
Test R^2 = 0.08171570044322474,	Difference Score = 1.8812330061152653,	Pipeline: RandomForestRegressor(HeterosisEncoder(input_matrix), RandomForestRegressor__bootstrap=True, RandomForestRegressor__max_features=0.2, RandomForestRegressor__min_samples_leaf=14, RandomForestRegressor__min_samples_split=6, RandomForestRegressor__n_estimators=100)

Optimization Progress:  77%|███████▋  | 1994/2600 [07:57<01:12,  8.35pipeline/s]
                                                                                
Test R^2 = 0.07852778493571955,	Difference Score = 2.029994262472428,	Pipeline: RandomForestRegressor(HeterosisEncoder(SelectPercentile(OverDominanceEncoder(HeterosisEncoder(input_matrix)), SelectPercentile__percentile=75)), RandomForestRegressor__bootstrap=True, RandomForestRegressor__max_features=0.3, RandomForestRegressor__min_samples_leaf=17, RandomForestRegressor__min_samples_split=6, RandomForestRegressor__n_estimators=100)

Optimization Progress:  77%|███████▋  | 1994/2600 [07:57<01:12,  8.35pipeline/s]
                                                                                
Test R^2 = 0.06969535441044472,	Difference Score = 2.1738212681367823,	Pipeline: RandomForestRegressor(SelectPercentile(HeterosisEncoder(input_matrix), SelectPercentile__percentile=65), RandomForestRegressor__bootstrap=True, RandomForestRegressor__max_features=0.1, RandomForestRegressor__min_samples_leaf=16, RandomForestRegressor__min_samples_split=6, RandomForestRegressor__n_estimators=100)

Optimization Progress:  77%|███████▋  | 1994/2600 [07:57<01:12,  8.35pipeline/s]
                                                                                
Test R^2 = 0.06915473214122525,	Difference Score = 2.215626876913694,	Pipeline: RandomForestRegressor(SelectPercentile(HeterosisEncoder(input_matrix), SelectPercentile__percentile=65), RandomForestRegressor__bootstrap=True, RandomForestRegressor__max_features=0.1, RandomForestRegressor__min_samples_leaf=17, RandomForestRegressor__min_samples_split=6, RandomForestRegressor__n_estimators=100)

Optimization Progress:  77%|███████▋  | 1994/2600 [07:57<01:12,  8.35pipeline/s]
                                                                                
Test R^2 = 0.05897543354717327,	Difference Score = 2.674137418233395,	Pipeline: RandomForestRegressor(FeatureEncodingFrequencySelector(SelectPercentile(RecessiveEncoder(UnderDominanceEncoder(SelectPercentile(input_matrix, SelectPercentile__percentile=35))), SelectPercentile__percentile=95), FeatureEncodingFrequencySelector__threshold=0.1), RandomForestRegressor__bootstrap=True, RandomForestRegressor__max_features=0.45, RandomForestRegressor__min_samples_leaf=19, RandomForestRegressor__min_samples_split=14, RandomForestRegressor__n_estimators=100)

Optimization Progress:  77%|███████▋  | 1994/2600 [07:57<01:12,  8.35pipeline/s]
                                                                                
Test R^2 = 0.058802279797493306,	Difference Score = 2.67542425505022,	Pipeline: RandomForestRegressor(FeatureEncodingFrequencySelector(SelectPercentile(RecessiveEncoder(UnderDominanceEncoder(RecessiveEncoder(UnderDominanceEncoder(SelectPercentile(input_matrix, SelectPercentile__percentile=35))))), SelectPercentile__percentile=95), FeatureEncodingFrequencySelector__threshold=0.1), RandomForestRegressor__bootstrap=True, RandomForestRegressor__max_features=0.45, RandomForestRegressor__min_samples_leaf=19, RandomForestRegressor__min_samples_split=14, RandomForestRegressor__n_estimators=100)

Optimization Progress:  77%|███████▋  | 1994/2600 [07:57<01:12,  8.35pipeline/s]
                                                                                
Test R^2 = 0.040793032137869556,	Difference Score = 3.0000727199511914,	Pipeline: RandomForestRegressor(FeatureEncodingFrequencySelector(SelectPercentile(UnderDominanceEncoder(SelectPercentile(input_matrix, SelectPercentile__percentile=35)), SelectPercentile__percentile=95), FeatureEncodingFrequencySelector__threshold=0.1), RandomForestRegressor__bootstrap=True, RandomForestRegressor__max_features=0.45, RandomForestRegressor__min_samples_leaf=19, RandomForestRegressor__min_samples_split=14, RandomForestRegressor__n_estimators=100)

Optimization Progress:  77%|███████▋  | 1994/2600 [07:57<01:12,  8.35pipeline/s]
                                                                                
Test R^2 = 0.03382748612038711,	Difference Score = 3.796257357390801,	Pipeline: DecisionTreeRegressor(OverDominanceEncoder(SelectPercentile(input_matrix, SelectPercentile__percentile=30)), DecisionTreeRegressor__max_depth=2, DecisionTreeRegressor__min_samples_leaf=5, DecisionTreeRegressor__min_samples_split=17)

Optimization Progress:  77%|███████▋  | 1994/2600 [07:57<01:12,  8.35pipeline/s]
                                                                                
Test R^2 = 0.009621863917081974,	Difference Score = 4.729251744640857,	Pipeline: DecisionTreeRegressor(VarianceThreshold(FeatureEncodingFrequencySelector(DominantEncoder(input_matrix), FeatureEncodingFrequencySelector__threshold=0.15), VarianceThreshold__threshold=0.1), DecisionTreeRegressor__max_depth=2, DecisionTreeRegressor__min_samples_leaf=11, DecisionTreeRegressor__min_samples_split=7)

Optimization Progress:  77%|███████▋  | 1994/2600 [07:57<01:12,  8.35pipeline/s]
                                                                                
Test R^2 = 0.007829658668662587,	Difference Score = 5.689987974485924,	Pipeline: DecisionTreeRegressor(DominantEncoder(input_matrix), DecisionTreeRegressor__max_depth=1, DecisionTreeRegressor__min_samples_leaf=6, DecisionTreeRegressor__min_samples_split=20)

Optimization Progress:  77%|███████▋  | 1994/2600 [07:57<01:12,  8.35pipeline/s]
                                                                                
Test R^2 = 0.00042500148831081663,	Difference Score = 12.898175361268027,	Pipeline: DecisionTreeRegressor(FeatureEncodingFrequencySelector(FeatureEncodingFrequencySelector(RecessiveEncoder(DominantEncoder(input_matrix)), FeatureEncodingFrequencySelector__threshold=0.0), FeatureEncodingFrequencySelector__threshold=0.35), DecisionTreeRegressor__max_depth=1, DecisionTreeRegressor__min_samples_leaf=4, DecisionTreeRegressor__min_samples_split=16)

Optimization Progress:  77%|███████▋  | 1994/2600 [07:57<01:12,  8.35pipeline/s]
                                                                                
Test R^2 = 0.0004250014883105946,	Difference Score = 12.898175361287844,	Pipeline: DecisionTreeRegressor(FeatureEncodingFrequencySelector(VarianceThreshold(SelectPercentile(RecessiveEncoder(DominantEncoder(input_matrix)), SelectPercentile__percentile=60), VarianceThreshold__threshold=0.05), FeatureEncodingFrequencySelector__threshold=0.35), DecisionTreeRegressor__max_depth=1, DecisionTreeRegressor__min_samples_leaf=4, DecisionTreeRegressor__min_samples_split=16)

Optimization Progress:  77%|███████▋  | 1994/2600 [07:57<01:12,  8.35pipeline/s]

**************************************************************************************************

Entered Generation:  20

Generation 20 - Current Pareto Front:

Optimization Progress:  81%|████████  | 2094/2600 [08:14<01:16,  6.58pipeline/s]
                                                                                
Test R^2 = 0.09788494097655343,	Difference Score = 1.2972782428318346,	Pipeline: RandomForestRegressor(HeterosisEncoder(input_matrix), RandomForestRegressor__bootstrap=False, RandomForestRegressor__max_features=0.2, RandomForestRegressor__min_samples_leaf=3, RandomForestRegressor__min_samples_split=9, RandomForestRegressor__n_estimators=100)

Optimization Progress:  81%|████████  | 2094/2600 [08:14<01:16,  6.58pipeline/s]
                                                                                
Test R^2 = 0.09662431392417525,	Difference Score = 1.487151572465405,	Pipeline: RandomForestRegressor(HeterosisEncoder(input_matrix), RandomForestRegressor__bootstrap=False, RandomForestRegressor__max_features=0.2, RandomForestRegressor__min_samples_leaf=7, RandomForestRegressor__min_samples_split=6, RandomForestRegressor__n_estimators=100)

Optimization Progress:  81%|████████  | 2094/2600 [08:14<01:16,  6.58pipeline/s]
                                                                                
Test R^2 = 0.09444352488123198,	Difference Score = 1.5254840742936773,	Pipeline: RandomForestRegressor(HeterosisEncoder(HeterosisEncoder(input_matrix)), RandomForestRegressor__bootstrap=False, RandomForestRegressor__max_features=0.2, RandomForestRegressor__min_samples_leaf=8, RandomForestRegressor__min_samples_split=6, RandomForestRegressor__n_estimators=100)

Optimization Progress:  81%|████████  | 2094/2600 [08:14<01:16,  6.58pipeline/s]
                                                                                
Test R^2 = 0.09352089880933445,	Difference Score = 1.549781433390869,	Pipeline: RandomForestRegressor(HeterosisEncoder(HeterosisEncoder(input_matrix)), RandomForestRegressor__bootstrap=False, RandomForestRegressor__max_features=0.2, RandomForestRegressor__min_samples_leaf=8, RandomForestRegressor__min_samples_split=20, RandomForestRegressor__n_estimators=100)

Optimization Progress:  81%|████████  | 2094/2600 [08:14<01:16,  6.58pipeline/s]
                                                                                
Test R^2 = 0.09327582346357821,	Difference Score = 1.6077667117347354,	Pipeline: RandomForestRegressor(VarianceThreshold(RecessiveEncoder(HeterosisEncoder(input_matrix)), VarianceThreshold__threshold=0.1), RandomForestRegressor__bootstrap=True, RandomForestRegressor__max_features=0.2, RandomForestRegressor__min_samples_leaf=5, RandomForestRegressor__min_samples_split=16, RandomForestRegressor__n_estimators=100)

Optimization Progress:  81%|████████  | 2094/2600 [08:14<01:16,  6.58pipeline/s]
                                                                                
Test R^2 = 0.09019009320556959,	Difference Score = 1.665991853949382,	Pipeline: RandomForestRegressor(HeterosisEncoder(input_matrix), RandomForestRegressor__bootstrap=False, RandomForestRegressor__max_features=0.2, RandomForestRegressor__min_samples_leaf=12, RandomForestRegressor__min_samples_split=14, RandomForestRegressor__n_estimators=100)

Optimization Progress:  81%|████████  | 2094/2600 [08:14<01:16,  6.58pipeline/s]
                                                                                
Test R^2 = 0.08742478528403252,	Difference Score = 1.7027298671003146,	Pipeline: RandomForestRegressor(OverDominanceEncoder(HeterosisEncoder(input_matrix)), RandomForestRegressor__bootstrap=False, RandomForestRegressor__max_features=0.2, RandomForestRegressor__min_samples_leaf=14, RandomForestRegressor__min_samples_split=6, RandomForestRegressor__n_estimators=100)

Optimization Progress:  81%|████████  | 2094/2600 [08:14<01:16,  6.58pipeline/s]
                                                                                
Test R^2 = 0.08593752514845343,	Difference Score = 1.733340236031228,	Pipeline: RandomForestRegressor(UnderDominanceEncoder(HeterosisEncoder(input_matrix)), RandomForestRegressor__bootstrap=False, RandomForestRegressor__max_features=0.2, RandomForestRegressor__min_samples_leaf=15, RandomForestRegressor__min_samples_split=17, RandomForestRegressor__n_estimators=100)

Optimization Progress:  81%|████████  | 2094/2600 [08:14<01:16,  6.58pipeline/s]
                                                                                
Test R^2 = 0.08485732686449932,	Difference Score = 1.7524363760952617,	Pipeline: RandomForestRegressor(HeterosisEncoder(input_matrix), RandomForestRegressor__bootstrap=True, RandomForestRegressor__max_features=0.2, RandomForestRegressor__min_samples_leaf=10, RandomForestRegressor__min_samples_split=6, RandomForestRegressor__n_estimators=100)

Optimization Progress:  81%|████████  | 2094/2600 [08:14<01:16,  6.58pipeline/s]
                                                                                
Test R^2 = 0.08476114279719638,	Difference Score = 1.7775736039961396,	Pipeline: RandomForestRegressor(HeterosisEncoder(HeterosisEncoder(input_matrix)), RandomForestRegressor__bootstrap=False, RandomForestRegressor__max_features=0.2, RandomForestRegressor__min_samples_leaf=17, RandomForestRegressor__min_samples_split=6, RandomForestRegressor__n_estimators=100)

Optimization Progress:  81%|████████  | 2094/2600 [08:14<01:16,  6.58pipeline/s]
                                                                                
Test R^2 = 0.0843451848484954,	Difference Score = 1.8024174598405096,	Pipeline: RandomForestRegressor(HeterosisEncoder(HeterosisEncoder(input_matrix)), RandomForestRegressor__bootstrap=False, RandomForestRegressor__max_features=0.2, RandomForestRegressor__min_samples_leaf=18, RandomForestRegressor__min_samples_split=6, RandomForestRegressor__n_estimators=100)

Optimization Progress:  81%|████████  | 2094/2600 [08:14<01:16,  6.58pipeline/s]
                                                                                
Test R^2 = 0.08171570044322474,	Difference Score = 1.8812330061152653,	Pipeline: RandomForestRegressor(HeterosisEncoder(input_matrix), RandomForestRegressor__bootstrap=True, RandomForestRegressor__max_features=0.2, RandomForestRegressor__min_samples_leaf=14, RandomForestRegressor__min_samples_split=6, RandomForestRegressor__n_estimators=100)

Optimization Progress:  81%|████████  | 2094/2600 [08:14<01:16,  6.58pipeline/s]
                                                                                
Test R^2 = 0.07852778493571955,	Difference Score = 2.029994262472428,	Pipeline: RandomForestRegressor(HeterosisEncoder(SelectPercentile(OverDominanceEncoder(HeterosisEncoder(input_matrix)), SelectPercentile__percentile=75)), RandomForestRegressor__bootstrap=True, RandomForestRegressor__max_features=0.3, RandomForestRegressor__min_samples_leaf=17, RandomForestRegressor__min_samples_split=6, RandomForestRegressor__n_estimators=100)

Optimization Progress:  81%|████████  | 2094/2600 [08:14<01:16,  6.58pipeline/s]
                                                                                
Test R^2 = 0.07188081749286335,	Difference Score = 2.2307199910704263,	Pipeline: RandomForestRegressor(SelectPercentile(FeatureEncodingFrequencySelector(HeterosisEncoder(input_matrix), FeatureEncodingFrequencySelector__threshold=0.3), SelectPercentile__percentile=65), RandomForestRegressor__bootstrap=True, RandomForestRegressor__max_features=0.1, RandomForestRegressor__min_samples_leaf=16, RandomForestRegressor__min_samples_split=6, RandomForestRegressor__n_estimators=100)

Optimization Progress:  81%|████████  | 2094/2600 [08:14<01:16,  6.58pipeline/s]
                                                                                
Test R^2 = 0.05927958149268331,	Difference Score = 2.647069265847003,	Pipeline: RandomForestRegressor(HeterosisEncoder(FeatureEncodingFrequencySelector(SelectPercentile(RecessiveEncoder(RecessiveEncoder(UnderDominanceEncoder(SelectPercentile(input_matrix, SelectPercentile__percentile=35)))), SelectPercentile__percentile=95), FeatureEncodingFrequencySelector__threshold=0.1)), RandomForestRegressor__bootstrap=False, RandomForestRegressor__max_features=0.2, RandomForestRegressor__min_samples_leaf=17, RandomForestRegressor__min_samples_split=6, RandomForestRegressor__n_estimators=100)

Optimization Progress:  81%|████████  | 2094/2600 [08:14<01:16,  6.58pipeline/s]
                                                                                
Test R^2 = 0.05897543354717327,	Difference Score = 2.674137418233395,	Pipeline: RandomForestRegressor(FeatureEncodingFrequencySelector(SelectPercentile(RecessiveEncoder(UnderDominanceEncoder(SelectPercentile(input_matrix, SelectPercentile__percentile=35))), SelectPercentile__percentile=95), FeatureEncodingFrequencySelector__threshold=0.1), RandomForestRegressor__bootstrap=True, RandomForestRegressor__max_features=0.45, RandomForestRegressor__min_samples_leaf=19, RandomForestRegressor__min_samples_split=14, RandomForestRegressor__n_estimators=100)

Optimization Progress:  81%|████████  | 2094/2600 [08:14<01:16,  6.58pipeline/s]
                                                                                
Test R^2 = 0.058802279797493306,	Difference Score = 2.67542425505022,	Pipeline: RandomForestRegressor(FeatureEncodingFrequencySelector(SelectPercentile(RecessiveEncoder(UnderDominanceEncoder(RecessiveEncoder(UnderDominanceEncoder(SelectPercentile(input_matrix, SelectPercentile__percentile=35))))), SelectPercentile__percentile=95), FeatureEncodingFrequencySelector__threshold=0.1), RandomForestRegressor__bootstrap=True, RandomForestRegressor__max_features=0.45, RandomForestRegressor__min_samples_leaf=19, RandomForestRegressor__min_samples_split=14, RandomForestRegressor__n_estimators=100)

Optimization Progress:  81%|████████  | 2094/2600 [08:14<01:16,  6.58pipeline/s]
                                                                                
Test R^2 = 0.040793032137869556,	Difference Score = 3.0000727199511914,	Pipeline: RandomForestRegressor(FeatureEncodingFrequencySelector(SelectPercentile(UnderDominanceEncoder(SelectPercentile(input_matrix, SelectPercentile__percentile=35)), SelectPercentile__percentile=95), FeatureEncodingFrequencySelector__threshold=0.1), RandomForestRegressor__bootstrap=True, RandomForestRegressor__max_features=0.45, RandomForestRegressor__min_samples_leaf=19, RandomForestRegressor__min_samples_split=14, RandomForestRegressor__n_estimators=100)

Optimization Progress:  81%|████████  | 2094/2600 [08:14<01:16,  6.58pipeline/s]
                                                                                
Test R^2 = 0.03382748612038711,	Difference Score = 3.796257357390801,	Pipeline: DecisionTreeRegressor(OverDominanceEncoder(SelectPercentile(input_matrix, SelectPercentile__percentile=30)), DecisionTreeRegressor__max_depth=2, DecisionTreeRegressor__min_samples_leaf=5, DecisionTreeRegressor__min_samples_split=17)

Optimization Progress:  81%|████████  | 2094/2600 [08:14<01:16,  6.58pipeline/s]
                                                                                
Test R^2 = 0.009621863917081974,	Difference Score = 4.729251744640857,	Pipeline: DecisionTreeRegressor(VarianceThreshold(FeatureEncodingFrequencySelector(DominantEncoder(input_matrix), FeatureEncodingFrequencySelector__threshold=0.15), VarianceThreshold__threshold=0.1), DecisionTreeRegressor__max_depth=2, DecisionTreeRegressor__min_samples_leaf=11, DecisionTreeRegressor__min_samples_split=7)

Optimization Progress:  81%|████████  | 2094/2600 [08:14<01:16,  6.58pipeline/s]
                                                                                
Test R^2 = 0.007829658668662587,	Difference Score = 5.689987974485924,	Pipeline: DecisionTreeRegressor(DominantEncoder(input_matrix), DecisionTreeRegressor__max_depth=1, DecisionTreeRegressor__min_samples_leaf=6, DecisionTreeRegressor__min_samples_split=20)

Optimization Progress:  81%|████████  | 2094/2600 [08:14<01:16,  6.58pipeline/s]
                                                                                
Test R^2 = 0.00042500148831081663,	Difference Score = 12.898175361268027,	Pipeline: DecisionTreeRegressor(FeatureEncodingFrequencySelector(FeatureEncodingFrequencySelector(RecessiveEncoder(DominantEncoder(input_matrix)), FeatureEncodingFrequencySelector__threshold=0.0), FeatureEncodingFrequencySelector__threshold=0.35), DecisionTreeRegressor__max_depth=1, DecisionTreeRegressor__min_samples_leaf=4, DecisionTreeRegressor__min_samples_split=16)

Optimization Progress:  81%|████████  | 2094/2600 [08:14<01:16,  6.58pipeline/s]
                                                                                
Test R^2 = 0.0004250014883105946,	Difference Score = 12.898175361287844,	Pipeline: DecisionTreeRegressor(FeatureEncodingFrequencySelector(VarianceThreshold(SelectPercentile(RecessiveEncoder(DominantEncoder(input_matrix)), SelectPercentile__percentile=60), VarianceThreshold__threshold=0.05), FeatureEncodingFrequencySelector__threshold=0.35), DecisionTreeRegressor__max_depth=1, DecisionTreeRegressor__min_samples_leaf=4, DecisionTreeRegressor__min_samples_split=16)

Optimization Progress:  81%|████████  | 2094/2600 [08:14<01:16,  6.58pipeline/s]

**************************************************************************************************

Entered Generation:  21

                                                                                
Generation 21 - Current Pareto Front:

Optimization Progress:  84%|████████▍ | 2194/2600 [08:35<00:48,  8.29pipeline/s]
                                                                                
Test R^2 = 0.09865594492281304,	Difference Score = 1.4459403766605698,	Pipeline: RandomForestRegressor(OverDominanceEncoder(HeterosisEncoder(input_matrix)), RandomForestRegressor__bootstrap=False, RandomForestRegressor__max_features=0.2, RandomForestRegressor__min_samples_leaf=3, RandomForestRegressor__min_samples_split=17, RandomForestRegressor__n_estimators=100)

Optimization Progress:  84%|████████▍ | 2194/2600 [08:35<00:48,  8.29pipeline/s]
                                                                                
Test R^2 = 0.09662431392417525,	Difference Score = 1.487151572465405,	Pipeline: RandomForestRegressor(HeterosisEncoder(input_matrix), RandomForestRegressor__bootstrap=False, RandomForestRegressor__max_features=0.2, RandomForestRegressor__min_samples_leaf=7, RandomForestRegressor__min_samples_split=6, RandomForestRegressor__n_estimators=100)

Optimization Progress:  84%|████████▍ | 2194/2600 [08:35<00:48,  8.29pipeline/s]
                                                                                
Test R^2 = 0.09444352488123198,	Difference Score = 1.5254840742936773,	Pipeline: RandomForestRegressor(HeterosisEncoder(HeterosisEncoder(input_matrix)), RandomForestRegressor__bootstrap=False, RandomForestRegressor__max_features=0.2, RandomForestRegressor__min_samples_leaf=8, RandomForestRegressor__min_samples_split=6, RandomForestRegressor__n_estimators=100)

Optimization Progress:  84%|████████▍ | 2194/2600 [08:35<00:48,  8.29pipeline/s]
[truncated: 1,719,532 more chars]
