# Supplementary material for: Automated quantitative trait locus analysis (AutoQTL)
Source: BioData Min. 2023 Apr 10;16:14. doi: 10.1186/s13040-023-00331-3 (PMC10088184; doi:10.1186/s13040-023-00331-3)
Supplement: Supplementary file 8 — Additional file 8. [file 13040_2023_331_MOESM8_ESM.txt]

File S9 - Final Pareto Fronts for interactions 0-9 for all replicate runs for Experiment 3: Random features to XOR interactions

**************************************************************************************
Random Seed 24 - 0 Interactions
**************************************************************************************

autoQTL using following parameters:
	population size = 100
	offspring_size = None
	generations = 25
	mutation rate = 0.9
	crossover rate = 0.1

-------------------------------------------------
Evolution History:
Gen 1 - Best score on D2: -0.00266 	 Best score on D1-D2 diff: 3.53124
Gen 2 - Best score on D2: -0.00005 	 Best score on D1-D2 diff: 11.96036
Gen 3 - Best score on D2: -0.00005 	 Best score on D1-D2 diff: 11.96036
Gen 4 - Best score on D2: 0.00099 	 Best score on D1-D2 diff: 13.48015
Gen 5 - Best score on D2: 0.00099 	 Best score on D1-D2 diff: 13.48015
Gen 6 - Best score on D2: 0.00099 	 Best score on D1-D2 diff: 13.48015
Gen 7 - Best score on D2: 0.00099 	 Best score on D1-D2 diff: 13.48015
Gen 8 - Best score on D2: 0.00099 	 Best score on D1-D2 diff: 13.48015
Gen 9 - Best score on D2: 0.00099 	 Best score on D1-D2 diff: 13.48015
Gen 10 - Best score on D2: 0.00099 	 Best score on D1-D2 diff: 13.48015
Gen 11 - Best score on D2: 0.00191 	 Best score on D1-D2 diff: 13.48015
Gen 12 - Best score on D2: 0.00191 	 Best score on D1-D2 diff: 13.48015
Gen 13 - Best score on D2: 0.00191 	 Best score on D1-D2 diff: 13.48015
Gen 14 - Best score on D2: 0.00191 	 Best score on D1-D2 diff: 13.48015
Gen 15 - Best score on D2: 0.00191 	 Best score on D1-D2 diff: 13.56244
Gen 16 - Best score on D2: 0.00191 	 Best score on D1-D2 diff: 13.56244

-------------------------------------------------
Multiple Linear Regression:
	D2 Dataset R^2 trained on D1: -0.012553046048354277
	Entire dataset(80%) R^2 trained on data (80%): 0.005474425142629857
	Holdout R^2 (20%) trained on data (80%): -0.0037466774521557333
	Dataset D1 R^2 on trained D1: 0.013339240089883964
	Combined Dataset (100%) R^2 trained on combined data (100%): 0.004389573351336384

-------------------------------------------------
Final Pareto Front:

Pipeline #1: 
Score on D2: 0.001907195805677775 |	D1-D2 diff: 6.285107105348616
Pipeline steps: UnderDominanceEncoder(),
                FeatureEncodingFrequencySelector(threshold=0.25),
                SelectPercentile(percentile=45),
                HeterosisEncoder(),
                VarianceThreshold(threshold=0.2),
                RandomForestRegressor(max_features=0.55, min_samples_leaf=20,
                                      min_samples_split=19,
                                      random_state=42)

	Entire dataset(80%) R^2 trained on entire dataset(80%):  0.002155160347820817
	Holdout data R^2 trained on entire dataset(80%):  -0.002072863177345674
	Dataset D1 R^2 on trained D1:  0.0012663563126444899

..................................................
Pipeline #2: 
Score on D2: 0.000988104885820018 |	D1-D2 diff: 9.778454659128222
Pipeline steps: VarianceThreshold(threshold=0.05),
                DominantEncoder(),
                SelectPercentile(percentile=50),
                VarianceThreshold(threshold=0.2),
                UnderDominanceEncoder(),
                DecisionTreeRegressor(max_depth=1, min_samples_leaf=12,
                                      min_samples_split=16,
                                      random_state=42)

	Entire dataset(80%) R^2 trained on entire dataset(80%):  0.001067717403290036
	Holdout data R^2 trained on entire dataset(80%):  -0.0012851907934343654
	Dataset D1 R^2 on trained D1:  0.0010974801448526694

..................................................
Pipeline #3: 
Score on D2: 0.00021645841093220763 |	D1-D2 diff: 10.050295305573249
Pipeline steps: SelectPercentile(percentile=10),
                OverDominanceEncoder(),
                OverDominanceEncoder(),
                FeatureEncodingFrequencySelector(threshold=0.05),
                LinearRegression()

	Entire dataset(80%) R^2 trained on entire dataset(80%):  0.00013498438567838278
	Holdout data R^2 trained on entire dataset(80%):  0.0002273342713182691
	Dataset D1 R^2 on trained D1:  0.0003144716426528582

..................................................
Pipeline #4: 
Score on D2: -3.2015594250811574e-05 |	D1-D2 diff: 13.480151627526027
Pipeline steps: RecessiveEncoder(),
                DominantEncoder(),
                HeterosisEncoder(),
                RandomForestRegressor(max_features=0.2, min_samples_leaf=12,
                                      min_samples_split=14,
                                      random_state=42)

	Entire dataset(80%) R^2 trained on entire dataset(80%):  -8.051021467281316e-07
	Holdout data R^2 trained on entire dataset(80%):  -0.0012636516763899763
	Dataset D1 R^2 on trained D1:  -1.73106056000627e-06

..................................................
Pipeline #5: 
Score on D2: -3.307746938241429e-05 |	D1-D2 diff: 13.562441741109108
Pipeline steps: UnderDominanceEncoder(),
                FeatureEncodingFrequencySelector(threshold=0.25),
                SelectPercentile(percentile=65),
                SelectPercentile(percentile=45),
                HeterosisEncoder(),
                VarianceThreshold(threshold=0.2),
                RandomForestRegressor(max_features=0.55, min_samples_leaf=4,
                                      min_samples_split=19,
                                      random_state=42)

	Entire dataset(80%) R^2 trained on entire dataset(80%):  0.0018373322255911262
	Holdout data R^2 trained on entire dataset(80%):  -0.0028345546172570124
	Dataset D1 R^2 on trained D1:  -3.521278857387955e-06

..................................................

**************************************************************************************
Random Seed 24 - 1 Interactions
**************************************************************************************

autoQTL using following parameters:
	population size = 100
	offspring_size = None
	generations = 25
	mutation rate = 0.9
	crossover rate = 0.1

-------------------------------------------------
Evolution History:
Gen 1 - Best score on D2: 0.03783 	 Best score on D1-D2 diff: 3.53124
Gen 2 - Best score on D2: 0.03798 	 Best score on D1-D2 diff: 11.96036
Gen 3 - Best score on D2: 0.05211 	 Best score on D1-D2 diff: 11.96036
Gen 4 - Best score on D2: 0.05750 	 Best score on D1-D2 diff: 13.48015
Gen 5 - Best score on D2: 0.05750 	 Best score on D1-D2 diff: 13.48015
Gen 6 - Best score on D2: 0.05962 	 Best score on D1-D2 diff: 13.48015
Gen 7 - Best score on D2: 0.05962 	 Best score on D1-D2 diff: 13.48015
Gen 8 - Best score on D2: 0.05962 	 Best score on D1-D2 diff: 13.48015
Gen 9 - Best score on D2: 0.05962 	 Best score on D1-D2 diff: 13.48015
Gen 10 - Best score on D2: 0.05962 	 Best score on D1-D2 diff: 13.48015
Gen 11 - Best score on D2: 0.07428 	 Best score on D1-D2 diff: 13.48015
Gen 12 - Best score on D2: 0.07684 	 Best score on D1-D2 diff: 13.48015
Gen 13 - Best score on D2: 0.07684 	 Best score on D1-D2 diff: 13.48015
Gen 14 - Best score on D2: 0.07684 	 Best score on D1-D2 diff: 13.48015
Gen 15 - Best score on D2: 0.07687 	 Best score on D1-D2 diff: 13.48015
Gen 16 - Best score on D2: 0.08034 	 Best score on D1-D2 diff: 13.48015
Gen 17 - Best score on D2: 0.08034 	 Best score on D1-D2 diff: 13.48015
Gen 18 - Best score on D2: 0.08034 	 Best score on D1-D2 diff: 13.48015
Gen 19 - Best score on D2: 0.08034 	 Best score on D1-D2 diff: 13.48015
Gen 20 - Best score on D2: 0.08034 	 Best score on D1-D2 diff: 13.48015
Gen 21 - Best score on D2: 0.08034 	 Best score on D1-D2 diff: 13.48015
Gen 22 - Best score on D2: 0.08034 	 Best score on D1-D2 diff: 13.48015
Gen 23 - Best score on D2: 0.08034 	 Best score on D1-D2 diff: 13.48015
Gen 24 - Best score on D2: 0.08034 	 Best score on D1-D2 diff: 13.48015
Gen 25 - Best score on D2: 0.08034 	 Best score on D1-D2 diff: 13.48015

-------------------------------------------------
Multiple Linear Regression:
	D2 Dataset R^2 trained on D1: -0.014383662880555814
	Entire dataset(80%) R^2 trained on data (80%): 0.005131604881063789
	Holdout R^2 (20%) trained on data (80%): -0.0017809775060435573
	Dataset D1 R^2 on trained D1: 0.013687437821544357
	Combined Dataset (100%) R^2 trained on combined data (100%): 0.004380065471687122

-------------------------------------------------
Final Pareto Front:

Pipeline #1: 
Score on D2: 0.0803385303777604 |	D1-D2 diff: 2.019770539280286
Pipeline steps: SelectPercentile(percentile=50),
                HeterosisEncoder(),
                OverDominanceEncoder(),
                FeatureEncodingFrequencySelector(threshold=0.25),
                HeterosisEncoder(),
                RandomForestRegressor(max_features=0.35000000000000003,
                                      min_samples_leaf=16,
                                      min_samples_split=13,
                                      random_state=42)

	Entire dataset(80%) R^2 trained on entire dataset(80%):  0.0289538917331148
	Holdout data R^2 trained on entire dataset(80%):  -0.006988833111341686
	Dataset D1 R^2 on trained D1:  0.14042710016000126

..................................................
Pipeline #2: 
Score on D2: 0.07547185857767413 |	D1-D2 diff: 2.0312027370964016
Pipeline steps: SelectPercentile(percentile=50),
                HeterosisEncoder(),
                OverDominanceEncoder(),
                FeatureEncodingFrequencySelector(threshold=0.25),
                HeterosisEncoder(),
                RandomForestRegressor(max_features=0.05, min_samples_leaf=16,
                                      min_samples_split=13,
                                      random_state=42)

	Entire dataset(80%) R^2 trained on entire dataset(80%):  0.028412080202453338
	Holdout data R^2 trained on entire dataset(80%):  -0.005175052699275318
	Dataset D1 R^2 on trained D1:  0.13421902279660214

..................................................
Pipeline #3: 
Score on D2: 0.07376622393516163 |	D1-D2 diff: 2.0384565028370565
Pipeline steps: SelectPercentile(percentile=50),
                HeterosisEncoder(),
                OverDominanceEncoder(),
                HeterosisEncoder(),
                RandomForestRegressor(max_features=0.35000000000000003,
                                      min_samples_leaf=16,
                                      min_samples_split=13,
                                      random_state=42)

	Entire dataset(80%) R^2 trained on entire dataset(80%):  0.03196240626781144
	Holdout data R^2 trained on entire dataset(80%):  -0.004470866365507531
	Dataset D1 R^2 on trained D1:  0.13168164322465037

..................................................
Pipeline #4: 
Score on D2: 0.07133378314885808 |	D1-D2 diff: 2.091831744612518
Pipeline steps: SelectPercentile(percentile=50),
                HeterosisEncoder(),
                OverDominanceEncoder(),
                HeterosisEncoder(),
                RandomForestRegressor(max_features=0.35000000000000003,
                                      min_samples_leaf=19,
                                      min_samples_split=13,
                                      random_state=42)

	Entire dataset(80%) R^2 trained on entire dataset(80%):  0.028216035850369692
	Holdout data R^2 trained on entire dataset(80%):  -0.0025724420295598627
	Dataset D1 R^2 on trained D1:  0.12356053332613004

..................................................
Pipeline #5: 
Score on D2: 0.0655778172443382 |	D1-D2 diff: 2.092147869587713
Pipeline steps: SelectPercentile(percentile=50),
                HeterosisEncoder(),
                HeterosisEncoder(),
                RandomForestRegressor(max_features=0.35000000000000003,
                                      min_samples_leaf=19,
                                      min_samples_split=13,
                                      random_state=42)

	Entire dataset(80%) R^2 trained on entire dataset(80%):  0.027979101569298392
	Holdout data R^2 trained on entire dataset(80%):  -0.0021875230230428144
	Dataset D1 R^2 on trained D1:  0.1177730085845472

..................................................
Pipeline #6: 
Score on D2: 0.051903129896402556 |	D1-D2 diff: 2.1279066494450625
Pipeline steps: SelectPercentile(percentile=90),
                SelectPercentile(percentile=70),
                HeterosisEncoder(),
                RandomForestRegressor(max_features=0.05, min_samples_leaf=14,
                                      min_samples_split=20,
                                      random_state=42)

	Entire dataset(80%) R^2 trained on entire dataset(80%):  0.03791768126998796
	Holdout data R^2 trained on entire dataset(80%):  -0.007621790652038607
	Dataset D1 R^2 on trained D1:  0.10067728031022938

..................................................
Pipeline #7: 
Score on D2: 0.04901885658453686 |	D1-D2 diff: 2.159118171850817
Pipeline steps: SelectPercentile(percentile=55),
                HeterosisEncoder(),
                RandomForestRegressor(max_features=0.1, min_samples_leaf=17,
                                      min_samples_split=6, random_state=42)

	Entire dataset(80%) R^2 trained on entire dataset(80%):  0.03225689012811184
	Holdout data R^2 trained on entire dataset(80%):  -0.00748965660815637
	Dataset D1 R^2 on trained D1:  0.09503331869216969

..................................................
Pipeline #8: 
Score on D2: 0.048784739291166224 |	D1-D2 diff: 2.1722235349894685
Pipeline steps: SelectPercentile(percentile=55),
                HeterosisEncoder(),
                UnderDominanceEncoder(),
                RandomForestRegressor(max_features=0.1, min_samples_leaf=17,
                                      min_samples_split=6, random_state=42)

	Entire dataset(80%) R^2 trained on entire dataset(80%):  0.031707153362223184
	Holdout data R^2 trained on entire dataset(80%):  -0.005056541030988626
	Dataset D1 R^2 on trained D1:  0.09369876062864424

..................................................
Pipeline #9: 
Score on D2: 0.021787272215293085 |	D1-D2 diff: 2.2489343017541543
Pipeline steps: HeterosisEncoder(),
                UnderDominanceEncoder(),
                RandomForestRegressor(max_features=0.05, min_samples_leaf=18,
                                      min_samples_split=10,
                                      random_state=42)

	Entire dataset(80%) R^2 trained on entire dataset(80%):  0.0660852569044692
	Holdout data R^2 trained on entire dataset(80%):  0.025721986422411858
	Dataset D1 R^2 on trained D1:  0.06087972549426923

..................................................
Pipeline #10: 
Score on D2: 0.018223805698016293 |	D1-D2 diff: 2.2575477030504616
Pipeline steps: HeterosisEncoder(),
                UnderDominanceEncoder(),
                VarianceThreshold(threshold=0.35),
                RandomForestRegressor(max_features=0.05, min_samples_leaf=19,
                                      min_samples_split=10,
                                      random_state=42)

	Entire dataset(80%) R^2 trained on entire dataset(80%):  0.062194318547641236
	Holdout data R^2 trained on entire dataset(80%):  0.021149242267343937
	Dataset D1 R^2 on trained D1:  0.05672305455755999

..................................................
Pipeline #11: 
Score on D2: 0.0018911867607409594 |	D1-D2 diff: 3.2676978373721606
Pipeline steps: SelectPercentile(percentile=90),
                SelectPercentile(percentile=70),
                RecessiveEncoder(),
                RandomForestRegressor(max_features=0.05, min_samples_leaf=14,
                                      min_samples_split=20,
                                      random_state=42)

	Entire dataset(80%) R^2 trained on entire dataset(80%):  0.008649390428918435
	Holdout data R^2 trained on entire dataset(80%):  0.00048046077863328485
	Dataset D1 R^2 on trained D1:  0.010661850024120567

..................................................
Pipeline #12: 
Score on D2: 0.0014261918607164636 |	D1-D2 diff: 3.6567818559488123
Pipeline steps: SelectPercentile(percentile=90),
                SelectPercentile(percentile=60),
                RecessiveEncoder(),
                RandomForestRegressor(max_features=0.05, min_samples_leaf=14,
                                      min_samples_split=20,
                                      random_state=42)

	Entire dataset(80%) R^2 trained on entire dataset(80%):  0.009446342815498832
	Holdout data R^2 trained on entire dataset(80%):  -0.0002558804108681034
	Dataset D1 R^2 on trained D1:  0.0070186634476688825

..................................................
Pipeline #13: 
Score on D2: 0.0006175093762322836 |	D1-D2 diff: 5.332206896208156
Pipeline steps: SelectPercentile(percentile=50),
                HeterosisEncoder(),
                OverDominanceEncoder(),
                SelectPercentile(percentile=35),
                FeatureEncodingFrequencySelector(threshold=0.25),
                HeterosisEncoder(),
                RandomForestRegressor(max_features=0.35000000000000003,
                                      min_samples_leaf=16,
                                      min_samples_split=13,
                                      random_state=42)

	Entire dataset(80%) R^2 trained on entire dataset(80%):  0.0030763567539595638
	Holdout data R^2 trained on entire dataset(80%):  -0.005803219304407969
	Dataset D1 R^2 on trained D1:  0.0018545160169093355

..................................................
Pipeline #14: 
Score on D2: 0.00021645841644202246 |	D1-D2 diff: 10.05029530731504
Pipeline steps: SelectPercentile(percentile=10),
                UnderDominanceEncoder(),
                LinearRegression()

	Entire dataset(80%) R^2 trained on entire dataset(80%):  0.0010264239288023669
	Holdout data R^2 trained on entire dataset(80%):  -0.002396959021580436
	Dataset D1 R^2 on trained D1:  0.0003144716480947274

..................................................
Pipeline #15: 
Score on D2: -3.2015592299483586e-05 |	D1-D2 diff: 13.480151843729264
Pipeline steps: HeterosisEncoder(),
                DominantEncoder(),
                RandomForestRegressor(max_features=0.6000000000000001,
                                      min_samples_leaf=11, min_samples_split=5,
                                      random_state=42)

	Entire dataset(80%) R^2 trained on entire dataset(80%):  -8.051021425092841e-07
	Holdout data R^2 trained on entire dataset(80%):  -0.0012636516749739979
	Dataset D1 R^2 on trained D1:  -1.731060551568575e-06

..................................................

**************************************************************************************
Random Seed 24 - 2 Interactions
**************************************************************************************

autoQTL using following parameters:
	population size = 100
	offspring_size = None
	generations = 25
	mutation rate = 0.9
	crossover rate = 0.1

-------------------------------------------------
Evolution History:
Gen 1 - Best score on D2: 0.09217 	 Best score on D1-D2 diff: 4.28569
Gen 2 - Best score on D2: 0.09745 	 Best score on D1-D2 diff: 11.96036
Gen 3 - Best score on D2: 0.09745 	 Best score on D1-D2 diff: 11.96036
Gen 4 - Best score on D2: 0.09745 	 Best score on D1-D2 diff: 11.96036

-------------------------------------------------
Multiple Linear Regression:
	D2 Dataset R^2 trained on D1: -0.011399938128363152
	Entire dataset(80%) R^2 trained on data (80%): 0.004606413487589389
	Holdout R^2 (20%) trained on data (80%): -0.0027810666206373735
	Dataset D1 R^2 on trained D1: 0.010775467817440987
	Combined Dataset (100%) R^2 trained on combined data (100%): 0.003807371439866314

-------------------------------------------------
Final Pareto Front:

Pipeline #1: 
Score on D2: 0.09744767747094663 |	D1-D2 diff: 1.6220180150731065
Pipeline steps: HeterosisEncoder(),
                RandomForestRegressor(max_features=0.6500000000000001,
                                      min_samples_leaf=13, min_samples_split=3,
                                      random_state=42)

	Entire dataset(80%) R^2 trained on entire dataset(80%):  0.24548893638000968
	Holdout data R^2 trained on entire dataset(80%):  0.11691675303732518
	Dataset D1 R^2 on trained D1:  0.24191755555285255

..................................................
Pipeline #2: 
Score on D2: 0.09288391946003216 |	D1-D2 diff: 1.7210069098444638
Pipeline steps: HeterosisEncoder(),
                UnderDominanceEncoder(),
                RandomForestRegressor(max_features=0.6000000000000001,
                                      min_samples_leaf=17,
                                      min_samples_split=14,
                                      random_state=42)

	Entire dataset(80%) R^2 trained on entire dataset(80%):  0.21350357775640072
	Holdout data R^2 trained on entire dataset(80%):  0.11458387010320459
	Dataset D1 R^2 on trained D1:  0.20687465182301146

..................................................
Pipeline #3: 
Score on D2: 0.08656564049366755 |	D1-D2 diff: 2.2700033450208825
Pipeline steps: DecisionTreeRegressor(max_depth=4, min_samples_leaf=6,
                                      min_samples_split=20,
                                      random_state=42)

	Entire dataset(80%) R^2 trained on entire dataset(80%):  0.016146000388248205
	Holdout data R^2 trained on entire dataset(80%):  -0.0030317296915041148
	Dataset D1 R^2 on trained D1:  0.12422682813835617

..................................................
Pipeline #4: 
Score on D2: 0.06724234199563739 |	D1-D2 diff: 2.3727598897832363
Pipeline steps: DecisionTreeRegressor(max_depth=3, min_samples_leaf=18,
                                      min_samples_split=8, random_state=42)

	Entire dataset(80%) R^2 trained on entire dataset(80%):  0.007033391338790107
	Holdout data R^2 trained on entire dataset(80%):  -0.012530121406759465
	Dataset D1 R^2 on trained D1:  0.09879128627596878

..................................................
Pipeline #5: 
Score on D2: 0.019345583652769283 |	D1-D2 diff: 3.5258609983823237
Pipeline steps: DecisionTreeRegressor(max_depth=2, min_samples_leaf=5,
                                      min_samples_split=8, random_state=42)

	Entire dataset(80%) R^2 trained on entire dataset(80%):  0.0032153718811361864
	Holdout data R^2 trained on entire dataset(80%):  -0.0009604869077197709
	Dataset D1 R^2 on trained D1:  0.025816104672262363

..................................................
Pipeline #6: 
Score on D2: -4.886780840163141e-05 |	D1-D2 diff: 11.960360895673112
Pipeline steps: RecessiveEncoder(),
                DominantEncoder(),
                LinearRegression()

	Entire dataset(80%) R^2 trained on entire dataset(80%):  0.0
	Holdout data R^2 trained on entire dataset(80%):  -0.0012028184006112053
	Dataset D1 R^2 on trained D1:  0.0

..................................................

**************************************************************************************
Random Seed 24 - 3 Interactions
**************************************************************************************

autoQTL using following parameters:
	population size = 100
	offspring_size = None
	generations = 25
	mutation rate = 0.9
	crossover rate = 0.1

-------------------------------------------------
Evolution History:
Gen 1 - Best score on D2: 0.11449 	 Best score on D1-D2 diff: 6.23901
Gen 2 - Best score on D2: 0.11894 	 Best score on D1-D2 diff: 6.23901
Gen 3 - Best score on D2: 0.12106 	 Best score on D1-D2 diff: 13.48015
Gen 4 - Best score on D2: 0.12106 	 Best score on D1-D2 diff: 13.48015
Gen 5 - Best score on D2: 0.12422 	 Best score on D1-D2 diff: 13.48015
Gen 6 - Best score on D2: 0.12422 	 Best score on D1-D2 diff: 13.48015
Gen 7 - Best score on D2: 0.12422 	 Best score on D1-D2 diff: 13.48015
Gen 8 - Best score on D2: 0.12422 	 Best score on D1-D2 diff: 13.48015
Gen 9 - Best score on D2: 0.12422 	 Best score on D1-D2 diff: 13.48015
Gen 10 - Best score on D2: 0.12422 	 Best score on D1-D2 diff: 13.48015
Gen 11 - Best score on D2: 0.12426 	 Best score on D1-D2 diff: 13.48015
Gen 12 - Best score on D2: 0.12426 	 Best score on D1-D2 diff: 13.48015
Gen 13 - Best score on D2: 0.12426 	 Best score on D1-D2 diff: 13.48015
Gen 14 - Best score on D2: 0.12426 	 Best score on D1-D2 diff: 13.48015
Gen 15 - Best score on D2: 0.12426 	 Best score on D1-D2 diff: 13.48015
Gen 16 - Best score on D2: 0.12426 	 Best score on D1-D2 diff: 13.48015
Gen 17 - Best score on D2: 0.12426 	 Best score on D1-D2 diff: 13.48015
Gen 18 - Best score on D2: 0.12649 	 Best score on D1-D2 diff: 24.43121
Gen 19 - Best score on D2: 0.12649 	 Best score on D1-D2 diff: 24.43121
Gen 20 - Best score on D2: 0.12649 	 Best score on D1-D2 diff: 24.43121
Gen 21 - Best score on D2: 0.12649 	 Best score on D1-D2 diff: 24.43121
Gen 22 - Best score on D2: 0.12723 	 Best score on D1-D2 diff: 24.43121
Gen 23 - Best score on D2: 0.12723 	 Best score on D1-D2 diff: 24.43121
Gen 24 - Best score on D2: 0.12723 	 Best score on D1-D2 diff: 24.43121
Gen 25 - Best score on D2: 0.13220 	 Best score on D1-D2 diff: 24.43121

-------------------------------------------------
Multiple Linear Regression:
	D2 Dataset R^2 trained on D1: -0.006485665064594803
	Entire dataset(80%) R^2 trained on data (80%): 0.006125266856127798
	Holdout R^2 (20%) trained on data (80%): 0.001792620662578459
	Dataset D1 R^2 on trained D1: 0.00981364041053967
	Combined Dataset (100%) R^2 trained on combined data (100%): 0.006164087606294832

-------------------------------------------------
Final Pareto Front:

Pipeline #1: 
Score on D2: 0.13219982370163363 |	D1-D2 diff: 1.9601816810543242
Pipeline steps: VarianceThreshold(threshold=0.3),
                HeterosisEncoder(),
                RecessiveEncoder(),
                HeterosisEncoder(),
                HeterosisEncoder(),
                HeterosisEncoder(),
                HeterosisEncoder(),
                SelectPercentile(percentile=90),
                RandomForestRegressor(max_features=0.9000000000000001,
                                      min_samples_leaf=19,
                                      min_samples_split=13,
                                      random_state=42)

	Entire dataset(80%) R^2 trained on entire dataset(80%):  0.21737657612750505
	Holdout data R^2 trained on entire dataset(80%):  0.14502480169151588
	Dataset D1 R^2 on trained D1:  0.19993506704014596

..................................................
Pipeline #2: 
Score on D2: 0.1152534730422512 |	D1-D2 diff: 1.9851767843311958
Pipeline steps: HeterosisEncoder(),
                FeatureEncodingFrequencySelector(threshold=0.35),
                RecessiveEncoder(),
                RandomForestRegressor(max_features=0.4, min_samples_leaf=18,
                                      min_samples_split=3, random_state=42)

	Entire dataset(80%) R^2 trained on entire dataset(80%):  0.20015759044865644
	Holdout data R^2 trained on entire dataset(80%):  0.13860340990317654
	Dataset D1 R^2 on trained D1:  0.1796412230549177

..................................................
Pipeline #3: 
Score on D2: 0.11508571223952913 |	D1-D2 diff: 2.1698429847253546
Pipeline steps: HeterosisEncoder(),
                FeatureEncodingFrequencySelector(threshold=0.35),
                SelectPercentile(percentile=85),
                RandomForestRegressor(max_features=0.3, min_samples_leaf=18,
                                      min_samples_split=3, random_state=42)

	Entire dataset(80%) R^2 trained on entire dataset(80%):  0.1770711014179065
	Holdout data R^2 trained on entire dataset(80%):  0.12746022592866946
	Dataset D1 R^2 on trained D1:  0.16019716015400154

..................................................
Pipeline #4: 
Score on D2: 0.10262931327610714 |	D1-D2 diff: 2.9800363982366678
Pipeline steps: VarianceThreshold(threshold=0.3),
                VarianceThreshold(threshold=0.2),
                HeterosisEncoder(),
                DecisionTreeRegressor(max_depth=4, min_samples_leaf=3,
                                      min_samples_split=8, random_state=42)

	Entire dataset(80%) R^2 trained on entire dataset(80%):  0.11651860284625826
	Holdout data R^2 trained on entire dataset(80%):  0.09339940056220386
	Dataset D1 R^2 on trained D1:  0.11530915187986412

..................................................
Pipeline #5: 
Score on D2: 0.09289592315102424 |	D1-D2 diff: 4.427247338032546
Pipeline steps: SelectPercentile(percentile=70),
                OverDominanceEncoder(),
                DecisionTreeRegressor(max_depth=3, min_samples_leaf=9,
                                      min_samples_split=3, random_state=42)

	Entire dataset(80%) R^2 trained on entire dataset(80%):  0.008341518101785295
	Holdout data R^2 trained on entire dataset(80%):  -0.007328591787236771
	Dataset D1 R^2 on trained D1:  0.09029297895140909

..................................................
Pipeline #6: 
Score on D2: 0.09289592315102413 |	D1-D2 diff: 4.427247338032593
Pipeline steps: SelectPercentile(percentile=85),
                OverDominanceEncoder(),
                DecisionTreeRegressor(max_depth=3, min_samples_leaf=9,
                                      min_samples_split=3, random_state=42)

	Entire dataset(80%) R^2 trained on entire dataset(80%):  0.10653657331495414
	Holdout data R^2 trained on entire dataset(80%):  0.06964587195231087
	Dataset D1 R^2 on trained D1:  0.09029297895140909

..................................................
Pipeline #7: 
Score on D2: 0.0919253392125926 |	D1-D2 diff: 4.790541140066924
Pipeline steps: SelectPercentile(percentile=70),
                OverDominanceEncoder(),
                VarianceThreshold(threshold=0.25),
                DecisionTreeRegressor(max_depth=3, min_samples_leaf=19,
                                      min_samples_split=3, random_state=42)

	Entire dataset(80%) R^2 trained on entire dataset(80%):  0.008341518101785295
	Holdout data R^2 trained on entire dataset(80%):  -0.007328591787236771
	Dataset D1 R^2 on trained D1:  0.090026615809355

..................................................
Pipeline #8: 
Score on D2: 0.0919253392125925 |	D1-D2 diff: 4.790541140066995
Pipeline steps: SelectPercentile(percentile=70),
                OverDominanceEncoder(),
                DecisionTreeRegressor(max_depth=3, min_samples_leaf=19,
                                      min_samples_split=3, random_state=42)

	Entire dataset(80%) R^2 trained on entire dataset(80%):  0.008341518101785295
	Holdout data R^2 trained on entire dataset(80%):  -0.007328591787236771
	Dataset D1 R^2 on trained D1:  0.090026615809355

..................................................
Pipeline #9: 
Score on D2: 0.09141147512183079 |	D1-D2 diff: 5.395545350739225
Pipeline steps: SelectPercentile(percentile=70),
                UnderDominanceEncoder(),
                VarianceThreshold(threshold=0.3),
                DecisionTreeRegressor(max_depth=3, min_samples_leaf=19,
                                      min_samples_split=3, random_state=42)

	Entire dataset(80%) R^2 trained on entire dataset(80%):  0.01689944199238491
	Holdout data R^2 trained on entire dataset(80%):  0.005280825772159936
	Dataset D1 R^2 on trained D1:  0.09023153868884082

..................................................
Pipeline #10: 
Score on D2: 0.09141147512183068 |	D1-D2 diff: 5.395545350739352
Pipeline steps: SelectPercentile(percentile=70),
                UnderDominanceEncoder(),
                DecisionTreeRegressor(max_depth=3, min_samples_leaf=18,
                                      min_samples_split=9, random_state=42)

	Entire dataset(80%) R^2 trained on entire dataset(80%):  0.01689944199238491
	Holdout data R^2 trained on entire dataset(80%):  0.005280825772159825
	Dataset D1 R^2 on trained D1:  0.09023153868884082

..................................................
Pipeline #11: 
Score on D2: 0.08976702390612112 |	D1-D2 diff: 6.239011670416305
Pipeline steps: HeterosisEncoder(),
                DecisionTreeRegressor(max_depth=3, min_samples_leaf=19,
                                      min_samples_split=3, random_state=42)

	Entire dataset(80%) R^2 trained on entire dataset(80%):  0.10542309363446589
	Holdout data R^2 trained on entire dataset(80%):  0.07056225020369533
	Dataset D1 R^2 on trained D1:  0.08910703473781956

..................................................
Pipeline #12: 
Score on D2: 0.08909240618715697 |	D1-D2 diff: 6.4215260460001184
Pipeline steps: SelectPercentile(percentile=70),
                HeterosisEncoder(),
                DecisionTreeRegressor(max_depth=3, min_samples_leaf=19,
                                      min_samples_split=3, random_state=42)

	Entire dataset(80%) R^2 trained on entire dataset(80%):  0.007783502876056114
	Holdout data R^2 trained on entire dataset(80%):  -0.006715530228864397
	Dataset D1 R^2 on trained D1:  0.08850431183806473

..................................................
Pipeline #13: 
Score on D2: 0.08835609095234798 |	D1-D2 diff: 6.57034144054427
Pipeline steps: SelectPercentile(percentile=55),
                HeterosisEncoder(),
                DecisionTreeRegressor(max_depth=3, min_samples_leaf=19,
                                      min_samples_split=16,
                                      random_state=42)

	Entire dataset(80%) R^2 trained on entire dataset(80%):  0.007748620864615252
	Holdout data R^2 trained on entire dataset(80%):  -0.002617509733229495
	Dataset D1 R^2 on trained D1:  0.08781949394827271

..................................................
Pipeline #14: 
Score on D2: 0.0014136852328071603 |	D1-D2 diff: 9.382792741726059
Pipeline steps: UnderDominanceEncoder(),
                FeatureEncodingFrequencySelector(threshold=0.2),
                VarianceThreshold(threshold=0.35),
                SelectPercentile(percentile=35),
                LinearRegression()

	Entire dataset(80%) R^2 trained on entire dataset(80%):  0.001373337617810222
	Holdout data R^2 trained on entire dataset(80%):  -0.00034102929191326403
	Dataset D1 R^2 on trained D1:  0.001284660934123938

..................................................
Pipeline #15: 
Score on D2: 0.0013062130014446227 |	D1-D2 diff: 24.431212821310144
Pipeline steps: UnderDominanceEncoder(),
                FeatureEncodingFrequencySelector(threshold=0.2),
                VarianceThreshold(threshold=0.35),
                SelectPercentile(percentile=85),
                LinearRegression()

	Entire dataset(80%) R^2 trained on entire dataset(80%):  0.001375114814078704
	Holdout data R^2 trained on entire dataset(80%):  -0.00043562737468105794
	Dataset D1 R^2 on trained D1:  0.0013090198558926014

..................................................

**************************************************************************************
Random Seed 24 - 4 Interactions
**************************************************************************************

autoQTL using following parameters:
	population size = 100
	offspring_size = None
	generations = 25
	mutation rate = 0.9
	crossover rate = 0.1

-------------------------------------------------
Evolution History:
Gen 1 - Best score on D2: 0.14585 	 Best score on D1-D2 diff: 5.47056
Gen 2 - Best score on D2: 0.15440 	 Best score on D1-D2 diff: 11.96036
Gen 3 - Best score on D2: 0.15562 	 Best score on D1-D2 diff: 11.96036
Gen 4 - Best score on D2: 0.15562 	 Best score on D1-D2 diff: 11.96036
Gen 5 - Best score on D2: 0.15562 	 Best score on D1-D2 diff: 11.96036
Gen 6 - Best score on D2: 0.15562 	 Best score on D1-D2 diff: 13.48015
Gen 7 - Best score on D2: 0.15562 	 Best score on D1-D2 diff: 13.48015
Gen 8 - Best score on D2: 0.15562 	 Best score on D1-D2 diff: 13.48015
Gen 9 - Best score on D2: 0.15562 	 Best score on D1-D2 diff: 13.48015
Gen 10 - Best score on D2: 0.15564 	 Best score on D1-D2 diff: 13.48015
Gen 11 - Best score on D2: 0.15620 	 Best score on D1-D2 diff: 13.48015
Gen 12 - Best score on D2: 0.16336 	 Best score on D1-D2 diff: 13.48015
Gen 13 - Best score on D2: 0.16368 	 Best score on D1-D2 diff: 13.48015
Gen 14 - Best score on D2: 0.16368 	 Best score on D1-D2 diff: 13.48015
Gen 15 - Best score on D2: 0.16368 	 Best score on D1-D2 diff: 13.48015

-------------------------------------------------
Multiple Linear Regression:
	D2 Dataset R^2 trained on D1: -0.01583710878815925
	Entire dataset(80%) R^2 trained on data (80%): 0.0041263065066986515
	Holdout R^2 (20%) trained on data (80%): -0.002289364620909451
	Dataset D1 R^2 on trained D1: 0.01386453152495104
	Combined Dataset (100%) R^2 trained on combined data (100%): 0.004027278524161737

-------------------------------------------------
Final Pareto Front:

Pipeline #1: 
Score on D2: 0.16368295895417784 |	D1-D2 diff: 1.9199515385001544
Pipeline steps: HeterosisEncoder(),
                HeterosisEncoder(),
                SelectPercentile(percentile=65),
                FeatureEncodingFrequencySelector(threshold=0.3),
                RandomForestRegressor(max_features=0.6000000000000001,
                                      min_samples_leaf=19,
                                      min_samples_split=14,
                                      random_state=42)

	Entire dataset(80%) R^2 trained on entire dataset(80%):  0.21815543960943085
	Holdout data R^2 trained on entire dataset(80%):  0.0999260864722975
	Dataset D1 R^2 on trained D1:  0.23727636997513768

..................................................
Pipeline #2: 
Score on D2: 0.15841462879018653 |	D1-D2 diff: 1.9714259730477126
Pipeline steps: HeterosisEncoder(),
                RecessiveEncoder(),
                SelectPercentile(percentile=75),
                FeatureEncodingFrequencySelector(threshold=0.3),
                RandomForestRegressor(max_features=0.3, min_samples_leaf=16,
                                      min_samples_split=14,
                                      random_state=42)

	Entire dataset(80%) R^2 trained on entire dataset(80%):  0.22706964375293304
	Holdout data R^2 trained on entire dataset(80%):  0.11861066866594461
	Dataset D1 R^2 on trained D1:  0.22461769495976203

..................................................
Pipeline #3: 
Score on D2: 0.14430345004018097 |	D1-D2 diff: 1.9787251676235578
Pipeline steps: HeterosisEncoder(),
                HeterosisEncoder(),
                SelectPercentile(percentile=55),
                FeatureEncodingFrequencySelector(threshold=0.3),
                RandomForestRegressor(max_features=0.3, min_samples_leaf=17,
                                      min_samples_split=14,
                                      random_state=42)

	Entire dataset(80%) R^2 trained on entire dataset(80%):  0.19782826681178367
	Holdout data R^2 trained on entire dataset(80%):  0.10651083059925304
	Dataset D1 R^2 on trained D1:  0.20953505881084666

..................................................
Pipeline #4: 
Score on D2: 0.13408728396490066 |	D1-D2 diff: 1.995178913492256
Pipeline steps: HeterosisEncoder(),
                SelectPercentile(percentile=35),
                FeatureEncodingFrequencySelector(threshold=0.1),
                RandomForestRegressor(max_features=0.6000000000000001,
                                      min_samples_leaf=19,
                                      min_samples_split=14,
                                      random_state=42)

	Entire dataset(80%) R^2 trained on entire dataset(80%):  0.17221848340191537
	Holdout data R^2 trained on entire dataset(80%):  0.09290465698981054
	Dataset D1 R^2 on trained D1:  0.19719356906048724

..................................................
Pipeline #5: 
Score on D2: 0.12249800596226723 |	D1-D2 diff: 2.1299850158622666
Pipeline steps: VarianceThreshold(threshold=0.35),
                SelectPercentile(percentile=65),
                HeterosisEncoder(),
                RandomForestRegressor(max_features=0.3, min_samples_leaf=16,
                                      min_samples_split=12,
                                      random_state=42)

	Entire dataset(80%) R^2 trained on entire dataset(80%):  0.21228291887447326
	Holdout data R^2 trained on entire dataset(80%):  0.09942830783374257
	Dataset D1 R^2 on trained D1:  0.17108206624660938

..................................................
Pipeline #6: 
Score on D2: 0.10394922363516701 |	D1-D2 diff: 3.229173991528639
Pipeline steps: HeterosisEncoder(),
                SelectPercentile(percentile=90),
                DecisionTreeRegressor(max_depth=2, min_samples_leaf=5,
                                      min_samples_split=8, random_state=42)

	Entire dataset(80%) R^2 trained on entire dataset(80%):  0.10871053168981604
	Holdout data R^2 trained on entire dataset(80%):  0.060752507274451584
	Dataset D1 R^2 on trained D1:  0.11314597014771854

..................................................
Pipeline #7: 
Score on D2: 0.054686182277618456 |	D1-D2 diff: 4.263238162913153
Pipeline steps: UnderDominanceEncoder(),
                SelectPercentile(percentile=15),
                DecisionTreeRegressor(max_depth=4, min_samples_leaf=4,
                                      min_samples_split=11,
                                      random_state=42)

	Entire dataset(80%) R^2 trained on entire dataset(80%):  0.011033232849264829
	Holdout data R^2 trained on entire dataset(80%):  -0.007818806663438593
	Dataset D1 R^2 on trained D1:  0.057713385802616646

..................................................
Pipeline #8: 
Score on D2: 0.007149890511288004 |	D1-D2 diff: 5.635617667818145
Pipeline steps: UnderDominanceEncoder(),
                SelectPercentile(percentile=10),
                LinearRegression()

	Entire dataset(80%) R^2 trained on entire dataset(80%):  0.006784721975439778
	Holdout data R^2 trained on entire dataset(80%):  -0.003195383874071922
	Dataset D1 R^2 on trained D1:  0.006158524758154482

..................................................
Pipeline #9: 
Score on D2: 0.0008104898731055021 |	D1-D2 diff: 5.78851060757743
Pipeline steps: UnderDominanceEncoder(),
                FeatureEncodingFrequencySelector(threshold=0.2),
                DecisionTreeRegressor(max_depth=1, min_samples_leaf=9,
                                      min_samples_split=10,
                                      random_state=42)

	Entire dataset(80%) R^2 trained on entire dataset(80%):  0.001318293446541885
	Holdout data R^2 trained on entire dataset(80%):  -0.0015222547954638621
	Dataset D1 R^2 on trained D1:  0.0017011923624142833

..................................................
Pipeline #10: 
Score on D2: -3.2015592299483586e-05 |	D1-D2 diff: 13.480151843729264
Pipeline steps: HeterosisEncoder(),
                FeatureEncodingFrequencySelector(threshold=0.3),
                DominantEncoder(),
                RandomForestRegressor(max_features=0.6000000000000001,
                                      min_samples_leaf=17,
                                      min_samples_split=14,
                                      random_state=42)

	Entire dataset(80%) R^2 trained on entire dataset(80%):  -8.051021425092841e-07
	Holdout data R^2 trained on entire dataset(80%):  -0.0012636516749739979
	Dataset D1 R^2 on trained D1:  -1.731060551568575e-06

..................................................

**************************************************************************************
Random Seed 24 - 5 Interactions
**************************************************************************************

autoQTL using following parameters:
	population size = 100
	offspring_size = None
	generations = 25
	mutation rate = 0.9
	crossover rate = 0.1

-------------------------------------------------
Evolution History:
Gen 1 - Best score on D2: 0.13883 	 Best score on D1-D2 diff: 4.22481
Gen 2 - Best score on D2: 0.14143 	 Best score on D1-D2 diff: 11.96036
Gen 3 - Best score on D2: 0.14531 	 Best score on D1-D2 diff: 11.96036
Gen 4 - Best score on D2: 0.14879 	 Best score on D1-D2 diff: 11.96036
Gen 5 - Best score on D2: 0.14879 	 Best score on D1-D2 diff: 13.48015
Gen 6 - Best score on D2: 0.14879 	 Best score on D1-D2 diff: 13.48015
Gen 7 - Best score on D2: 0.14879 	 Best score on D1-D2 diff: 13.48015
Gen 8 - Best score on D2: 0.14879 	 Best score on D1-D2 diff: 13.48015
Gen 9 - Best score on D2: 0.14879 	 Best score on D1-D2 diff: 13.48015
Gen 10 - Best score on D2: 0.14879 	 Best score on D1-D2 diff: 13.48015
Gen 11 - Best score on D2: 0.14879 	 Best score on D1-D2 diff: 13.48015
Gen 12 - Best score on D2: 0.14879 	 Best score on D1-D2 diff: 13.48015
Gen 13 - Best score on D2: 0.15084 	 Best score on D1-D2 diff: 13.48015
Gen 14 - Best score on D2: 0.15084 	 Best score on D1-D2 diff: 13.48015
Gen 15 - Best score on D2: 0.15084 	 Best score on D1-D2 diff: 13.48015
Gen 16 - Best score on D2: 0.15084 	 Best score on D1-D2 diff: 13.48015
Gen 17 - Best score on D2: 0.15084 	 Best score on D1-D2 diff: 13.48015
Gen 18 - Best score on D2: 0.15158 	 Best score on D1-D2 diff: 13.48015
Gen 19 - Best score on D2: 0.15158 	 Best score on D1-D2 diff: 13.48015
Gen 20 - Best score on D2: 0.15158 	 Best score on D1-D2 diff: 13.48015
Gen 21 - Best score on D2: 0.15158 	 Best score on D1-D2 diff: 13.48015
Gen 22 - Best score on D2: 0.15158 	 Best score on D1-D2 diff: 13.48015
Gen 23 - Best score on D2: 0.15158 	 Best score on D1-D2 diff: 13.48015
Gen 24 - Best score on D2: 0.15158 	 Best score on D1-D2 diff: 13.48015
Gen 25 - Best score on D2: 0.15158 	 Best score on D1-D2 diff: 13.48015

-------------------------------------------------
Multiple Linear Regression:
	D2 Dataset R^2 trained on D1: -0.01522197604931863
	Entire dataset(80%) R^2 trained on data (80%): 0.003563186785491168
	Holdout R^2 (20%) trained on data (80%): -0.004459922055877419
	Dataset D1 R^2 on trained D1: 0.010403695244665556
	Combined Dataset (100%) R^2 trained on combined data (100%): 0.002903490896122629

-------------------------------------------------
Final Pareto Front:

Pipeline #1: 
Score on D2: 0.15158236741275266 |	D1-D2 diff: 1.4727605594442703
Pipeline steps: HeterosisEncoder(),
                HeterosisEncoder(),
                OverDominanceEncoder(),
                RandomForestRegressor(max_features=0.6500000000000001,
                                      min_samples_leaf=2, min_samples_split=18,
                                      random_state=42)

	Entire dataset(80%) R^2 trained on entire dataset(80%):  0.36985943295531076
	Holdout data R^2 trained on entire dataset(80%):  0.17095694781692694
	Dataset D1 R^2 on trained D1:  0.3641374132123987

..................................................
Pipeline #2: 
Score on D2: 0.1508332125577797 |	D1-D2 diff: 1.4838477252018483
Pipeline steps: HeterosisEncoder(),
                HeterosisEncoder(),
                OverDominanceEncoder(),
                OverDominanceEncoder(),
                RandomForestRegressor(max_features=0.6500000000000001,
                                      min_samples_leaf=2, min_samples_split=18,
                                      random_state=42)

	Entire dataset(80%) R^2 trained on entire dataset(80%):  0.3712735078734726
	Holdout data R^2 trained on entire dataset(80%):  0.17395219971800346
	Dataset D1 R^2 on trained D1:  0.357106342739144

..................................................
Pipeline #3: 
Score on D2: 0.1488457513431949 |	D1-D2 diff: 1.5227518028648495
Pipeline steps: OverDominanceEncoder(),
                DominantEncoder(),
                RandomForestRegressor(max_features=0.3, min_samples_leaf=2,
                                      min_samples_split=16,
                                      random_state=42)

	Entire dataset(80%) R^2 trained on entire dataset(80%):  0.33929384281635877
	Holdout data R^2 trained on entire dataset(80%):  0.1697968151295317
	Dataset D1 R^2 on trained D1:  0.3348331459032279

..................................................
Pipeline #4: 
Score on D2: 0.1466011733355661 |	D1-D2 diff: 1.5603231076689352
Pipeline steps: HeterosisEncoder(),
                FeatureEncodingFrequencySelector(threshold=0.15),
                RandomForestRegressor(bootstrap=False, max_features=0.3,
                                      min_samples_leaf=11,
                                      min_samples_split=12,
                                      random_state=42)

	Entire dataset(80%) R^2 trained on entire dataset(80%):  0.3170270931204171
	Holdout data R^2 trained on entire dataset(80%):  0.1627585117664323
	Dataset D1 R^2 on trained D1:  0.3153115670886093

..................................................
Pipeline #5: 
Score on D2: 0.1463721132026118 |	D1-D2 diff: 1.5760157573450682
Pipeline steps: HeterosisEncoder(),
                HeterosisEncoder(),
                OverDominanceEncoder(),
                DominantEncoder(),
                RandomForestRegressor(max_features=0.35000000000000003,
                                      min_samples_leaf=3, min_samples_split=20,
                                      random_state=42)

	Entire dataset(80%) R^2 trained on entire dataset(80%):  0.3174089433772824
	Holdout data R^2 trained on entire dataset(80%):  0.16848085500466947
	Dataset D1 R^2 on trained D1:  0.30846269407807114

..................................................
Pipeline #6: 
Score on D2: 0.1443151149364943 |	D1-D2 diff: 1.7075566687893124
Pipeline steps: SelectPercentile(percentile=90),
                VarianceThreshold(threshold=0.15),
                HeterosisEncoder(),
                FeatureEncodingFrequencySelector(threshold=0.05),
                RandomForestRegressor(max_features=0.6500000000000001,
                                      min_samples_leaf=13,
                                      min_samples_split=15,
                                      random_state=42)

	Entire dataset(80%) R^2 trained on entire dataset(80%):  0.26975566474119694
	Holdout data R^2 trained on entire dataset(80%):  0.17038554345638468
	Dataset D1 R^2 on trained D1:  0.26194007738753045

..................................................
Pipeline #7: 
Score on D2: 0.14172591570995996 |	D1-D2 diff: 1.7417217246042822
Pipeline steps: HeterosisEncoder(),
                OverDominanceEncoder(),
                HeterosisEncoder(),
                RandomForestRegressor(max_features=0.45, min_samples_leaf=14,
                                      min_samples_split=3, random_state=42)

	Entire dataset(80%) R^2 trained on entire dataset(80%):  0.25785581855132855
	Holdout data R^2 trained on entire dataset(80%):  0.16604141648997228
	Dataset D1 R^2 on trained D1:  0.25038972477417587

..................................................
Pipeline #8: 
Score on D2: 0.13856463018915066 |	D1-D2 diff: 1.7540230259543852
Pipeline steps: HeterosisEncoder(),
                RandomForestRegressor(max_features=0.6500000000000001,
                                      min_samples_leaf=16, min_samples_split=3,
                                      random_state=42)

	Entire dataset(80%) R^2 trained on entire dataset(80%):  0.2555709220460991
	Holdout data R^2 trained on entire dataset(80%):  0.16373370424402212
	Dataset D1 R^2 on trained D1:  0.2442120363799939

..................................................
Pipeline #9: 
Score on D2: 0.13768238375791597 |	D1-D2 diff: 1.7661707380771514
Pipeline steps: HeterosisEncoder(),
                RandomForestRegressor(max_features=0.6500000000000001,
                                      min_samples_leaf=17,
                                      min_samples_split=16,
                                      random_state=42)

	Entire dataset(80%) R^2 trained on entire dataset(80%):  0.24866181940995202
	Holdout data R^2 trained on entire dataset(80%):  0.16390436997826363
	Dataset D1 R^2 on trained D1:  0.240453070736516

..................................................
Pipeline #10: 
Score on D2: 0.13746534824823076 |	D1-D2 diff: 1.7713530252576564
Pipeline steps: HeterosisEncoder(),
                UnderDominanceEncoder(),
                RandomForestRegressor(max_features=0.6500000000000001,
                                      min_samples_leaf=17,
                                      min_samples_split=16,
                                      random_state=42)

	Entire dataset(80%) R^2 trained on entire dataset(80%):  0.25003483648650937
	Holdout data R^2 trained on entire dataset(80%):  0.16621234489573566
	Dataset D1 R^2 on trained D1:  0.23903863516486723

..................................................
Pipeline #11: 
Score on D2: 0.13743050244353716 |	D1-D2 diff: 1.7785781197937547
Pipeline steps: HeterosisEncoder(),
                HeterosisEncoder(),
                OverDominanceEncoder(),
                OverDominanceEncoder(),
                RandomForestRegressor(max_features=0.6500000000000001,
                                      min_samples_leaf=18,
                                      min_samples_split=18,
                                      random_state=42)

	Entire dataset(80%) R^2 trained on entire dataset(80%):  0.24601618359694655
	Holdout data R^2 trained on entire dataset(80%):  0.16814316476571833
	Dataset D1 R^2 on trained D1:  0.2373633399145274

..................................................
Pipeline #12: 
Score on D2: 0.13720360094276274 |	D1-D2 diff: 1.7844101685438565
Pipeline steps: HeterosisEncoder(),
                UnderDominanceEncoder(),
                RandomForestRegressor(max_features=0.6000000000000001,
                                      min_samples_leaf=17,
                                      min_samples_split=16,
                                      random_state=42)

	Entire dataset(80%) R^2 trained on entire dataset(80%):  0.24636065440853627
	Holdout data R^2 trained on entire dataset(80%):  0.16653109501294572
	Dataset D1 R^2 on trained D1:  0.23583637373521216

..................................................
Pipeline #13: 
Score on D2: 0.1367166629678338 |	D1-D2 diff: 1.8431443562529266
Pipeline steps: VarianceThreshold(threshold=0.05),
                HeterosisEncoder(),
                RecessiveEncoder(),
                RandomForestRegressor(max_features=0.4, min_samples_leaf=17,
                                      min_samples_split=14,
                                      random_state=42)

	Entire dataset(80%) R^2 trained on entire dataset(80%):  0.23801275179383496
	Holdout data R^2 trained on entire dataset(80%):  0.1648860779574911
	Dataset D1 R^2 on trained D1:  0.2233654718179653

..................................................
Pipeline #14: 
Score on D2: 0.13596021969097594 |	D1-D2 diff: 1.9230536131244815
Pipeline steps: HeterosisEncoder(),
                OverDominanceEncoder(),
                SelectPercentile(percentile=90),
                RandomForestRegressor(max_features=0.35000000000000003,
                                      min_samples_leaf=17,
                                      min_samples_split=14,
                                      random_state=42)

	Entire dataset(80%) R^2 trained on entire dataset(80%):  0.22081182734070548
	Holdout data R^2 trained on entire dataset(80%):  0.16021580746053843
	Dataset D1 R^2 on trained D1:  0.20907992481356452

..................................................
Pipeline #15: 
Score on D2: 0.12152463964130888 |	D1-D2 diff: 2.5923971178252176
Pipeline steps: SelectPercentile(percentile=50),
                VarianceThreshold(threshold=0.3),
                HeterosisEncoder(),
                HeterosisEncoder(),
                RandomForestRegressor(max_features=0.6500000000000001,
                                      min_samples_leaf=17, min_samples_split=7,
                                      random_state=42)

	Entire dataset(80%) R^2 trained on entire dataset(80%):  0.14095462184925378
	Holdout data R^2 trained on entire dataset(80%):  0.1412914577494091
	Dataset D1 R^2 on trained D1:  0.1436654687673482

..................................................
Pipeline #16: 
Score on D2: 0.09969672833773846 |	D1-D2 diff: 4.28650750060088
Pipeline steps: SelectPercentile(percentile=50),
                VarianceThreshold(threshold=0.25),
                DecisionTreeRegressor(max_depth=4, min_samples_leaf=20,
                                      min_samples_split=20,
                                      random_state=42)

	Entire dataset(80%) R^2 trained on entire dataset(80%):  0.031012960282010615
	Holdout data R^2 trained on entire dataset(80%):  0.002391418667621159
	Dataset D1 R^2 on trained D1:  0.10265873238773815

..................................................
Pipeline #17: 
Score on D2: 0.08472370237342597 |	D1-D2 diff: 6.211748480472145
Pipeline steps: SelectPercentile(percentile=75),
                HeterosisEncoder(),
                SelectPercentile(percentile=95),
                DecisionTreeRegressor(max_depth=2, min_samples_leaf=17,
                                      min_samples_split=7, random_state=42)

	Entire dataset(80%) R^2 trained on entire dataset(80%):  0.08682026836452694
	Holdout data R^2 trained on entire dataset(80%):  0.12466595702661432
	Dataset D1 R^2 on trained D1:  0.08405205000532767

..................................................
Pipeline #18: 
Score on D2: 0.08472370237342586 |	D1-D2 diff: 6.2117484804724015
Pipeline steps: SelectPercentile(percentile=50),
                OverDominanceEncoder(),
                DecisionTreeRegressor(max_depth=2, min_samples_leaf=20,
                                      min_samples_split=20,
                                      random_state=42)

	Entire dataset(80%) R^2 trained on entire dataset(80%):  0.08868483134939131
	Holdout data R^2 trained on entire dataset(80%):  0.10847292151805776
	Dataset D1 R^2 on trained D1:  0.08405205000532767

..................................................
Pipeline #19: 
Score on D2: 0.08472370237342575 |	D1-D2 diff: 6.211748480472658
Pipeline steps: SelectPercentile(percentile=75),
                HeterosisEncoder(),
                UnderDominanceEncoder(),
                DecisionTreeRegressor(max_depth=2, min_samples_leaf=17,
                                      min_samples_split=7, random_state=42)

	Entire dataset(80%) R^2 trained on entire dataset(80%):  0.08682026836452694
	Holdout data R^2 trained on entire dataset(80%):  0.12466595702661443
	Dataset D1 R^2 on trained D1:  0.08405205000532767

..................................................
Pipeline #20: 
Score on D2: -3.2015592299483586e-05 |	D1-D2 diff: 13.480151843729264
Pipeline steps: RecessiveEncoder(),
                DominantEncoder(),
                RandomForestRegressor(max_features=0.7500000000000001,
                                      min_samples_leaf=8, min_samples_split=16,
                                      random_state=42)

	Entire dataset(80%) R^2 trained on entire dataset(80%):  -8.051021425092841e-07
	Holdout data R^2 trained on entire dataset(80%):  -0.0012636516749739979
	Dataset D1 R^2 on trained D1:  -1.731060551568575e-06

..................................................

**************************************************************************************
Random Seed 24 - 6 Interactions
**************************************************************************************

autoQTL using following parameters:
	population size = 100
	offspring_size = None
	generations = 25
	mutation rate = 0.9
	crossover rate = 0.1

-------------------------------------------------
Evolution History:
Gen 1 - Best score on D2: 0.16852 	 Best score on D1-D2 diff: 5.41450
Gen 2 - Best score on D2: 0.17062 	 Best score on D1-D2 diff: 11.96036
Gen 3 - Best score on D2: 0.17062 	 Best score on D1-D2 diff: 13.48015
Gen 4 - Best score on D2: 0.17062 	 Best score on D1-D2 diff: 13.48015
Gen 5 - Best score on D2: 0.17062 	 Best score on D1-D2 diff: 13.48015
Gen 6 - Best score on D2: 0.17062 	 Best score on D1-D2 diff: 13.48015
Gen 7 - Best score on D2: 0.17062 	 Best score on D1-D2 diff: 13.48015
Gen 8 - Best score on D2: 0.17062 	 Best score on D1-D2 diff: 13.48015
Gen 9 - Best score on D2: 0.17062 	 Best score on D1-D2 diff: 13.48015
Gen 10 - Best score on D2: 0.17373 	 Best score on D1-D2 diff: 13.48015
Gen 11 - Best score on D2: 0.17373 	 Best score on D1-D2 diff: 13.48015
Gen 12 - Best score on D2: 0.17373 	 Best score on D1-D2 diff: 13.48015
Gen 13 - Best score on D2: 0.17373 	 Best score on D1-D2 diff: 13.48015
Gen 14 - Best score on D2: 0.17508 	 Best score on D1-D2 diff: 13.48015
Gen 15 - Best score on D2: 0.17508 	 Best score on D1-D2 diff: 13.48015
Gen 16 - Best score on D2: 0.17508 	 Best score on D1-D2 diff: 13.48015
Gen 17 - Best score on D2: 0.17508 	 Best score on D1-D2 diff: 13.48015
Gen 18 - Best score on D2: 0.17508 	 Best score on D1-D2 diff: 13.48015
Gen 19 - Best score on D2: 0.17550 	 Best score on D1-D2 diff: 13.48015
Gen 20 - Best score on D2: 0.17550 	 Best score on D1-D2 diff: 13.48015
Gen 21 - Best score on D2: 0.17550 	 Best score on D1-D2 diff: 13.48015
Gen 22 - Best score on D2: 0.17550 	 Best score on D1-D2 diff: 13.48015
Gen 23 - Best score on D2: 0.17550 	 Best score on D1-D2 diff: 13.48015
Gen 24 - Best score on D2: 0.17550 	 Best score on D1-D2 diff: 13.48015
Gen 25 - Best score on D2: 0.17550 	 Best score on D1-D2 diff: 13.48015

-------------------------------------------------
Multiple Linear Regression:
	D2 Dataset R^2 trained on D1: -0.009545631589012338
	Entire dataset(80%) R^2 trained on data (80%): 0.0064507718766292355
	Holdout R^2 (20%) trained on data (80%): -0.0012382374277555286
	Dataset D1 R^2 on trained D1: 0.011323952262901171
	Combined Dataset (100%) R^2 trained on combined data (100%): 0.00560354702085708

-------------------------------------------------
Final Pareto Front:

Pipeline #1: 
Score on D2: 0.17550175996773698 |	D1-D2 diff: 1.4076624611421487
Pipeline steps: OverDominanceEncoder(),
                DominantEncoder(),
                HeterosisEncoder(),
                RandomForestRegressor(max_features=0.25, min_samples_split=10,
                                      random_state=42)

	Entire dataset(80%) R^2 trained on entire dataset(80%):  0.43279662210269143
	Holdout data R^2 trained on entire dataset(80%):  0.1913187067170179
	Dataset D1 R^2 on trained D1:  0.4301882353039188

..................................................
Pipeline #2: 
Score on D2: 0.17521213281280557 |	D1-D2 diff: 1.4760393556617557
Pipeline steps: OverDominanceEncoder(),
                DominantEncoder(),
                HeterosisEncoder(),
                RandomForestRegressor(bootstrap=False, max_features=0.25,
                                      min_samples_split=20,
                                      random_state=42)

	Entire dataset(80%) R^2 trained on entire dataset(80%):  0.39121399953801816
	Holdout data R^2 trained on entire dataset(80%):  0.19272110439336487
	Dataset D1 R^2 on trained D1:  0.3858848278560628

..................................................
Pipeline #3: 
Score on D2: 0.17508138976006782 |	D1-D2 diff: 1.5660362692866954
Pipeline steps: VarianceThreshold(threshold=0.15),
                HeterosisEncoder(),
                UnderDominanceEncoder(),
                RandomForestRegressor(max_features=0.25, min_samples_split=16,
                                      random_state=42)

	Entire dataset(80%) R^2 trained on entire dataset(80%):  0.3481418123246103
	Holdout data R^2 trained on entire dataset(80%):  0.19125719169110011
	Dataset D1 R^2 on trained D1:  0.3413432884304092

..................................................
Pipeline #4: 
Score on D2: 0.1737258171832715 |	D1-D2 diff: 1.6359234036777526
Pipeline steps: OverDominanceEncoder(),
                DominantEncoder(),
                HeterosisEncoder(),
                RandomForestRegressor(max_features=0.25, min_samples_split=20,
                                      random_state=42)

	Entire dataset(80%) R^2 trained on entire dataset(80%):  0.3215870851735846
	Holdout data R^2 trained on entire dataset(80%):  0.1841627491558252
	Dataset D1 R^2 on trained D1:  0.31334597930639496

..................................................
Pipeline #5: 
Score on D2: 0.17095054075669047 |	D1-D2 diff: 1.6504841853937546
Pipeline steps: HeterosisEncoder(),
                SelectPercentile(percentile=90),
                FeatureEncodingFrequencySelector(threshold=0.0),
                RecessiveEncoder(),
                VarianceThreshold(),
                VarianceThreshold(threshold=0.05),
                RandomForestRegressor(max_features=0.25, min_samples_leaf=6,
                                      min_samples_split=16,
                                      random_state=42)

	Entire dataset(80%) R^2 trained on entire dataset(80%):  0.3182086781874264
	Holdout data R^2 trained on entire dataset(80%):  0.18655741716390373
	Dataset D1 R^2 on trained D1:  0.305708532606184

..................................................
Pipeline #6: 
Score on D2: 0.17046220607536233 |	D1-D2 diff: 1.8009257448725493
Pipeline steps: HeterosisEncoder(),
                RandomForestRegressor(bootstrap=False, max_features=0.3,
                                      min_samples_leaf=19, min_samples_split=6,
                                      random_state=42)

	Entire dataset(80%) R^2 trained on entire dataset(80%):  0.2736134808459082
	Holdout data R^2 trained on entire dataset(80%):  0.1778118882656231
	Dataset D1 R^2 on trained D1:  0.2655263570743114

..................................................
Pipeline #7: 
Score on D2: 0.1696165500921648 |	D1-D2 diff: 1.8520681281440237
Pipeline steps: SelectPercentile(percentile=95),
                HeterosisEncoder(),
                RandomForestRegressor(max_features=0.45, min_samples_leaf=16,
                                      min_samples_split=7, random_state=42)

	Entire dataset(80%) R^2 trained on entire dataset(80%):  0.26171026670376873
	Holdout data R^2 trained on entire dataset(80%):  0.18177791429330703
	Dataset D1 R^2 on trained D1:  0.25460739908382957

..................................................
Pipeline #8: 
Score on D2: 0.16426160833984682 |	D1-D2 diff: 1.8696568898739083
Pipeline steps: HeterosisEncoder(),
                RandomForestRegressor(max_features=0.4, min_samples_leaf=17,
                                      min_samples_split=16,
                                      random_state=42)

	Entire dataset(80%) R^2 trained on entire dataset(80%):  0.25611406164836403
	Holdout data R^2 trained on entire dataset(80%):  0.1731053705672716
	Dataset D1 R^2 on trained D1:  0.24609910625228681

..................................................
Pipeline #9: 
Score on D2: 0.1633970658748397 |	D1-D2 diff: 1.9133741929247683
Pipeline steps: SelectPercentile(percentile=90),
                HeterosisEncoder(),
                RecessiveEncoder(),
                VarianceThreshold(threshold=0.05),
                SelectPercentile(percentile=95),
                RandomForestRegressor(max_features=0.2, min_samples_leaf=10,
                                      min_samples_split=19,
                                      random_state=42)

	Entire dataset(80%) R^2 trained on entire dataset(80%):  0.2503759182757419
	Holdout data R^2 trained on entire dataset(80%):  0.16463080170059752
	Dataset D1 R^2 on trained D1:  0.23800763485351706

..................................................
Pipeline #10: 
Score on D2: 0.16183115029517758 |	D1-D2 diff: 1.9214534566948402
Pipeline steps: HeterosisEncoder(),
                RandomForestRegressor(max_features=0.25, min_samples_leaf=14,
                                      min_samples_split=14,
                                      random_state=42)

	Entire dataset(80%) R^2 trained on entire dataset(80%):  0.24678910033629664
	Holdout data R^2 trained on entire dataset(80%):  0.16908731732543325
	Dataset D1 R^2 on trained D1:  0.23519473164469973

..................................................
Pipeline #11: 
Score on D2: 0.1612784273896315 |	D1-D2 diff: 1.9749798618413756
Pipeline steps: VarianceThreshold(threshold=0.15),
                HeterosisEncoder(),
                UnderDominanceEncoder(),
                RandomForestRegressor(max_features=0.25, min_samples_leaf=16,
                                      min_samples_split=16,
                                      random_state=42)

	Entire dataset(80%) R^2 trained on entire dataset(80%):  0.2399226592295317
	Holdout data R^2 trained on entire dataset(80%):  0.1705417462049127
	Dataset D1 R^2 on trained D1:  0.22700626028400817

..................................................
Pipeline #12: 
Score on D2: 0.15936859907074064 |	D1-D2 diff: 1.9917364640290693
Pipeline steps: HeterosisEncoder(),
                RandomForestRegressor(max_features=0.25, min_samples_leaf=16,
                                      min_samples_split=16,
                                      random_state=42)

	Entire dataset(80%) R^2 trained on entire dataset(80%):  0.23446797729273994
	Holdout data R^2 trained on entire dataset(80%):  0.16762698266280263
	Dataset D1 R^2 on trained D1:  0.2229122995699243

..................................................
Pipeline #13: 
Score on D2: 0.15935884192115957 |	D1-D2 diff: 2.022916076741683
Pipeline steps: HeterosisEncoder(),
                SelectPercentile(percentile=90),
                VarianceThreshold(threshold=0.05),
                RandomForestRegressor(max_features=0.25, min_samples_leaf=16,
                                      min_samples_split=16,
                                      random_state=42)

	Entire dataset(80%) R^2 trained on entire dataset(80%):  0.24053213807875473
	Holdout data R^2 trained on entire dataset(80%):  0.17530302041243107
	Dataset D1 R^2 on trained D1:  0.21907454314588415

..................................................
Pipeline #14: 
Score on D2: 0.15902679185626023 |	D1-D2 diff: 2.027250956262954
Pipeline steps: HeterosisEncoder(),
                SelectPercentile(percentile=85),
                RandomForestRegressor(max_features=0.4, min_samples_leaf=17,
                                      min_samples_split=14,
                                      random_state=42)

	Entire dataset(80%) R^2 trained on entire dataset(80%):  0.2392602334931644
	Holdout data R^2 trained on entire dataset(80%):  0.16799907430161398
	Dataset D1 R^2 on trained D1:  0.21823336761898726

..................................................
Pipeline #15: 
Score on D2: 0.15669752090208855 |	D1-D2 diff: 2.0476001319213695
Pipeline steps: HeterosisEncoder(),
                UnderDominanceEncoder(),
                OverDominanceEncoder(),
                RandomForestRegressor(max_features=0.25, min_samples_leaf=18,
                                      min_samples_split=6, random_state=42)

	Entire dataset(80%) R^2 trained on entire dataset(80%):  0.22749293835421625
	Holdout data R^2 trained on entire dataset(80%):  0.16371747866644049
	Dataset D1 R^2 on trained D1:  0.2135853557158751

..................................................
Pipeline #16: 
Score on D2: 0.15278100003350514 |	D1-D2 diff: 2.2361547536726207
Pipeline steps: SelectPercentile(percentile=90),
                HeterosisEncoder(),
                RecessiveEncoder(),
                VarianceThreshold(threshold=0.05),
                SelectPercentile(percentile=95),
                FeatureEncodingFrequencySelector(threshold=0.1),
                RandomForestRegressor(max_features=0.2, min_samples_leaf=17,
                                      min_samples_split=6, random_state=42)

	Entire dataset(80%) R^2 trained on entire dataset(80%):  0.21320711094198552
	Holdout data R^2 trained on entire dataset(80%):  0.1573180202931469
	Dataset D1 R^2 on trained D1:  0.19277479143838583

..................................................
Pipeline #17: 
Score on D2: 0.14113492248002746 |	D1-D2 diff: 2.317261390812054
Pipeline steps: HeterosisEncoder(),
                SelectPercentile(percentile=60),
                RandomForestRegressor(max_features=0.4, min_samples_leaf=17,
                                      min_samples_split=14,
                                      random_state=42)

	Entire dataset(80%) R^2 trained on entire dataset(80%):  0.21546895401003485
	Holdout data R^2 trained on entire dataset(80%):  0.1635032201865123
	Dataset D1 R^2 on trained D1:  0.1758165841560192

..................................................
Pipeline #18: 
Score on D2: 0.14086452128908378 |	D1-D2 diff: 2.388497316633719
Pipeline steps: HeterosisEncoder(),
                RecessiveEncoder(),
                FeatureEncodingFrequencySelector(threshold=0.3),
                SelectPercentile(percentile=60),
                RandomForestRegressor(max_features=0.25, min_samples_leaf=14,
                                      min_samples_split=14,
                                      random_state=42)

	Entire dataset(80%) R^2 trained on entire dataset(80%):  0.1834485939833308
	Holdout data R^2 trained on entire dataset(80%):  0.13452889768990128
	Dataset D1 R^2 on trained D1:  0.17159016350824063

..................................................
Pipeline #19: 
Score on D2: 0.12849765900138066 |	D1-D2 diff: 2.4101916034957203
Pipeline steps: HeterosisEncoder(),
                SelectPercentile(percentile=60),
                RandomForestRegressor(max_features=0.25, min_samples_leaf=14,
                                      min_samples_split=14,
                                      random_state=42)

	Entire dataset(80%) R^2 trained on entire dataset(80%):  0.20747287832376204
	Holdout data R^2 trained on entire dataset(80%):  0.15847172336220172
	Dataset D1 R^2 on trained D1:  0.1581318941992378

..................................................
Pipeline #20: 
Score on D2: 0.1257290135211655 |	D1-D2 diff: 3.190415495941412
Pipeline steps: SelectPercentile(percentile=30),
                HeterosisEncoder(),
                RandomForestRegressor(max_features=0.45, min_samples_leaf=16,
                                      min_samples_split=14,
                                      random_state=42)

	Entire dataset(80%) R^2 trained on entire dataset(80%):  0.1553165082054575
	Holdout data R^2 trained on entire dataset(80%):  0.11518080428005972
	Dataset D1 R^2 on trained D1:  0.1353808735673463

..................................................
Pipeline #21: 
Score on D2: 0.11631397770039087 |	D1-D2 diff: 3.2945500710329396
Pipeline steps: SelectPercentile(percentile=30),
                HeterosisEncoder(),
                DecisionTreeRegressor(max_depth=4, min_samples_leaf=13,
                                      min_samples_split=20,
                                      random_state=42)

	Entire dataset(80%) R^2 trained on entire dataset(80%):  0.12722890141147447
	Holdout data R^2 trained on entire dataset(80%):  0.09926213503411141
	Dataset D1 R^2 on trained D1:  0.10782577874645327

..................................................
Pipeline #22: 
Score on D2: 0.1156732294171906 |	D1-D2 diff: 4.092178288919032
Pipeline steps: HeterosisEncoder(),
                SelectPercentile(percentile=70),
                HeterosisEncoder(),
                DecisionTreeRegressor(max_depth=4, min_samples_leaf=13,
                                      min_samples_split=20,
                                      random_state=42)

	Entire dataset(80%) R^2 trained on entire dataset(80%):  0.14689164117669173
	Holdout data R^2 trained on entire dataset(80%):  0.12531423464695257
	Dataset D1 R^2 on trained D1:  0.11923923330595854

..................................................
Pipeline #23: 
Score on D2: 0.07161311582687113 |	D1-D2 diff: 4.952162646588748
Pipeline steps: VarianceThreshold(threshold=0.2),
                SelectPercentile(percentile=70),
                DecisionTreeRegressor(max_depth=4, min_samples_leaf=8,
                                      min_samples_split=20,
                                      random_state=42)

	Entire dataset(80%) R^2 trained on entire dataset(80%):  0.08306528822644055
	Holdout data R^2 trained on entire dataset(80%):  0.07372109915654779
	Dataset D1 R^2 on trained D1:  0.06995039092934574

..................................................
Pipeline #24: 
Score on D2: 0.0711372192144214 |	D1-D2 diff: 7.112189873016598
Pipeline steps: VarianceThreshold(threshold=0.15),
                SelectPercentile(percentile=70),
                DecisionTreeRegressor(max_depth=4, min_samples_leaf=8,
                                      min_samples_split=7, random_state=42)

	Entire dataset(80%) R^2 trained on entire dataset(80%):  0.1155667880394996
	Holdout data R^2 trained on entire dataset(80%):  0.10990728406158612
	Dataset D1 R^2 on trained D1:  0.07074639035037145

..................................................
Pipeline #25: 
Score on D2: 0.05963997832355783 |	D1-D2 diff: 10.178330924740767
Pipeline steps: HeterosisEncoder(),
                VarianceThreshold(threshold=0.05),
                VarianceThreshold(threshold=0.1),
                SelectPercentile(percentile=30),
                RandomForestRegressor(max_features=0.5, min_samples_leaf=9,
                                      min_samples_split=16,
                                      random_state=42)

	Entire dataset(80%) R^2 trained on entire dataset(80%):  0.1294933467174343
	Holdout data R^2 trained on entire dataset(80%):  0.10183181399957442
	Dataset D1 R^2 on trained D1:  0.05973315210736441

..................................................
Pipeline #26: 
Score on D2: 0.021761975276075818 |	D1-D2 diff: 12.587570600368785
Pipeline steps: DominantEncoder(),
                VarianceThreshold(threshold=0.15),
                LinearRegression()

	Entire dataset(80%) R^2 trained on entire dataset(80%):  0.025512818248347724
	Holdout data R^2 trained on entire dataset(80%):  0.019775094002593252
	Dataset D1 R^2 on trained D1:  0.021801807295252384

..................................................
Pipeline #27: 
Score on D2: -3.2015592299483586e-05 |	D1-D2 diff: 13.480151843729264
Pipeline steps: OverDominanceEncoder(),
                RecessiveEncoder(),
                DominantEncoder(),
                RandomForestRegressor(max_features=0.1, min_samples_leaf=8,
                                      min_samples_split=12,
                                      random_state=42)

	Entire dataset(80%) R^2 trained on entire dataset(80%):  -8.051021425092841e-07
	Holdout data R^2 trained on entire dataset(80%):  -0.0012636516749739979
	Dataset D1 R^2 on trained D1:  -1.731060551568575e-06

..................................................

**************************************************************************************
Random Seed 24 - 7 Interactions
**************************************************************************************

autoQTL using following parameters:
	population size = 100
	offspring_size = None
	generations = 25
	mutation rate = 0.9
	crossover rate = 0.1

-------------------------------------------------
Evolution History:
Gen 1 - Best score on D2: 0.19595 	 Best score on D1-D2 diff: 10.97805
Gen 2 - Best score on D2: 0.19763 	 Best score on D1-D2 diff: 11.96036
Gen 3 - Best score on D2: 0.20020 	 Best score on D1-D2 diff: 13.48015
Gen 4 - Best score on D2: 0.20448 	 Best score on D1-D2 diff: 13.48015
Gen 5 - Best score on D2: 0.20448 	 Best score on D1-D2 diff: 13.48015
Gen 6 - Best score on D2: 0.20448 	 Best score on D1-D2 diff: 13.48015
Gen 7 - Best score on D2: 0.20448 	 Best score on D1-D2 diff: 13.48015
Gen 8 - Best score on D2: 0.20448 	 Best score on D1-D2 diff: 13.48015
Gen 9 - Best score on D2: 0.20448 	 Best score on D1-D2 diff: 13.48015
Gen 10 - Best score on D2: 0.20448 	 Best score on D1-D2 diff: 21.14935
Gen 11 - Best score on D2: 0.20775 	 Best score on D1-D2 diff: 21.14935
Gen 12 - Best score on D2: 0.20775 	 Best score on D1-D2 diff: 21.14935
Gen 13 - Best score on D2: 0.20890 	 Best score on D1-D2 diff: 21.14935
Gen 14 - Best score on D2: 0.20890 	 Best score on D1-D2 diff: 21.14935
Gen 15 - Best score on D2: 0.20890 	 Best score on D1-D2 diff: 21.14935
Gen 16 - Best score on D2: 0.20890 	 Best score on D1-D2 diff: 21.14935
Gen 17 - Best score on D2: 0.20890 	 Best score on D1-D2 diff: 21.14935
Gen 18 - Best score on D2: 0.20890 	 Best score on D1-D2 diff: 21.14935
Gen 19 - Best score on D2: 0.20890 	 Best score on D1-D2 diff: 21.14935
Gen 20 - Best score on D2: 0.20890 	 Best score on D1-D2 diff: 21.14935
Gen 21 - Best score on D2: 0.20890 	 Best score on D1-D2 diff: 21.14935
Gen 22 - Best score on D2: 0.20890 	 Best score on D1-D2 diff: 21.14935
Gen 23 - Best score on D2: 0.20890 	 Best score on D1-D2 diff: 21.14935
Gen 24 - Best score on D2: 0.20890 	 Best score on D1-D2 diff: 21.14935
Gen 25 - Best score on D2: 0.20890 	 Best score on D1-D2 diff: 21.14935

-------------------------------------------------
Multiple Linear Regression:
	D2 Dataset R^2 trained on D1: -0.009504722996563242
	Entire dataset(80%) R^2 trained on data (80%): 0.004434250088211633
	Holdout R^2 (20%) trained on data (80%): -0.004586083869223989
	Dataset D1 R^2 on trained D1: 0.009607902453323214
	Combined Dataset (100%) R^2 trained on combined data (100%): 0.003372485525243163

-------------------------------------------------
Final Pareto Front:

Pipeline #1: 
Score on D2: 0.20889569499353633 |	D1-D2 diff: 1.5552699234448477
Pipeline steps: VarianceThreshold(threshold=0.15),
                HeterosisEncoder(),
                RandomForestRegressor(max_features=0.35000000000000003,
                                      min_samples_leaf=4, min_samples_split=13,
                                      random_state=42)

	Entire dataset(80%) R^2 trained on entire dataset(80%):  0.38768460119052406
	Holdout data R^2 trained on entire dataset(80%):  0.19405821900442877
	Dataset D1 R^2 on trained D1:  0.37980940680890507

..................................................
Pipeline #2: 
Score on D2: 0.20823831891860445 |	D1-D2 diff: 1.6983486973920947
Pipeline steps: VarianceThreshold(threshold=0.15),
                HeterosisEncoder(),
                RandomForestRegressor(max_features=0.3, min_samples_leaf=2,
                                      min_samples_split=20,
                                      random_state=42)

	Entire dataset(80%) R^2 trained on entire dataset(80%):  0.34680723425529736
	Holdout data R^2 trained on entire dataset(80%):  0.20128508830438563
	Dataset D1 R^2 on trained D1:  0.32843502053345086

..................................................
Pipeline #3: 
Score on D2: 0.20257925219238204 |	D1-D2 diff: 1.806611385330045
Pipeline steps: HeterosisEncoder(),
                SelectPercentile(percentile=90),
                RandomForestRegressor(bootstrap=False, max_features=0.5,
                                      min_samples_leaf=18,
                                      min_samples_split=15,
                                      random_state=42)

	Entire dataset(80%) R^2 trained on entire dataset(80%):  0.30377691755538694
	Holdout data R^2 trained on entire dataset(80%):  0.17231723194431392
	Dataset D1 R^2 on trained D1:  0.29645232380751785

..................................................
Pipeline #4: 
Score on D2: 0.19945475599321905 |	D1-D2 diff: 1.8071850748870908
Pipeline steps: HeterosisEncoder(),
                FeatureEncodingFrequencySelector(threshold=0.0),
                RandomForestRegressor(max_features=0.55, min_samples_leaf=13,
                                      min_samples_split=5, random_state=42)

	Entire dataset(80%) R^2 trained on entire dataset(80%):  0.3109635587328172
	Holdout data R^2 trained on entire dataset(80%):  0.18834735141116798
	Dataset D1 R^2 on trained D1:  0.29320868460926897

..................................................
Pipeline #5: 
Score on D2: 0.19944186683392007 |	D1-D2 diff: 1.8106897547350946
Pipeline steps: HeterosisEncoder(),
                OverDominanceEncoder(),
                DominantEncoder(),
                RandomForestRegressor(max_features=0.55, min_samples_leaf=13,
                                      min_samples_split=18,
                                      random_state=42)

	Entire dataset(80%) R^2 trained on entire dataset(80%):  0.3114679806093533
	Holdout data R^2 trained on entire dataset(80%):  0.19146200602506225
	Dataset D1 R^2 on trained D1:  0.2924720386236749

..................................................
Pipeline #6: 
Score on D2: 0.1983988337441832 |	D1-D2 diff: 1.8522634586440572
Pipeline steps: HeterosisEncoder(),
                RandomForestRegressor(max_features=0.4, min_samples_leaf=13,
                                      min_samples_split=5, random_state=42)

	Entire dataset(80%) R^2 trained on entire dataset(80%):  0.29900924499065695
	Holdout data R^2 trained on entire dataset(80%):  0.19086124484160305
	Dataset D1 R^2 on trained D1:  0.28335383755604426

..................................................
Pipeline #7: 
Score on D2: 0.19774303799693793 |	D1-D2 diff: 2.0459932256351108
Pipeline steps: VarianceThreshold(threshold=0.15),
                HeterosisEncoder(),
                HeterosisEncoder(),
                RandomForestRegressor(max_features=0.5, min_samples_leaf=18,
                                      min_samples_split=13,
                                      random_state=42)

	Entire dataset(80%) R^2 trained on entire dataset(80%):  0.2801684929256001
	Holdout data R^2 trained on entire dataset(80%):  0.18929000150422326
	Dataset D1 R^2 on trained D1:  0.2548098004193786

..................................................
Pipeline #8: 
Score on D2: 0.19768354131842802 |	D1-D2 diff: 2.0673705188637097
Pipeline steps: HeterosisEncoder(),
                SelectPercentile(percentile=90),
                RandomForestRegressor(max_features=0.5, min_samples_leaf=18,
                                      min_samples_split=15,
                                      random_state=42)

	Entire dataset(80%) R^2 trained on entire dataset(80%):  0.2641398882501198
	Holdout data R^2 trained on entire dataset(80%):  0.17190298288488326
	Dataset D1 R^2 on trained D1:  0.25242630571394775

..................................................
Pipeline #9: 
Score on D2: 0.19392038873594175 |	D1-D2 diff: 2.088006573495394
Pipeline steps: HeterosisEncoder(),
                HeterosisEncoder(),
                RandomForestRegressor(max_features=0.4, min_samples_leaf=19,
                                      min_samples_split=13,
                                      random_state=42)

	Entire dataset(80%) R^2 trained on entire dataset(80%):  0.26832248480899856
	Holdout data R^2 trained on entire dataset(80%):  0.18551634162808706
	Dataset D1 R^2 on trained D1:  0.2465309038048109

..................................................
Pipeline #10: 
Score on D2: 0.19351943641313107 |	D1-D2 diff: 2.1140519200832344
Pipeline steps: OverDominanceEncoder(),
                FeatureEncodingFrequencySelector(threshold=0.0),
                VarianceThreshold(threshold=0.15),
                DominantEncoder(),
                RecessiveEncoder(),
                RandomForestRegressor(max_features=0.45, min_samples_leaf=20,
                                      min_samples_split=10,
                                      random_state=42)

	Entire dataset(80%) R^2 trained on entire dataset(80%):  0.26952756025364977
	Holdout data R^2 trained on entire dataset(80%):  0.18500122864282742
	Dataset D1 R^2 on trained D1:  0.2435848033296626

..................................................
Pipeline #11: 
Score on D2: 0.1924145472136224 |	D1-D2 diff: 2.1868099930969493
Pipeline steps: HeterosisEncoder(),
                HeterosisEncoder(),
                SelectPercentile(percentile=85),
                RandomForestRegressor(max_features=0.4, min_samples_leaf=19,
                                      min_samples_split=13,
                                      random_state=42)

	Entire dataset(80%) R^2 trained on entire dataset(80%):  0.25128298596475795
	Holdout data R^2 trained on entire dataset(80%):  0.1698797516532463
	Dataset D1 R^2 on trained D1:  0.23614216322848192

..................................................
Pipeline #12: 
Score on D2: 0.19081014210820102 |	D1-D2 diff: 2.240864343958581
Pipeline steps: HeterosisEncoder(),
                RecessiveEncoder(),
                FeatureEncodingFrequencySelector(threshold=0.15),
                HeterosisEncoder(),
                SelectPercentile(percentile=85),
                RandomForestRegressor(max_features=0.4, min_samples_leaf=19,
                                      min_samples_split=6, random_state=42)

	Entire dataset(80%) R^2 trained on entire dataset(80%):  0.24717675541062545
	Holdout data R^2 trained on entire dataset(80%):  0.17262087531442327
	Dataset D1 R^2 on trained D1:  0.2304687746065719

..................................................
Pipeline #13: 
Score on D2: 0.1825036425243215 |	D1-D2 diff: 2.2598136807989726
Pipeline steps: VarianceThreshold(threshold=0.15),
                HeterosisEncoder(),
                RecessiveEncoder(),
                SelectPercentile(percentile=95),
                RandomForestRegressor(max_features=0.3, min_samples_leaf=20,
                                      min_samples_split=13,
                                      random_state=42)

	Entire dataset(80%) R^2 trained on entire dataset(80%):  0.23879337399819067
	Holdout data R^2 trained on entire dataset(80%):  0.16932757515728147
	Dataset D1 R^2 on trained D1:  0.2208487064347564

..................................................
Pipeline #14: 
Score on D2: 0.18017176782935262 |	D1-D2 diff: 2.2856356178836457
Pipeline steps: HeterosisEncoder(),
                SelectPercentile(percentile=80),
                RecessiveEncoder(),
                RandomForestRegressor(max_features=0.4, min_samples_leaf=19,
                                      min_samples_split=15,
                                      random_state=42)

	Entire dataset(80%) R^2 trained on entire dataset(80%):  0.23841824650735566
	Holdout data R^2 trained on entire dataset(80%):  0.15933089850182736
	Dataset D1 R^2 on trained D1:  0.2168131644815774

..................................................
Pipeline #15: 
Score on D2: 0.17050361272840953 |	D1-D2 diff: 2.299432836345814
Pipeline steps: VarianceThreshold(threshold=0.15),
                FeatureEncodingFrequencySelector(threshold=0.35),
                HeterosisEncoder(),
                HeterosisEncoder(),
                RandomForestRegressor(max_features=0.2, min_samples_leaf=19,
                                      min_samples_split=13,
                                      random_state=42)

	Entire dataset(80%) R^2 trained on entire dataset(80%):  0.22961082051025916
	Holdout data R^2 trained on entire dataset(80%):  0.16956408939830936
	Dataset D1 R^2 on trained D1:  0.20627345988994317

..................................................
Pipeline #16: 
Score on D2: 0.1673099065940793 |	D1-D2 diff: 2.3581188978252445
Pipeline steps: HeterosisEncoder(),
                RecessiveEncoder(),
                HeterosisEncoder(),
                SelectPercentile(percentile=85),
                RandomForestRegressor(max_features=0.25, min_samples_leaf=19,
                                      min_samples_split=5, random_state=42)

	Entire dataset(80%) R^2 trained on entire dataset(80%):  0.2222909606526886
	Holdout data R^2 trained on entire dataset(80%):  0.16237924954172267
	Dataset D1 R^2 on trained D1:  0.19964969731594118

..................................................
Pipeline #17: 
Score on D2: 0.16579078589584695 |	D1-D2 diff: 2.3875223223164626
Pipeline steps: HeterosisEncoder(),
                SelectPercentile(percentile=55),
                RandomForestRegressor(max_features=0.55, min_samples_leaf=13,
                                      random_state=42)

	Entire dataset(80%) R^2 trained on entire dataset(80%):  0.24566303970197578
	Holdout data R^2 trained on entire dataset(80%):  0.1566746053738457
	Dataset D1 R^2 on trained D1:  0.19656664868352958

..................................................
Pipeline #18: 
Score on D2: 0.16488095186269236 |	D1-D2 diff: 2.3956507901885518
Pipeline steps: SelectPercentile(percentile=70),
                HeterosisEncoder(),
                RandomForestRegressor(max_features=0.55, min_samples_leaf=20,
                                      min_samples_split=20,
                                      random_state=42)

	Entire dataset(80%) R^2 trained on entire dataset(80%):  0.24987445062389324
	Holdout data R^2 trained on entire dataset(80%):  0.18507004161367013
	Dataset D1 R^2 on trained D1:  0.19524124441092083

..................................................
Pipeline #19: 
Score on D2: 0.1643167492212544 |	D1-D2 diff: 2.7380981658699635
Pipeline steps: HeterosisEncoder(),
                SelectPercentile(percentile=55),
                RandomForestRegressor(max_features=0.5, min_samples_leaf=18,
                                      min_samples_split=13,
                                      random_state=42)

	Entire dataset(80%) R^2 trained on entire dataset(80%):  0.23198975262289045
	Holdout data R^2 trained on entire dataset(80%):  0.15818354849219163
	Dataset D1 R^2 on trained D1:  0.1821078959996606

..................................................
Pipeline #20: 
Score on D2: 0.15559227780949814 |	D1-D2 diff: 5.152624551235657
Pipeline steps: UnderDominanceEncoder(),
                SelectPercentile(percentile=95),
                RecessiveEncoder(),
                RecessiveEncoder(),
                DecisionTreeRegressor(max_depth=4, min_samples_leaf=4,
                                      min_samples_split=9, random_state=42)

	Entire dataset(80%) R^2 trained on entire dataset(80%):  0.17420405453792742
	Holdout data R^2 trained on entire dataset(80%):  0.16105279269250472
	Dataset D1 R^2 on trained D1:  0.1541735927145671

..................................................
Pipeline #21: 
Score on D2: 0.10954652987523339 |	D1-D2 diff: 7.5545550311315575
Pipeline steps: OverDominanceEncoder(),
                DecisionTreeRegressor(max_depth=3, min_samples_leaf=5,
                                      min_samples_split=7, random_state=42)

	Entire dataset(80%) R^2 trained on entire dataset(80%):  0.11933339437597246
	Holdout data R^2 trained on entire dataset(80%):  0.10274328694767043
	Dataset D1 R^2 on trained D1:  0.10985354830299876

..................................................
Pipeline #22: 
Score on D2: 0.03398295607326385 |	D1-D2 diff: 8.349922600720577
Pipeline steps: DominantEncoder(),
                HeterosisEncoder(),
                DecisionTreeRegressor(max_depth=2, min_samples_leaf=3,
                                      min_samples_split=15,
                                      random_state=42)

	Entire dataset(80%) R^2 trained on entire dataset(80%):  0.036114343790395576
	Holdout data R^2 trained on entire dataset(80%):  0.009795747710299452
	Dataset D1 R^2 on trained D1:  0.03377723906455954

..................................................
Pipeline #23: 
Score on D2: 0.02391372483777665 |	D1-D2 diff: 21.149348332694633
Pipeline steps: DominantEncoder(),
                FeatureEncodingFrequencySelector(threshold=0.2),
                HeterosisEncoder(),
                DecisionTreeRegressor(max_depth=2, min_samples_leaf=3,
                                      min_samples_split=15,
                                      random_state=42)

	Entire dataset(80%) R^2 trained on entire dataset(80%):  0.024048410265911535
	Holdout data R^2 trained on entire dataset(80%):  -0.004967269379323902
	Dataset D1 R^2 on trained D1:  0.023918723019468513

..................................................

**************************************************************************************
Random Seed 24 - 8 Interactions
**************************************************************************************

autoQTL using following parameters:
	population size = 100
	offspring_size = None
	generations = 25
	mutation rate = 0.9
	crossover rate = 0.1

-------------------------------------------------
Evolution History:
Gen 1 - Best score on D2: 0.18359 	 Best score on D1-D2 diff: 5.43747
Gen 2 - Best score on D2: 0.19165 	 Best score on D1-D2 diff: 5.43747
Gen 3 - Best score on D2: 0.19165 	 Best score on D1-D2 diff: 11.96036
Gen 4 - Best score on D2: 0.19334 	 Best score on D1-D2 diff: 11.96036
Gen 5 - Best score on D2: 0.19334 	 Best score on D1-D2 diff: 13.48015
Gen 6 - Best score on D2: 0.19334 	 Best score on D1-D2 diff: 13.48015
Gen 7 - Best score on D2: 0.19578 	 Best score on D1-D2 diff: 13.48015
Gen 8 - Best score on D2: 0.19578 	 Best score on D1-D2 diff: 13.48015
Gen 9 - Best score on D2: 0.19578 	 Best score on D1-D2 diff: 13.48015
Gen 10 - Best score on D2: 0.19618 	 Best score on D1-D2 diff: 13.48015
Gen 11 - Best score on D2: 0.19618 	 Best score on D1-D2 diff: 13.48015
Gen 12 - Best score on D2: 0.19636 	 Best score on D1-D2 diff: 13.48015
Gen 13 - Best score on D2: 0.19799 	 Best score on D1-D2 diff: 13.48015
Gen 14 - Best score on D2: 0.19799 	 Best score on D1-D2 diff: 13.48015
Gen 15 - Best score on D2: 0.19949 	 Best score on D1-D2 diff: 13.48015
Gen 16 - Best score on D2: 0.20076 	 Best score on D1-D2 diff: 13.48015
Gen 17 - Best score on D2: 0.20076 	 Best score on D1-D2 diff: 13.48015
Gen 18 - Best score on D2: 0.20076 	 Best score on D1-D2 diff: 13.48015
Gen 19 - Best score on D2: 0.20076 	 Best score on D1-D2 diff: 13.48015

-------------------------------------------------
Multiple Linear Regression:
	D2 Dataset R^2 trained on D1: -0.006784770835390086
	Entire dataset(80%) R^2 trained on data (80%): 0.005181601675197989
	Holdout R^2 (20%) trained on data (80%): 0.002639624522640105
	Dataset D1 R^2 on trained D1: 0.008570000565647606
	Combined Dataset (100%) R^2 trained on combined data (100%): 0.005676142750101865

-------------------------------------------------
Final Pareto Front:

Pipeline #1: 
Score on D2: 0.2007622627503014 |	D1-D2 diff: 1.4293480410388635
Pipeline steps: HeterosisEncoder(),
                FeatureEncodingFrequencySelector(threshold=0.15),
                UnderDominanceEncoder(),
                RandomForestRegressor(bootstrap=False, max_features=0.3,
                                      min_samples_leaf=3, min_samples_split=16,
                                      random_state=42)

	Entire dataset(80%) R^2 trained on entire dataset(80%):  0.4358734496497747
	Holdout data R^2 trained on entire dataset(80%):  0.19951506858742118
	Dataset D1 R^2 on trained D1:  0.44034087052273474

..................................................
Pipeline #2: 
Score on D2: 0.1957779224790378 |	D1-D2 diff: 1.5748469523213204
Pipeline steps: HeterosisEncoder(),
                RandomForestRegressor(max_features=0.25, min_samples_split=16,
                                      random_state=42)

	Entire dataset(80%) R^2 trained on entire dataset(80%):  0.36594827790555573
	Holdout data R^2 trained on entire dataset(80%):  0.20261058292995449
	Dataset D1 R^2 on trained D1:  0.35835023473336414

..................................................
Pipeline #3: 
Score on D2: 0.1931397288432547 |	D1-D2 diff: 1.6040365409212676
Pipeline steps: HeterosisEncoder(),
                RandomForestRegressor(max_features=0.25, min_samples_leaf=3,
                                      min_samples_split=16,
                                      random_state=42)

	Entire dataset(80%) R^2 trained on entire dataset(80%):  0.349279764380131
	Holdout data R^2 trained on entire dataset(80%):  0.20221640683839082
	Dataset D1 R^2 on trained D1:  0.3441974642994585

..................................................
Pipeline #4: 
Score on D2: 0.1927567238381972 |	D1-D2 diff: 1.6576256672419976
Pipeline steps: HeterosisEncoder(),
                RandomForestRegressor(max_features=0.25, min_samples_leaf=3,
                                      min_samples_split=20,
                                      random_state=42)

	Entire dataset(80%) R^2 trained on entire dataset(80%):  0.3282575867462383
	Holdout data R^2 trained on entire dataset(80%):  0.2013984103434988
	Dataset D1 R^2 on trained D1:  0.32520739047214287

..................................................
Pipeline #5: 
Score on D2: 0.18769475162255578 |	D1-D2 diff: 1.7170853014960483
Pipeline steps: HeterosisEncoder(),
                FeatureEncodingFrequencySelector(threshold=0.15),
                RecessiveEncoder(),
                RandomForestRegressor(bootstrap=False, max_features=0.3,
                                      min_samples_leaf=15,
                                      min_samples_split=16,
                                      random_state=42)

	Entire dataset(80%) R^2 trained on entire dataset(80%):  0.30821713319439326
	Holdout data R^2 trained on entire dataset(80%):  0.1955387316299929
	Dataset D1 R^2 on trained D1:  0.3027304193096443

..................................................
Pipeline #6: 
Score on D2: 0.1852568015805789 |	D1-D2 diff: 1.7324058531863291
Pipeline steps: HeterosisEncoder(),
                FeatureEncodingFrequencySelector(threshold=0.15),
                RecessiveEncoder(),
                RandomForestRegressor(bootstrap=False, max_features=0.3,
                                      min_samples_leaf=16,
                                      min_samples_split=16,
                                      random_state=42)

	Entire dataset(80%) R^2 trained on entire dataset(80%):  0.30103000687929304
	Holdout data R^2 trained on entire dataset(80%):  0.19294040728865336
	Dataset D1 R^2 on trained D1:  0.2962768546125628

..................................................
Pipeline #7: 
Score on D2: 0.18501103083187576 |	D1-D2 diff: 1.746843325860625
Pipeline steps: HeterosisEncoder(),
                HeterosisEncoder(),
                RandomForestRegressor(bootstrap=False, max_features=0.3,
                                      min_samples_leaf=16,
                                      min_samples_split=16,
                                      random_state=42)

	Entire dataset(80%) R^2 trained on entire dataset(80%):  0.2996229530624793
	Holdout data R^2 trained on entire dataset(80%):  0.19325036058292355
	Dataset D1 R^2 on trained D1:  0.2924060600094338

..................................................
Pipeline #8: 
Score on D2: 0.18425993533373053 |	D1-D2 diff: 1.7472024062526006
Pipeline steps: HeterosisEncoder(),
                FeatureEncodingFrequencySelector(threshold=0.15),
                HeterosisEncoder(),
                RandomForestRegressor(bootstrap=False, max_features=0.3,
                                      min_samples_leaf=17,
                                      min_samples_split=16,
                                      random_state=42)

	Entire dataset(80%) R^2 trained on entire dataset(80%):  0.295961048698393
	Holdout data R^2 trained on entire dataset(80%):  0.19208425267707974
	Dataset D1 R^2 on trained D1:  0.2915667055609167

..................................................
Pipeline #9: 
Score on D2: 0.18358753584399745 |	D1-D2 diff: 1.7718026701440668
Pipeline steps: HeterosisEncoder(),
                RandomForestRegressor(bootstrap=False, max_features=0.3,
                                      min_samples_leaf=17, min_samples_split=6,
                                      random_state=42)

	Entire dataset(80%) R^2 trained on entire dataset(80%):  0.29393326181542134
	Holdout data R^2 trained on entire dataset(80%):  0.19049281213614555
	Dataset D1 R^2 on trained D1:  0.2850577536616503

..................................................
Pipeline #10: 
Score on D2: 0.18174876524570693 |	D1-D2 diff: 1.8486415330560515
Pipeline steps: VarianceThreshold(threshold=0.1),
                HeterosisEncoder(),
                RandomForestRegressor(bootstrap=False, max_features=0.25,
                                      min_samples_leaf=18,
                                      min_samples_split=13,
                                      random_state=42)

	Entire dataset(80%) R^2 trained on entire dataset(80%):  0.2758404358958193
	Holdout data R^2 trained on entire dataset(80%):  0.19067815442904956
	Dataset D1 R^2 on trained D1:  0.2673715159753193

..................................................
Pipeline #11: 
Score on D2: 0.17943450343125023 |	D1-D2 diff: 1.8670507457246306
Pipeline steps: HeterosisEncoder(),
                RandomForestRegressor(max_features=0.3, min_samples_leaf=14,
                                      min_samples_split=16,
                                      random_state=42)

	Entire dataset(80%) R^2 trained on entire dataset(80%):  0.2712133153355375
	Holdout data R^2 trained on entire dataset(80%):  0.1904639977263598
	Dataset D1 R^2 on trained D1:  0.26172989419363557

..................................................
Pipeline #12: 
Score on D2: 0.17881694147497307 |	D1-D2 diff: 1.9457534643355874
Pipeline steps: HeterosisEncoder(),
                FeatureEncodingFrequencySelector(threshold=0.15),
                HeterosisEncoder(),
                RandomForestRegressor(max_features=0.3, min_samples_leaf=17,
                                      min_samples_split=16,
                                      random_state=42)

	Entire dataset(80%) R^2 trained on entire dataset(80%):  0.2575297752921625
	Holdout data R^2 trained on entire dataset(80%):  0.18887052694259043
	Dataset D1 R^2 on trained D1:  0.2485837329490016

..................................................
Pipeline #13: 
Score on D2: 0.17233591680547677 |	D1-D2 diff: 2.0224151965491513
Pipeline steps: HeterosisEncoder(),
                UnderDominanceEncoder(),
                RandomForestRegressor(max_features=0.25, min_samples_leaf=18,
                                      min_samples_split=13,
                                      random_state=42)

	Entire dataset(80%) R^2 trained on entire dataset(80%):  0.24205074719158737
	Holdout data R^2 trained on entire dataset(80%):  0.18007953906232854
	Dataset D1 R^2 on trained D1:  0.2321107978176704

..................................................
Pipeline #14: 
Score on D2: 0.1586718317964474 |	D1-D2 diff: 2.208774935753636
Pipeline steps: SelectPercentile(percentile=60),
                FeatureEncodingFrequencySelector(threshold=0.25),
                OverDominanceEncoder(),
                DominantEncoder(),
                RandomForestRegressor(max_features=0.25, min_samples_leaf=16,
                                      min_samples_split=16,
                                      random_state=42)

	Entire dataset(80%) R^2 trained on entire dataset(80%):  0.18846519136450246
	Holdout data R^2 trained on entire dataset(80%):  0.14831306191085658
	Dataset D1 R^2 on trained D1:  0.2006858421499076

..................................................
Pipeline #15: 
Score on D2: 0.14755832871914887 |	D1-D2 diff: 2.3189634637441694
Pipeline steps: SelectPercentile(percentile=85),
                HeterosisEncoder(),
                RandomForestRegressor(max_features=0.15000000000000002,
                                      min_samples_leaf=20, random_state=42)

	Entire dataset(80%) R^2 trained on entire dataset(80%):  0.18963583755211777
	Holdout data R^2 trained on entire dataset(80%):  0.15076636896765594
	Dataset D1 R^2 on trained D1:  0.18213827985205888

..................................................
Pipeline #16: 
Score on D2: 0.14705224942523243 |	D1-D2 diff: 2.356575713896929
Pipeline steps: SelectPercentile(percentile=80),
                HeterosisEncoder(),
                RandomForestRegressor(max_features=0.15000000000000002,
                                      min_samples_leaf=20, random_state=42)

	Entire dataset(80%) R^2 trained on entire dataset(80%):  0.19656610080772474
	Holdout data R^2 trained on entire dataset(80%):  0.15628412556456428
	Dataset D1 R^2 on trained D1:  0.17947683315829044

..................................................
Pipeline #17: 
Score on D2: 0.13227779726968403 |	D1-D2 diff: 2.4453312270534755
Pipeline steps: VarianceThreshold(threshold=0.2),
                SelectPercentile(percentile=85),
                HeterosisEncoder(),
                RandomForestRegressor(max_features=0.15000000000000002,
                                      min_samples_leaf=20, random_state=42)

	Entire dataset(80%) R^2 trained on entire dataset(80%):  0.1698206753692737
	Holdout data R^2 trained on entire dataset(80%):  0.1352577287000123
	Dataset D1 R^2 on trained D1:  0.16024501249171152

..................................................
Pipeline #18: 
Score on D2: 0.12742626044601435 |	D1-D2 diff: 2.4557289474363984
Pipeline steps: SelectPercentile(percentile=85),
                FeatureEncodingFrequencySelector(threshold=0.05),
                HeterosisEncoder(),
                RandomForestRegressor(max_features=0.15000000000000002,
                                      min_samples_leaf=20,
                                      min_samples_split=10,
                                      random_state=42)

	Entire dataset(80%) R^2 trained on entire dataset(80%):  0.15362400056519498
	Holdout data R^2 trained on entire dataset(80%):  0.11057913976591094
	Dataset D1 R^2 on trained D1:  0.15492281522035545

..................................................
Pipeline #19: 
Score on D2: 0.11556919424142742 |	D1-D2 diff: 4.449521833429415
Pipeline steps: HeterosisEncoder(),
                SelectPercentile(percentile=85),
                HeterosisEncoder(),
                DecisionTreeRegressor(max_depth=3, min_samples_leaf=12,
                                      min_samples_split=5, random_state=42)

	Entire dataset(80%) R^2 trained on entire dataset(80%):  0.11784966971995381
	Holdout data R^2 trained on entire dataset(80%):  0.11551507090131519
	Dataset D1 R^2 on trained D1:  0.11812040672523871

..................................................
Pipeline #20: 
Score on D2: 0.10347188593305545 |	D1-D2 diff: 5.7575058625098015
Pipeline steps: VarianceThreshold(threshold=0.15),
                VarianceThreshold(threshold=0.05),
                DecisionTreeRegressor(max_depth=3, min_samples_leaf=19,
                                      min_samples_split=14,
                                      random_state=42)

	Entire dataset(80%) R^2 trained on entire dataset(80%):  0.10643970808101177
	Holdout data R^2 trained on entire dataset(80%):  0.09704179853483397
	Dataset D1 R^2 on trained D1:  0.10438193004605567

..................................................
Pipeline #21: 
Score on D2: -3.2015592299483586e-05 |	D1-D2 diff: 13.480151843729264
Pipeline steps: HeterosisEncoder(),
                SelectPercentile(percentile=5),
                DominantEncoder(),
                RandomForestRegressor(max_features=0.1, min_samples_leaf=3,
                                      min_samples_split=6, random_state=42)

	Entire dataset(80%) R^2 trained on entire dataset(80%):  -8.051021425092841e-07
	Holdout data R^2 trained on entire dataset(80%):  -0.0012636516749739979
	Dataset D1 R^2 on trained D1:  -1.731060551568575e-06

..................................................

**************************************************************************************
Random Seed 24 - 9 Interactions
**************************************************************************************

autoQTL using following parameters:
	population size = 100
	offspring_size = None
	generations = 25
	mutation rate = 0.9
	crossover rate = 0.1

-------------------------------------------------
Evolution History:
Gen 1 - Best score on D2: 0.17836 	 Best score on D1-D2 diff: 4.56097
Gen 2 - Best score on D2: 0.17968 	 Best score on D1-D2 diff: 5.64049
Gen 3 - Best score on D2: 0.17968 	 Best score on D1-D2 diff: 5.66950
Gen 4 - Best score on D2: 0.18046 	 Best score on D1-D2 diff: 5.68030
Gen 5 - Best score on D2: 0.18620 	 Best score on D1-D2 diff: 7.47566
Gen 6 - Best score on D2: 0.18620 	 Best score on D1-D2 diff: 7.47566
Gen 7 - Best score on D2: 0.18698 	 Best score on D1-D2 diff: 12.36062
Gen 8 - Best score on D2: 0.19124 	 Best score on D1-D2 diff: 12.36062
Gen 9 - Best score on D2: 0.19124 	 Best score on D1-D2 diff: 12.36062
Gen 10 - Best score on D2: 0.19124 	 Best score on D1-D2 diff: 12.36062
Gen 11 - Best score on D2: 0.19124 	 Best score on D1-D2 diff: 12.36062

-------------------------------------------------
Multiple Linear Regression:
	D2 Dataset R^2 trained on D1: -0.009560919033643644
	Entire dataset(80%) R^2 trained on data (80%): 0.0063484056825678925
	Holdout R^2 (20%) trained on data (80%): -0.0065175446844278895
	Dataset D1 R^2 on trained D1: 0.008694627170112823
	Combined Dataset (100%) R^2 trained on combined data (100%): 0.005431457702462561

-------------------------------------------------
Final Pareto Front:

Pipeline #1: 
Score on D2: 0.19123897664752076 |	D1-D2 diff: 1.3511473860165584
Pipeline steps: HeterosisEncoder(),
                RandomForestRegressor(bootstrap=False, max_features=0.3,
                                      min_samples_leaf=2, min_samples_split=13,
                                      random_state=42)

	Entire dataset(80%) R^2 trained on entire dataset(80%):  0.48575733596713544
	Holdout data R^2 trained on entire dataset(80%):  0.22086531670539855
	Dataset D1 R^2 on trained D1:  0.49128584515268703

..................................................
Pipeline #2: 
Score on D2: 0.19042941467719243 |	D1-D2 diff: 1.363044405537824
Pipeline steps: VarianceThreshold(threshold=0.05),
                HeterosisEncoder(),
                RandomForestRegressor(bootstrap=False, max_features=0.3,
                                      min_samples_leaf=2, min_samples_split=14,
                                      random_state=42)

	Entire dataset(80%) R^2 trained on entire dataset(80%):  0.47292202131156813
	Holdout data R^2 trained on entire dataset(80%):  0.2189712032337786
	Dataset D1 R^2 on trained D1:  0.4801370768837965

..................................................
Pipeline #3: 
Score on D2: 0.18726813774821272 |	D1-D2 diff: 1.4796640084393378
Pipeline steps: HeterosisEncoder(),
                RandomForestRegressor(max_features=0.3, min_samples_leaf=2,
                                      min_samples_split=13,
                                      random_state=42)

	Entire dataset(80%) R^2 trained on entire dataset(80%):  0.4005898260591757
	Holdout data R^2 trained on entire dataset(80%):  0.22528521601147655
	Dataset D1 R^2 on trained D1:  0.395884111634329

..................................................
Pipeline #4: 
Score on D2: 0.18620445595734436 |	D1-D2 diff: 1.493104906532353
Pipeline steps: HeterosisEncoder(),
                OverDominanceEncoder(),
                RandomForestRegressor(bootstrap=False, max_features=0.25,
                                      min_samples_leaf=7, min_samples_split=14,
                                      random_state=42)

	Entire dataset(80%) R^2 trained on entire dataset(80%):  0.3862767236666934
	Holdout data R^2 trained on entire dataset(80%):  0.22461331420344177
	Dataset D1 R^2 on trained D1:  0.38740942848062276

..................................................
Pipeline #5: 
Score on D2: 0.18374767891553756 |	D1-D2 diff: 1.5944892659561838
Pipeline steps: HeterosisEncoder(),
                RandomForestRegressor(bootstrap=False, max_features=0.3,
                                      min_samples_leaf=11, min_samples_split=6,
                                      random_state=42)

	Entire dataset(80%) R^2 trained on entire dataset(80%):  0.34262596678241863
	Holdout data R^2 trained on entire dataset(80%):  0.22028698204175012
	Dataset D1 R^2 on trained D1:  0.3384559740429035

..................................................
Pipeline #6: 
Score on D2: 0.1829994566670149 |	D1-D2 diff: 1.600408101045285
Pipeline steps: HeterosisEncoder(),
                UnderDominanceEncoder(),
                RecessiveEncoder(),
                RandomForestRegressor(max_features=0.2, min_samples_leaf=3,
                                      min_samples_split=14,
                                      random_state=42)

	Entire dataset(80%) R^2 trained on entire dataset(80%):  0.3474607259653577
	Holdout data R^2 trained on entire dataset(80%):  0.22345811348169575
	Dataset D1 R^2 on trained D1:  0.33543176831667054

..................................................
Pipeline #7: 
Score on D2: 0.18155460057043138 |	D1-D2 diff: 1.636528641063504
Pipeline steps: UnderDominanceEncoder(),
                RecessiveEncoder(),
                RandomForestRegressor(bootstrap=False, max_features=0.25,
                                      min_samples_leaf=11,
                                      min_samples_split=12,
                                      random_state=42)

	Entire dataset(80%) R^2 trained on entire dataset(80%):  0.3264286181742362
	Holdout data R^2 trained on entire dataset(80%):  0.22119425967045947
	Dataset D1 R^2 on trained D1:  0.32096833434625205

..................................................
Pipeline #8: 
Score on D2: 0.17875164884226113 |	D1-D2 diff: 1.660296108367781
Pipeline steps: HeterosisEncoder(),
                UnderDominanceEncoder(),
                RecessiveEncoder(),
                RandomForestRegressor(max_features=0.2, min_samples_leaf=6,
                                      min_samples_split=14,
                                      random_state=42)

	Entire dataset(80%) R^2 trained on entire dataset(80%):  0.317795786111173
	Holdout data R^2 trained on entire dataset(80%):  0.2141705029470794
	Dataset D1 R^2 on trained D1:  0.3103522278977634

..................................................
Pipeline #9: 
Score on D2: 0.17844246064643154 |	D1-D2 diff: 1.733987374426751
Pipeline steps: HeterosisEncoder(),
                UnderDominanceEncoder(),
                RecessiveEncoder(),
                RandomForestRegressor(bootstrap=False, max_features=0.2,
                                      min_samples_leaf=12,
                                      min_samples_split=14,
                                      random_state=42)

	Entire dataset(80%) R^2 trained on entire dataset(80%):  0.2970071761718298
	Holdout data R^2 trained on entire dataset(80%):  0.22106396451526422
	Dataset D1 R^2 on trained D1:  0.28905803436691535

..................................................
Pipeline #10: 
Score on D2: 0.17835939757651298 |	D1-D2 diff: 1.7463274756926874
Pipeline steps: HeterosisEncoder(),
                RandomForestRegressor(bootstrap=False, max_features=0.3,
                                      min_samples_leaf=17, min_samples_split=6,
                                      random_state=42)

	Entire dataset(80%) R^2 trained on entire dataset(80%):  0.29493864059902863
	Holdout data R^2 trained on entire dataset(80%):  0.21728922670690765
	Dataset D1 R^2 on trained D1:  0.28588137727476526

..................................................
Pipeline #11: 
Score on D2: 0.17496710245870284 |	D1-D2 diff: 1.7974787585111753
Pipeline steps: UnderDominanceEncoder(),
                RecessiveEncoder(),
                RandomForestRegressor(max_features=0.25, min_samples_leaf=11,
                                      min_samples_split=12,
                                      random_state=42)

	Entire dataset(80%) R^2 trained on entire dataset(80%):  0.28133315841970286
	Holdout data R^2 trained on entire dataset(80%):  0.21841016123605728
	Dataset D1 R^2 on trained D1:  0.27076256363811857

..................................................
Pipeline #12: 
Score on D2: 0.1745999642795908 |	D1-D2 diff: 1.870781431203103
Pipeline steps: HeterosisEncoder(),
                RandomForestRegressor(bootstrap=False, max_features=0.2,
                                      min_samples_leaf=17,
                                      min_samples_split=12,
                                      random_state=42)

	Entire dataset(80%) R^2 trained on entire dataset(80%):  0.2661601477029123
	Holdout data R^2 trained on entire dataset(80%):  0.21410140157923874
	Dataset D1 R^2 on trained D1:  0.2562408669066937

..................................................
Pipeline #13: 
Score on D2: 0.17101128484624462 |	D1-D2 diff: 1.9029357611679882
Pipeline steps: UnderDominanceEncoder(),
                RecessiveEncoder(),
                RecessiveEncoder(),
                RandomForestRegressor(max_features=0.3, min_samples_leaf=17,
                                      min_samples_split=14,
                                      random_state=42)

	Entire dataset(80%) R^2 trained on entire dataset(80%):  0.2576762873632952
	Holdout data R^2 trained on entire dataset(80%):  0.2128786385817134
	Dataset D1 R^2 on trained D1:  0.24727245926099783

..................................................
Pipeline #14: 
Score on D2: 0.16195153875877066 |	D1-D2 diff: 2.0191527205905166
Pipeline steps: UnderDominanceEncoder(),
                RecessiveEncoder(),
                RandomForestRegressor(max_features=0.2, min_samples_leaf=17,
                                      min_samples_split=14,
                                      random_state=42)

	Entire dataset(80%) R^2 trained on entire dataset(80%):  0.23489800767885438
	Holdout data R^2 trained on entire dataset(80%):  0.2101025443347163
	Dataset D1 R^2 on trained D1:  0.2221136857067878

..................................................
Pipeline #15: 
Score on D2: 0.1455397442302383 |	D1-D2 diff: 2.0913439651431407
Pipeline steps: HeterosisEncoder(),
                RandomForestRegressor(bootstrap=False, max_features=0.05,
                                      min_samples_leaf=17,
                                      min_samples_split=12,
                                      random_state=42)

	Entire dataset(80%) R^2 trained on entire dataset(80%):  0.21695958406825921
	Holdout data R^2 trained on entire dataset(80%):  0.19068503801448122
	Dataset D1 R^2 on trained D1:  0.19781523636661102

..................................................
Pipeline #16: 
Score on D2: 0.13069488435169552 |	D1-D2 diff: 2.1846661676535724
Pipeline steps: HeterosisEncoder(),
                HeterosisEncoder(),
                RandomForestRegressor(max_features=0.1, min_samples_leaf=15,
                                      min_samples_split=6, random_state=42)

	Entire dataset(80%) R^2 trained on entire dataset(80%):  0.19352791101459454
	Holdout data R^2 trained on entire dataset(80%):  0.1798642566317944
	Dataset D1 R^2 on trained D1:  0.17459439382161168

..................................................
Pipeline #17: 
Score on D2: 0.12317319003522775 |	D1-D2 diff: 2.23868901256195
Pipeline steps: HeterosisEncoder(),
                HeterosisEncoder(),
                RandomForestRegressor(max_features=0.05, min_samples_leaf=18,
                                      min_samples_split=10,
                                      random_state=42)

	Entire dataset(80%) R^2 trained on entire dataset(80%):  0.1855640754970871
	Holdout data R^2 trained on entire dataset(80%):  0.17668533621762217
	Dataset D1 R^2 on trained D1:  0.16298619233318845

..................................................
Pipeline #18: 
Score on D2: 0.12190304168480115 |	D1-D2 diff: 2.6750411741706186
Pipeline steps: HeterosisEncoder(),
                VarianceThreshold(threshold=0.15),
                DecisionTreeRegressor(max_depth=3, min_samples_leaf=12,
                                      min_samples_split=8, random_state=42)

	Entire dataset(80%) R^2 trained on entire dataset(80%):  0.1326972164751843
	Holdout data R^2 trained on entire dataset(80%):  0.13456653501385984
	Dataset D1 R^2 on trained D1:  0.14143195671255304

..................................................
Pipeline #19: 
Score on D2: 0.09635795786965717 |	D1-D2 diff: 2.917674088978856
Pipeline steps: DecisionTreeRegressor(max_depth=3, min_samples_leaf=13,
                                      min_samples_split=20,
                                      random_state=42)

	Entire dataset(80%) R^2 trained on entire dataset(80%):  0.11043199353590127
	Holdout data R^2 trained on entire dataset(80%):  0.11670440302161778
	Dataset D1 R^2 on trained D1:  0.1101571253520992

..................................................
Pipeline #20: 
Score on D2: 0.06731641303846436 |	D1-D2 diff: 4.0054177229446
Pipeline steps: DecisionTreeRegressor(max_depth=2, min_samples_leaf=13,
                                      min_samples_split=20,
                                      random_state=42)

	Entire dataset(80%) R^2 trained on entire dataset(80%):  0.07033728470358325
	Holdout data R^2 trained on entire dataset(80%):  0.08466346659021329
	Dataset D1 R^2 on trained D1:  0.06343125455289589

..................................................
Pipeline #21: 
Score on D2: 0.058180756945053425 |	D1-D2 diff: 4.5609681154702715
Pipeline steps: OverDominanceEncoder(),
                SelectPercentile(percentile=15),
                DecisionTreeRegressor(max_depth=1, min_samples_leaf=4,
                                      min_samples_split=9, random_state=42)

	Entire dataset(80%) R^2 trained on entire dataset(80%):  0.059703633035496306
	Holdout data R^2 trained on entire dataset(80%):  0.06984283073310482
	Dataset D1 R^2 on trained D1:  0.06049160747353599

..................................................
Pipeline #22: 
Score on D2: 0.01651731751720198 |	D1-D2 diff: 6.030065082825761
Pipeline steps: SelectPercentile(percentile=60),
                UnderDominanceEncoder(),
                FeatureEncodingFrequencySelector(threshold=0.15),
                UnderDominanceEncoder(),
                DominantEncoder(),
                LinearRegression()

	Entire dataset(80%) R^2 trained on entire dataset(80%):  0.09455813641076771
	Holdout data R^2 trained on entire dataset(80%):  0.12071839803933582
	Dataset D1 R^2 on trained D1:  0.015760986342106542

..................................................
Pipeline #23: 
Score on D2: 0.014168890981530291 |	D1-D2 diff: 7.527468984303493
Pipeline steps: SelectPercentile(percentile=35),
                OverDominanceEncoder(),
                DecisionTreeRegressor(max_depth=1, min_samples_split=9,
                                      random_state=42)

	Entire dataset(80%) R^2 trained on entire dataset(80%):  0.05970363303549653
	Holdout data R^2 trained on entire dataset(80%):  0.06984283073310482
	Dataset D1 R^2 on trained D1:  0.01448035228801725

..................................................
Pipeline #24: 
Score on D2: 0.0038488958488750447 |	D1-D2 diff: 12.360624046451834
Pipeline steps: SelectPercentile(percentile=50),
                RecessiveEncoder(),
                VarianceThreshold(threshold=0.05),
                FeatureEncodingFrequencySelector(threshold=0.15),
                UnderDominanceEncoder(),
                LinearRegression()

	Entire dataset(80%) R^2 trained on entire dataset(80%):  0.03560538668585678
	Holdout data R^2 trained on entire dataset(80%):  0.03297696769715064
	Dataset D1 R^2 on trained D1:  0.003891734758721621

..................................................

**************************************************************************************
Random Seed 25 - 0 Interactions
**************************************************************************************

autoQTL using following parameters:
	population size = 100
	offspring_size = None
	generations = 25
	mutation rate = 0.9
	crossover rate = 0.1

-------------------------------------------------
Evolution History:
Gen 1 - Best score on D2: -0.00218 	 Best score on D1-D2 diff: 3.72463
Gen 2 - Best score on D2: -0.00003 	 Best score on D1-D2 diff: 13.48015
Gen 3 - Best score on D2: -0.00003 	 Best score on D1-D2 diff: 13.48015
Gen 4 - Best score on D2: -0.00003 	 Best score on D1-D2 diff: 13.48015
Gen 5 - Best score on D2: -0.00003 	 Best score on D1-D2 diff: 13.48015
Gen 6 - Best score on D2: -0.00003 	 Best score on D1-D2 diff: 13.48015
Gen 7 - Best score on D2: -0.00003 	 Best score on D1-D2 diff: 13.48015
Gen 8 - Best score on D2: -0.00003 	 Best score on D1-D2 diff: 13.48015
Gen 9 - Best score on D2: -0.00003 	 Best score on D1-D2 diff: 13.48015
Gen 10 - Best score on D2: -0.00003 	 Best score on D1-D2 diff: 13.48015
Gen 11 - Best score on D2: -0.00003 	 Best score on D1-D2 diff: 13.48015
Gen 12 - Best score on D2: -0.00003 	 Best score on D1-D2 diff: 13.48015
Gen 13 - Best score on D2: -0.00003 	 Best score on D1-D2 diff: 13.48015
Gen 14 - Best score on D2: -0.00003 	 Best score on D1-D2 diff: 13.48015
Gen 15 - Best score on D2: -0.00003 	 Best score on D1-D2 diff: 13.48015
Gen 16 - Best score on D2: -0.00003 	 Best score on D1-D2 diff: 13.48015
Gen 17 - Best score on D2: -0.00003 	 Best score on D1-D2 diff: 13.48015
Gen 18 - Best score on D2: -0.00003 	 Best score on D1-D2 diff: 13.48015

-------------------------------------------------
Multiple Linear Regression:
	D2 Dataset R^2 trained on D1: -0.006992146977758518
	Entire dataset(80%) R^2 trained on data (80%): 0.003948346076884102
	Holdout R^2 (20%) trained on data (80%): -0.00398263365221152
	Dataset D1 R^2 on trained D1: 0.008656781061245455
	Combined Dataset (100%) R^2 trained on combined data (100%): 0.0032637296202961963

-------------------------------------------------
Final Pareto Front:

Pipeline #1: 
Score on D2: -3.2015594250811574e-05 |	D1-D2 diff: 13.480151627526027
Pipeline steps: HeterosisEncoder(),
                DominantEncoder(),
                RandomForestRegressor(max_features=0.6500000000000001,
                                      min_samples_leaf=9, min_samples_split=16,
                                      random_state=42)

	Entire dataset(80%) R^2 trained on entire dataset(80%):  -8.051021467281316e-07
	Holdout data R^2 trained on entire dataset(80%):  -0.0012636516763899763
	Dataset D1 R^2 on trained D1:  -1.73106056000627e-06

..................................................

**************************************************************************************
Random Seed 25 - 1 Interactions
**************************************************************************************

autoQTL using following parameters:
	population size = 100
	offspring_size = None
	generations = 25
	mutation rate = 0.9
	crossover rate = 0.1

-------------------------------------------------
Evolution History:
Gen 1 - Best score on D2: 0.08909 	 Best score on D1-D2 diff: 4.57112
Gen 2 - Best score on D2: 0.08909 	 Best score on D1-D2 diff: 4.57112
Gen 3 - Best score on D2: 0.08909 	 Best score on D1-D2 diff: 13.48015
Gen 4 - Best score on D2: 0.08909 	 Best score on D1-D2 diff: 13.48015
Gen 5 - Best score on D2: 0.08909 	 Best score on D1-D2 diff: 13.48015
Gen 6 - Best score on D2: 0.09074 	 Best score on D1-D2 diff: 13.48015
Gen 7 - Best score on D2: 0.09199 	 Best score on D1-D2 diff: 13.48015
Gen 8 - Best score on D2: 0.09571 	 Best score on D1-D2 diff: 13.48015
Gen 9 - Best score on D2: 0.09571 	 Best score on D1-D2 diff: 13.95341
Gen 10 - Best score on D2: 0.09571 	 Best score on D1-D2 diff: 13.95341
Gen 11 - Best score on D2: 0.09571 	 Best score on D1-D2 diff: 13.95341
Gen 12 - Best score on D2: 0.09571 	 Best score on D1-D2 diff: 13.95341
Gen 13 - Best score on D2: 0.09571 	 Best score on D1-D2 diff: 13.95341
Gen 14 - Best score on D2: 0.09571 	 Best score on D1-D2 diff: 13.95341
Gen 15 - Best score on D2: 0.09571 	 Best score on D1-D2 diff: 13.95341
Gen 16 - Best score on D2: 0.09571 	 Best score on D1-D2 diff: 13.95341
Gen 17 - Best score on D2: 0.09571 	 Best score on D1-D2 diff: 13.95341
Gen 18 - Best score on D2: 0.09571 	 Best score on D1-D2 diff: 13.95341
Gen 19 - Best score on D2: 0.09571 	 Best score on D1-D2 diff: 13.95341
Gen 20 - Best score on D2: 0.09571 	 Best score on D1-D2 diff: 13.95341
Gen 21 - Best score on D2: 0.09571 	 Best score on D1-D2 diff: 13.95341

-------------------------------------------------
Multiple Linear Regression:
	D2 Dataset R^2 trained on D1: -0.007202488064233403
	Entire dataset(80%) R^2 trained on data (80%): 0.0035230986559424693
	Holdout R^2 (20%) trained on data (80%): -0.0033110281509347583
	Dataset D1 R^2 on trained D1: 0.007898259779421823
	Combined Dataset (100%) R^2 trained on combined data (100%): 0.0031172331237309114

-------------------------------------------------
Final Pareto Front:

Pipeline #1: 
Score on D2: 0.09571355976467144 |	D1-D2 diff: 3.071335578031102
Pipeline steps: HeterosisEncoder(),
                DecisionTreeRegressor(max_depth=2, min_samples_leaf=19,
                                      min_samples_split=20,
                                      random_state=42)

	Entire dataset(80%) R^2 trained on entire dataset(80%):  0.09051408479496947
	Holdout data R^2 trained on entire dataset(80%):  0.11957740250877347
	Dataset D1 R^2 on trained D1:  0.08447551086248939

..................................................
Pipeline #2: 
Score on D2: 0.09571355976467133 |	D1-D2 diff: 3.0713355780311096
Pipeline steps: SelectPercentile(percentile=35),
                OverDominanceEncoder(),
                VarianceThreshold(),
                DecisionTreeRegressor(max_depth=2, min_samples_leaf=13,
                                      min_samples_split=9, random_state=42)

	Entire dataset(80%) R^2 trained on entire dataset(80%):  0.0014526224734418003
	Holdout data R^2 trained on entire dataset(80%):  -0.001601609368541368
	Dataset D1 R^2 on trained D1:  0.08447551086248939

..................................................
Pipeline #3: 
Score on D2: 0.09200638319712973 |	D1-D2 diff: 4.938095745782655
Pipeline steps: SelectPercentile(percentile=45),
                VarianceThreshold(threshold=0.25),
                VarianceThreshold(),
                HeterosisEncoder(),
                DecisionTreeRegressor(max_depth=3, min_samples_leaf=19,
                                      min_samples_split=3, random_state=42)

	Entire dataset(80%) R^2 trained on entire dataset(80%):  0.0023114485221359393
	Holdout data R^2 trained on entire dataset(80%):  -0.004183820815817363
	Dataset D1 R^2 on trained D1:  0.09032463111214717

..................................................
Pipeline #4: 
Score on D2: 0.09073955999128813 |	D1-D2 diff: 11.042579582642043
Pipeline steps: SelectPercentile(percentile=50),
                HeterosisEncoder(),
                DecisionTreeRegressor(max_depth=3, min_samples_leaf=8,
                                      min_samples_split=16,
                                      random_state=42)

	Entire dataset(80%) R^2 trained on entire dataset(80%):  0.00394850040262007
	Holdout data R^2 trained on entire dataset(80%):  -0.0008767194243173293
	Dataset D1 R^2 on trained D1:  0.09080681394932733

..................................................
Pipeline #5: 
Score on D2: -2.4080840544948856e-05 |	D1-D2 diff: 13.953408795943623
Pipeline steps: SelectPercentile(percentile=10),
                FeatureEncodingFrequencySelector(threshold=0.05),
                DominantEncoder(),
                LinearRegression()

	Entire dataset(80%) R^2 trained on entire dataset(80%):  0.0009136197755612585
	Holdout data R^2 trained on entire dataset(80%):  -0.0002353779529919997
	Dataset D1 R^2 on trained D1:  2.2993985770991543e-06

..................................................

**************************************************************************************
Random Seed 25 - 2 Interactions
**************************************************************************************

autoQTL using following parameters:
	population size = 100
	offspring_size = None
	generations = 25
	mutation rate = 0.9
	crossover rate = 0.1

-------------------------------------------------
Evolution History:
Gen 1 - Best score on D2: 0.07274 	 Best score on D1-D2 diff: 3.72463
Gen 2 - Best score on D2: 0.08026 	 Best score on D1-D2 diff: 13.48015
Gen 3 - Best score on D2: 0.08425 	 Best score on D1-D2 diff: 13.48015
Gen 4 - Best score on D2: 0.08425 	 Best score on D1-D2 diff: 13.48015
Gen 5 - Best score on D2: 0.09147 	 Best score on D1-D2 diff: 13.48015
Gen 6 - Best score on D2: 0.09147 	 Best score on D1-D2 diff: 13.48015
Gen 7 - Best score on D2: 0.09147 	 Best score on D1-D2 diff: 13.48015

-------------------------------------------------
Multiple Linear Regression:
	D2 Dataset R^2 trained on D1: -0.004967991161772822
	Entire dataset(80%) R^2 trained on data (80%): 0.0038466440187252537
	Holdout R^2 (20%) trained on data (80%): -0.004709535776275642
	Dataset D1 R^2 on trained D1: 0.007354930635341539
	Combined Dataset (100%) R^2 trained on combined data (100%): 0.0029971666854403667

-------------------------------------------------
Final Pareto Front:

Pipeline #1: 
Score on D2: 0.09147077975158158 |	D1-D2 diff: 1.797733578328369
Pipeline steps: HeterosisEncoder(),
                FeatureEncodingFrequencySelector(threshold=0.35),
                RandomForestRegressor(max_features=0.6000000000000001,
                                      min_samples_leaf=17,
                                      min_samples_split=14,
                                      random_state=42)

	Entire dataset(80%) R^2 trained on entire dataset(80%):  0.19261541364815793
	Holdout data R^2 trained on entire dataset(80%):  0.13739170102989384
	Dataset D1 R^2 on trained D1:  0.18721193835230154

..................................................
Pipeline #2: 
Score on D2: 0.08651469081831986 |	D1-D2 diff: 1.7982361788285637
Pipeline steps: HeterosisEncoder(),
                UnderDominanceEncoder(),
                FeatureEncodingFrequencySelector(threshold=0.35),
                RandomForestRegressor(max_features=0.6000000000000001,
                                      min_samples_leaf=17,
                                      min_samples_split=14,
                                      random_state=42)

	Entire dataset(80%) R^2 trained on entire dataset(80%):  0.19358375634356773
	Holdout data R^2 trained on entire dataset(80%):  0.13547837508366856
	Dataset D1 R^2 on trained D1:  0.18214885705693462

..................................................
Pipeline #3: 
Score on D2: 0.08624033569633227 |	D1-D2 diff: 1.8583422141037411
Pipeline steps: VarianceThreshold(threshold=0.35),
                HeterosisEncoder(),
                RandomForestRegressor(max_features=0.55, min_samples_leaf=19,
                                      min_samples_split=12,
                                      random_state=42)

	Entire dataset(80%) R^2 trained on entire dataset(80%):  0.17688414527764595
	Holdout data R^2 trained on entire dataset(80%):  0.12788134057908385
	Dataset D1 R^2 on trained D1:  0.170089208800713

..................................................
Pipeline #4: 
Score on D2: 0.05914585397274952 |	D1-D2 diff: 2.082164560884644
Pipeline steps: UnderDominanceEncoder(),
                DecisionTreeRegressor(max_depth=5, min_samples_leaf=20,
                                      min_samples_split=10,
                                      random_state=42)

	Entire dataset(80%) R^2 trained on entire dataset(80%):  0.11496833578334242
	Holdout data R^2 trained on entire dataset(80%):  0.09680440205008267
	Dataset D1 R^2 on trained D1:  0.11234930437685686

..................................................
Pipeline #5: 
Score on D2: 0.056699105323649523 |	D1-D2 diff: 3.09520828824231
Pipeline steps: VarianceThreshold(),
                HeterosisEncoder(),
                DecisionTreeRegressor(max_depth=4, min_samples_leaf=7,
                                      min_samples_split=10,
                                      random_state=42)

	Entire dataset(80%) R^2 trained on entire dataset(80%):  0.10131789639947064
	Holdout data R^2 trained on entire dataset(80%):  0.11121578767915108
	Dataset D1 R^2 on trained D1:  0.06759443764683226

..................................................
Pipeline #6: 
Score on D2: -3.2015592299483586e-05 |	D1-D2 diff: 13.480151843729264
Pipeline steps: DominantEncoder(),
                DominantEncoder(),
                RandomForestRegressor(max_features=0.6500000000000001,
                                      min_samples_leaf=9, min_samples_split=16,
                                      random_state=42)

	Entire dataset(80%) R^2 trained on entire dataset(80%):  -8.051021425092841e-07
	Holdout data R^2 trained on entire dataset(80%):  -0.0012636516749739979
	Dataset D1 R^2 on trained D1:  -1.731060551568575e-06

..................................................


**************************************************************************************
Random Seed 25 - 3 Interactions
**************************************************************************************

autoQTL using following parameters:
	population size = 100
	offspring_size = None
	generations = 25
	mutation rate = 0.9
	crossover rate = 0.1

-------------------------------------------------
Evolution History:
Gen 1 - Best score on D2: 0.10639 	 Best score on D1-D2 diff: 4.07963
Gen 2 - Best score on D2: 0.11181 	 Best score on D1-D2 diff: 11.96036
Gen 3 - Best score on D2: 0.11288 	 Best score on D1-D2 diff: 11.96036
Gen 4 - Best score on D2: 0.11288 	 Best score on D1-D2 diff: 13.48015
Gen 5 - Best score on D2: 0.11288 	 Best score on D1-D2 diff: 13.48015
Gen 6 - Best score on D2: 0.11288 	 Best score on D1-D2 diff: 13.48015
Gen 7 - Best score on D2: 0.11288 	 Best score on D1-D2 diff: 13.48015
Gen 8 - Best score on D2: 0.11288 	 Best score on D1-D2 diff: 13.48015
Gen 9 - Best score on D2: 0.11288 	 Best score on D1-D2 diff: 13.48015
Gen 10 - Best score on D2: 0.11288 	 Best score on D1-D2 diff: 13.48015
Gen 11 - Best score on D2: 0.11288 	 Best score on D1-D2 diff: 13.48015
Gen 12 - Best score on D2: 0.11288 	 Best score on D1-D2 diff: 13.48015
Gen 13 - Best score on D2: 0.11446 	 Best score on D1-D2 diff: 13.48015
Gen 14 - Best score on D2: 0.11446 	 Best score on D1-D2 diff: 13.48015
Gen 15 - Best score on D2: 0.11446 	 Best score on D1-D2 diff: 13.48015
Gen 16 - Best score on D2: 0.11446 	 Best score on D1-D2 diff: 13.48015

-------------------------------------------------
Multiple Linear Regression:
	D2 Dataset R^2 trained on D1: -0.004591361329808308
	Entire dataset(80%) R^2 trained on data (80%): 0.005300261647207982
	Holdout R^2 (20%) trained on data (80%): -0.0007759414932348996
	Dataset D1 R^2 on trained D1: 0.008829243408843168
	Combined Dataset (100%) R^2 trained on combined data (100%): 0.004848892336837052

-------------------------------------------------
Final Pareto Front:

Pipeline #1: 
Score on D2: 0.11446228388873436 |	D1-D2 diff: 1.7785214772236437
Pipeline steps: HeterosisEncoder(),
                FeatureEncodingFrequencySelector(threshold=0.3),
                UnderDominanceEncoder(),
                RandomForestRegressor(max_features=0.55, min_samples_leaf=17,
                                      min_samples_split=8, random_state=42)

	Entire dataset(80%) R^2 trained on entire dataset(80%):  0.2232829241995804
	Holdout data R^2 trained on entire dataset(80%):  0.1707850402028388
	Dataset D1 R^2 on trained D1:  0.21440785266096163

..................................................
Pipeline #2: 
Score on D2: 0.11258456140165873 |	D1-D2 diff: 1.8041719252091442
Pipeline steps: HeterosisEncoder(),
                FeatureEncodingFrequencySelector(threshold=0.3),
                UnderDominanceEncoder(),
                RandomForestRegressor(max_features=0.55, min_samples_leaf=18,
                                      min_samples_split=8, random_state=42)

	Entire dataset(80%) R^2 trained on entire dataset(80%):  0.21747060314409916
	Holdout data R^2 trained on entire dataset(80%):  0.1719860204743946
	Dataset D1 R^2 on trained D1:  0.20696637496821269

..................................................
Pipeline #3: 
Score on D2: 0.10838723700203168 |	D1-D2 diff: 1.8141617856768912
Pipeline steps: HeterosisEncoder(),
                RandomForestRegressor(max_features=0.55, min_samples_leaf=19,
                                      min_samples_split=20,
                                      random_state=42)

	Entire dataset(80%) R^2 trained on entire dataset(80%):  0.21734303409370748
	Holdout data R^2 trained on entire dataset(80%):  0.16690976460974538
	Dataset D1 R^2 on trained D1:  0.20070726805354266

..................................................
Pipeline #4: 
Score on D2: 0.10562968275897333 |	D1-D2 diff: 2.6747455726835083
Pipeline steps: HeterosisEncoder(),
                OverDominanceEncoder(),
                FeatureEncodingFrequencySelector(threshold=0.35),
                DecisionTreeRegressor(max_depth=4, min_samples_leaf=4,
                                      min_samples_split=9, random_state=42)

	Entire dataset(80%) R^2 trained on entire dataset(80%):  0.11425303909911388
	Holdout data R^2 trained on entire dataset(80%):  0.1374903925576696
	Dataset D1 R^2 on trained D1:  0.125167232227963

..................................................
Pipeline #5: 
Score on D2: 0.08301320768066245 |	D1-D2 diff: 3.0299626102789996
Pipeline steps: HeterosisEncoder(),
                VarianceThreshold(threshold=0.2),
                DecisionTreeRegressor(max_depth=2, min_samples_leaf=16,
                                      min_samples_split=8, random_state=42)

	Entire dataset(80%) R^2 trained on entire dataset(80%):  0.09056373424332365
	Holdout data R^2 trained on entire dataset(80%):  0.11896988290925392
	Dataset D1 R^2 on trained D1:  0.09487774816619687

..................................................
Pipeline #6: 
Score on D2: 0.02338068597173759 |	D1-D2 diff: 3.1682769460957756
Pipeline steps: VarianceThreshold(threshold=0.35),
                SelectPercentile(percentile=50),
                DecisionTreeRegressor(max_depth=3, min_samples_leaf=18,
                                      min_samples_split=15,
                                      random_state=42)

	Entire dataset(80%) R^2 trained on entire dataset(80%):  0.07310265755681
	Holdout data R^2 trained on entire dataset(80%):  0.08471973111602049
	Dataset D1 R^2 on trained D1:  0.033305158893497167

..................................................
Pipeline #7: 
Score on D2: 0.02291456520081514 |	D1-D2 diff: 5.5620269247417875
Pipeline steps: VarianceThreshold(threshold=0.2),
                DominantEncoder(),
                SelectPercentile(percentile=50),
                DecisionTreeRegressor(max_depth=3, min_samples_leaf=7,
                                      min_samples_split=11,
                                      random_state=42)

	Entire dataset(80%) R^2 trained on entire dataset(80%):  0.02483241464081254
	Holdout data R^2 trained on entire dataset(80%):  0.03714219326151902
	Dataset D1 R^2 on trained D1:  0.02395944817469642

..................................................
Pipeline #8: 
Score on D2: 0.001030224372324251 |	D1-D2 diff: 6.120813616266627
Pipeline steps: DominantEncoder(),
                SelectPercentile(percentile=35),
                FeatureEncodingFrequencySelector(threshold=0.35),
                RandomForestRegressor(max_features=0.6000000000000001,
                                      min_samples_leaf=17,
                                      min_samples_split=14,
                                      random_state=42)

	Entire dataset(80%) R^2 trained on entire dataset(80%):  0.0019904022508646646
	Holdout data R^2 trained on entire dataset(80%):  0.003364035762190576
	Dataset D1 R^2 on trained D1:  0.0017426891185053917

..................................................
Pipeline #9: 
Score on D2: -3.2015592299483586e-05 |	D1-D2 diff: 13.480151843729264
Pipeline steps: DominantEncoder(),
                DominantEncoder(),
                UnderDominanceEncoder(),
                RandomForestRegressor(max_features=0.6000000000000001,
                                      min_samples_leaf=17,
                                      min_samples_split=14,
                                      random_state=42)

	Entire dataset(80%) R^2 trained on entire dataset(80%):  -8.051021425092841e-07
	Holdout data R^2 trained on entire dataset(80%):  -0.0012636516749739979
	Dataset D1 R^2 on trained D1:  -1.731060551568575e-06

..................................................

**************************************************************************************
Random Seed 25 - 4 Interactions
**************************************************************************************

autoQTL using following parameters:
	population size = 100
	offspring_size = None
	generations = 25
	mutation rate = 0.9
	crossover rate = 0.1

-------------------------------------------------
Evolution History:
Gen 1 - Best score on D2: 0.12137 	 Best score on D1-D2 diff: 4.45439
Gen 2 - Best score on D2: 0.12409 	 Best score on D1-D2 diff: 11.96036
Gen 3 - Best score on D2: 0.12538 	 Best score on D1-D2 diff: 11.96036
Gen 4 - Best score on D2: 0.12545 	 Best score on D1-D2 diff: 11.96036
Gen 5 - Best score on D2: 0.12545 	 Best score on D1-D2 diff: 13.48015
Gen 6 - Best score on D2: 0.12805 	 Best score on D1-D2 diff: 13.48015
Gen 7 - Best score on D2: 0.12805 	 Best score on D1-D2 diff: 13.48015
Gen 8 - Best score on D2: 0.12805 	 Best score on D1-D2 diff: 13.48015
Gen 9 - Best score on D2: 0.12805 	 Best score on D1-D2 diff: 13.48015
Gen 10 - Best score on D2: 0.12805 	 Best score on D1-D2 diff: 13.48015
Gen 11 - Best score on D2: 0.12805 	 Best score on D1-D2 diff: 13.48015
Gen 12 - Best score on D2: 0.12805 	 Best score on D1-D2 diff: 13.48015
Gen 13 - Best score on D2: 0.12805 	 Best score on D1-D2 diff: 13.48015
Gen 14 - Best score on D2: 0.12805 	 Best score on D1-D2 diff: 13.48015
Gen 15 - Best score on D2: 0.12805 	 Best score on D1-D2 diff: 13.48015
Gen 16 - Best score on D2: 0.12805 	 Best score on D1-D2 diff: 13.48015
Gen 17 - Best score on D2: 0.12805 	 Best score on D1-D2 diff: 13.48015
Gen 18 - Best score on D2: 0.12805 	 Best score on D1-D2 diff: 13.48015
Gen 19 - Best score on D2: 0.12805 	 Best score on D1-D2 diff: 13.48015
Gen 20 - Best score on D2: 0.12805 	 Best score on D1-D2 diff: 13.48015
Gen 21 - Best score on D2: 0.12805 	 Best score on D1-D2 diff: 13.48015
Gen 22 - Best score on D2: 0.12805 	 Best score on D1-D2 diff: 13.48015
Gen 23 - Best score on D2: 0.12805 	 Best score on D1-D2 diff: 13.48015
Gen 24 - Best score on D2: 0.12841 	 Best score on D1-D2 diff: 13.48015
Gen 25 - Best score on D2: 0.12841 	 Best score on D1-D2 diff: 13.48015

-------------------------------------------------
Multiple Linear Regression:
	D2 Dataset R^2 trained on D1: -0.008066717910654386
	Entire dataset(80%) R^2 trained on data (80%): 0.006796087915162952
	Holdout R^2 (20%) trained on data (80%): -0.004626101076089295
	Dataset D1 R^2 on trained D1: 0.014474642160288376
	Combined Dataset (100%) R^2 trained on combined data (100%): 0.005419582617260943

-------------------------------------------------
Final Pareto Front:

Pipeline #1: 
Score on D2: 0.1284063987983013 |	D1-D2 diff: 1.5413061585392345
Pipeline steps: VarianceThreshold(threshold=0.35),
                UnderDominanceEncoder(),
                RecessiveEncoder(),
                HeterosisEncoder(),
                RandomForestRegressor(bootstrap=False, max_features=0.3,
                                      min_samples_leaf=10, random_state=42)

	Entire dataset(80%) R^2 trained on entire dataset(80%):  0.296220554061446
	Holdout data R^2 trained on entire dataset(80%):  0.18672842997077055
	Dataset D1 R^2 on trained D1:  0.30559849469340494

..................................................
Pipeline #2: 
Score on D2: 0.12805064411244327 |	D1-D2 diff: 1.7828246401667087
Pipeline steps: VarianceThreshold(threshold=0.35),
                UnderDominanceEncoder(),
                RecessiveEncoder(),
                RandomForestRegressor(max_features=0.55, min_samples_leaf=18,
                                      min_samples_split=13,
                                      random_state=42)

	Entire dataset(80%) R^2 trained on entire dataset(80%):  0.2276061818765125
	Holdout data R^2 trained on entire dataset(80%):  0.1775008945882982
	Dataset D1 R^2 on trained D1:  0.22703475555801844

..................................................
Pipeline #3: 
Score on D2: 0.1258034385115614 |	D1-D2 diff: 1.7911981374415324
Pipeline steps: VarianceThreshold(threshold=0.35),
                UnderDominanceEncoder(),
                RecessiveEncoder(),
                RandomForestRegressor(max_features=0.4, min_samples_leaf=16,
                                      min_samples_split=9, random_state=42)

	Entire dataset(80%) R^2 trained on entire dataset(80%):  0.22234370960960514
	Holdout data R^2 trained on entire dataset(80%):  0.17494674783186825
	Dataset D1 R^2 on trained D1:  0.22294956398497212

..................................................
Pipeline #4: 
Score on D2: 0.1255091910778271 |	D1-D2 diff: 1.8171793996185002
Pipeline steps: VarianceThreshold(threshold=0.35),
                VarianceThreshold(threshold=0.1),
                UnderDominanceEncoder(),
                RecessiveEncoder(),
                VarianceThreshold(threshold=0.05),
                RandomForestRegressor(max_features=0.4, min_samples_leaf=17,
                                      min_samples_split=9, random_state=42)

	Entire dataset(80%) R^2 trained on entire dataset(80%):  0.21829988605606188
	Holdout data R^2 trained on entire dataset(80%):  0.17295097483749067
	Dataset D1 R^2 on trained D1:  0.21721752017184914

..................................................
Pipeline #5: 
Score on D2: 0.11741271778380369 |	D1-D2 diff: 1.8217158174269024
Pipeline steps: VarianceThreshold(threshold=0.35),
                UnderDominanceEncoder(),
                RecessiveEncoder(),
                RandomForestRegressor(max_features=0.3, min_samples_leaf=16,
                                      min_samples_split=5, random_state=42)

	Entire dataset(80%) R^2 trained on entire dataset(80%):  0.2113166534180183
	Holdout data R^2 trained on entire dataset(80%):  0.16925536762405535
	Dataset D1 R^2 on trained D1:  0.20821096882672396

..................................................
Pipeline #6: 
Score on D2: 0.11527483072418088 |	D1-D2 diff: 1.8374932625030915
Pipeline steps: VarianceThreshold(threshold=0.25),
                UnderDominanceEncoder(),
                RecessiveEncoder(),
                HeterosisEncoder(),
                RandomForestRegressor(max_features=0.3, min_samples_leaf=16,
                                      min_samples_split=5, random_state=42)

	Entire dataset(80%) R^2 trained on entire dataset(80%):  0.20893709780267422
	Holdout data R^2 trained on entire dataset(80%):  0.16459668388933024
	Dataset D1 R^2 on trained D1:  0.20299449859056107

..................................................
Pipeline #7: 
Score on D2: 0.11448060152883421 |	D1-D2 diff: 1.8534291631861495
Pipeline steps: VarianceThreshold(threshold=0.35),
                UnderDominanceEncoder(),
                RecessiveEncoder(),
                RandomForestRegressor(max_features=0.35000000000000003,
                                      min_samples_leaf=18,
                                      min_samples_split=13,
                                      random_state=42)

	Entire dataset(80%) R^2 trained on entire dataset(80%):  0.20492592170688162
	Holdout data R^2 trained on entire dataset(80%):  0.16696078267202719
	Dataset D1 R^2 on trained D1:  0.19922207887622312

..................................................
Pipeline #8: 
Score on D2: 0.10468060955771341 |	D1-D2 diff: 1.8841792033737432
Pipeline steps: HeterosisEncoder(),
                RandomForestRegressor(max_features=0.25, min_samples_leaf=20,
                                      random_state=42)

	Entire dataset(80%) R^2 trained on entire dataset(80%):  0.18868476556345815
	Holdout data R^2 trained on entire dataset(80%):  0.15434519711689298
	Dataset D1 R^2 on trained D1:  0.18402407703894186

..................................................
Pipeline #9: 
Score on D2: 0.10338659751486512 |	D1-D2 diff: 1.9728261302291534
Pipeline steps: HeterosisEncoder(),
                OverDominanceEncoder(),
                FeatureEncodingFrequencySelector(threshold=0.3),
                RandomForestRegressor(max_features=0.2, min_samples_leaf=20,
                                      random_state=42)

	Entire dataset(80%) R^2 trained on entire dataset(80%):  0.1801760429184326
	Holdout data R^2 trained on entire dataset(80%):  0.153200558272639
	Dataset D1 R^2 on trained D1:  0.16940192070464255

..................................................
Pipeline #10: 
Score on D2: 0.09626885883297331 |	D1-D2 diff: 2.0090124558446267
Pipeline steps: VarianceThreshold(threshold=0.35),
                UnderDominanceEncoder(),
                RecessiveEncoder(),
                RandomForestRegressor(max_features=0.2, min_samples_leaf=18,
                                      min_samples_split=13,
                                      random_state=42)

	Entire dataset(80%) R^2 trained on entire dataset(80%):  0.16866596593572158
	Holdout data R^2 trained on entire dataset(80%):  0.14363648178905564
	Dataset D1 R^2 on trained D1:  0.1576548796743904

..................................................
Pipeline #11: 
Score on D2: 0.09494012379692596 |	D1-D2 diff: 2.023268927331291
Pipeline steps: HeterosisEncoder(),
                FeatureEncodingFrequencySelector(threshold=0.2),
                OverDominanceEncoder(),
                FeatureEncodingFrequencySelector(threshold=0.35),
                RandomForestRegressor(max_features=0.2, min_samples_leaf=20,
                                      random_state=42)

	Entire dataset(80%) R^2 trained on entire dataset(80%):  0.16510661706145024
	Holdout data R^2 trained on entire dataset(80%):  0.13866071273677494
	Dataset D1 R^2 on trained D1:  0.15461417913116282

..................................................
Pipeline #12: 
Score on D2: 0.08861657978318682 |	D1-D2 diff: 2.082394391989978
Pipeline steps: SelectPercentile(percentile=85),
                VarianceThreshold(threshold=0.25),
                OverDominanceEncoder(),
                DominantEncoder(),
                DecisionTreeRegressor(max_depth=4, min_samples_split=16,
                                      random_state=42)

	Entire dataset(80%) R^2 trained on entire dataset(80%):  0.11987657758395431
	Holdout data R^2 trained on entire dataset(80%):  0.1136518823949072
	Dataset D1 R^2 on trained D1:  0.14179654609867087

..................................................
Pipeline #13: 
Score on D2: 0.08325915175327736 |	D1-D2 diff: 2.1093511112104752
Pipeline steps: VarianceThreshold(threshold=0.35),
                UnderDominanceEncoder(),
                RecessiveEncoder(),
                RandomForestRegressor(max_features=0.05, min_samples_leaf=18,
                                      min_samples_split=13,
                                      random_state=42)

	Entire dataset(80%) R^2 trained on entire dataset(80%):  0.14592543397629631
	Holdout data R^2 trained on entire dataset(80%):  0.12276507927373759
	Dataset D1 R^2 on trained D1:  0.13377230684111197

..................................................
Pipeline #14: 
Score on D2: 0.07816315912360361 |	D1-D2 diff: 2.2788520930987546
Pipeline steps: OverDominanceEncoder(),
                DecisionTreeRegressor(max_depth=2, min_samples_leaf=10,
                                      min_samples_split=7, random_state=42)

	Entire dataset(80%) R^2 trained on entire dataset(80%):  0.09831317000572126
	Holdout data R^2 trained on entire dataset(80%):  0.09277122418022832
	Dataset D1 R^2 on trained D1:  0.11524279371334356

..................................................
Pipeline #15: 
Score on D2: 0.04059941176395754 |	D1-D2 diff: 2.2935920902945592
Pipeline steps: VarianceThreshold(threshold=0.35),
                UnderDominanceEncoder(),
                UnderDominanceEncoder(),
                RecessiveEncoder(),
                RandomForestRegressor(max_features=0.2, min_samples_leaf=18,
                                      min_samples_split=13,
                                      random_state=42)

	Entire dataset(80%) R^2 trained on entire dataset(80%):  0.08659435815451755
	Holdout data R^2 trained on entire dataset(80%):  0.05744436477941173
	Dataset D1 R^2 on trained D1:  0.07673501183819575

..................................................
Pipeline #16: 
Score on D2: 0.03878819596489924 |	D1-D2 diff: 2.334919830724624
Pipeline steps: VarianceThreshold(threshold=0.35),
                DominantEncoder(),
                UnderDominanceEncoder(),
                DominantEncoder(),
                RecessiveEncoder(),
                FeatureEncodingFrequencySelector(threshold=0.2),
                RandomForestRegressor(max_features=0.05, min_samples_leaf=18,
                                      min_samples_split=13,
                                      random_state=42)

	Entire dataset(80%) R^2 trained on entire dataset(80%):  0.08088397748061815
	Holdout data R^2 trained on entire dataset(80%):  0.050225877593807144
	Dataset D1 R^2 on trained D1:  0.07243254309549918

..................................................
Pipeline #17: 
Score on D2: 0.036356467945200754 |	D1-D2 diff: 2.337108343233543
Pipeline steps: VarianceThreshold(threshold=0.35),
                DominantEncoder(),
                UnderDominanceEncoder(),
                RecessiveEncoder(),
                FeatureEncodingFrequencySelector(threshold=0.2),
                RandomForestRegressor(max_features=0.05, min_samples_leaf=20,
                                      min_samples_split=13,
                                      random_state=42)

	Entire dataset(80%) R^2 trained on entire dataset(80%):  0.07827586231383876
	Holdout data R^2 trained on entire dataset(80%):  0.049445530682629024
	Dataset D1 R^2 on trained D1:  0.06987497116272001

..................................................
Pipeline #18: 
Score on D2: 0.0361324258017901 |	D1-D2 diff: 2.360942111153231
Pipeline steps: VarianceThreshold(threshold=0.35),
                DominantEncoder(),
                FeatureEncodingFrequencySelector(threshold=0.0),
                UnderDominanceEncoder(),
                DominantEncoder(),
                VarianceThreshold(threshold=0.1),
                RecessiveEncoder(),
                RandomForestRegressor(max_features=0.05, min_samples_leaf=18,
                                      min_samples_split=13,
                                      random_state=42)

	Entire dataset(80%) R^2 trained on entire dataset(80%):  0.07998160757057826
	Holdout data R^2 trained on entire dataset(80%):  0.05204272859121495
	Dataset D1 R^2 on trained D1:  0.06831780614701122

..................................................
Pipeline #19: 
Score on D2: 0.035173328526001746 |	D1-D2 diff: 2.364205512261389
Pipeline steps: VarianceThreshold(threshold=0.35),
                DominantEncoder(),
                FeatureEncodingFrequencySelector(threshold=0.1),
                RecessiveEncoder(),
                FeatureEncodingFrequencySelector(threshold=0.2),
                RandomForestRegressor(max_features=0.05, min_samples_leaf=20,
                                      min_samples_split=13,
                                      random_state=42)

	Entire dataset(80%) R^2 trained on entire dataset(80%):  0.07689205134856913
	Holdout data R^2 trained on entire dataset(80%):  0.047093759521904976
	Dataset D1 R^2 on trained D1:  0.0671813697485909

..................................................
Pipeline #20: 
Score on D2: 0.034249552599447064 |	D1-D2 diff: 2.3829748380018954
Pipeline steps: VarianceThreshold(threshold=0.35),
                DominantEncoder(),
                UnderDominanceEncoder(),
                OverDominanceEncoder(),
                RecessiveEncoder(),
                RandomForestRegressor(max_features=0.05, min_samples_leaf=18,
                                      min_samples_split=13,
                                      random_state=42)

	Entire dataset(80%) R^2 trained on entire dataset(80%):  0.0725099772063853
	Holdout data R^2 trained on entire dataset(80%):  0.045428221960225224
	Dataset D1 R^2 on trained D1:  0.06526100977684801

..................................................
Pipeline #21: 
Score on D2: 0.03407062089375634 |	D1-D2 diff: 2.4015287964353735
Pipeline steps: VarianceThreshold(threshold=0.35),
                DominantEncoder(),
                UnderDominanceEncoder(),
                SelectPercentile(percentile=95),
                VarianceThreshold(threshold=0.05),
                RecessiveEncoder(),
                RandomForestRegressor(max_features=0.05, min_samples_leaf=18,
                                      min_samples_split=13,
                                      random_state=42)

	Entire dataset(80%) R^2 trained on entire dataset(80%):  0.07465739540980154
	Holdout data R^2 trained on entire dataset(80%):  0.045351285501967764
	Dataset D1 R^2 on trained D1:  0.06413476231593329

..................................................
Pipeline #22: 
Score on D2: 0.029619690480298555 |	D1-D2 diff: 2.541405685865332
Pipeline steps: VarianceThreshold(threshold=0.25),
                DominantEncoder(),
                DecisionTreeRegressor(max_depth=4, min_samples_split=16,
                                      random_state=42)

	Entire dataset(80%) R^2 trained on entire dataset(80%):  0.04592545183066454
	Holdout data R^2 trained on entire dataset(80%):  0.022728893832990815
	Dataset D1 R^2 on trained D1:  0.053591676242301434

..................................................
Pipeline #23: 
Score on D2: 0.02634008038981006 |	D1-D2 diff: 2.7672311679680766
Pipeline steps: VarianceThreshold(threshold=0.05),
                SelectPercentile(percentile=70),
                UnderDominanceEncoder(),
                DecisionTreeRegressor(max_depth=2, min_samples_leaf=9,
                                      min_samples_split=8, random_state=42)

	Entire dataset(80%) R^2 trained on entire dataset(80%):  0.09831317000572126
	Holdout data R^2 trained on entire dataset(80%):  0.09277122418022832
	Dataset D1 R^2 on trained D1:  0.04339376542094642

..................................................
Pipeline #24: 
Score on D2: 0.02404786981152296 |	D1-D2 diff: 3.6254409250326334
Pipeline steps: DominantEncoder(),
                UnderDominanceEncoder(),
                DecisionTreeRegressor(max_depth=2, min_samples_leaf=5,
                                      min_samples_split=8, random_state=42)

	Entire dataset(80%) R^2 trained on entire dataset(80%):  0.027197618991343764
	Holdout data R^2 trained on entire dataset(80%):  0.025864205919307603
	Dataset D1 R^2 on trained D1:  0.02983624493589465

..................................................
Pipeline #25: 
Score on D2: 0.0021178465689465353 |	D1-D2 diff: 4.454386328980225
Pipeline steps: HeterosisEncoder(),
                DecisionTreeRegressor(max_depth=1, min_samples_leaf=12,
                                      min_samples_split=16,
                                      random_state=42)

	Entire dataset(80%) R^2 trained on entire dataset(80%):  0.0035134433662064035
	Holdout data R^2 trained on entire dataset(80%):  0.004291630571857441
	Dataset D1 R^2 on trained D1:  0.004657932898708084

..................................................
Pipeline #26: 
Score on D2: 0.0006295844363282121 |	D1-D2 diff: 6.685774373682467
Pipeline steps: SelectPercentile(percentile=20),
                OverDominanceEncoder(),
                SelectPercentile(percentile=15),
                VarianceThreshold(threshold=0.05),
                HeterosisEncoder(),
                HeterosisEncoder(),
                LinearRegression()

	Entire dataset(80%) R^2 trained on entire dataset(80%):  0.0027771698596190664
	Holdout data R^2 trained on entire dataset(80%):  -0.003265637494964002
	Dataset D1 R^2 on trained D1:  0.00012909705185681908

..................................................
Pipeline #27: 
Score on D2: -3.2015592299483586e-05 |	D1-D2 diff: 13.480151843729264
Pipeline steps: UnderDominanceEncoder(),
                RecessiveEncoder(),
                DominantEncoder(),
                RandomForestRegressor(max_features=0.55, min_samples_leaf=16,
                                      min_samples_split=12,
                                      random_state=42)

	Entire dataset(80%) R^2 trained on entire dataset(80%):  -8.051021425092841e-07
	Holdout data R^2 trained on entire dataset(80%):  -0.0012636516749739979
	Dataset D1 R^2 on trained D1:  -1.731060551568575e-06

..................................................

**************************************************************************************
Random Seed 25 - 5 Interactions
**************************************************************************************

autoQTL using following parameters:
	population size = 100
	offspring_size = None
	generations = 25
	mutation rate = 0.9
	crossover rate = 0.1

-------------------------------------------------
Evolution History:
Gen 1 - Best score on D2: 0.14130 	 Best score on D1-D2 diff: 3.89121
Gen 2 - Best score on D2: 0.14130 	 Best score on D1-D2 diff: 11.96036
Gen 3 - Best score on D2: 0.14130 	 Best score on D1-D2 diff: 11.96036
Gen 4 - Best score on D2: 0.14130 	 Best score on D1-D2 diff: 11.96036
Gen 5 - Best score on D2: 0.14130 	 Best score on D1-D2 diff: 11.96036
Gen 6 - Best score on D2: 0.14221 	 Best score on D1-D2 diff: 11.96036
Gen 7 - Best score on D2: 0.14221 	 Best score on D1-D2 diff: 11.96036
Gen 8 - Best score on D2: 0.14278 	 Best score on D1-D2 diff: 13.48015
Gen 9 - Best score on D2: 0.14278 	 Best score on D1-D2 diff: 13.48015
Gen 10 - Best score on D2: 0.14282 	 Best score on D1-D2 diff: 13.48015
Gen 11 - Best score on D2: 0.14282 	 Best score on D1-D2 diff: 13.48015
Gen 12 - Best score on D2: 0.14282 	 Best score on D1-D2 diff: 13.48015
Gen 13 - Best score on D2: 0.14282 	 Best score on D1-D2 diff: 13.48015
Gen 14 - Best score on D2: 0.14282 	 Best score on D1-D2 diff: 13.48015
Gen 15 - Best score on D2: 0.14282 	 Best score on D1-D2 diff: 13.48015
Gen 16 - Best score on D2: 0.14282 	 Best score on D1-D2 diff: 13.48015
Gen 17 - Best score on D2: 0.14457 	 Best score on D1-D2 diff: 13.48015
Gen 18 - Best score on D2: 0.14479 	 Best score on D1-D2 diff: 13.48015
Gen 19 - Best score on D2: 0.14479 	 Best score on D1-D2 diff: 13.48015
Gen 20 - Best score on D2: 0.14479 	 Best score on D1-D2 diff: 13.48015
Gen 21 - Best score on D2: 0.14848 	 Best score on D1-D2 diff: 13.48015
Gen 22 - Best score on D2: 0.14848 	 Best score on D1-D2 diff: 13.48015
Gen 23 - Best score on D2: 0.14848 	 Best score on D1-D2 diff: 13.48015
Gen 24 - Best score on D2: 0.14848 	 Best score on D1-D2 diff: 13.48015
Gen 25 - Best score on D2: 0.14848 	 Best score on D1-D2 diff: 13.48015

-------------------------------------------------
Multiple Linear Regression:
	D2 Dataset R^2 trained on D1: -0.009830037629097177
	Entire dataset(80%) R^2 trained on data (80%): 0.0046915572047000476
	Holdout R^2 (20%) trained on data (80%): -0.004731185920161973
	Dataset D1 R^2 on trained D1: 0.011784079252599722
	Combined Dataset (100%) R^2 trained on combined data (100%): 0.004000247654956879

-------------------------------------------------
Final Pareto Front:

Pipeline #1: 
Score on D2: 0.14848378522515027 |	D1-D2 diff: 1.3423597873432347
Pipeline steps: HeterosisEncoder(),
                RandomForestRegressor(max_features=0.4, min_samples_leaf=2,
                                      min_samples_split=10,
                                      random_state=42)

	Entire dataset(80%) R^2 trained on entire dataset(80%):  0.4489004648115954
	Holdout data R^2 trained on entire dataset(80%):  0.20107066313840527
	Dataset D1 R^2 on trained D1:  0.4564650267646694

..................................................
Pipeline #2: 
Score on D2: 0.14791022652352592 |	D1-D2 diff: 1.4370097347036919
Pipeline steps: HeterosisEncoder(),
                RandomForestRegressor(max_features=0.4, min_samples_split=15,
                                      random_state=42)

	Entire dataset(80%) R^2 trained on entire dataset(80%):  0.3813340461079038
	Holdout data R^2 trained on entire dataset(80%):  0.20052904815010242
	Dataset D1 R^2 on trained D1:  0.38242011454261926

..................................................
Pipeline #3: 
Score on D2: 0.1461533084504767 |	D1-D2 diff: 1.4640847820427032
Pipeline steps: HeterosisEncoder(),
                RandomForestRegressor(max_features=0.4, min_samples_leaf=6,
                                      min_samples_split=13,
                                      random_state=42)

	Entire dataset(80%) R^2 trained on entire dataset(80%):  0.3612495434143319
	Holdout data R^2 trained on entire dataset(80%):  0.2005804890228453
	Dataset D1 R^2 on trained D1:  0.36379149268528455

..................................................
Pipeline #4: 
Score on D2: 0.1447890397760001 |	D1-D2 diff: 1.627585744736395
Pipeline steps: HeterosisEncoder(),
                RandomForestRegressor(max_features=0.4, min_samples_leaf=11,
                                      min_samples_split=14,
                                      random_state=42)

	Entire dataset(80%) R^2 trained on entire dataset(80%):  0.28590342535093816
	Holdout data R^2 trained on entire dataset(80%):  0.19523218218739125
	Dataset D1 R^2 on trained D1:  0.28729219827659036

..................................................
Pipeline #5: 
Score on D2: 0.14456780264709934 |	D1-D2 diff: 1.767997140424414
Pipeline steps: HeterosisEncoder(),
                RandomForestRegressor(max_features=0.4, min_samples_leaf=17,
                                      min_samples_split=6, random_state=42)

	Entire dataset(80%) R^2 trained on entire dataset(80%):  0.24630816620597784
	Holdout data R^2 trained on entire dataset(80%):  0.19199306223533874
	Dataset D1 R^2 on trained D1:  0.24691448447768516

..................................................
Pipeline #6: 
Score on D2: 0.14217294643385148 |	D1-D2 diff: 1.7739188766155607
Pipeline steps: HeterosisEncoder(),
                RecessiveEncoder(),
                RandomForestRegressor(max_features=0.4, min_samples_leaf=18,
                                      min_samples_split=13,
                                      random_state=42)

	Entire dataset(80%) R^2 trained on entire dataset(80%):  0.24205575065622753
	Holdout data R^2 trained on entire dataset(80%):  0.19261927545769697
	Dataset D1 R^2 on trained D1:  0.24315983214101067

..................................................
Pipeline #7: 
Score on D2: 0.14132018445551564 |	D1-D2 diff: 1.79051584485228
Pipeline steps: HeterosisEncoder(),
                RandomForestRegressor(max_features=0.4, min_samples_leaf=19,
                                      min_samples_split=13,
                                      random_state=42)

	Entire dataset(80%) R^2 trained on entire dataset(80%):  0.2374764535231787
	Holdout data R^2 trained on entire dataset(80%):  0.19094024506469387
	Dataset D1 R^2 on trained D1:  0.2386144682988166

..................................................
Pipeline #8: 
Score on D2: 0.14007617998540633 |	D1-D2 diff: 1.8062316493899515
Pipeline steps: HeterosisEncoder(),
                UnderDominanceEncoder(),
                RandomForestRegressor(max_features=0.4, min_samples_leaf=20,
                                      min_samples_split=15,
                                      random_state=42)

	Entire dataset(80%) R^2 trained on entire dataset(80%):  0.233140289795438
	Holdout data R^2 trained on entire dataset(80%):  0.18461945197885565
	Dataset D1 R^2 on trained D1:  0.23402821870785573

..................................................
Pipeline #9: 
Score on D2: 0.13663095578565176 |	D1-D2 diff: 1.8135174454961194
Pipeline steps: HeterosisEncoder(),
                RandomForestRegressor(max_features=0.3, min_samples_leaf=17,
                                      min_samples_split=6, random_state=42)

	Entire dataset(80%) R^2 trained on entire dataset(80%):  0.22986385011846266
	Holdout data R^2 trained on entire dataset(80%):  0.1875619810748056
	Dataset D1 R^2 on trained D1:  0.22908226148429267

..................................................
Pipeline #10: 
Score on D2: 0.1362703785163517 |	D1-D2 diff: 1.828724527604419
Pipeline steps: HeterosisEncoder(),
                OverDominanceEncoder(),
                UnderDominanceEncoder(),
                RecessiveEncoder(),
                RandomForestRegressor(max_features=0.3, min_samples_leaf=18,
                                      min_samples_split=15,
                                      random_state=42)

	Entire dataset(80%) R^2 trained on entire dataset(80%):  0.22670884238786637
	Holdout data R^2 trained on entire dataset(80%):  0.18456283874531176
	Dataset D1 R^2 on trained D1:  0.2256846496123337

..................................................
Pipeline #11: 
Score on D2: 0.13573040680282833 |	D1-D2 diff: 1.8336925679704483
Pipeline steps: HeterosisEncoder(),
                OverDominanceEncoder(),
                DominantEncoder(),
                RecessiveEncoder(),
                RandomForestRegressor(max_features=0.3, min_samples_leaf=18,
                                      min_samples_split=15,
                                      random_state=42)

	Entire dataset(80%) R^2 trained on entire dataset(80%):  0.22772212477041998
	Holdout data R^2 trained on entire dataset(80%):  0.1824203930246382
	Dataset D1 R^2 on trained D1:  0.2241796051144177

..................................................
Pipeline #12: 
Score on D2: 0.12882408078079888 |	D1-D2 diff: 1.8598266230253682
Pipeline steps: SelectPercentile(percentile=90),
                HeterosisEncoder(),
                OverDominanceEncoder(),
                VarianceThreshold(),
                RandomForestRegressor(max_features=0.3, min_samples_leaf=17,
                                      min_samples_split=15,
                                      random_state=42)

	Entire dataset(80%) R^2 trained on entire dataset(80%):  0.22250540793038964
	Holdout data R^2 trained on entire dataset(80%):  0.18833269836155253
	Dataset D1 R^2 on trained D1:  0.21240558039909718

..................................................
Pipeline #13: 
Score on D2: 0.12820995268280622 |	D1-D2 diff: 1.8743200157445945
Pipeline steps: SelectPercentile(percentile=90),
                HeterosisEncoder(),
                OverDominanceEncoder(),
                VarianceThreshold(),
                RandomForestRegressor(max_features=0.3, min_samples_leaf=18,
                                      min_samples_split=15,
                                      random_state=42)

	Entire dataset(80%) R^2 trained on entire dataset(80%):  0.21910460721216274
	Holdout data R^2 trained on entire dataset(80%):  0.18617760943801076
	Dataset D1 R^2 on trained D1:  0.2092360698995792

..................................................
Pipeline #14: 
Score on D2: 0.121137464675521 |	D1-D2 diff: 2.1151948623875376
Pipeline steps: UnderDominanceEncoder(),
                DecisionTreeRegressor(max_depth=4, min_samples_leaf=6,
                                      min_samples_split=20,
                                      random_state=42)

	Entire dataset(80%) R^2 trained on entire dataset(80%):  0.14434081148010525
	Holdout data R^2 trained on entire dataset(80%):  0.13977541109522018
	Dataset D1 R^2 on trained D1:  0.17109470829057838

..................................................
Pipeline #15: 
Score on D2: 0.10657573694663447 |	D1-D2 diff: 3.49043752371144
Pipeline steps: OverDominanceEncoder(),
                DecisionTreeRegressor(max_depth=2, min_samples_leaf=10,
                                      min_samples_split=20,
                                      random_state=42)

	Entire dataset(80%) R^2 trained on entire dataset(80%):  0.11027599426242918
	Holdout data R^2 trained on entire dataset(80%):  0.12555399244394583
	Dataset D1 R^2 on trained D1:  0.11331295377194761

..................................................
Pipeline #16: 
Score on D2: 0.06207094430707405 |	D1-D2 diff: 3.7446597907737336
Pipeline steps: DecisionTreeRegressor(max_depth=2, min_samples_leaf=5,
                                      min_samples_split=8, random_state=42)

	Entire dataset(80%) R^2 trained on entire dataset(80%):  0.06478972864326116
	Holdout data R^2 trained on entire dataset(80%):  0.08471864577325139
	Dataset D1 R^2 on trained D1:  0.06715664187683235

..................................................
Pipeline #17: 
Score on D2: 0.026316103798644352 |	D1-D2 diff: 3.796992790754135
Pipeline steps: VarianceThreshold(),
                DominantEncoder(),
                DecisionTreeRegressor(max_depth=2, min_samples_leaf=5,
                                      min_samples_split=8, random_state=42)

	Entire dataset(80%) R^2 trained on entire dataset(80%):  0.029071123630685203
	Holdout data R^2 trained on entire dataset(80%):  0.027740135286987155
	Dataset D1 R^2 on trained D1:  0.03112716531223836

..................................................
Pipeline #18: 
Score on D2: 0.01883565213445282 |	D1-D2 diff: 3.8912055402405326
Pipeline steps: DecisionTreeRegressor(max_depth=1, min_samples_leaf=12,
                                      min_samples_split=16,
                                      random_state=42)

	Entire dataset(80%) R^2 trained on entire dataset(80%):  0.021138376125381275
	Holdout data R^2 trained on entire dataset(80%):  0.02229871647919135
	Dataset D1 R^2 on trained D1:  0.02319742768330868

..................................................
Pipeline #19: 
Score on D2: 0.009901760648260871 |	D1-D2 diff: 4.412101827242649
Pipeline steps: VarianceThreshold(threshold=0.15),
                DominantEncoder(),
                RecessiveEncoder(),
                DecisionTreeRegressor(max_depth=1, min_samples_leaf=12,
                                      min_samples_split=19,
                                      random_state=42)

	Entire dataset(80%) R^2 trained on entire dataset(80%):  0.01130305992592695
	Holdout data R^2 trained on entire dataset(80%):  0.01701601579759171
	Dataset D1 R^2 on trained D1:  0.01254063001708372

..................................................
Pipeline #20: 
Score on D2: 0.0003323477737967595 |	D1-D2 diff: 8.137739860276785
Pipeline steps: VarianceThreshold(threshold=0.2),
                SelectPercentile(percentile=65),
                RecessiveEncoder(),
                HeterosisEncoder(),
                FeatureEncodingFrequencySelector(threshold=0.35),
                DecisionTreeRegressor(max_depth=1, min_samples_leaf=12,
                                      min_samples_split=16,
                                      random_state=42)

	Entire dataset(80%) R^2 trained on entire dataset(80%):  0.0004723174671678043
	Holdout data R^2 trained on entire dataset(80%):  -0.0008971269046422758
	Dataset D1 R^2 on trained D1:  0.0005603739946066222

..................................................
Pipeline #21: 
Score on D2: -3.2015592299483586e-05 |	D1-D2 diff: 13.480151843729264
Pipeline steps: HeterosisEncoder(),
                OverDominanceEncoder(),
                RecessiveEncoder(),
                RandomForestRegressor(max_features=0.45, min_samples_leaf=15,
                                      min_samples_split=5, random_state=42)

	Entire dataset(80%) R^2 trained on entire dataset(80%):  -8.051021425092841e-07
	Holdout data R^2 trained on entire dataset(80%):  -0.0012636516749739979
	Dataset D1 R^2 on trained D1:  -1.731060551568575e-06

..................................................

**************************************************************************************
Random Seed 25 - 6 Interactions
**************************************************************************************

autoQTL using following parameters:
	population size = 100
	offspring_size = None
	generations = 25
	mutation rate = 0.9
	crossover rate = 0.1

-------------------------------------------------
Evolution History:
Gen 1 - Best score on D2: 0.15062 	 Best score on D1-D2 diff: 3.89121
Gen 2 - Best score on D2: 0.16002 	 Best score on D1-D2 diff: 6.15897
Gen 3 - Best score on D2: 0.16002 	 Best score on D1-D2 diff: 6.15897
Gen 4 - Best score on D2: 0.16002 	 Best score on D1-D2 diff: 11.96036
Gen 5 - Best score on D2: 0.16002 	 Best score on D1-D2 diff: 11.96036
Gen 6 - Best score on D2: 0.16002 	 Best score on D1-D2 diff: 11.96036
Gen 7 - Best score on D2: 0.16002 	 Best score on D1-D2 diff: 11.96036
Gen 8 - Best score on D2: 0.16002 	 Best score on D1-D2 diff: 13.48015
Gen 9 - Best score on D2: 0.16002 	 Best score on D1-D2 diff: 13.48015
Gen 10 - Best score on D2: 0.16002 	 Best score on D1-D2 diff: 13.48015
Gen 11 - Best score on D2: 0.16002 	 Best score on D1-D2 diff: 13.48015
Gen 12 - Best score on D2: 0.16002 	 Best score on D1-D2 diff: 13.48015
Gen 13 - Best score on D2: 0.16002 	 Best score on D1-D2 diff: 13.48015
Gen 14 - Best score on D2: 0.16002 	 Best score on D1-D2 diff: 13.48015
Gen 15 - Best score on D2: 0.16105 	 Best score on D1-D2 diff: 13.48015
Gen 16 - Best score on D2: 0.16105 	 Best score on D1-D2 diff: 13.48015
Gen 17 - Best score on D2: 0.16259 	 Best score on D1-D2 diff: 13.48015
Gen 18 - Best score on D2: 0.16259 	 Best score on D1-D2 diff: 13.48015
Gen 19 - Best score on D2: 0.16259 	 Best score on D1-D2 diff: 13.48015
Gen 20 - Best score on D2: 0.16259 	 Best score on D1-D2 diff: 13.48015
Gen 21 - Best score on D2: 0.16259 	 Best score on D1-D2 diff: 13.48015
Gen 22 - Best score on D2: 0.16259 	 Best score on D1-D2 diff: 13.48015
Gen 23 - Best score on D2: 0.16259 	 Best score on D1-D2 diff: 13.48015
Gen 24 - Best score on D2: 0.16259 	 Best score on D1-D2 diff: 13.48015
Gen 25 - Best score on D2: 0.16259 	 Best score on D1-D2 diff: 13.48015

-------------------------------------------------
Multiple Linear Regression:
	D2 Dataset R^2 trained on D1: -0.0068371157769921975
	Entire dataset(80%) R^2 trained on data (80%): 0.004595631028720737
	Holdout R^2 (20%) trained on data (80%): -0.006811449278390613
	Dataset D1 R^2 on trained D1: 0.00997988061346411
	Combined Dataset (100%) R^2 trained on combined data (100%): 0.003680455931548199

-------------------------------------------------
Final Pareto Front:

Pipeline #1: 
Score on D2: 0.16259007497931544 |	D1-D2 diff: 1.492406178079701
Pipeline steps: HeterosisEncoder(),
                VarianceThreshold(threshold=0.15),
                UnderDominanceEncoder(),
                RandomForestRegressor(max_features=0.55, min_samples_split=19,
                                      random_state=42)

	Entire dataset(80%) R^2 trained on entire dataset(80%):  0.35904148544838776
	Holdout data R^2 trained on entire dataset(80%):  0.223507758192933
	Dataset D1 R^2 on trained D1:  0.3641721201907807

..................................................
Pipeline #2: 
Score on D2: 0.1567823179589658 |	D1-D2 diff: 1.5052331154757073
Pipeline steps: HeterosisEncoder(),
                OverDominanceEncoder(),
                DominantEncoder(),
                RandomForestRegressor(max_features=0.4, min_samples_leaf=7,
                                      min_samples_split=5, random_state=42)

	Entire dataset(80%) R^2 trained on entire dataset(80%):  0.34561561470592805
	Holdout data R^2 trained on entire dataset(80%):  0.2103078913317753
	Dataset D1 R^2 on trained D1:  0.3515805193661151

..................................................
Pipeline #3: 
Score on D2: 0.15673022269791204 |	D1-D2 diff: 1.5176797885833648
Pipeline steps: HeterosisEncoder(),
                UnderDominanceEncoder(),
                UnderDominanceEncoder(),
                HeterosisEncoder(),
                RandomForestRegressor(max_features=0.55, min_samples_leaf=7,
                                      min_samples_split=19,
                                      random_state=42)

	Entire dataset(80%) R^2 trained on entire dataset(80%):  0.33619973221015687
	Holdout data R^2 trained on entire dataset(80%):  0.21271949547760116
	Dataset D1 R^2 on trained D1:  0.3452163528231814

..................................................
Pipeline #4: 
Score on D2: 0.1547863921305277 |	D1-D2 diff: 1.7251113231810984
Pipeline steps: OverDominanceEncoder(),
                SelectPercentile(percentile=95),
                UnderDominanceEncoder(),
                HeterosisEncoder(),
                RandomForestRegressor(max_features=0.6000000000000001,
                                      min_samples_leaf=17,
                                      min_samples_split=14,
                                      random_state=42)

	Entire dataset(80%) R^2 trained on entire dataset(80%):  0.2542614926595329
	Holdout data R^2 trained on entire dataset(80%):  0.19356942566906132
	Dataset D1 R^2 on trained D1:  0.267696155412233

..................................................
Pipeline #5: 
Score on D2: 0.15202406525219458 |	D1-D2 diff: 1.760638425104736
Pipeline steps: HeterosisEncoder(),
                FeatureEncodingFrequencySelector(threshold=0.1),
                UnderDominanceEncoder(),
                RandomForestRegressor(max_features=0.55, min_samples_leaf=18,
                                      min_samples_split=8, random_state=42)

	Entire dataset(80%) R^2 trained on entire dataset(80%):  0.2537495260246013
	Holdout data R^2 trained on entire dataset(80%):  0.20137086895148248
	Dataset D1 R^2 on trained D1:  0.25609256562306437

..................................................
Pipeline #6: 
Score on D2: 0.15172671044064912 |	D1-D2 diff: 1.7786157771309468
Pipeline steps: HeterosisEncoder(),
                FeatureEncodingFrequencySelector(threshold=0.1),
                UnderDominanceEncoder(),
                RandomForestRegressor(max_features=0.55, min_samples_leaf=19,
                                      min_samples_split=19,
                                      random_state=42)

	Entire dataset(80%) R^2 trained on entire dataset(80%):  0.2503717893964166
	Holdout data R^2 trained on entire dataset(80%):  0.2030200390422665
	Dataset D1 R^2 on trained D1:  0.25165108495950794

..................................................
Pipeline #7: 
Score on D2: 0.14853701606709835 |	D1-D2 diff: 1.7822986654222124
Pipeline steps: HeterosisEncoder(),
                RecessiveEncoder(),
                RandomForestRegressor(bootstrap=False, max_features=0.25,
                                      min_samples_leaf=20,
                                      min_samples_split=13,
                                      random_state=42)

	Entire dataset(80%) R^2 trained on entire dataset(80%):  0.24683151470485543
	Holdout data R^2 trained on entire dataset(80%):  0.19675585074395585
	Dataset D1 R^2 on trained D1:  0.2476380241806193

..................................................
Pipeline #8: 
Score on D2: 0.14802599672140704 |	D1-D2 diff: 1.8236313709169527
Pipeline steps: UnderDominanceEncoder(),
                RecessiveEncoder(),
                RandomForestRegressor(max_features=0.4, min_samples_leaf=20,
                                      min_samples_split=13,
                                      random_state=42)

	Entire dataset(80%) R^2 trained on entire dataset(80%):  0.2372550929901407
	Holdout data R^2 trained on entire dataset(80%):  0.1979765114401183
	Dataset D1 R^2 on trained D1:  0.23844334829675584

..................................................
Pipeline #9: 
Score on D2: 0.14479453325480962 |	D1-D2 diff: 1.8525672004386646
Pipeline steps: HeterosisEncoder(),
                RandomForestRegressor(max_features=0.3, min_samples_leaf=18,
                                      min_samples_split=19,
                                      random_state=42)

	Entire dataset(80%) R^2 trained on entire dataset(80%):  0.23138991882681603
	Holdout data R^2 trained on entire dataset(80%):  0.19387987398686357
	Dataset D1 R^2 on trained D1:  0.22969383481785022

..................................................
Pipeline #10: 
Score on D2: 0.1446605652981675 |	D1-D2 diff: 1.862612991054353
Pipeline steps: HeterosisEncoder(),
                UnderDominanceEncoder(),
                RandomForestRegressor(max_features=0.3, min_samples_leaf=18,
                                      min_samples_split=19,
                                      random_state=42)

	Entire dataset(80%) R^2 trained on entire dataset(80%):  0.23034028651834637
	Holdout data R^2 trained on entire dataset(80%):  0.19667351372540154
	Dataset D1 R^2 on trained D1:  0.2277430524927826

..................................................
Pipeline #11: 
Score on D2: 0.1439094734053118 |	D1-D2 diff: 1.8845133590882595
Pipeline steps: HeterosisEncoder(),
                UnderDominanceEncoder(),
                RandomForestRegressor(max_features=0.3, min_samples_leaf=20,
                                      min_samples_split=19,
                                      random_state=42)

	Entire dataset(80%) R^2 trained on entire dataset(80%):  0.22506194762193787
	Holdout data R^2 trained on entire dataset(80%):  0.19432594556098537
	Dataset D1 R^2 on trained D1:  0.22319668016128158

..................................................
Pipeline #12: 
Score on D2: 0.1412873730591715 |	D1-D2 diff: 1.9207864543281645
Pipeline steps: HeterosisEncoder(),
                SelectPercentile(percentile=95),
                RecessiveEncoder(),
                RandomForestRegressor(max_features=0.25, min_samples_leaf=20,
                                      min_samples_split=13,
                                      random_state=42)

	Entire dataset(80%) R^2 trained on entire dataset(80%):  0.20814106006508504
	Holdout data R^2 trained on entire dataset(80%):  0.18240432029148967
	Dataset D1 R^2 on trained D1:  0.2147529109314813

..................................................
Pipeline #13: 
Score on D2: 0.13780316054992636 |	D1-D2 diff: 1.9299667419298805
Pipeline steps: HeterosisEncoder(),
                RecessiveEncoder(),
                RandomForestRegressor(max_features=0.25, min_samples_leaf=20,
                                      min_samples_split=13,
                                      random_state=42)

	Entire dataset(80%) R^2 trained on entire dataset(80%):  0.21203975153614962
	Holdout data R^2 trained on entire dataset(80%):  0.1888200727136935
	Dataset D1 R^2 on trained D1:  0.20988082398856756

..................................................
Pipeline #14: 
Score on D2: 0.13707874895373995 |	D1-D2 diff: 1.9342958014915264
Pipeline steps: UnderDominanceEncoder(),
                RecessiveEncoder(),
                RandomForestRegressor(max_features=0.25, min_samples_leaf=20,
                                      min_samples_split=13,
                                      random_state=42)

	Entire dataset(80%) R^2 trained on entire dataset(80%):  0.21478822831964028
	Holdout data R^2 trained on entire dataset(80%):  0.1901282531823485
	Dataset D1 R^2 on trained D1:  0.20851332035923553

..................................................
Pipeline #15: 
Score on D2: 0.1314429281442654 |	D1-D2 diff: 2.4064203233608286
Pipeline steps: UnderDominanceEncoder(),
                DecisionTreeRegressor(max_depth=4, min_samples_leaf=13,
                                      min_samples_split=16,
                                      random_state=42)

	Entire dataset(80%) R^2 trained on entire dataset(80%):  0.13899268532786313
	Holdout data R^2 trained on entire dataset(80%):  0.14481003048218688
	Dataset D1 R^2 on trained D1:  0.16126336854455825

..................................................
Pipeline #16: 
Score on D2: 0.10657573694663447 |	D1-D2 diff: 3.49043752371144
Pipeline steps: UnderDominanceEncoder(),
                SelectPercentile(percentile=95),
                DecisionTreeRegressor(max_depth=2, min_samples_leaf=5,
                                      min_samples_split=8, random_state=42)

	Entire dataset(80%) R^2 trained on entire dataset(80%):  0.11027599426242918
	Holdout data R^2 trained on entire dataset(80%):  0.12555399244394583
	Dataset D1 R^2 on trained D1:  0.11331295377194761

..................................................
Pipeline #17: 
Score on D2: 0.06207094430707405 |	D1-D2 diff: 3.7446597907737336
Pipeline steps: SelectPercentile(percentile=85),
                DecisionTreeRegressor(max_depth=2, min_samples_leaf=5,
                                      min_samples_split=15,
                                      random_state=42)

	Entire dataset(80%) R^2 trained on entire dataset(80%):  0.06478972864326116
	Holdout data R^2 trained on entire dataset(80%):  0.08471864577325139
	Dataset D1 R^2 on trained D1:  0.06715664187683235

..................................................
Pipeline #18: 
Score on D2: 0.026316103798644463 |	D1-D2 diff: 3.796992790754157
Pipeline steps: DominantEncoder(),
                VarianceThreshold(threshold=0.05),
                DecisionTreeRegressor(max_depth=2, min_samples_leaf=10,
                                      min_samples_split=8, random_state=42)

	Entire dataset(80%) R^2 trained on entire dataset(80%):  0.029071123630685203
	Holdout data R^2 trained on entire dataset(80%):  0.027740135286987155
	Dataset D1 R^2 on trained D1:  0.03112716531223836

..................................................
Pipeline #19: 
Score on D2: 0.01883565213445282 |	D1-D2 diff: 3.8912055402405326
Pipeline steps: DecisionTreeRegressor(max_depth=1, min_samples_leaf=12,
                                      min_samples_split=16,
                                      random_state=42)

	Entire dataset(80%) R^2 trained on entire dataset(80%):  0.021138376125381275
	Holdout data R^2 trained on entire dataset(80%):  0.02229871647919135
	Dataset D1 R^2 on trained D1:  0.02319742768330868

..................................................
Pipeline #20: 
Score on D2: 0.009918083773003294 |	D1-D2 diff: 4.420095711055364
Pipeline steps: DominantEncoder(),
                UnderDominanceEncoder(),
                SelectPercentile(percentile=5),
                RandomForestRegressor(max_features=0.55, min_samples_leaf=18,
                                      min_samples_split=19,
                                      random_state=42)

	Entire dataset(80%) R^2 trained on entire dataset(80%):  0.011302045229638957
	Holdout data R^2 trained on entire dataset(80%):  0.01695638185912407
	Dataset D1 R^2 on trained D1:  0.012537914949438567

..................................................
Pipeline #21: 
Score on D2: 0.0003323477737967595 |	D1-D2 diff: 8.137739860276785
Pipeline steps: RecessiveEncoder(),
                FeatureEncodingFrequencySelector(threshold=0.35),
                OverDominanceEncoder(),
                DecisionTreeRegressor(max_depth=1, min_samples_split=19,
                                      random_state=42)

	Entire dataset(80%) R^2 trained on entire dataset(80%):  0.00047231746716802636
	Holdout data R^2 trained on entire dataset(80%):  -0.0008971269046422758
	Dataset D1 R^2 on trained D1:  0.0005603739946066222

..................................................
Pipeline #22: 
Score on D2: -3.2015592299483586e-05 |	D1-D2 diff: 13.480151843729264
Pipeline steps: HeterosisEncoder(),
                DominantEncoder(),
                RandomForestRegressor(max_features=0.25, min_samples_leaf=17,
                                      min_samples_split=11,
                                      random_state=42)

	Entire dataset(80%) R^2 trained on entire dataset(80%):  -8.051021425092841e-07
	Holdout data R^2 trained on entire dataset(80%):  -0.0012636516749739979
	Dataset D1 R^2 on trained D1:  -1.731060551568575e-06

..................................................

**************************************************************************************
Random Seed 25 - 7 Interactions
**************************************************************************************

autoQTL using following parameters:
	population size = 100
	offspring_size = None
	generations = 25
	mutation rate = 0.9
	crossover rate = 0.1

-------------------------------------------------
Evolution History:
Gen 1 - Best score on D2: 0.16399 	 Best score on D1-D2 diff: 3.79516
Gen 2 - Best score on D2: 0.16399 	 Best score on D1-D2 diff: 11.96036

-------------------------------------------------
Multiple Linear Regression:
	D2 Dataset R^2 trained on D1: -0.0045137532552945725
	Entire dataset(80%) R^2 trained on data (80%): 0.004955481403276507
	Holdout R^2 (20%) trained on data (80%): -0.006620778820909612
	Dataset D1 R^2 on trained D1: 0.009521652265471081
	Combined Dataset (100%) R^2 trained on combined data (100%): 0.0036892982128127194

-------------------------------------------------
Final Pareto Front:

Pipeline #1: 
Score on D2: 0.16399481557599305 |	D1-D2 diff: 1.708090312569568
Pipeline steps: HeterosisEncoder(),
                RandomForestRegressor(bootstrap=False, max_features=0.3,
                                      min_samples_leaf=17, min_samples_split=6,
                                      random_state=42)

	Entire dataset(80%) R^2 trained on entire dataset(80%):  0.2824154531775832
	Holdout data R^2 trained on entire dataset(80%):  0.21513291483036345
	Dataset D1 R^2 on trained D1:  0.28147285272844846

..................................................
Pipeline #2: 
Score on D2: 0.1347865281586781 |	D1-D2 diff: 1.7588778945051413
Pipeline steps: RandomForestRegressor(max_features=0.55, min_samples_leaf=18,
                                      min_samples_split=18,
                                      random_state=42)

	Entire dataset(80%) R^2 trained on entire dataset(80%):  0.2458776831830516
	Holdout data R^2 trained on entire dataset(80%):  0.17668625226797496
	Dataset D1 R^2 on trained D1:  0.23927231967963747

..................................................
Pipeline #3: 
Score on D2: 0.12928707586405597 |	D1-D2 diff: 2.093591353999598
Pipeline steps: HeterosisEncoder(),
                RandomForestRegressor(max_features=0.15000000000000002,
                                      min_samples_leaf=18,
                                      min_samples_split=10,
                                      random_state=42)

	Entire dataset(80%) R^2 trained on entire dataset(80%):  0.18919330808835766
	Holdout data R^2 trained on entire dataset(80%):  0.17215770161191124
	Dataset D1 R^2 on trained D1:  0.1813384663429779

..................................................
Pipeline #4: 
Score on D2: 0.12806483510597788 |	D1-D2 diff: 2.4068131805274295
Pipeline steps: UnderDominanceEncoder(),
                DecisionTreeRegressor(max_depth=4, min_samples_leaf=19,
                                      min_samples_split=13,
                                      random_state=42)

	Entire dataset(80%) R^2 trained on entire dataset(80%):  0.15236278376738155
	Holdout data R^2 trained on entire dataset(80%):  0.15096092057655042
	Dataset D1 R^2 on trained D1:  0.1578658102552436

..................................................
Pipeline #5: 
Score on D2: 0.10739059752111746 |	D1-D2 diff: 3.640893747536217
Pipeline steps: UnderDominanceEncoder(),
                DecisionTreeRegressor(max_depth=2, min_samples_leaf=5,
                                      min_samples_split=8, random_state=42)

	Entire dataset(80%) R^2 trained on entire dataset(80%):  0.11046388777183413
	Holdout data R^2 trained on entire dataset(80%):  0.12475473966971451
	Dataset D1 R^2 on trained D1:  0.11308132750762523

..................................................
Pipeline #6: 
Score on D2: 0.05479124769642241 |	D1-D2 diff: 3.9043535678661336
Pipeline steps: DecisionTreeRegressor(max_depth=2, min_samples_leaf=3,
                                      min_samples_split=18,
                                      random_state=42)

	Entire dataset(80%) R^2 trained on entire dataset(80%):  0.06087298799980845
	Holdout data R^2 trained on entire dataset(80%):  0.07972131182955433
	Dataset D1 R^2 on trained D1:  0.05909456572211036

..................................................
Pipeline #7: 
Score on D2: -4.886780840163141e-05 |	D1-D2 diff: 11.960360895673112
Pipeline steps: RecessiveEncoder(),
                DominantEncoder(),
                LinearRegression()

	Entire dataset(80%) R^2 trained on entire dataset(80%):  0.0
	Holdout data R^2 trained on entire dataset(80%):  -0.0012028184006112053
	Dataset D1 R^2 on trained D1:  0.0

..................................................

**************************************************************************************
Random Seed 25 - 8 Interactions
**************************************************************************************

autoQTL using following parameters:
	population size = 100
	offspring_size = None
	generations = 25
	mutation rate = 0.9
	crossover rate = 0.1

-------------------------------------------------
Evolution History:
Gen 1 - Best score on D2: 0.17584 	 Best score on D1-D2 diff: 9.49027

-------------------------------------------------
Multiple Linear Regression:
	D2 Dataset R^2 trained on D1: -0.007223404327696636
	Entire dataset(80%) R^2 trained on data (80%): 0.005347569075384029
	Holdout R^2 (20%) trained on data (80%): -0.004419322388536706
	Dataset D1 R^2 on trained D1: 0.011616915066817723
	Combined Dataset (100%) R^2 trained on combined data (100%): 0.004941221409161978

-------------------------------------------------
Final Pareto Front:

Pipeline #1: 
Score on D2: 0.1758418474699015 |	D1-D2 diff: 1.7404386644385612
Pipeline steps: HeterosisEncoder(),
                RandomForestRegressor(bootstrap=False, max_features=0.3,
                                      min_samples_leaf=17, min_samples_split=6,
                                      random_state=42)

	Entire dataset(80%) R^2 trained on entire dataset(80%):  0.2880668582475763
	Holdout data R^2 trained on entire dataset(80%):  0.21299713558472877
	Dataset D1 R^2 on trained D1:  0.2848264410757001

..................................................
Pipeline #2: 
Score on D2: 0.14309816076902182 |	D1-D2 diff: 1.7541520762596587
Pipeline steps: RandomForestRegressor(max_features=0.45, min_samples_leaf=16,
                                      min_samples_split=14,
                                      random_state=42)

	Entire dataset(80%) R^2 trained on entire dataset(80%):  0.25311095467828837
	Holdout data R^2 trained on entire dataset(80%):  0.1707365654641938
	Dataset D1 R^2 on trained D1:  0.24871448111332228

..................................................
Pipeline #3: 
Score on D2: 0.14191743024387615 |	D1-D2 diff: 1.792815203022169
Pipeline steps: RandomForestRegressor(max_features=0.55, min_samples_leaf=18,
                                      min_samples_split=18,
                                      random_state=42)

	Entire dataset(80%) R^2 trained on entire dataset(80%):  0.2468666595006651
	Holdout data R^2 trained on entire dataset(80%):  0.16919295359700914
	Dataset D1 R^2 on trained D1:  0.2387135380571156

..................................................
Pipeline #4: 
Score on D2: 0.1236923617162532 |	D1-D2 diff: 1.86727836244775
Pipeline steps: OverDominanceEncoder(),
                RandomForestRegressor(max_features=0.1, min_samples_leaf=8,
                                      min_samples_split=12,
                                      random_state=42)

	Entire dataset(80%) R^2 trained on entire dataset(80%):  0.22060162300541497
	Holdout data R^2 trained on entire dataset(80%):  0.16116350633450882
	Dataset D1 R^2 on trained D1:  0.20594763337741606

..................................................
Pipeline #5: 
Score on D2: 0.12218145806356251 |	D1-D2 diff: 2.332350004283771
Pipeline steps: OverDominanceEncoder(),
                DecisionTreeRegressor(max_depth=4, min_samples_leaf=4,
                                      min_samples_split=9, random_state=42)

	Entire dataset(80%) R^2 trained on entire dataset(80%):  0.158307154878082
	Holdout data R^2 trained on entire dataset(80%):  0.15848734129883302
	Dataset D1 R^2 on trained D1:  0.1559743303001513

..................................................
Pipeline #6: 
Score on D2: 0.10627577120303788 |	D1-D2 diff: 3.4059835529331135
Pipeline steps: UnderDominanceEncoder(),
                DecisionTreeRegressor(max_depth=2, min_samples_leaf=5,
                                      min_samples_split=8, random_state=42)

	Entire dataset(80%) R^2 trained on entire dataset(80%):  0.11041879564833146
	Holdout data R^2 trained on entire dataset(80%):  0.12543500724361611
	Dataset D1 R^2 on trained D1:  0.11370647267823919

..................................................
Pipeline #7: 
Score on D2: 0.05680550141562235 |	D1-D2 diff: 4.227154776779509
Pipeline steps: UnderDominanceEncoder(),
                SelectPercentile(percentile=15),
                LinearRegression()

	Entire dataset(80%) R^2 trained on entire dataset(80%):  0.05876110197919693
	Holdout data R^2 trained on entire dataset(80%):  0.0673614022178124
	Dataset D1 R^2 on trained D1:  0.05993739791193553

..................................................
Pipeline #8: 
Score on D2: 0.046576408542030046 |	D1-D2 diff: 4.294841656639889
Pipeline steps: HeterosisEncoder(),
                DecisionTreeRegressor(max_depth=1, min_samples_leaf=12,
                                      min_samples_split=16,
                                      random_state=42)

	Entire dataset(80%) R^2 trained on entire dataset(80%):  0.048100147371381685
	Holdout data R^2 trained on entire dataset(80%):  0.061022698949598775
	Dataset D1 R^2 on trained D1:  0.04951548830798924

..................................................
Pipeline #9: 
Score on D2: 0.020716194822898215 |	D1-D2 diff: 9.490271749826299
Pipeline steps: DecisionTreeRegressor(max_depth=1, min_samples_leaf=12,
                                      min_samples_split=16,
                                      random_state=42)

	Entire dataset(80%) R^2 trained on entire dataset(80%):  0.020676293856887407
	Holdout data R^2 trained on entire dataset(80%):  0.025281398612084782
	Dataset D1 R^2 on trained D1:  0.020592916872219424

..................................................

**************************************************************************************
Random Seed 25 - 9 Interactions
**************************************************************************************

autoQTL using following parameters:
	population size = 100
	offspring_size = None
	generations = 25
	mutation rate = 0.9
	crossover rate = 0.1

-------------------------------------------------
Evolution History:
Gen 1 - Best score on D2: 0.18423 	 Best score on D1-D2 diff: 9.49027
Gen 2 - Best score on D2: 0.19011 	 Best score on D1-D2 diff: 13.48015
Gen 3 - Best score on D2: 0.19011 	 Best score on D1-D2 diff: 23.79383
Gen 4 - Best score on D2: 0.19011 	 Best score on D1-D2 diff: 23.79383
Gen 5 - Best score on D2: 0.19011 	 Best score on D1-D2 diff: 23.79383
Gen 6 - Best score on D2: 0.19011 	 Best score on D1-D2 diff: 23.79383
Gen 7 - Best score on D2: 0.19011 	 Best score on D1-D2 diff: 23.79383
Gen 8 - Best score on D2: 0.19011 	 Best score on D1-D2 diff: 23.79383
Gen 9 - Best score on D2: 0.19011 	 Best score on D1-D2 diff: 23.79383
Gen 10 - Best score on D2: 0.19011 	 Best score on D1-D2 diff: 23.79383
Gen 11 - Best score on D2: 0.19240 	 Best score on D1-D2 diff: 23.79383
Gen 12 - Best score on D2: 0.19240 	 Best score on D1-D2 diff: 23.79383
Gen 13 - Best score on D2: 0.19240 	 Best score on D1-D2 diff: 23.79383
Gen 14 - Best score on D2: 0.19240 	 Best score on D1-D2 diff: 23.79383
Gen 15 - Best score on D2: 0.19240 	 Best score on D1-D2 diff: 23.79383
Gen 16 - Best score on D2: 0.19240 	 Best score on D1-D2 diff: 23.79383
Gen 17 - Best score on D2: 0.19240 	 Best score on D1-D2 diff: 23.79383
Gen 18 - Best score on D2: 0.19240 	 Best score on D1-D2 diff: 23.79383
Gen 19 - Best score on D2: 0.19240 	 Best score on D1-D2 diff: 23.79383

-------------------------------------------------
Multiple Linear Regression:
	D2 Dataset R^2 trained on D1: -0.00481647401407348
	Entire dataset(80%) R^2 trained on data (80%): 0.005514596186097731
	Holdout R^2 (20%) trained on data (80%): -0.006947522735856637
	Dataset D1 R^2 on trained D1: 0.010306764305270666
	Combined Dataset (100%) R^2 trained on combined data (100%): 0.004491589730921897

-------------------------------------------------
Final Pareto Front:

Pipeline #1: 
Score on D2: 0.192404489460691 |	D1-D2 diff: 1.4323237877059385
Pipeline steps: HeterosisEncoder(),
                RandomForestRegressor(max_features=0.25, min_samples_leaf=2,
                                      min_samples_split=10,
                                      random_state=42)

	Entire dataset(80%) R^2 trained on entire dataset(80%):  0.4219398087161528
	Holdout data R^2 trained on entire dataset(80%):  0.24962230743076375
	Dataset D1 R^2 on trained D1:  0.4299983320514046

..................................................
Pipeline #2: 
Score on D2: 0.19010606309272338 |	D1-D2 diff: 1.4894640086454591
Pipeline steps: HeterosisEncoder(),
                RandomForestRegressor(bootstrap=False, max_features=0.25,
                                      min_samples_leaf=7, min_samples_split=14,
                                      random_state=42)

	Entire dataset(80%) R^2 trained on entire dataset(80%):  0.38530211841255735
	Holdout data R^2 trained on entire dataset(80%):  0.24376741196803164
	Dataset D1 R^2 on trained D1:  0.39328559076515124

..................................................
Pipeline #3: 
Score on D2: 0.18930599573990836 |	D1-D2 diff: 1.5067464229362315
Pipeline steps: HeterosisEncoder(),
                OverDominanceEncoder(),
                RandomForestRegressor(bootstrap=False, max_features=0.4,
                                      min_samples_leaf=10, min_samples_split=5,
                                      random_state=42)

	Entire dataset(80%) R^2 trained on entire dataset(80%):  0.3781457895449396
	Holdout data R^2 trained on entire dataset(80%):  0.2430677983201035
	Dataset D1 R^2 on trained D1:  0.38332278959374777

..................................................
Pipeline #4: 
Score on D2: 0.18908988737500398 |	D1-D2 diff: 1.597515640499851
Pipeline steps: HeterosisEncoder(),
                OverDominanceEncoder(),
                RandomForestRegressor(bootstrap=False, max_features=0.2,
                                      min_samples_leaf=8, min_samples_split=6,
                                      random_state=42)

	Entire dataset(80%) R^2 trained on entire dataset(80%):  0.3403567694703922
	Holdout data R^2 trained on entire dataset(80%):  0.23908185236850688
	Dataset D1 R^2 on trained D1:  0.34262917621851485

..................................................
Pipeline #5: 
Score on D2: 0.18728354403962988 |	D1-D2 diff: 1.6438269181420977
Pipeline steps: HeterosisEncoder(),
                RandomForestRegressor(max_features=0.25, min_samples_leaf=7,
                                      min_samples_split=10,
                                      random_state=42)

	Entire dataset(80%) R^2 trained on entire dataset(80%):  0.32347198665530286
	Holdout data R^2 trained on entire dataset(80%):  0.23507671633992622
	Dataset D1 R^2 on trained D1:  0.3242378364826316

..................................................
Pipeline #6: 
Score on D2: 0.18631925635419377 |	D1-D2 diff: 1.7009244016943472
Pipeline steps: HeterosisEncoder(),
                RandomForestRegressor(bootstrap=False, max_features=0.3,
                                      min_samples_leaf=15,
                                      min_samples_split=19,
                                      random_state=42)

	Entire dataset(80%) R^2 trained on entire dataset(80%):  0.30852388933710817
	Holdout data R^2 trained on entire dataset(80%):  0.23904931719694889
	Dataset D1 R^2 on trained D1:  0.30578955613372183

..................................................
Pipeline #7: 
Score on D2: 0.1861265860867134 |	D1-D2 diff: 1.754473610372315
Pipeline steps: HeterosisEncoder(),
                RandomForestRegressor(max_features=0.55, min_samples_leaf=14,
                                      min_samples_split=12,
                                      random_state=42)

	Entire dataset(80%) R^2 trained on entire dataset(80%):  0.29662386027321674
	Holdout data R^2 trained on entire dataset(80%):  0.23189167685426437
	Dataset D1 R^2 on trained D1:  0.2916655044901556

..................................................
Pipeline #8: 
Score on D2: 0.18548142782925048 |	D1-D2 diff: 1.79998256279384
Pipeline steps: HeterosisEncoder(),
                RandomForestRegressor(max_features=0.55, min_samples_leaf=16,
                                      min_samples_split=12,
                                      random_state=42)

	Entire dataset(80%) R^2 trained on entire dataset(80%):  0.28362249515738003
	Holdout data R^2 trained on entire dataset(80%):  0.2355998867817305
	Dataset D1 R^2 on trained D1:  0.2807449880987869

..................................................
Pipeline #9: 
Score on D2: 0.18330905516424212 |	D1-D2 diff: 1.8146065566317264
Pipeline steps: HeterosisEncoder(),
                RandomForestRegressor(max_features=0.45, min_samples_leaf=16,
                                      min_samples_split=14,
                                      random_state=42)

	Entire dataset(80%) R^2 trained on entire dataset(80%):  0.28072955127293564
	Holdout data R^2 trained on entire dataset(80%):  0.23157264354439333
	Dataset D1 R^2 on trained D1:  0.27553860671399444

..................................................
Pipeline #10: 
Score on D2: 0.179446480684874 |	D1-D2 diff: 1.8157366785771705
Pipeline steps: HeterosisEncoder(),
                RecessiveEncoder(),
                RandomForestRegressor(max_features=0.45, min_samples_leaf=17,
                                      min_samples_split=6, random_state=42)

	Entire dataset(80%) R^2 trained on entire dataset(80%):  0.2766138271709859
	Holdout data R^2 trained on entire dataset(80%):  0.23284325521554572
	Dataset D1 R^2 on trained D1:  0.27144663031427374

..................................................
Pipeline #11: 
Score on D2: 0.1793758196013857 |	D1-D2 diff: 1.8240251609609097
Pipeline steps: HeterosisEncoder(),
                RandomForestRegressor(max_features=0.6500000000000001,
                                      min_samples_leaf=19,
                                      min_samples_split=15,
                                      random_state=42)

	Entire dataset(80%) R^2 trained on entire dataset(80%):  0.27667952448889754
	Holdout data R^2 trained on entire dataset(80%):  0.22795831913038256
	Dataset D1 R^2 on trained D1:  0.26971511540218907

..................................................
Pipeline #12: 
Score on D2: 0.17901813597970428 |	D1-D2 diff: 1.884606720603583
Pipeline steps: HeterosisEncoder(),
                RandomForestRegressor(max_features=0.3, min_samples_leaf=15,
                                      min_samples_split=15,
                                      random_state=42)

	Entire dataset(80%) R^2 trained on entire dataset(80%):  0.2667981254318921
	Holdout data R^2 trained on entire dataset(80%):  0.23340719465303505
	Dataset D1 R^2 on trained D1:  0.25828963267023375

..................................................
Pipeline #13: 
Score on D2: 0.17541368957912606 |	D1-D2 diff: 1.9208161985451597
Pipeline steps: HeterosisEncoder(),
                RecessiveEncoder(),
                RandomForestRegressor(max_features=0.3, min_samples_leaf=17,
                                      min_samples_split=6, random_state=42)

	Entire dataset(80%) R^2 trained on entire dataset(80%):  0.25865342306551076
	Holdout data R^2 trained on entire dataset(80%):  0.2298544256273144
	Dataset D1 R^2 on trained D1:  0.24887467704386323

..................................................
Pipeline #14: 
Score on D2: 0.17375881846158736 |	D1-D2 diff: 1.9288269919705436
Pipeline steps: HeterosisEncoder(),
                RandomForestRegressor(max_features=0.25, min_samples_leaf=15,
                                      min_samples_split=15,
                                      random_state=42)

	Entire dataset(80%) R^2 trained on entire dataset(80%):  0.2555289335303187
	Holdout data R^2 trained on entire dataset(80%):  0.22442778058685198
	Dataset D1 R^2 on trained D1:  0.24600699663794456

..................................................
Pipeline #15: 
Score on D2: 0.17183186993512434 |	D1-D2 diff: 1.938400383522441
Pipeline steps: HeterosisEncoder(),
                FeatureEncodingFrequencySelector(threshold=0.0),
                VarianceThreshold(threshold=0.15),
                RandomForestRegressor(max_features=0.3, min_samples_leaf=17,
                                      min_samples_split=6, random_state=42)

	Entire dataset(80%) R^2 trained on entire dataset(80%):  0.25240825066372663
	Holdout data R^2 trained on entire dataset(80%):  0.2227477069476188
	Dataset D1 R^2 on trained D1:  0.24266330678691495

..................................................
Pipeline #16: 
Score on D2: 0.17052425711387997 |	D1-D2 diff: 1.9636381799623825
Pipeline steps: HeterosisEncoder(),
                RandomForestRegressor(max_features=0.2, min_samples_leaf=14,
                                      min_samples_split=12,
                                      random_state=42)

	Entire dataset(80%) R^2 trained on entire dataset(80%):  0.24581570969414523
	Holdout data R^2 trained on entire dataset(80%):  0.22157123127579492
	Dataset D1 R^2 on trained D1:  0.23778383372571066

..................................................
Pipeline #17: 
Score on D2: 0.164558918871327 |	D1-D2 diff: 1.9963439731063957
Pipeline steps: SelectPercentile(percentile=85),
                HeterosisEncoder(),
                FeatureEncodingFrequencySelector(threshold=0.0),
                FeatureEncodingFrequencySelector(threshold=0.1),
                VarianceThreshold(),
                RandomForestRegressor(max_features=0.3, min_samples_leaf=17,
                                      min_samples_split=6, random_state=42)

	Entire dataset(80%) R^2 trained on entire dataset(80%):  0.23339552137685027
	Holdout data R^2 trained on entire dataset(80%):  0.2128843657927565
	Dataset D1 R^2 on trained D1:  0.22751801841393993

..................................................
Pipeline #18: 
Score on D2: 0.1572155237214229 |	D1-D2 diff: 2.1121766586652404
Pipeline steps: VarianceThreshold(threshold=0.1),
                HeterosisEncoder(),
                RandomForestRegressor(max_features=0.15000000000000002,
                                      min_samples_leaf=15,
                                      min_samples_split=15,
                                      random_state=42)

	Entire dataset(80%) R^2 trained on entire dataset(80%):  0.21938945460149883
	Holdout data R^2 trained on entire dataset(80%):  0.20600143553206607
	Dataset D1 R^2 on trained D1:  0.20745892642269093

..................................................
Pipeline #19: 
Score on D2: 0.15648511201017457 |	D1-D2 diff: 2.120606581759513
Pipeline steps: VarianceThreshold(threshold=0.1),
                HeterosisEncoder(),
                UnderDominanceEncoder(),
                RandomForestRegressor(max_features=0.15000000000000002,
                                      min_samples_leaf=15,
                                      min_samples_split=15,
                                      random_state=42)

	Entire dataset(80%) R^2 trained on entire dataset(80%):  0.21662557202916233
	Holdout data R^2 trained on entire dataset(80%):  0.2033060669204454
	Dataset D1 R^2 on trained D1:  0.20593434732098626

..................................................
Pipeline #20: 
Score on D2: 0.14105511437449858 |	D1-D2 diff: 2.179373468620976
Pipeline steps: HeterosisEncoder(),
                OverDominanceEncoder(),
                RandomForestRegressor(max_features=0.1, min_samples_leaf=13,
                                      random_state=42)

	Entire dataset(80%) R^2 trained on entire dataset(80%):  0.20042251189648597
	Holdout data R^2 trained on entire dataset(80%):  0.18996375217097128
	Dataset D1 R^2 on trained D1:  0.1853826269599015

..................................................
Pipeline #21: 
Score on D2: 0.13624567736816895 |	D1-D2 diff: 2.241083941318023
Pipeline steps: HeterosisEncoder(),
                RandomForestRegressor(max_features=0.1, min_samples_leaf=15,
                                      min_samples_split=19,
                                      random_state=42)

	Entire dataset(80%) R^2 trained on entire dataset(80%):  0.1919992064887016
	Holdout data R^2 trained on entire dataset(80%):  0.1841672346162453
	Dataset D1 R^2 on trained D1:  0.17588876801046882

..................................................
Pipeline #22: 
Score on D2: 0.13417516760286907 |	D1-D2 diff: 2.286669724818254
Pipeline steps: HeterosisEncoder(),
                VarianceThreshold(threshold=0.2),
                VarianceThreshold(threshold=0.15),
                VarianceThreshold(),
                RandomForestRegressor(max_features=0.1, min_samples_leaf=17,
                                      min_samples_split=6, random_state=42)

	Entire dataset(80%) R^2 trained on entire dataset(80%):  0.18894356507508603
	Holdout data R^2 trained on entire dataset(80%):  0.1821950470967787
	Dataset D1 R^2 on trained D1:  0.1707503274456419

..................................................
Pipeline #23: 
Score on D2: 0.12764107069378905 |	D1-D2 diff: 3.287547610982343
Pipeline steps: HeterosisEncoder(),
                SelectPercentile(percentile=70),
                VarianceThreshold(threshold=0.1),
                UnderDominanceEncoder(),
                DecisionTreeRegressor(max_depth=3, min_samples_leaf=19,
                                      min_samples_split=3, random_state=42)

	Entire dataset(80%) R^2 trained on entire dataset(80%):  0.09329953521950873
	Holdout data R^2 trained on entire dataset(80%):  0.11233676860723729
	Dataset D1 R^2 on trained D1:  0.1362018203217027

..................................................
Pipeline #24: 
Score on D2: 0.1059161752290465 |	D1-D2 diff: 3.3042183009847124
Pipeline steps: SelectPercentile(percentile=70),
                VarianceThreshold(threshold=0.1),
                DecisionTreeRegressor(max_depth=3, min_samples_leaf=19,
                                      min_samples_split=3, random_state=42)

	Entire dataset(80%) R^2 trained on entire dataset(80%):  0.11304955736353162
	Holdout data R^2 trained on entire dataset(80%):  0.12663652399562753
	Dataset D1 R^2 on trained D1:  0.11430546259335117

..................................................
Pipeline #25: 
Score on D2: 0.09943433492487685 |	D1-D2 diff: 5.822023479995792
Pipeline steps: UnderDominanceEncoder(),
                SelectPercentile(percentile=85),
                DecisionTreeRegressor(max_depth=2, min_samples_leaf=10,
                                      min_samples_split=8, random_state=42)

	Entire dataset(80%) R^2 trained on entire dataset(80%):  0.08481883463373951
	Holdout data R^2 trained on entire dataset(80%):  0.10992671899682571
	Dataset D1 R^2 on trained D1:  0.09856396437115023

..................................................
Pipeline #26: 
Score on D2: 0.09943433492487674 |	D1-D2 diff: 5.822023479996163
Pipeline steps: SelectPercentile(percentile=85),
                UnderDominanceEncoder(),
                DecisionTreeRegressor(max_depth=2, min_samples_leaf=5,
                                      min_samples_split=8, random_state=42)

	Entire dataset(80%) R^2 trained on entire dataset(80%):  0.08481883463373951
	Holdout data R^2 trained on entire dataset(80%):  0.10992671899682571
	Dataset D1 R^2 on trained D1:  0.09856396437115034

..................................................
Pipeline #27: 
Score on D2: 0.060083405601367046 |	D1-D2 diff: 6.52450012025522
Pipeline steps: SelectPercentile(percentile=55),
                VarianceThreshold(threshold=0.35),
                HeterosisEncoder(),
                LinearRegression()

	Entire dataset(80%) R^2 trained on entire dataset(80%):  0.09271450396249403
	Holdout data R^2 trained on entire dataset(80%):  0.11756931801735171
	Dataset D1 R^2 on trained D1:  0.05953156833441975

..................................................
Pipeline #28: 
Score on D2: 0.020716194813390487 |	D1-D2 diff: 9.490270903434881
Pipeline steps: DecisionTreeRegressor(max_depth=1, min_samples_leaf=12,
                                      min_samples_split=16,
                                      random_state=42)

	Entire dataset(80%) R^2 trained on entire dataset(80%):  0.02067629382504288
	Holdout data R^2 trained on entire dataset(80%):  0.025281398605198735
	Dataset D1 R^2 on trained D1:  0.02059291681873343

..................................................
Pipeline #29: 
Score on D2: 0.020188891752679017 |	D1-D2 diff: 23.793834397199817
Pipeline steps: DominantEncoder(),
                SelectPercentile(percentile=5),
                LinearRegression()

	Entire dataset(80%) R^2 trained on entire dataset(80%):  0.02023725062188897
	Holdout data R^2 trained on entire dataset(80%):  0.019594594905418372
	Dataset D1 R^2 on trained D1:  0.020185771841275013

..................................................

**************************************************************************************
Random Seed 26 - 0 Interactions
**************************************************************************************

autoQTL using following parameters:
	population size = 100
	offspring_size = None
	generations = 25
	mutation rate = 0.9
	crossover rate = 0.1

-------------------------------------------------
Evolution History:
Gen 1 - Best score on D2: 0.00066 	 Best score on D1-D2 diff: 5.24676
Gen 2 - Best score on D2: 0.00066 	 Best score on D1-D2 diff: 11.96036
Gen 3 - Best score on D2: 0.00066 	 Best score on D1-D2 diff: 13.48015
Gen 4 - Best score on D2: 0.00066 	 Best score on D1-D2 diff: 13.48015
Gen 5 - Best score on D2: 0.00098 	 Best score on D1-D2 diff: 13.48015
Gen 6 - Best score on D2: 0.00098 	 Best score on D1-D2 diff: 13.48015
Gen 7 - Best score on D2: 0.00098 	 Best score on D1-D2 diff: 13.48015
Gen 8 - Best score on D2: 0.00098 	 Best score on D1-D2 diff: 13.48015
Gen 9 - Best score on D2: 0.00098 	 Best score on D1-D2 diff: 13.48015
Gen 10 - Best score on D2: 0.00098 	 Best score on D1-D2 diff: 13.48015
Gen 11 - Best score on D2: 0.00098 	 Best score on D1-D2 diff: 13.48015
Gen 12 - Best score on D2: 0.00098 	 Best score on D1-D2 diff: 13.48015
Gen 13 - Best score on D2: 0.00098 	 Best score on D1-D2 diff: 13.48015
Gen 14 - Best score on D2: 0.00098 	 Best score on D1-D2 diff: 13.48015
Gen 15 - Best score on D2: 0.00098 	 Best score on D1-D2 diff: 13.48015
Gen 16 - Best score on D2: 0.00098 	 Best score on D1-D2 diff: 13.48015
Gen 17 - Best score on D2: 0.00098 	 Best score on D1-D2 diff: 13.48015
Gen 18 - Best score on D2: 0.00098 	 Best score on D1-D2 diff: 13.48015
Gen 19 - Best score on D2: 0.00098 	 Best score on D1-D2 diff: 13.48015
Gen 20 - Best score on D2: 0.00098 	 Best score on D1-D2 diff: 13.48015
Gen 21 - Best score on D2: 0.00098 	 Best score on D1-D2 diff: 13.48015
Gen 22 - Best score on D2: 0.00098 	 Best score on D1-D2 diff: 13.48015
Gen 23 - Best score on D2: 0.00098 	 Best score on D1-D2 diff: 13.48015
Gen 24 - Best score on D2: 0.00098 	 Best score on D1-D2 diff: 13.48015
Gen 25 - Best score on D2: 0.00098 	 Best score on D1-D2 diff: 13.48015

-------------------------------------------------
Multiple Linear Regression:
	D2 Dataset R^2 trained on D1: -0.00830147302453521
	Entire dataset(80%) R^2 trained on data (80%): 0.0039817693200157045
	Holdout R^2 (20%) trained on data (80%): -0.008702749131231702
	Dataset D1 R^2 on trained D1: 0.008110196794470448
	Combined Dataset (100%) R^2 trained on combined data (100%): 0.0022362205000361346

-------------------------------------------------
Final Pareto Front:

Pipeline #1: 
Score on D2: 0.0009826481405738052 |	D1-D2 diff: 6.967894665887231
Pipeline steps: SelectPercentile(percentile=50),
                UnderDominanceEncoder(),
                DecisionTreeRegressor(max_depth=1, min_samples_leaf=12,
                                      min_samples_split=19,
                                      random_state=42)

	Entire dataset(80%) R^2 trained on entire dataset(80%):  0.0012286576490219137
	Holdout data R^2 trained on entire dataset(80%):  0.000446838979552
	Dataset D1 R^2 on trained D1:  0.001406870634559132

..................................................
Pipeline #2: 
Score on D2: 0.000797173781456384 |	D1-D2 diff: 12.998527508953067
Pipeline steps: SelectPercentile(percentile=25),
                RecessiveEncoder(),
                OverDominanceEncoder(),
                VarianceThreshold(threshold=0.2),
                RandomForestRegressor(max_features=0.05, min_samples_leaf=9,
                                      min_samples_split=4, random_state=42)

	Entire dataset(80%) R^2 trained on entire dataset(80%):  0.002966812084228887
	Holdout data R^2 trained on entire dataset(80%):  -0.0029159364364934603
	Dataset D1 R^2 on trained D1:  0.0008322024290000618

..................................................
Pipeline #3: 
Score on D2: -3.2015594250811574e-05 |	D1-D2 diff: 13.480151627526027
Pipeline steps: VarianceThreshold(threshold=0.25),
                HeterosisEncoder(),
                DominantEncoder(),
                RandomForestRegressor(max_features=0.45, min_samples_leaf=16,
                                      min_samples_split=14,
                                      random_state=42)

	Entire dataset(80%) R^2 trained on entire dataset(80%):  -8.051021467281316e-07
	Holdout data R^2 trained on entire dataset(80%):  -0.0012636516763899763
	Dataset D1 R^2 on trained D1:  -1.73106056000627e-06

..................................................

**************************************************************************************
Random Seed 26 - 1 Interactions
**************************************************************************************

autoQTL using following parameters:
	population size = 100
	offspring_size = None
	generations = 25
	mutation rate = 0.9
	crossover rate = 0.1

-------------------------------------------------
Evolution History:
Gen 1 - Best score on D2: 0.03818 	 Best score on D1-D2 diff: 5.24676
Gen 2 - Best score on D2: 0.05214 	 Best score on D1-D2 diff: 11.96036
Gen 3 - Best score on D2: 0.05214 	 Best score on D1-D2 diff: 11.96036
Gen 4 - Best score on D2: 0.05214 	 Best score on D1-D2 diff: 13.48015
Gen 5 - Best score on D2: 0.05711 	 Best score on D1-D2 diff: 13.48015
Gen 6 - Best score on D2: 0.05711 	 Best score on D1-D2 diff: 13.48015
Gen 7 - Best score on D2: 0.05854 	 Best score on D1-D2 diff: 13.48015
Gen 8 - Best score on D2: 0.05854 	 Best score on D1-D2 diff: 13.48015
Gen 9 - Best score on D2: 0.06199 	 Best score on D1-D2 diff: 13.48015
Gen 10 - Best score on D2: 0.06199 	 Best score on D1-D2 diff: 13.48015
Gen 11 - Best score on D2: 0.06199 	 Best score on D1-D2 diff: 13.48015
Gen 12 - Best score on D2: 0.06199 	 Best score on D1-D2 diff: 13.48015
Gen 13 - Best score on D2: 0.06199 	 Best score on D1-D2 diff: 13.48015

-------------------------------------------------
Multiple Linear Regression:
	D2 Dataset R^2 trained on D1: -0.005001973984397168
	Entire dataset(80%) R^2 trained on data (80%): 0.0036851522604323117
	Holdout R^2 (20%) trained on data (80%): -0.0063394206764593175
	Dataset D1 R^2 on trained D1: 0.006209415062042867
	Combined Dataset (100%) R^2 trained on combined data (100%): 0.002357973807298963

-------------------------------------------------
Final Pareto Front:

Pipeline #1: 
Score on D2: 0.06199294984019066 |	D1-D2 diff: 1.6724701759514602
Pipeline steps: VarianceThreshold(threshold=0.2),
                HeterosisEncoder(),
                RandomForestRegressor(max_features=0.8500000000000001,
                                      min_samples_leaf=18,
                                      min_samples_split=19,
                                      random_state=42)

	Entire dataset(80%) R^2 trained on entire dataset(80%):  0.1864509434677626
	Holdout data R^2 trained on entire dataset(80%):  0.06742515377370795
	Dataset D1 R^2 on trained D1:  0.18980343161600544

..................................................
Pipeline #2: 
Score on D2: 0.056608216111212806 |	D1-D2 diff: 1.7011646015708948
Pipeline steps: VarianceThreshold(threshold=0.3),
                HeterosisEncoder(),
                RandomForestRegressor(max_features=0.9000000000000001,
                                      min_samples_leaf=20, min_samples_split=6,
                                      random_state=42)

	Entire dataset(80%) R^2 trained on entire dataset(80%):  0.17581936119658925
	Holdout data R^2 trained on entire dataset(80%):  0.0662297533927324
	Dataset D1 R^2 on trained D1:  0.17601105463755617

..................................................
Pipeline #3: 
Score on D2: 0.054260818464001215 |	D1-D2 diff: 1.737620351481347
Pipeline steps: HeterosisEncoder(),
                FeatureEncodingFrequencySelector(threshold=0.3),
                UnderDominanceEncoder(),
                RandomForestRegressor(max_features=0.45, min_samples_leaf=16,
                                      min_samples_split=4, random_state=42)

	Entire dataset(80%) R^2 trained on entire dataset(80%):  0.1625460206851953
	Holdout data R^2 trained on entire dataset(80%):  0.06313303658798575
	Dataset D1 R^2 on trained D1:  0.1639541992900807

..................................................
Pipeline #4: 
Score on D2: 0.04455400780637675 |	D1-D2 diff: 1.7668121009685378
Pipeline steps: HeterosisEncoder(),
                RecessiveEncoder(),
                FeatureEncodingFrequencySelector(threshold=0.15),
                RandomForestRegressor(max_features=0.45, min_samples_leaf=18,
                                      min_samples_split=15,
                                      random_state=42)

	Entire dataset(80%) R^2 trained on entire dataset(80%):  0.15304063193820538
	Holdout data R^2 trained on entire dataset(80%):  0.05633581098834317
	Dataset D1 R^2 on trained D1:  0.14717555063265997

..................................................
Pipeline #5: 
Score on D2: 0.043538921026737065 |	D1-D2 diff: 1.8125052034469857
Pipeline steps: VarianceThreshold(threshold=0.3),
                HeterosisEncoder(),
                RandomForestRegressor(bootstrap=False, max_features=0.2,
                                      min_samples_leaf=17, min_samples_split=6,
                                      random_state=42)

	Entire dataset(80%) R^2 trained on entire dataset(80%):  0.13629674807460201
	Holdout data R^2 trained on entire dataset(80%):  0.04373474760210594
	Dataset D1 R^2 on trained D1:  0.1361969274269701

..................................................
Pipeline #6: 
Score on D2: 0.03976047330628274 |	D1-D2 diff: 1.9836420141310465
Pipeline steps: VarianceThreshold(threshold=0.3),
                HeterosisEncoder(),
                RandomForestRegressor(max_features=0.2, min_samples_leaf=17,
                                      min_samples_split=6, random_state=42)

	Entire dataset(80%) R^2 trained on entire dataset(80%):  0.11149648304884163
	Holdout data R^2 trained on entire dataset(80%):  0.04940959939178535
	Dataset D1 R^2 on trained D1:  0.10434772533881742

..................................................
Pipeline #7: 
Score on D2: 0.039190849378790915 |	D1-D2 diff: 2.0575486532704037
Pipeline steps: VarianceThreshold(threshold=0.3),
                HeterosisEncoder(),
                RandomForestRegressor(max_features=0.2, min_samples_leaf=20,
                                      min_samples_split=6, random_state=42)

	Entire dataset(80%) R^2 trained on entire dataset(80%):  0.09698770300706472
	Holdout data R^2 trained on entire dataset(80%):  0.045144482857215285
	Dataset D1 R^2 on trained D1:  0.09498639723406344

..................................................
Pipeline #8: 
Score on D2: 0.02770559041717302 |	D1-D2 diff: 2.1273303088980726
Pipeline steps: HeterosisEncoder(),
                FeatureEncodingFrequencySelector(threshold=0.3),
                RandomForestRegressor(max_features=0.1, min_samples_leaf=16,
                                      min_samples_split=4, random_state=42)

	Entire dataset(80%) R^2 trained on entire dataset(80%):  0.08220713330268081
	Holdout data R^2 trained on entire dataset(80%):  0.030798543864955952
	Dataset D1 R^2 on trained D1:  0.076532618272949

..................................................
Pipeline #9: 
Score on D2: 0.021365507623921087 |	D1-D2 diff: 2.1766952341811425
Pipeline steps: HeterosisEncoder(),
                SelectPercentile(percentile=95),
                RandomForestRegressor(max_features=0.05, min_samples_leaf=16,
                                      min_samples_split=5, random_state=42)

	Entire dataset(80%) R^2 trained on entire dataset(80%):  0.07433571496468605
	Holdout data R^2 trained on entire dataset(80%):  0.02543369276224805
	Dataset D1 R^2 on trained D1:  0.0659115878062102

..................................................
Pipeline #10: 
Score on D2: 0.021009221877051676 |	D1-D2 diff: 2.2400798448590304
Pipeline steps: HeterosisEncoder(),
                RandomForestRegressor(max_features=0.05, min_samples_leaf=16,
                                      min_samples_split=14,
                                      random_state=42)

	Entire dataset(80%) R^2 trained on entire dataset(80%):  0.07270140674967707
	Holdout data R^2 trained on entire dataset(80%):  0.025385923407049482
	Dataset D1 R^2 on trained D1:  0.06072343901732258

..................................................
Pipeline #11: 
Score on D2: 0.012562543140588689 |	D1-D2 diff: 2.311502625887641
Pipeline steps: HeterosisEncoder(),
                DecisionTreeRegressor(max_depth=4, min_samples_leaf=12,
                                      min_samples_split=16,
                                      random_state=42)

	Entire dataset(80%) R^2 trained on entire dataset(80%):  0.012557509778325149
	Holdout data R^2 trained on entire dataset(80%):  -0.02142056989736907
	Dataset D1 R^2 on trained D1:  0.047591115345130275

..................................................
Pipeline #12: 
Score on D2: 0.004167749195993831 |	D1-D2 diff: 2.7257673616890647
Pipeline steps: VarianceThreshold(threshold=0.15),
                DominantEncoder(),
                RecessiveEncoder(),
                RandomForestRegressor(max_features=0.05, min_samples_leaf=16,
                                      min_samples_split=14,
                                      random_state=42)

	Entire dataset(80%) R^2 trained on entire dataset(80%):  0.023908438125410436
	Holdout data R^2 trained on entire dataset(80%):  0.0011919695854015755
	Dataset D1 R^2 on trained D1:  0.022283020891564753

..................................................
Pipeline #13: 
Score on D2: 0.003831326853285577 |	D1-D2 diff: 2.8406234191883097
Pipeline steps: UnderDominanceEncoder(),
                OverDominanceEncoder(),
                DominantEncoder(),
                RandomForestRegressor(max_features=0.05, min_samples_leaf=17,
                                      min_samples_split=14,
                                      random_state=42)

	Entire dataset(80%) R^2 trained on entire dataset(80%):  0.02199624498932584
	Holdout data R^2 trained on entire dataset(80%):  0.00022139335364146362
	Dataset D1 R^2 on trained D1:  0.019189704673103547

..................................................
Pipeline #14: 
Score on D2: 0.0035563338411961354 |	D1-D2 diff: 2.888307527272329
Pipeline steps: DominantEncoder(),
                HeterosisEncoder(),
                RandomForestRegressor(max_features=0.05, min_samples_leaf=20,
                                      min_samples_split=14,
                                      random_state=42)

	Entire dataset(80%) R^2 trained on entire dataset(80%):  0.01919222229416706
	Holdout data R^2 trained on entire dataset(80%):  -0.0010867644779994912
	Dataset D1 R^2 on trained D1:  0.017925324806528198

..................................................
Pipeline #15: 
Score on D2: 0.002073731436938453 |	D1-D2 diff: 4.324770437248005
Pipeline steps: SelectPercentile(percentile=55),
                HeterosisEncoder(),
                SelectPercentile(percentile=60),
                OverDominanceEncoder(),
                LinearRegression()

	Entire dataset(80%) R^2 trained on entire dataset(80%):  0.0028785560322079906
	Holdout data R^2 trained on entire dataset(80%):  -0.0023314832482927983
	Dataset D1 R^2 on trained D1:  0.004932294392468006

..................................................
Pipeline #16: 
Score on D2: 0.0018369894681526944 |	D1-D2 diff: 5.536377899892221
Pipeline steps: SelectPercentile(percentile=25),
                HeterosisEncoder(),
                LinearRegression()

	Entire dataset(80%) R^2 trained on entire dataset(80%):  0.0025963622209401738
	Holdout data R^2 trained on entire dataset(80%):  -0.0036367151124121477
	Dataset D1 R^2 on trained D1:  0.0029013704218039393

..................................................
Pipeline #17: 
Score on D2: 0.0014324116255818309 |	D1-D2 diff: 6.930371989701743
Pipeline steps: SelectPercentile(percentile=5),
                RandomForestRegressor(max_features=0.1, min_samples_leaf=11,
                                      min_samples_split=12,
                                      random_state=42)

	Entire dataset(80%) R^2 trained on entire dataset(80%):  0.0012740177835773858
	Holdout data R^2 trained on entire dataset(80%):  -0.003209983190725074
	Dataset D1 R^2 on trained D1:  0.0009989268836340104

..................................................
Pipeline #18: 
Score on D2: 0.001187775646102729 |	D1-D2 diff: 8.358787100118732
Pipeline steps: SelectPercentile(percentile=25),
                SelectPercentile(percentile=25),
                LinearRegression()

	Entire dataset(80%) R^2 trained on entire dataset(80%):  0.0011132067873450557
	Holdout data R^2 trained on entire dataset(80%):  -0.002428657411855939
	Dataset D1 R^2 on trained D1:  0.0009829299023172977

..................................................
Pipeline #19: 
Score on D2: 0.0007971737862666473 |	D1-D2 diff: 12.998528337227706
Pipeline steps: SelectPercentile(percentile=25),
                RecessiveEncoder(),
                SelectPercentile(percentile=25),
                RecessiveEncoder(),
                RandomForestRegressor(max_features=0.4, min_samples_leaf=15,
                                      min_samples_split=19,
                                      random_state=42)

	Entire dataset(80%) R^2 trained on entire dataset(80%):  0.0008296814197709113
	Holdout data R^2 trained on entire dataset(80%):  -0.0018415583014483872
	Dataset D1 R^2 on trained D1:  0.0008322024248821336

..................................................
Pipeline #20: 
Score on D2: -3.2015592299483586e-05 |	D1-D2 diff: 13.480151843729264
Pipeline steps: HeterosisEncoder(),
                HeterosisEncoder(),
                DominantEncoder(),
                RandomForestRegressor(max_features=0.1, min_samples_leaf=3,
                                      min_samples_split=6, random_state=42)

	Entire dataset(80%) R^2 trained on entire dataset(80%):  -8.051021425092841e-07
	Holdout data R^2 trained on entire dataset(80%):  -0.0012636516749739979
	Dataset D1 R^2 on trained D1:  -1.731060551568575e-06

..................................................

**************************************************************************************
Random Seed 26 - 2 Interactions
**************************************************************************************

autoQTL using following parameters:
	population size = 100
	offspring_size = None
	generations = 25
	mutation rate = 0.9
	crossover rate = 0.1

-------------------------------------------------
Evolution History:
Gen 1 - Best score on D2: 0.09976 	 Best score on D1-D2 diff: 5.24676
Gen 2 - Best score on D2: 0.10175 	 Best score on D1-D2 diff: 13.48015
Gen 3 - Best score on D2: 0.10211 	 Best score on D1-D2 diff: 13.48015
Gen 4 - Best score on D2: 0.10286 	 Best score on D1-D2 diff: 13.48015
Gen 5 - Best score on D2: 0.10300 	 Best score on D1-D2 diff: 13.48015
Gen 6 - Best score on D2: 0.10445 	 Best score on D1-D2 diff: 13.48015
Gen 7 - Best score on D2: 0.10445 	 Best score on D1-D2 diff: 13.48015
Gen 8 - Best score on D2: 0.10445 	 Best score on D1-D2 diff: 13.48015
Gen 9 - Best score on D2: 0.10445 	 Best score on D1-D2 diff: 13.48015
Gen 10 - Best score on D2: 0.10445 	 Best score on D1-D2 diff: 13.48015
Gen 11 - Best score on D2: 0.10445 	 Best score on D1-D2 diff: 13.48015
Gen 12 - Best score on D2: 0.10614 	 Best score on D1-D2 diff: 13.48015
Gen 13 - Best score on D2: 0.10614 	 Best score on D1-D2 diff: 13.48015
Gen 14 - Best score on D2: 0.10614 	 Best score on D1-D2 diff: 13.48015
Gen 15 - Best score on D2: 0.10614 	 Best score on D1-D2 diff: 13.48015
Gen 16 - Best score on D2: 0.10614 	 Best score on D1-D2 diff: 13.48015
Gen 17 - Best score on D2: 0.10614 	 Best score on D1-D2 diff: 13.48015
Gen 18 - Best score on D2: 0.10614 	 Best score on D1-D2 diff: 13.48015
Gen 19 - Best score on D2: 0.10614 	 Best score on D1-D2 diff: 13.48015
Gen 20 - Best score on D2: 0.10614 	 Best score on D1-D2 diff: 13.48015
Gen 21 - Best score on D2: 0.10614 	 Best score on D1-D2 diff: 13.48015
Gen 22 - Best score on D2: 0.10614 	 Best score on D1-D2 diff: 13.48015
Gen 23 - Best score on D2: 0.10614 	 Best score on D1-D2 diff: 13.48015
Gen 24 - Best score on D2: 0.10614 	 Best score on D1-D2 diff: 13.52783
Gen 25 - Best score on D2: 0.10614 	 Best score on D1-D2 diff: 13.52783

-------------------------------------------------
Multiple Linear Regression:
	D2 Dataset R^2 trained on D1: -0.0044826710170140505
	Entire dataset(80%) R^2 trained on data (80%): 0.00408627178687937
	Holdout R^2 (20%) trained on data (80%): -0.003717839783012211
	Dataset D1 R^2 on trained D1: 0.006792593824331505
	Combined Dataset (100%) R^2 trained on combined data (100%): 0.0030872936148336194

-------------------------------------------------
Final Pareto Front:

Pipeline #1: 
Score on D2: 0.10614160545047635 |	D1-D2 diff: 1.6920052727753836
Pipeline steps: HeterosisEncoder(),
                SelectPercentile(percentile=95),
                VarianceThreshold(threshold=0.2),
                RandomForestRegressor(max_features=0.6000000000000001,
                                      min_samples_leaf=18, min_samples_split=4,
                                      random_state=42)

	Entire dataset(80%) R^2 trained on entire dataset(80%):  0.2084476627188908
	Holdout data R^2 trained on entire dataset(80%):  0.10559460667091114
	Dataset D1 R^2 on trained D1:  0.2281509661793113

..................................................
Pipeline #2: 
Score on D2: 0.1045348762166084 |	D1-D2 diff: 1.7151483534326006
Pipeline steps: HeterosisEncoder(),
                SelectPercentile(percentile=90),
                VarianceThreshold(threshold=0.2),
                OverDominanceEncoder(),
                HeterosisEncoder(),
                RandomForestRegressor(max_features=0.6000000000000001,
                                      min_samples_leaf=18,
                                      min_samples_split=17,
                                      random_state=42)

	Entire dataset(80%) R^2 trained on entire dataset(80%):  0.2036489803906355
	Holdout data R^2 trained on entire dataset(80%):  0.10555361379886075
	Dataset D1 R^2 on trained D1:  0.22009107227980096

..................................................
Pipeline #3: 
Score on D2: 0.10432061767663747 |	D1-D2 diff: 1.7232066824802468
Pipeline steps: HeterosisEncoder(),
                SelectPercentile(percentile=90),
                VarianceThreshold(threshold=0.2),
                HeterosisEncoder(),
                RandomForestRegressor(max_features=0.6000000000000001,
                                      min_samples_leaf=18,
                                      min_samples_split=17,
                                      random_state=42)

	Entire dataset(80%) R^2 trained on entire dataset(80%):  0.20568495334879155
	Holdout data R^2 trained on entire dataset(80%):  0.10509084280588665
	Dataset D1 R^2 on trained D1:  0.21773040069090277

..................................................
Pipeline #4: 
Score on D2: 0.10390617952976322 |	D1-D2 diff: 1.7466608047967853
Pipeline steps: HeterosisEncoder(),
                SelectPercentile(percentile=90),
                VarianceThreshold(threshold=0.2),
                HeterosisEncoder(),
                RandomForestRegressor(max_features=0.6000000000000001,
                                      min_samples_leaf=20,
                                      min_samples_split=17,
                                      random_state=42)

	Entire dataset(80%) R^2 trained on entire dataset(80%):  0.1970457184940564
	Holdout data R^2 trained on entire dataset(80%):  0.1058090444491816
	Dataset D1 R^2 on trained D1:  0.21134610563898326

..................................................
Pipeline #5: 
Score on D2: 0.10335728712508097 |	D1-D2 diff: 1.7492804457736437
Pipeline steps: VarianceThreshold(threshold=0.05),
                HeterosisEncoder(),
                RandomForestRegressor(max_features=0.55, min_samples_leaf=20,
                                      min_samples_split=12,
                                      random_state=42)

	Entire dataset(80%) R^2 trained on entire dataset(80%):  0.18794863913830984
	Holdout data R^2 trained on entire dataset(80%):  0.09209585682024946
	Dataset D1 R^2 on trained D1:  0.2101550693723574

..................................................
Pipeline #6: 
Score on D2: 0.0963413757836028 |	D1-D2 diff: 2.464779374063197
Pipeline steps: OverDominanceEncoder(),
                SelectPercentile(percentile=20),
                DecisionTreeRegressor(max_depth=3, min_samples_leaf=19,
                                      min_samples_split=7, random_state=42)

	Entire dataset(80%) R^2 trained on entire dataset(80%):  0.004972900175167494
	Holdout data R^2 trained on entire dataset(80%):  -0.006876779906799024
	Dataset D1 R^2 on trained D1:  0.12343629096822128

..................................................
Pipeline #7: 
Score on D2: 0.09223234128904145 |	D1-D2 diff: 2.477326195035092
Pipeline steps: UnderDominanceEncoder(),
                DecisionTreeRegressor(max_depth=2, min_samples_leaf=5,
                                      min_samples_split=8, random_state=42)

	Entire dataset(80%) R^2 trained on entire dataset(80%):  0.0034993181939375617
	Holdout data R^2 trained on entire dataset(80%):  0.00112023145856599
	Dataset D1 R^2 on trained D1:  0.11878250605127672

..................................................
Pipeline #8: 
Score on D2: 0.027537351977853897 |	D1-D2 diff: 2.58334979959255
Pipeline steps: DominantEncoder(),
                SelectPercentile(percentile=60),
                FeatureEncodingFrequencySelector(threshold=0.05),
                RandomForestRegressor(max_features=0.05, min_samples_leaf=16,
                                      min_samples_split=6, random_state=42)

	Entire dataset(80%) R^2 trained on entire dataset(80%):  0.03383902396818894
	Holdout data R^2 trained on entire dataset(80%):  0.006740687737984197
	Dataset D1 R^2 on trained D1:  0.04998997765761326

..................................................
Pipeline #9: 
Score on D2: 0.019382406725138912 |	D1-D2 diff: 2.847860745743416
Pipeline steps: DominantEncoder(),
                SelectPercentile(percentile=60),
                RecessiveEncoder(),
                RandomForestRegressor(max_features=0.05, min_samples_leaf=14,
                                      min_samples_split=6, random_state=42)

	Entire dataset(80%) R^2 trained on entire dataset(80%):  0.026063624394961793
	Holdout data R^2 trained on entire dataset(80%):  0.005341592328884204
	Dataset D1 R^2 on trained D1:  0.03458525643795174

..................................................
Pipeline #10: 
Score on D2: 0.017579655219898793 |	D1-D2 diff: 2.956774652792135
Pipeline steps: DominantEncoder(),
                SelectPercentile(percentile=60),
                RecessiveEncoder(),
                RandomForestRegressor(max_features=0.05, min_samples_leaf=16,
                                      min_samples_split=6, random_state=42)

	Entire dataset(80%) R^2 trained on entire dataset(80%):  0.023343127596921143
	Holdout data R^2 trained on entire dataset(80%):  0.006795989704547867
	Dataset D1 R^2 on trained D1:  0.030663250271733666

..................................................
Pipeline #11: 
Score on D2: 0.012950351891196199 |	D1-D2 diff: 3.659568756566698
Pipeline steps: OverDominanceEncoder(),
                SelectPercentile(percentile=20),
                RecessiveEncoder(),
                SelectPercentile(percentile=70),
                DecisionTreeRegressor(max_depth=3, min_samples_leaf=19,
                                      min_samples_split=10,
                                      random_state=42)

	Entire dataset(80%) R^2 trained on entire dataset(80%):  0.002681956641491068
	Holdout data R^2 trained on entire dataset(80%):  -0.004714387840951906
	Dataset D1 R^2 on trained D1:  0.018525807409881856

..................................................
Pipeline #12: 
Score on D2: 0.002173849398131922 |	D1-D2 diff: 9.71765388298813
Pipeline steps: SelectPercentile(percentile=40),
                UnderDominanceEncoder(),
                SelectPercentile(percentile=25),
                OverDominanceEncoder(),
                RandomForestRegressor(max_features=0.25, min_samples_leaf=3,
                                      min_samples_split=14,
                                      random_state=42)

	Entire dataset(80%) R^2 trained on entire dataset(80%):  0.003055080610928851
	Holdout data R^2 trained on entire dataset(80%):  -0.003865484143124487
	Dataset D1 R^2 on trained D1:  0.0022859877822251073

..................................................
Pipeline #13: 
Score on D2: 0.0018076660316772575 |	D1-D2 diff: 10.688105926194156
Pipeline steps: SelectPercentile(percentile=40),
                UnderDominanceEncoder(),
                SelectPercentile(percentile=25),
                DecisionTreeRegressor(max_depth=8, min_samples_leaf=18,
                                      min_samples_split=14,
                                      random_state=42)

	Entire dataset(80%) R^2 trained on entire dataset(80%):  0.0028040941687941245
	Holdout data R^2 trained on entire dataset(80%):  -0.002498594960464784
	Dataset D1 R^2 on trained D1:  0.001731036353295412

..................................................
Pipeline #14: 
Score on D2: 0.0018076360321390705 |	D1-D2 diff: 10.689150678974663
Pipeline steps: SelectPercentile(percentile=40),
                UnderDominanceEncoder(),
                SelectPercentile(percentile=25),
                DecisionTreeRegressor(max_depth=2, min_samples_leaf=18,
                                      min_samples_split=14,
                                      random_state=42)

	Entire dataset(80%) R^2 trained on entire dataset(80%):  0.0023591474650686006
	Holdout data R^2 trained on entire dataset(80%):  -0.004699541986474154
	Dataset D1 R^2 on trained D1:  0.0017310363083664626

..................................................
Pipeline #15: 
Score on D2: 0.0007809988005366142 |	D1-D2 diff: 11.719634798798218
Pipeline steps: SelectPercentile(percentile=5),
                DecisionTreeRegressor(max_depth=1, min_samples_leaf=20,
                                      min_samples_split=6, random_state=42)

	Entire dataset(80%) R^2 trained on entire dataset(80%):  0.0008314417944335073
	Holdout data R^2 trained on entire dataset(80%):  -0.0018336786327051158
	Dataset D1 R^2 on trained D1:  0.0008340070772285824

..................................................
Pipeline #16: 
Score on D2: 0.000668495198711816 |	D1-D2 diff: 13.527833995100096
Pipeline steps: SelectPercentile(percentile=40),
                UnderDominanceEncoder(),
                SelectPercentile(percentile=25),
                HeterosisEncoder(),
                DecisionTreeRegressor(max_depth=8, min_samples_leaf=18,
                                      random_state=42)

	Entire dataset(80%) R^2 trained on entire dataset(80%):  0.0008370892067155467
	Holdout data R^2 trained on entire dataset(80%):  -0.002209289181620777
	Dataset D1 R^2 on trained D1:  0.0006983550017738427

..................................................

**************************************************************************************
Random Seed 26 - 3 Interactions
**************************************************************************************

autoQTL using following parameters:
	population size = 100
	offspring_size = None
	generations = 25
	mutation rate = 0.9
	crossover rate = 0.1

-------------------------------------------------
Evolution History:
Gen 1 - Best score on D2: 0.11179 	 Best score on D1-D2 diff: 6.96789

-------------------------------------------------
Multiple Linear Regression:
	D2 Dataset R^2 trained on D1: -0.0035638562666684415
	Entire dataset(80%) R^2 trained on data (80%): 0.003623279281668057
	Holdout R^2 (20%) trained on data (80%): -0.005476234870023466
	Dataset D1 R^2 on trained D1: 0.005819683428909372
	Combined Dataset (100%) R^2 trained on combined data (100%): 0.002484942976995197

-------------------------------------------------
Final Pareto Front:

Pipeline #1: 
Score on D2: 0.11179188283849695 |	D1-D2 diff: 1.654870939805455
Pipeline steps: UnderDominanceEncoder(),
                RandomForestRegressor(max_features=0.55, min_samples_leaf=16,
                                      min_samples_split=12,
                                      random_state=42)

	Entire dataset(80%) R^2 trained on entire dataset(80%):  0.2547158496390486
	Holdout data R^2 trained on entire dataset(80%):  0.10771356310049285
	Dataset D1 R^2 on trained D1:  0.24512667289336387

..................................................
Pipeline #2: 
Score on D2: 0.1074534781375811 |	D1-D2 diff: 1.6554240774452924
Pipeline steps: UnderDominanceEncoder(),
                RandomForestRegressor(max_features=0.6000000000000001,
                                      min_samples_leaf=17,
                                      min_samples_split=14,
                                      random_state=42)

	Entire dataset(80%) R^2 trained on entire dataset(80%):  0.25083274151962454
	Holdout data R^2 trained on entire dataset(80%):  0.1121032055806459
	Dataset D1 R^2 on trained D1:  0.24061014940049363

..................................................
Pipeline #3: 
Score on D2: 0.0696748211080046 |	D1-D2 diff: 1.7064047750985352
Pipeline steps: RandomForestRegressor(max_features=0.6500000000000001,
                                      min_samples_leaf=19,
                                      min_samples_split=20,
                                      random_state=42)

	Entire dataset(80%) R^2 trained on entire dataset(80%):  0.2092642577113053
	Holdout data R^2 trained on entire dataset(80%):  0.09012170732938218
	Dataset D1 R^2 on trained D1:  0.18761771212873046

..................................................
Pipeline #4: 
Score on D2: 0.0681715291742011 |	D1-D2 diff: 1.709328076170977
Pipeline steps: RandomForestRegressor(max_features=0.55, min_samples_leaf=18,
                                      min_samples_split=18,
                                      random_state=42)

	Entire dataset(80%) R^2 trained on entire dataset(80%):  0.2002834575377911
	Holdout data R^2 trained on entire dataset(80%):  0.07968983865783186
	Dataset D1 R^2 on trained D1:  0.18530966160151452

..................................................
Pipeline #5: 
Score on D2: 0.05511900973622397 |	D1-D2 diff: 1.8374498314415018
Pipeline steps: OverDominanceEncoder(),
                RandomForestRegressor(max_features=0.1, min_samples_leaf=8,
                                      min_samples_split=12,
                                      random_state=42)

	Entire dataset(80%) R^2 trained on entire dataset(80%):  0.16180536118953748
	Holdout data R^2 trained on entire dataset(80%):  0.06269565718195613
	Dataset D1 R^2 on trained D1:  0.14284697147448955

..................................................
Pipeline #6: 
Score on D2: 0.055014216287570195 |	D1-D2 diff: 2.239135158897614
Pipeline steps: OverDominanceEncoder(),
                DecisionTreeRegressor(max_depth=4, min_samples_leaf=4,
                                      min_samples_split=9, random_state=42)

	Entire dataset(80%) R^2 trained on entire dataset(80%):  0.07736809189396754
	Holdout data R^2 trained on entire dataset(80%):  0.033474545906707065
	Dataset D1 R^2 on trained D1:  0.09479549720061531

..................................................
Pipeline #7: 
Score on D2: 0.03139356749858946 |	D1-D2 diff: 2.3165373531542697
Pipeline steps: HeterosisEncoder(),
                DecisionTreeRegressor(max_depth=3, min_samples_leaf=19,
                                      min_samples_split=3, random_state=42)

	Entire dataset(80%) R^2 trained on entire dataset(80%):  0.11418263878771429
	Holdout data R^2 trained on entire dataset(80%):  0.08172593896404234
	Dataset D1 R^2 on trained D1:  0.06611860875428877

..................................................
Pipeline #8: 
Score on D2: 0.000982648136471087 |	D1-D2 diff: 6.967894616160796
Pipeline steps: HeterosisEncoder(),
                DecisionTreeRegressor(max_depth=1, min_samples_leaf=12,
                                      min_samples_split=16,
                                      random_state=42)

	Entire dataset(80%) R^2 trained on entire dataset(80%):  0.0012409901945801272
	Holdout data R^2 trained on entire dataset(80%):  0.000545633894393438
	Dataset D1 R^2 on trained D1:  0.0014068706425662825

..................................................

**************************************************************************************
Random Seed 26 - 4 Interactions
**************************************************************************************

autoQTL using following parameters:
	population size = 100
	offspring_size = None
	generations = 25
	mutation rate = 0.9
	crossover rate = 0.1

-------------------------------------------------
Evolution History:
Gen 1 - Best score on D2: 0.13918 	 Best score on D1-D2 diff: 5.24676
Gen 2 - Best score on D2: 0.14505 	 Best score on D1-D2 diff: 5.64207
Gen 3 - Best score on D2: 0.14505 	 Best score on D1-D2 diff: 11.96036
Gen 4 - Best score on D2: 0.14574 	 Best score on D1-D2 diff: 13.48015
Gen 5 - Best score on D2: 0.14574 	 Best score on D1-D2 diff: 13.48015

-------------------------------------------------
Multiple Linear Regression:
	D2 Dataset R^2 trained on D1: -0.003796275077653233
	Entire dataset(80%) R^2 trained on data (80%): 0.0046736602370914815
	Holdout R^2 (20%) trained on data (80%): -0.008567544393240034
	Dataset D1 R^2 on trained D1: 0.006835824739847118
	Combined Dataset (100%) R^2 trained on combined data (100%): 0.002947904547503377

-------------------------------------------------
Final Pareto Front:

Pipeline #1: 
Score on D2: 0.14574315013912953 |	D1-D2 diff: 1.6419221107909492
Pipeline steps: OverDominanceEncoder(),
                RandomForestRegressor(max_features=0.7500000000000001,
                                      min_samples_leaf=17,
                                      min_samples_split=20,
                                      random_state=42)

	Entire dataset(80%) R^2 trained on entire dataset(80%):  0.28351420089043033
	Holdout data R^2 trained on entire dataset(80%):  0.13589613902679165
	Dataset D1 R^2 on trained D1:  0.28333407656453713

..................................................
Pipeline #2: 
Score on D2: 0.1449169472677302 |	D1-D2 diff: 1.7413227847609651
Pipeline steps: HeterosisEncoder(),
                UnderDominanceEncoder(),
                RandomForestRegressor(max_features=0.55, min_samples_leaf=18,
                                      min_samples_split=6, random_state=42)

	Entire dataset(80%) R^2 trained on entire dataset(80%):  0.24890581025456593
	Holdout data R^2 trained on entire dataset(80%):  0.13477345519366202
	Dataset D1 R^2 on trained D1:  0.2536803707700276

..................................................
Pipeline #3: 
Score on D2: 0.14364424272029852 |	D1-D2 diff: 1.766105860110255
Pipeline steps: VarianceThreshold(threshold=0.3),
                HeterosisEncoder(),
                RandomForestRegressor(max_features=0.55, min_samples_leaf=18,
                                      min_samples_split=6, random_state=42)

	Entire dataset(80%) R^2 trained on entire dataset(80%):  0.24428728066571848
	Holdout data R^2 trained on entire dataset(80%):  0.1384642738362064
	Dataset D1 R^2 on trained D1:  0.24643003167163202

..................................................
Pipeline #4: 
Score on D2: 0.1207654214325149 |	D1-D2 diff: 1.9700515079283634
Pipeline steps: VarianceThreshold(threshold=0.2),
                HeterosisEncoder(),
                RandomForestRegressor(max_features=0.2, min_samples_leaf=17,
                                      min_samples_split=19,
                                      random_state=42)

	Entire dataset(80%) R^2 trained on entire dataset(80%):  0.19770613126336123
	Holdout data R^2 trained on entire dataset(80%):  0.12065479494055031
	Dataset D1 R^2 on trained D1:  0.18715343520571448

..................................................
Pipeline #5: 
Score on D2: 0.09274249152146552 |	D1-D2 diff: 2.4977726184910476
Pipeline steps: OverDominanceEncoder(),
                DecisionTreeRegressor(max_depth=2, min_samples_leaf=20,
                                      min_samples_split=20,
                                      random_state=42)

	Entire dataset(80%) R^2 trained on entire dataset(80%):  0.10331476680552265
	Holdout data R^2 trained on entire dataset(80%):  0.07546973112592525
	Dataset D1 R^2 on trained D1:  0.11843392864265667

..................................................
Pipeline #6: 
Score on D2: 0.021285484963022072 |	D1-D2 diff: 2.7391767869468007
Pipeline steps: DominantEncoder(),
                RandomForestRegressor(max_features=0.05, min_samples_leaf=16,
                                      min_samples_split=14,
                                      random_state=42)

	Entire dataset(80%) R^2 trained on entire dataset(80%):  0.04729184393612884
	Holdout data R^2 trained on entire dataset(80%):  0.01956550744956409
	Dataset D1 R^2 on trained D1:  0.03904862540874188

..................................................
Pipeline #7: 
Score on D2: 0.020566484108549665 |	D1-D2 diff: 2.841754944116454
Pipeline steps: DominantEncoder(),
                RandomForestRegressor(max_features=0.05, min_samples_leaf=18,
                                      min_samples_split=14,
                                      random_state=42)

	Entire dataset(80%) R^2 trained on entire dataset(80%):  0.04637111548345196
	Holdout data R^2 trained on entire dataset(80%):  0.0198171023639786
	Dataset D1 R^2 on trained D1:  0.03590041504830588

..................................................
Pipeline #8: 
Score on D2: 0.002060069938823683 |	D1-D2 diff: 4.477518452184267
Pipeline steps: DominantEncoder(),
                VarianceThreshold(threshold=0.05),
                LinearRegression()

	Entire dataset(80%) R^2 trained on entire dataset(80%):  0.004673463745262452
	Holdout data R^2 trained on entire dataset(80%):  -0.003102638384872014
	Dataset D1 R^2 on trained D1:  0.004548070436336316

..................................................
Pipeline #9: 
Score on D2: 0.001187775646102729 |	D1-D2 diff: 8.358787100118732
Pipeline steps: SelectPercentile(percentile=25),
                SelectPercentile(percentile=25),
                LinearRegression()

	Entire dataset(80%) R^2 trained on entire dataset(80%):  0.0011132067873450557
	Holdout data R^2 trained on entire dataset(80%):  -0.002428657411855939
	Dataset D1 R^2 on trained D1:  0.0009829299023172977

..................................................
Pipeline #10: 
Score on D2: 0.0008126580513190262 |	D1-D2 diff: 10.071355090309558
Pipeline steps: SelectPercentile(percentile=10),
                HeterosisEncoder(),
                HeterosisEncoder(),
                RandomForestRegressor(max_features=0.55, min_samples_leaf=5,
                                      min_samples_split=5, random_state=42)

	Entire dataset(80%) R^2 trained on entire dataset(80%):  0.0005701231620338643
	Holdout data R^2 trained on entire dataset(80%):  -0.0012924439090211681
	Dataset D1 R^2 on trained D1:  0.0009098540455507731

..................................................
Pipeline #11: 
Score on D2: -3.2015592299483586e-05 |	D1-D2 diff: 13.480151843729264
Pipeline steps: HeterosisEncoder(),
                DominantEncoder(),
                HeterosisEncoder(),
                RandomForestRegressor(max_features=0.55, min_samples_leaf=5,
                                      min_samples_split=5, random_state=42)

	Entire dataset(80%) R^2 trained on entire dataset(80%):  -8.051021425092841e-07
	Holdout data R^2 trained on entire dataset(80%):  -0.0012636516749739979
	Dataset D1 R^2 on trained D1:  -1.731060551568575e-06

..................................................

**************************************************************************************
Random Seed 26 - 5 Interactions
**************************************************************************************

autoQTL using following parameters:
	population size = 100
	offspring_size = None
	generations = 25
	mutation rate = 0.9
	crossover rate = 0.1

-------------------------------------------------
Evolution History:
Gen 1 - Best score on D2: 0.14790 	 Best score on D1-D2 diff: 3.91090
Gen 2 - Best score on D2: 0.14851 	 Best score on D1-D2 diff: 11.96036
Gen 3 - Best score on D2: 0.15052 	 Best score on D1-D2 diff: 11.96036
Gen 4 - Best score on D2: 0.15052 	 Best score on D1-D2 diff: 11.96036
Gen 5 - Best score on D2: 0.15052 	 Best score on D1-D2 diff: 13.48015
Gen 6 - Best score on D2: 0.15052 	 Best score on D1-D2 diff: 13.48015
Gen 7 - Best score on D2: 0.15052 	 Best score on D1-D2 diff: 13.48015
Gen 8 - Best score on D2: 0.15052 	 Best score on D1-D2 diff: 13.48015
Gen 9 - Best score on D2: 0.15407 	 Best score on D1-D2 diff: 13.48015
Gen 10 - Best score on D2: 0.15633 	 Best score on D1-D2 diff: 13.48015
Gen 11 - Best score on D2: 0.15633 	 Best score on D1-D2 diff: 13.48015
Gen 12 - Best score on D2: 0.15633 	 Best score on D1-D2 diff: 13.48015
Gen 13 - Best score on D2: 0.15633 	 Best score on D1-D2 diff: 13.48015
Gen 14 - Best score on D2: 0.15633 	 Best score on D1-D2 diff: 13.48015
Gen 15 - Best score on D2: 0.15708 	 Best score on D1-D2 diff: 13.48015
Gen 16 - Best score on D2: 0.15708 	 Best score on D1-D2 diff: 13.48015
Gen 17 - Best score on D2: 0.15708 	 Best score on D1-D2 diff: 13.48015
Gen 18 - Best score on D2: 0.15708 	 Best score on D1-D2 diff: 13.48015
Gen 19 - Best score on D2: 0.15708 	 Best score on D1-D2 diff: 13.48015
Gen 20 - Best score on D2: 0.15708 	 Best score on D1-D2 diff: 13.48015
Gen 21 - Best score on D2: 0.15708 	 Best score on D1-D2 diff: 13.48015
Gen 22 - Best score on D2: 0.15708 	 Best score on D1-D2 diff: 13.48015
Gen 23 - Best score on D2: 0.15708 	 Best score on D1-D2 diff: 13.48015
Gen 24 - Best score on D2: 0.15811 	 Best score on D1-D2 diff: 13.48015
Gen 25 - Best score on D2: 0.15811 	 Best score on D1-D2 diff: 13.48015

-------------------------------------------------
Multiple Linear Regression:
	D2 Dataset R^2 trained on D1: -0.005148252585179813
	Entire dataset(80%) R^2 trained on data (80%): 0.005655981804162047
	Holdout R^2 (20%) trained on data (80%): -0.004868282928950585
	Dataset D1 R^2 on trained D1: 0.009323289099238519
	Combined Dataset (100%) R^2 trained on combined data (100%): 0.004190399707643233

-------------------------------------------------
Final Pareto Front:

Pipeline #1: 
Score on D2: 0.1581136904248457 |	D1-D2 diff: 1.4540318011871893
Pipeline steps: HeterosisEncoder(),
                OverDominanceEncoder(),
                DominantEncoder(),
                VarianceThreshold(threshold=0.15),
                RandomForestRegressor(max_features=0.35000000000000003,
                                      min_samples_leaf=2, min_samples_split=14,
                                      random_state=42)

	Entire dataset(80%) R^2 trained on entire dataset(80%):  0.35556013351932025
	Holdout data R^2 trained on entire dataset(80%):  0.13274426450733434
	Dataset D1 R^2 on trained D1:  0.3818334683757202

..................................................
Pipeline #2: 
Score on D2: 0.15638496448436456 |	D1-D2 diff: 1.484149989696068
Pipeline steps: HeterosisEncoder(),
                OverDominanceEncoder(),
                DominantEncoder(),
                RandomForestRegressor(max_features=0.35000000000000003,
                                      min_samples_leaf=2, min_samples_split=17,
                                      random_state=42)

	Entire dataset(80%) R^2 trained on entire dataset(80%):  0.3562879859756223
	Holdout data R^2 trained on entire dataset(80%):  0.1505721447513707
	Dataset D1 R^2 on trained D1:  0.36249010625696465

..................................................
Pipeline #3: 
Score on D2: 0.1540660506607996 |	D1-D2 diff: 1.5525195000818945
Pipeline steps: HeterosisEncoder(),
                RandomForestRegressor(max_features=0.35000000000000003,
                                      min_samples_leaf=8, min_samples_split=5,
                                      random_state=42)

	Entire dataset(80%) R^2 trained on entire dataset(80%):  0.31582706034528885
	Holdout data R^2 trained on entire dataset(80%):  0.14792943255043745
	Dataset D1 R^2 on trained D1:  0.3261941388158246

..................................................
Pipeline #4: 
Score on D2: 0.1509829352315717 |	D1-D2 diff: 1.6307599815777318
Pipeline steps: HeterosisEncoder(),
                UnderDominanceEncoder(),
                VarianceThreshold(threshold=0.2),
                RandomForestRegressor(bootstrap=False,
                                      max_features=0.35000000000000003,
                                      min_samples_leaf=17, min_samples_split=6,
                                      random_state=42)

	Entire dataset(80%) R^2 trained on entire dataset(80%):  0.2871748810485838
	Holdout data R^2 trained on entire dataset(80%):  0.14456341750665858
	Dataset D1 R^2 on trained D1:  0.2923798125056515

..................................................
Pipeline #5: 
Score on D2: 0.14980312346311353 |	D1-D2 diff: 1.648970748360458
Pipeline steps: HeterosisEncoder(),
                RandomForestRegressor(max_features=0.35000000000000003,
                                      min_samples_leaf=11,
                                      min_samples_split=13,
                                      random_state=42)

	Entire dataset(80%) R^2 trained on entire dataset(80%):  0.2823513209358355
	Holdout data R^2 trained on entire dataset(80%):  0.14588252110762534
	Dataset D1 R^2 on trained D1:  0.28505652418375627

..................................................
Pipeline #6: 
Score on D2: 0.14977607592595343 |	D1-D2 diff: 1.7016912002941418
Pipeline steps: HeterosisEncoder(),
                UnderDominanceEncoder(),
                VarianceThreshold(threshold=0.2),
                RandomForestRegressor(bootstrap=False, max_features=0.3,
                                      min_samples_leaf=19, min_samples_split=6,
                                      random_state=42)

	Entire dataset(80%) R^2 trained on entire dataset(80%):  0.26373204229366354
	Holdout data R^2 trained on entire dataset(80%):  0.14574181660573815
	Dataset D1 R^2 on trained D1:  0.26903118329720654

..................................................
Pipeline #7: 
Score on D2: 0.14856882317336217 |	D1-D2 diff: 1.8257661054811312
Pipeline steps: HeterosisEncoder(),
                UnderDominanceEncoder(),
                RandomForestRegressor(max_features=0.35000000000000003,
                                      min_samples_leaf=18,
                                      min_samples_split=18,
                                      random_state=42)

	Entire dataset(80%) R^2 trained on entire dataset(80%):  0.23736930213312213
	Holdout data R^2 trained on entire dataset(80%):  0.1429252624095828
	Dataset D1 R^2 on trained D1:  0.2385640422799633

..................................................
Pipeline #8: 
Score on D2: 0.1435961991165693 |	D1-D2 diff: 1.8370179357269234
Pipeline steps: HeterosisEncoder(),
                HeterosisEncoder(),
                UnderDominanceEncoder(),
                RandomForestRegressor(max_features=0.3, min_samples_leaf=17,
                                      min_samples_split=6, random_state=42)

	Entire dataset(80%) R^2 trained on entire dataset(80%):  0.2322184314455782
	Holdout data R^2 trained on entire dataset(80%):  0.1396370461612615
	Dataset D1 R^2 on trained D1:  0.2314066917744284

..................................................
Pipeline #9: 
Score on D2: 0.14275948119331838 |	D1-D2 diff: 1.8371848015450138
Pipeline steps: HeterosisEncoder(),
                HeterosisEncoder(),
                RecessiveEncoder(),
                HeterosisEncoder(),
                RandomForestRegressor(max_features=0.35000000000000003,
                                      min_samples_leaf=19,
                                      min_samples_split=12,
                                      random_state=42)

	Entire dataset(80%) R^2 trained on entire dataset(80%):  0.23148715108539752
	Holdout data R^2 trained on entire dataset(80%):  0.13818988208192384
	Dataset D1 R^2 on trained D1:  0.2305380759745319

..................................................
Pipeline #10: 
Score on D2: 0.14225205879267266 |	D1-D2 diff: 1.8407796375808598
Pipeline steps: HeterosisEncoder(),
                UnderDominanceEncoder(),
                RandomForestRegressor(max_features=0.35000000000000003,
                                      min_samples_leaf=19,
                                      min_samples_split=18,
                                      random_state=42)

	Entire dataset(80%) R^2 trained on entire dataset(80%):  0.23092677619262758
	Holdout data R^2 trained on entire dataset(80%):  0.1397047009090664
	Dataset D1 R^2 on trained D1:  0.22934697258888426

..................................................
Pipeline #11: 
Score on D2: 0.1403569054257896 |	D1-D2 diff: 1.8830314766085314
Pipeline steps: HeterosisEncoder(),
                HeterosisEncoder(),
                RandomForestRegressor(max_features=0.3, min_samples_leaf=19,
                                      min_samples_split=6, random_state=42)

	Entire dataset(80%) R^2 trained on entire dataset(80%):  0.2257435264322254
	Holdout data R^2 trained on entire dataset(80%):  0.13995792670235652
	Dataset D1 R^2 on trained D1:  0.21989399242629892

..................................................
Pipeline #12: 
Score on D2: 0.13490977370906287 |	D1-D2 diff: 1.9017016965217568
Pipeline steps: VarianceThreshold(threshold=0.35),
                HeterosisEncoder(),
                HeterosisEncoder(),
                RandomForestRegressor(max_features=0.35000000000000003,
                                      min_samples_leaf=20,
                                      min_samples_split=14,
                                      random_state=42)

	Entire dataset(80%) R^2 trained on entire dataset(80%):  0.2119776086238384
	Holdout data R^2 trained on entire dataset(80%):  0.13126797597504847
	Dataset D1 R^2 on trained D1:  0.21136909248248703

..................................................
Pipeline #13: 
Score on D2: 0.13339609838312927 |	D1-D2 diff: 1.9178946642713472
Pipeline steps: HeterosisEncoder(),
                HeterosisEncoder(),
                RandomForestRegressor(max_features=0.25, min_samples_leaf=19,
                                      min_samples_split=6, random_state=42)

	Entire dataset(80%) R^2 trained on entire dataset(80%):  0.21193528464259992
	Holdout data R^2 trained on entire dataset(80%):  0.13701529141379853
	Dataset D1 R^2 on trained D1:  0.20730572296851968

..................................................
Pipeline #14: 
Score on D2: 0.11933775825909432 |	D1-D2 diff: 1.9500556319206581
Pipeline steps: HeterosisEncoder(),
                UnderDominanceEncoder(),
                DominantEncoder(),
                FeatureEncodingFrequencySelector(threshold=0.15),
                RandomForestRegressor(max_features=0.15000000000000002,
                                      min_samples_leaf=13, min_samples_split=8,
                                      random_state=42)

	Entire dataset(80%) R^2 trained on entire dataset(80%):  0.20084767748619248
	Holdout data R^2 trained on entire dataset(80%):  0.12182671386944688
	Dataset D1 R^2 on trained D1:  0.18849091263845275

..................................................
Pipeline #15: 
Score on D2: 0.10924163864768832 |	D1-D2 diff: 2.087980150306314
Pipeline steps: HeterosisEncoder(),
                RandomForestRegressor(max_features=0.15000000000000002,
                                      min_samples_leaf=19,
                                      min_samples_split=12,
                                      random_state=42)

	Entire dataset(80%) R^2 trained on entire dataset(80%):  0.16864669695185053
	Holdout data R^2 trained on entire dataset(80%):  0.11692838202083855
	Dataset D1 R^2 on trained D1:  0.16185481689125358

..................................................
Pipeline #16: 
Score on D2: 0.10364278691578455 |	D1-D2 diff: 2.1259707181169247
Pipeline steps: SelectPercentile(percentile=90),
                HeterosisEncoder(),
                RandomForestRegressor(max_features=0.15000000000000002,
                                      min_samples_leaf=19,
                                      min_samples_split=12,
                                      random_state=42)

	Entire dataset(80%) R^2 trained on entire dataset(80%):  0.1775381919593958
	Holdout data R^2 trained on entire dataset(80%):  0.12142525785444813
	Dataset D1 R^2 on trained D1:  0.15259483716185318

..................................................
Pipeline #17: 
Score on D2: 0.08743526149881364 |	D1-D2 diff: 3.125483888678537
Pipeline steps: UnderDominanceEncoder(),
                DecisionTreeRegressor(max_depth=2, min_samples_leaf=5,
                                      min_samples_split=8, random_state=42)

	Entire dataset(80%) R^2 trained on entire dataset(80%):  0.09311764248784526
	Holdout data R^2 trained on entire dataset(80%):  0.08533680002051502
	Dataset D1 R^2 on trained D1:  0.09791452936827916

..................................................
Pipeline #18: 
Score on D2: 0.08611064810029256 |	D1-D2 diff: 3.1637709705094306
Pipeline steps: VarianceThreshold(threshold=0.15),
                DecisionTreeRegressor(max_depth=3, min_samples_leaf=19,
                                      min_samples_split=3, random_state=42)

	Entire dataset(80%) R^2 trained on entire dataset(80%):  0.09248711001490184
	Holdout data R^2 trained on entire dataset(80%):  0.08330808704209225
	Dataset D1 R^2 on trained D1:  0.09609178133128182

..................................................
Pipeline #19: 
Score on D2: 0.033292889733652076 |	D1-D2 diff: 3.4872556930056975
Pipeline steps: DominantEncoder(),
                RecessiveEncoder(),
                DecisionTreeRegressor(max_depth=2, min_samples_leaf=15,
                                      min_samples_split=7, random_state=42)

	Entire dataset(80%) R^2 trained on entire dataset(80%):  0.030161729476016697
	Holdout data R^2 trained on entire dataset(80%):  0.026349524229005827
	Dataset D1 R^2 on trained D1:  0.02653105063582295

..................................................
Pipeline #20: 
Score on D2: 0.027404632340373936 |	D1-D2 diff: 3.5999201578141786
Pipeline steps: SelectPercentile(percentile=15),
                HeterosisEncoder(),
                LinearRegression()

	Entire dataset(80%) R^2 trained on entire dataset(80%):  0.029908982834894182
	Holdout data R^2 trained on entire dataset(80%):  0.033307604834075244
	Dataset D1 R^2 on trained D1:  0.03335890235482264

..................................................
Pipeline #21: 
Score on D2: 0.027166466780695675 |	D1-D2 diff: 3.7462986759914467
Pipeline steps: DominantEncoder(),
                OverDominanceEncoder(),
                UnderDominanceEncoder(),
                UnderDominanceEncoder(),
                DecisionTreeRegressor(max_depth=3, min_samples_leaf=4,
                                      min_samples_split=11,
                                      random_state=42)

	Entire dataset(80%) R^2 trained on entire dataset(80%):  0.03262668727933615
	Holdout data R^2 trained on entire dataset(80%):  0.021709779301171017
	Dataset D1 R^2 on trained D1:  0.03224327087182377

..................................................
Pipeline #22: 
Score on D2: 0.027117707799278357 |	D1-D2 diff: 3.9196147421711354
Pipeline steps: HeterosisEncoder(),
                SelectPercentile(percentile=5),
                HeterosisEncoder(),
                RandomForestRegressor(max_features=0.35000000000000003,
                                      min_samples_leaf=11,
                                      min_samples_split=12,
                                      random_state=42)

	Entire dataset(80%) R^2 trained on entire dataset(80%):  0.029308619614289544
	Holdout data R^2 trained on entire dataset(80%):  0.0331805812313547
	Dataset D1 R^2 on trained D1:  0.031354395678107494

..................................................
Pipeline #23: 
Score on D2: 0.01997803042841595 |	D1-D2 diff: 4.507656197955757
Pipeline steps: SelectPercentile(percentile=15),
                OverDominanceEncoder(),
                LinearRegression()

	Entire dataset(80%) R^2 trained on entire dataset(80%):  0.02109801427787683
	Holdout data R^2 trained on entire dataset(80%):  0.026486985558414555
	Dataset D1 R^2 on trained D1:  0.022400157151409195

..................................................
Pipeline #24: 
Score on D2: 0.01959890478982773 |	D1-D2 diff: 4.647598751927257
Pipeline steps: SelectPercentile(percentile=15),
                OverDominanceEncoder(),
                SelectPercentile(percentile=35),
                LinearRegression()

	Entire dataset(80%) R^2 trained on entire dataset(80%):  0.020727807580666502
	Holdout data R^2 trained on entire dataset(80%):  0.025611085125458066
	Dataset D1 R^2 on trained D1:  0.0217422172777596

..................................................
Pipeline #25: 
Score on D2: 0.007719524022607449 |	D1-D2 diff: 7.233627684701917
Pipeline steps: SelectPercentile(percentile=35),
                DominantEncoder(),
                HeterosisEncoder(),
                DecisionTreeRegressor(max_depth=2, min_samples_leaf=8,
                                      random_state=42)

	Entire dataset(80%) R^2 trained on entire dataset(80%):  0.008063105604964815
	Holdout data R^2 trained on entire dataset(80%):  0.009104651831663091
	Dataset D1 R^2 on trained D1:  0.008084761548868835

..................................................
Pipeline #26: 
Score on D2: 0.005990723607309345 |	D1-D2 diff: 7.707339158541743
Pipeline steps: SelectPercentile(percentile=15),
                DominantEncoder(),
                UnderDominanceEncoder(),
                LinearRegression()

	Entire dataset(80%) R^2 trained on entire dataset(80%):  0.006885490390982185
	Holdout data R^2 trained on entire dataset(80%):  0.007594734636398259
	Dataset D1 R^2 on trained D1:  0.0062741120394878

..................................................
Pipeline #27: 
Score on D2: -3.2015592299483586e-05 |	D1-D2 diff: 13.480151843729264
Pipeline steps: OverDominanceEncoder(),
                DominantEncoder(),
                DominantEncoder(),
                RandomForestRegressor(max_features=0.8, min_samples_leaf=8,
                                      min_samples_split=9, random_state=42)

	Entire dataset(80%) R^2 trained on entire dataset(80%):  -8.051021425092841e-07
	Holdout data R^2 trained on entire dataset(80%):  -0.0012636516749739979
	Dataset D1 R^2 on trained D1:  -1.731060551568575e-06

..................................................

**************************************************************************************
Random Seed 26 - 6 Interactions
**************************************************************************************

autoQTL using following parameters:
	population size = 100
	offspring_size = None
	generations = 25
	mutation rate = 0.9
	crossover rate = 0.1

-------------------------------------------------
Evolution History:
Gen 1 - Best score on D2: 0.15736 	 Best score on D1-D2 diff: 3.91090
Gen 2 - Best score on D2: 0.15736 	 Best score on D1-D2 diff: 11.96036
Gen 3 - Best score on D2: 0.15736 	 Best score on D1-D2 diff: 11.96036
Gen 4 - Best score on D2: 0.15910 	 Best score on D1-D2 diff: 11.96036
Gen 5 - Best score on D2: 0.15910 	 Best score on D1-D2 diff: 13.48015
Gen 6 - Best score on D2: 0.15910 	 Best score on D1-D2 diff: 13.48015
Gen 7 - Best score on D2: 0.15910 	 Best score on D1-D2 diff: 13.48015
Gen 8 - Best score on D2: 0.16310 	 Best score on D1-D2 diff: 13.48015
Gen 9 - Best score on D2: 0.16310 	 Best score on D1-D2 diff: 13.48015
Gen 10 - Best score on D2: 0.16310 	 Best score on D1-D2 diff: 13.48015
Gen 11 - Best score on D2: 0.16310 	 Best score on D1-D2 diff: 13.48015
Gen 12 - Best score on D2: 0.16310 	 Best score on D1-D2 diff: 13.48015
Gen 13 - Best score on D2: 0.16310 	 Best score on D1-D2 diff: 13.48015
Gen 14 - Best score on D2: 0.16310 	 Best score on D1-D2 diff: 13.48015
Gen 15 - Best score on D2: 0.16450 	 Best score on D1-D2 diff: 13.48015
Gen 16 - Best score on D2: 0.16450 	 Best score on D1-D2 diff: 13.48015
Gen 17 - Best score on D2: 0.16450 	 Best score on D1-D2 diff: 13.48015
Gen 18 - Best score on D2: 0.16450 	 Best score on D1-D2 diff: 13.48015
Gen 19 - Best score on D2: 0.16450 	 Best score on D1-D2 diff: 13.48015
Gen 20 - Best score on D2: 0.16450 	 Best score on D1-D2 diff: 13.48015
Gen 21 - Best score on D2: 0.16450 	 Best score on D1-D2 diff: 13.48015
Gen 22 - Best score on D2: 0.16450 	 Best score on D1-D2 diff: 13.48015
Gen 23 - Best score on D2: 0.16450 	 Best score on D1-D2 diff: 13.48015
Gen 24 - Best score on D2: 0.16450 	 Best score on D1-D2 diff: 13.48015
Gen 25 - Best score on D2: 0.16450 	 Best score on D1-D2 diff: 13.48015

-------------------------------------------------
Multiple Linear Regression:
	D2 Dataset R^2 trained on D1: -0.006075960215791154
	Entire dataset(80%) R^2 trained on data (80%): 0.005378845562818313
	Holdout R^2 (20%) trained on data (80%): -0.005685873947697484
	Dataset D1 R^2 on trained D1: 0.00970497676525739
	Combined Dataset (100%) R^2 trained on combined data (100%): 0.003872227311093157

-------------------------------------------------
Final Pareto Front:

Pipeline #1: 
Score on D2: 0.1644959806535914 |	D1-D2 diff: 1.447975433799049
Pipeline steps: HeterosisEncoder(),
                UnderDominanceEncoder(),
                RandomForestRegressor(bootstrap=False, max_features=0.3,
                                      min_samples_leaf=6, min_samples_split=20,
                                      random_state=42)

	Entire dataset(80%) R^2 trained on entire dataset(80%):  0.3799527978951227
	Holdout data R^2 trained on entire dataset(80%):  0.16529297830015022
	Dataset D1 R^2 on trained D1:  0.3919822691290843

..................................................
Pipeline #2: 
Score on D2: 0.16070264162209258 |	D1-D2 diff: 1.5773383403771741
Pipeline steps: HeterosisEncoder(),
                HeterosisEncoder(),
                RandomForestRegressor(max_features=0.3, min_samples_leaf=6,
                                      min_samples_split=20,
                                      random_state=42)

	Entire dataset(80%) R^2 trained on entire dataset(80%):  0.31591880518759985
	Holdout data R^2 trained on entire dataset(80%):  0.16747640313238887
	Dataset D1 R^2 on trained D1:  0.3222502603036198

..................................................
Pipeline #3: 
Score on D2: 0.16019475003466765 |	D1-D2 diff: 1.5796254085922161
Pipeline steps: HeterosisEncoder(),
                UnderDominanceEncoder(),
                RandomForestRegressor(max_features=0.3, min_samples_leaf=6,
                                      min_samples_split=20,
                                      random_state=42)

	Entire dataset(80%) R^2 trained on entire dataset(80%):  0.31561228619769743
	Holdout data R^2 trained on entire dataset(80%):  0.16546153302914668
	Dataset D1 R^2 on trained D1:  0.3208088086788683

..................................................
Pipeline #4: 
Score on D2: 0.15752218072468815 |	D1-D2 diff: 1.6625668726754845
Pipeline steps: HeterosisEncoder(),
                RecessiveEncoder(),
                HeterosisEncoder(),
                UnderDominanceEncoder(),
                RandomForestRegressor(bootstrap=False, max_features=0.3,
                                      min_samples_leaf=17, min_samples_split=6,
                                      random_state=42)

	Entire dataset(80%) R^2 trained on entire dataset(80%):  0.2803908434126282
	Holdout data R^2 trained on entire dataset(80%):  0.15958893481660408
	Dataset D1 R^2 on trained D1:  0.28840526148103973

..................................................
Pipeline #5: 
Score on D2: 0.1570264836555061 |	D1-D2 diff: 1.7223204217282915
Pipeline steps: HeterosisEncoder(),
                RandomForestRegressor(bootstrap=False, max_features=0.3,
                                      min_samples_leaf=20, min_samples_split=6,
                                      random_state=42)

	Entire dataset(80%) R^2 trained on entire dataset(80%):  0.26739206251191394
	Holdout data R^2 trained on entire dataset(80%):  0.15745546562712232
	Dataset D1 R^2 on trained D1:  0.2706698776636738

..................................................
Pipeline #6: 
Score on D2: 0.1543461540674621 |	D1-D2 diff: 1.7597927069823693
Pipeline steps: HeterosisEncoder(),
                UnderDominanceEncoder(),
                UnderDominanceEncoder(),
                VarianceThreshold(threshold=0.15),
                RandomForestRegressor(max_features=0.45, min_samples_leaf=17,
                                      min_samples_split=12,
                                      random_state=42)

	Entire dataset(80%) R^2 trained on entire dataset(80%):  0.2521605873391979
	Holdout data R^2 trained on entire dataset(80%):  0.14764065941662108
	Dataset D1 R^2 on trained D1:  0.25861485093224135

..................................................
Pipeline #7: 
Score on D2: 0.15288916367022432 |	D1-D2 diff: 1.760174993154927
Pipeline steps: HeterosisEncoder(),
                UnderDominanceEncoder(),
                UnderDominanceEncoder(),
                VarianceThreshold(threshold=0.15),
                HeterosisEncoder(),
                RandomForestRegressor(max_features=0.45, min_samples_leaf=17,
                                      min_samples_split=12,
                                      random_state=42)

	Entire dataset(80%) R^2 trained on entire dataset(80%):  0.25158433426961957
	Holdout data R^2 trained on entire dataset(80%):  0.14709850462535146
	Dataset D1 R^2 on trained D1:  0.2570673070449425

..................................................
Pipeline #8: 
Score on D2: 0.15085564828803188 |	D1-D2 diff: 1.8221156328072823
Pipeline steps: HeterosisEncoder(),
                HeterosisEncoder(),
                RecessiveEncoder(),
                RecessiveEncoder(),
                HeterosisEncoder(),
                UnderDominanceEncoder(),
                RandomForestRegressor(max_features=0.3, min_samples_leaf=17,
                                      min_samples_split=6, random_state=42)

	Entire dataset(80%) R^2 trained on entire dataset(80%):  0.2409620834954438
	Holdout data R^2 trained on entire dataset(80%):  0.15456626684627317
	Dataset D1 R^2 on trained D1:  0.24157423239891662

..................................................
Pipeline #9: 
Score on D2: 0.14903749465943827 |	D1-D2 diff: 1.8228299028479955
Pipeline steps: HeterosisEncoder(),
                UnderDominanceEncoder(),
                RandomForestRegressor(max_features=0.35000000000000003,
                                      min_samples_leaf=20, min_samples_split=4,
                                      random_state=42)

	Entire dataset(80%) R^2 trained on entire dataset(80%):  0.23607555067910713
	Holdout data R^2 trained on entire dataset(80%):  0.15095797798764987
	Dataset D1 R^2 on trained D1:  0.23961397118137917

..................................................
Pipeline #10: 
Score on D2: 0.14767096053388173 |	D1-D2 diff: 1.8788298915348276
Pipeline steps: HeterosisEncoder(),
                UnderDominanceEncoder(),
                FeatureEncodingFrequencySelector(threshold=0.15),
                RecessiveEncoder(),
                RandomForestRegressor(max_features=0.3, min_samples_leaf=20,
                                      min_samples_split=4, random_state=42)

	Entire dataset(80%) R^2 trained on entire dataset(80%):  0.2308659401423554
	Holdout data R^2 trained on entire dataset(80%):  0.15069554370594163
	Dataset D1 R^2 on trained D1:  0.22792190565686876

..................................................
Pipeline #11: 
Score on D2: 0.13894655345250306 |	D1-D2 diff: 1.8794392328345395
Pipeline steps: HeterosisEncoder(),
                FeatureEncodingFrequencySelector(threshold=0.2),
                RandomForestRegressor(max_features=0.3, min_samples_leaf=19,
                                      min_samples_split=4, random_state=42)

	Entire dataset(80%) R^2 trained on entire dataset(80%):  0.21694627672904876
	Holdout data R^2 trained on entire dataset(80%):  0.14494946090972816
	Dataset D1 R^2 on trained D1:  0.21909347512369048

..................................................
Pipeline #12: 
Score on D2: 0.13521025967966027 |	D1-D2 diff: 1.8956999668573853
Pipeline steps: HeterosisEncoder(),
                FeatureEncodingFrequencySelector(threshold=0.2),
                RandomForestRegressor(max_features=0.3, min_samples_leaf=20,
                                      min_samples_split=4, random_state=42)

	Entire dataset(80%) R^2 trained on entire dataset(80%):  0.21586378758588098
	Holdout data R^2 trained on entire dataset(80%):  0.14649464897520248
	Dataset D1 R^2 on trained D1:  0.21264245815408278

..................................................
Pipeline #13: 
Score on D2: 0.12636356605653876 |	D1-D2 diff: 1.9051742211052778
Pipeline steps: HeterosisEncoder(),
                FeatureEncodingFrequencySelector(threshold=0.35),
                UnderDominanceEncoder(),
                RandomForestRegressor(max_features=0.3, min_samples_leaf=20,
                                      min_samples_split=4, random_state=42)

	Entire dataset(80%) R^2 trained on entire dataset(80%):  0.2041576245364216
	Holdout data R^2 trained on entire dataset(80%):  0.12988621697880376
	Dataset D1 R^2 on trained D1:  0.20226696329505145

..................................................
Pipeline #14: 
Score on D2: 0.1223047072736767 |	D1-D2 diff: 2.3987284111997864
Pipeline steps: HeterosisEncoder(),
                DecisionTreeRegressor(max_depth=4, min_samples_leaf=3,
                                      min_samples_split=18,
                                      random_state=42)

	Entire dataset(80%) R^2 trained on entire dataset(80%):  0.13317962931260108
	Holdout data R^2 trained on entire dataset(80%):  0.11761323824626635
	Dataset D1 R^2 on trained D1:  0.15250948775293371

..................................................
Pipeline #15: 
Score on D2: 0.09501284924934317 |	D1-D2 diff: 2.4776224306568246
Pipeline steps: VarianceThreshold(threshold=0.15),
                SelectPercentile(percentile=60),
                HeterosisEncoder(),
                RecessiveEncoder(),
                UnderDominanceEncoder(),
                DecisionTreeRegressor(max_depth=4, min_samples_leaf=5,
                                      min_samples_split=16,
                                      random_state=42)

	Entire dataset(80%) R^2 trained on entire dataset(80%):  0.10361658661116413
	Holdout data R^2 trained on entire dataset(80%):  0.0842737338423526
	Dataset D1 R^2 on trained D1:  0.12155031846281372

..................................................
Pipeline #16: 
Score on D2: 0.08751223358847582 |	D1-D2 diff: 3.2652799518544513
Pipeline steps: VarianceThreshold(threshold=0.15),
                SelectPercentile(percentile=65),
                DecisionTreeRegressor(max_depth=3, min_samples_leaf=19,
                                      min_samples_split=3, random_state=42)

	Entire dataset(80%) R^2 trained on entire dataset(80%):  0.09305369146131048
	Holdout data R^2 trained on entire dataset(80%):  0.08190880481441987
	Dataset D1 R^2 on trained D1:  0.0963089038419751

..................................................
Pipeline #17: 
Score on D2: 0.033292889733652076 |	D1-D2 diff: 3.4872556930056975
Pipeline steps: UnderDominanceEncoder(),
                HeterosisEncoder(),
                DecisionTreeRegressor(max_depth=2, min_samples_leaf=12,
                                      min_samples_split=16,
                                      random_state=42)

	Entire dataset(80%) R^2 trained on entire dataset(80%):  0.03016172947601692
	Holdout data R^2 trained on entire dataset(80%):  0.026349524229005827
	Dataset D1 R^2 on trained D1:  0.02653105063582295

..................................................
Pipeline #18: 
Score on D2: 0.02863463690874013 |	D1-D2 diff: 3.751804113299013
Pipeline steps: SelectPercentile(percentile=45),
                DecisionTreeRegressor(max_depth=2, min_samples_leaf=5,
                                      min_samples_split=8, random_state=42)

	Entire dataset(80%) R^2 trained on entire dataset(80%):  0.03979692255294487
	Holdout data R^2 trained on entire dataset(80%):  0.04404341648232435
	Dataset D1 R^2 on trained D1:  0.03368170750129873

..................................................
Pipeline #19: 
Score on D2: 0.027480548735686727 |	D1-D2 diff: 3.810689369528154
Pipeline steps: OverDominanceEncoder(),
                VarianceThreshold(),
                SelectPercentile(percentile=5),
                RandomForestRegressor(max_features=0.7500000000000001,
                                      min_samples_leaf=10,
                                      min_samples_split=20,
                                      random_state=42)

	Entire dataset(80%) R^2 trained on entire dataset(80%):  0.029946075793518157
	Holdout data R^2 trained on entire dataset(80%):  0.03300777263582244
	Dataset D1 R^2 on trained D1:  0.03222281359666623

..................................................
Pipeline #20: 
Score on D2: 0.027117707799278357 |	D1-D2 diff: 3.9196147421711354
Pipeline steps: HeterosisEncoder(),
                SelectPercentile(percentile=5),
                RandomForestRegressor(max_features=0.7500000000000001,
                                      min_samples_leaf=2, min_samples_split=14,
                                      random_state=42)

	Entire dataset(80%) R^2 trained on entire dataset(80%):  0.029308619614289544
	Holdout data R^2 trained on entire dataset(80%):  0.0331805812313547
	Dataset D1 R^2 on trained D1:  0.031354395678107494

..................................................
Pipeline #21: 
Score on D2: 0.00806076544464418 |	D1-D2 diff: 9.688964248603828
Pipeline steps: DominantEncoder(),
                SelectPercentile(percentile=10),
                RandomForestRegressor(max_features=0.8, min_samples_leaf=19,
                                      min_samples_split=17,
                                      random_state=42)

	Entire dataset(80%) R^2 trained on entire dataset(80%):  0.008129288200587337
	Holdout data R^2 trained on entire dataset(80%):  0.016996147398551265
	Dataset D1 R^2 on trained D1:  0.008174237935015594

..................................................
Pipeline #22: 
Score on D2: -3.2015592299483586e-05 |	D1-D2 diff: 13.480151843729264
Pipeline steps: DominantEncoder(),
                DominantEncoder(),
                RecessiveEncoder(),
                RandomForestRegressor(max_features=0.7000000000000001,
                                      min_samples_leaf=6, random_state=42)

	Entire dataset(80%) R^2 trained on entire dataset(80%):  -8.051021425092841e-07
	Holdout data R^2 trained on entire dataset(80%):  -0.0012636516749739979
	Dataset D1 R^2 on trained D1:  -1.731060551568575e-06

..................................................

**************************************************************************************
Random Seed 26 - 7 Interactions
**************************************************************************************

autoQTL using following parameters:
	population size = 100
	offspring_size = None
	generations = 25
	mutation rate = 0.9
	crossover rate = 0.1

-------------------------------------------------
Evolution History:
Gen 1 - Best score on D2: 0.16247 	 Best score on D1-D2 diff: 3.45922
Gen 2 - Best score on D2: 0.16247 	 Best score on D1-D2 diff: 11.96036
Gen 3 - Best score on D2: 0.16334 	 Best score on D1-D2 diff: 13.48015
Gen 4 - Best score on D2: 0.16405 	 Best score on D1-D2 diff: 13.48015
Gen 5 - Best score on D2: 0.16572 	 Best score on D1-D2 diff: 13.48015
Gen 6 - Best score on D2: 0.17224 	 Best score on D1-D2 diff: 13.48015
Gen 7 - Best score on D2: 0.17224 	 Best score on D1-D2 diff: 13.48015
Gen 8 - Best score on D2: 0.17224 	 Best score on D1-D2 diff: 13.48015
Gen 9 - Best score on D2: 0.17224 	 Best score on D1-D2 diff: 13.48015
Gen 10 - Best score on D2: 0.17224 	 Best score on D1-D2 diff: 13.48015
Gen 11 - Best score on D2: 0.17224 	 Best score on D1-D2 diff: 13.48015
Gen 12 - Best score on D2: 0.17224 	 Best score on D1-D2 diff: 13.48015
Gen 13 - Best score on D2: 0.17224 	 Best score on D1-D2 diff: 13.48015
Gen 14 - Best score on D2: 0.17224 	 Best score on D1-D2 diff: 13.48015
Gen 15 - Best score on D2: 0.17224 	 Best score on D1-D2 diff: 13.48015
Gen 16 - Best score on D2: 0.17224 	 Best score on D1-D2 diff: 13.48015
Gen 17 - Best score on D2: 0.17224 	 Best score on D1-D2 diff: 13.48015
Gen 18 - Best score on D2: 0.17224 	 Best score on D1-D2 diff: 13.48015
Gen 19 - Best score on D2: 0.17224 	 Best score on D1-D2 diff: 13.48015
Gen 20 - Best score on D2: 0.17224 	 Best score on D1-D2 diff: 13.48015
Gen 21 - Best score on D2: 0.17224 	 Best score on D1-D2 diff: 13.48015
Gen 22 - Best score on D2: 0.17252 	 Best score on D1-D2 diff: 13.48015
Gen 23 - Best score on D2: 0.17252 	 Best score on D1-D2 diff: 13.48015
Gen 24 - Best score on D2: 0.17252 	 Best score on D1-D2 diff: 13.48015
Gen 25 - Best score on D2: 0.17252 	 Best score on D1-D2 diff: 13.48015

-------------------------------------------------
Multiple Linear Regression:
	D2 Dataset R^2 trained on D1: -0.00826911745538883
	Entire dataset(80%) R^2 trained on data (80%): 0.006694581106454711
	Holdout R^2 (20%) trained on data (80%): -0.003125615018839012
	Dataset D1 R^2 on trained D1: 0.013829542046587262
	Combined Dataset (100%) R^2 trained on combined data (100%): 0.005356676550949624

-------------------------------------------------
Final Pareto Front:

Pipeline #1: 
Score on D2: 0.17251892333183483 |	D1-D2 diff: 1.4954853155925003
Pipeline steps: HeterosisEncoder(),
                UnderDominanceEncoder(),
                RandomForestRegressor(max_features=0.3, min_samples_leaf=3,
                                      min_samples_split=16,
                                      random_state=42)

	Entire dataset(80%) R^2 trained on entire dataset(80%):  0.3694230795867359
	Holdout data R^2 trained on entire dataset(80%):  0.17322905875637806
	Dataset D1 R^2 on trained D1:  0.3724458951727039

..................................................
Pipeline #2: 
Score on D2: 0.16739814726496205 |	D1-D2 diff: 1.5723727774003131
Pipeline steps: HeterosisEncoder(),
                RandomForestRegressor(max_features=0.3, min_samples_leaf=8,
                                      min_samples_split=5, random_state=42)

	Entire dataset(80%) R^2 trained on entire dataset(80%):  0.3264130835592881
	Holdout data R^2 trained on entire dataset(80%):  0.16793603369839294
	Dataset D1 R^2 on trained D1:  0.33099612652804034

..................................................
Pipeline #3: 
Score on D2: 0.16391110476156645 |	D1-D2 diff: 1.6131448081910633
Pipeline steps: VarianceThreshold(),
                HeterosisEncoder(),
                RandomForestRegressor(bootstrap=False, max_features=0.3,
                                      min_samples_leaf=15, min_samples_split=6,
                                      random_state=42)

	Entire dataset(80%) R^2 trained on entire dataset(80%):  0.30872987793515627
	Holdout data R^2 trained on entire dataset(80%):  0.17021432238606649
	Dataset D1 R^2 on trained D1:  0.31158596927974946

..................................................
Pipeline #4: 
Score on D2: 0.16255725723300163 |	D1-D2 diff: 1.652190925218729
Pipeline steps: HeterosisEncoder(),
                OverDominanceEncoder(),
                HeterosisEncoder(),
                RandomForestRegressor(bootstrap=False, max_features=0.3,
                                      min_samples_leaf=17, min_samples_split=6,
                                      random_state=42)

	Entire dataset(80%) R^2 trained on entire dataset(80%):  0.2942832916289472
	Holdout data R^2 trained on entire dataset(80%):  0.16873230733375089
	Dataset D1 R^2 on trained D1:  0.29675928260756834

..................................................
Pipeline #5: 
Score on D2: 0.16082104810391418 |	D1-D2 diff: 1.6527747090178786
Pipeline steps: HeterosisEncoder(),
                RandomForestRegressor(bootstrap=False, max_features=0.3,
                                      min_samples_leaf=17, min_samples_split=6,
                                      random_state=42)

	Entire dataset(80%) R^2 trained on entire dataset(80%):  0.29535659069497555
	Holdout data R^2 trained on entire dataset(80%):  0.17044435580830364
	Dataset D1 R^2 on trained D1:  0.29483356557103646

..................................................
Pipeline #6: 
Score on D2: 0.15940551003763892 |	D1-D2 diff: 1.7169660443139978
Pipeline steps: OverDominanceEncoder(),
                DominantEncoder(),
                RandomForestRegressor(max_features=0.6000000000000001,
                                      min_samples_leaf=18,
                                      min_samples_split=15,
                                      random_state=42)

	Entire dataset(80%) R^2 trained on entire dataset(80%):  0.27184567342243393
	Holdout data R^2 trained on entire dataset(80%):  0.16493153861890464
	Dataset D1 R^2 on trained D1:  0.2744731416858106

..................................................
Pipeline #7: 
Score on D2: 0.1556825923106986 |	D1-D2 diff: 1.719266451522961
Pipeline steps: HeterosisEncoder(),
                RandomForestRegressor(max_features=0.6000000000000001,
                                      min_samples_leaf=19, min_samples_split=9,
                                      random_state=42)

	Entire dataset(80%) R^2 trained on entire dataset(80%):  0.26749876393847605
	Holdout data R^2 trained on entire dataset(80%):  0.16380777009128789
	Dataset D1 R^2 on trained D1:  0.2701356092352478

..................................................
Pipeline #8: 
Score on D2: 0.15412287157480875 |	D1-D2 diff: 1.7527671725281757
Pipeline steps: HeterosisEncoder(),
                OverDominanceEncoder(),
                RandomForestRegressor(bootstrap=False, max_features=0.2,
                                      min_samples_leaf=17, min_samples_split=6,
                                      random_state=42)

	Entire dataset(80%) R^2 trained on entire dataset(80%):  0.2584620869168168
	Holdout data R^2 trained on entire dataset(80%):  0.1610429689281211
	Dataset D1 R^2 on trained D1:  0.26007338777836886

..................................................
Pipeline #9: 
Score on D2: 0.153559556699158 |	D1-D2 diff: 1.7925151404950663
Pipeline steps: VarianceThreshold(threshold=0.15),
                HeterosisEncoder(),
                FeatureEncodingFrequencySelector(threshold=0.15),
                HeterosisEncoder(),
                RandomForestRegressor(max_features=0.3, min_samples_leaf=17,
                                      min_samples_split=6, random_state=42)

	Entire dataset(80%) R^2 trained on entire dataset(80%):  0.25622497902494734
	Holdout data R^2 trained on entire dataset(80%):  0.16304834295101844
	Dataset D1 R^2 on trained D1:  0.25042049448887627

..................................................
Pipeline #10: 
Score on D2: 0.15313869906939004 |	D1-D2 diff: 1.801615572788608
Pipeline steps: VarianceThreshold(),
                HeterosisEncoder(),
                RandomForestRegressor(max_features=0.3, min_samples_leaf=17,
                                      min_samples_split=6, random_state=42)

	Entire dataset(80%) R^2 trained on entire dataset(80%):  0.2538257292771362
	Holdout data R^2 trained on entire dataset(80%):  0.1656314324142063
	Dataset D1 R^2 on trained D1:  0.2480573356718332

..................................................
Pipeline #11: 
Score on D2: 0.15280085618441042 |	D1-D2 diff: 1.813820791003912
Pipeline steps: VarianceThreshold(),
                HeterosisEncoder(),
                RandomForestRegressor(max_features=0.3, min_samples_leaf=18,
                                      min_samples_split=6, random_state=42)

	Entire dataset(80%) R^2 trained on entire dataset(80%):  0.24985367658928914
	Holdout data R^2 trained on entire dataset(80%):  0.1652713994086903
	Dataset D1 R^2 on trained D1:  0.24519033073885665

..................................................
Pipeline #12: 
Score on D2: 0.15276000966962655 |	D1-D2 diff: 1.822541266059588
Pipeline steps: OverDominanceEncoder(),
                DominantEncoder(),
                RandomForestRegressor(max_features=0.3, min_samples_leaf=18,
                                      min_samples_split=15,
                                      random_state=42)

	Entire dataset(80%) R^2 trained on entire dataset(80%):  0.2478548956400637
	Holdout data R^2 trained on entire dataset(80%):  0.1637939148773
	Dataset D1 R^2 on trained D1:  0.2433938783944628

..................................................
Pipeline #13: 
Score on D2: 0.15116214430354213 |	D1-D2 diff: 1.8248162833849704
Pipeline steps: VarianceThreshold(),
                HeterosisEncoder(),
                RandomForestRegressor(max_features=0.3, min_samples_leaf=19,
                                      min_samples_split=6, random_state=42)

	Entire dataset(80%) R^2 trained on entire dataset(80%):  0.2427207052142758
	Holdout data R^2 trained on entire dataset(80%):  0.16555423514653234
	Dataset D1 R^2 on trained D1:  0.2413448808277423

..................................................
Pipeline #14: 
Score on D2: 0.1457737778054512 |	D1-D2 diff: 1.8296264396843167
Pipeline steps: VarianceThreshold(threshold=0.2),
                HeterosisEncoder(),
                RandomForestRegressor(max_features=0.3, min_samples_leaf=17,
                                      min_samples_split=6, random_state=42)

	Entire dataset(80%) R^2 trained on entire dataset(80%):  0.23600702488999092
	Holdout data R^2 trained on entire dataset(80%):  0.15560476913167476
	Dataset D1 R^2 on trained D1:  0.23501187260847423

..................................................
Pipeline #15: 
Score on D2: 0.14558218634388798 |	D1-D2 diff: 1.8354747628074055
Pipeline steps: VarianceThreshold(threshold=0.2),
                HeterosisEncoder(),
                UnderDominanceEncoder(),
                RandomForestRegressor(max_features=0.3, min_samples_leaf=17,
                                      min_samples_split=6, random_state=42)

	Entire dataset(80%) R^2 trained on entire dataset(80%):  0.23553769259283563
	Holdout data R^2 trained on entire dataset(80%):  0.15138514050283736
	Dataset D1 R^2 on trained D1:  0.23368835783880426

..................................................
Pipeline #16: 
Score on D2: 0.1391675161679936 |	D1-D2 diff: 1.9049401013433294
Pipeline steps: HeterosisEncoder(),
                OverDominanceEncoder(),
                RandomForestRegressor(max_features=0.2, min_samples_leaf=17,
                                      min_samples_split=6, random_state=42)

	Entire dataset(80%) R^2 trained on entire dataset(80%):  0.22356443855173735
	Holdout data R^2 trained on entire dataset(80%):  0.15462679914461674
	Dataset D1 R^2 on trained D1:  0.21510823481430097

..................................................
Pipeline #17: 
Score on D2: 0.1264907325220469 |	D1-D2 diff: 2.032146390852779
Pipeline steps: HeterosisEncoder(),
                RandomForestRegressor(max_features=0.15000000000000002,
                                      min_samples_leaf=19, min_samples_split=8,
                                      random_state=42)

	Entire dataset(80%) R^2 trained on entire dataset(80%):  0.1929108577489682
	Holdout data R^2 trained on entire dataset(80%):  0.1387285895733027
	Dataset D1 R^2 on trained D1:  0.1851288526680438

..................................................
Pipeline #18: 
Score on D2: 0.11586853155783894 |	D1-D2 diff: 2.2288180658589267
Pipeline steps: HeterosisEncoder(),
                DecisionTreeRegressor(max_depth=4, min_samples_leaf=10,
                                      min_samples_split=20,
                                      random_state=42)

	Entire dataset(80%) R^2 trained on entire dataset(80%):  0.14470105307491732
	Holdout data R^2 trained on entire dataset(80%):  0.13864546705567948
	Dataset D1 R^2 on trained D1:  0.1563915253259084

..................................................
Pipeline #19: 
Score on D2: 0.09031358882569374 |	D1-D2 diff: 2.2796120386006793
Pipeline steps: UnderDominanceEncoder(),
                VarianceThreshold(threshold=0.25),
                DecisionTreeRegressor(max_depth=3, min_samples_leaf=18,
                                      min_samples_split=3, random_state=42)

	Entire dataset(80%) R^2 trained on entire dataset(80%):  0.11114153503285906
	Holdout data R^2 trained on entire dataset(80%):  0.11550666092118911
	Dataset D1 R^2 on trained D1:  0.12734380375360388

..................................................
Pipeline #20: 
Score on D2: 0.08867275050125056 |	D1-D2 diff: 2.531782464821554
Pipeline steps: UnderDominanceEncoder(),
                DecisionTreeRegressor(max_depth=3, min_samples_leaf=19,
                                      min_samples_split=3, random_state=42)

	Entire dataset(80%) R^2 trained on entire dataset(80%):  0.10250102807968164
	Holdout data R^2 trained on entire dataset(80%):  0.09714163568361689
	Dataset D1 R^2 on trained D1:  0.11301128640978586

..................................................
Pipeline #21: 
Score on D2: 0.08681797885621789 |	D1-D2 diff: 3.0687087438445575
Pipeline steps: UnderDominanceEncoder(),
                DecisionTreeRegressor(max_depth=2, min_samples_leaf=5,
                                      min_samples_split=8, random_state=42)

	Entire dataset(80%) R^2 trained on entire dataset(80%):  0.092690652224798
	Holdout data R^2 trained on entire dataset(80%):  0.08531458784856483
	Dataset D1 R^2 on trained D1:  0.09809455655958799

..................................................
Pipeline #22: 
Score on D2: 0.030880481780452662 |	D1-D2 diff: 3.6577874062005113
Pipeline steps: UnderDominanceEncoder(),
                HeterosisEncoder(),
                DecisionTreeRegressor(max_depth=2, min_samples_leaf=9,
                                      min_samples_split=8, random_state=42)

	Entire dataset(80%) R^2 trained on entire dataset(80%):  0.034142278265503756
	Holdout data R^2 trained on entire dataset(80%):  0.01268240295393619
	Dataset D1 R^2 on trained D1:  0.03646680627124965

..................................................
Pipeline #23: 
Score on D2: 0.02425851711217375 |	D1-D2 diff: 4.068700802450049
Pipeline steps: UnderDominanceEncoder(),
                SelectPercentile(percentile=25),
                SelectPercentile(percentile=10),
                LinearRegression()

	Entire dataset(80%) R^2 trained on entire dataset(80%):  0.026152498894151055
	Holdout data R^2 trained on entire dataset(80%):  0.034850446699669635
	Dataset D1 R^2 on trained D1:  0.02790754331273082

..................................................
Pipeline #24: 
Score on D2: 0.00499354800180718 |	D1-D2 diff: 7.726854963691636
Pipeline steps: DominantEncoder(),
                VarianceThreshold(threshold=0.2),
                DecisionTreeRegressor(max_depth=1, min_samples_leaf=6,
                                      min_samples_split=16,
                                      random_state=42)

	Entire dataset(80%) R^2 trained on entire dataset(80%):  0.004890070150986969
	Holdout data R^2 trained on entire dataset(80%):  -0.0005307313466929031
	Dataset D1 R^2 on trained D1:  0.004713011770601128

..................................................
Pipeline #25: 
Score on D2: -3.2015592299483586e-05 |	D1-D2 diff: 13.480151843729264
Pipeline steps: HeterosisEncoder(),
                DominantEncoder(),
                RandomForestRegressor(max_features=0.1, min_samples_leaf=3,
                                      min_samples_split=6, random_state=42)

	Entire dataset(80%) R^2 trained on entire dataset(80%):  -8.051021425092841e-07
	Holdout data R^2 trained on entire dataset(80%):  -0.0012636516749739979
	Dataset D1 R^2 on trained D1:  -1.731060551568575e-06

..................................................

**************************************************************************************
Random Seed 26 - 8 Interactions
**************************************************************************************

autoQTL using following parameters:
	population size = 100
	offspring_size = None
	generations = 25
	mutation rate = 0.9
	crossover rate = 0.1

-------------------------------------------------
Evolution History:
Gen 1 - Best score on D2: 0.16490 	 Best score on D1-D2 diff: 4.85089

-------------------------------------------------
Multiple Linear Regression:
	D2 Dataset R^2 trained on D1: -0.0007529611029808425
	Entire dataset(80%) R^2 trained on data (80%): 0.008456703519512887
	Holdout R^2 (20%) trained on data (80%): -0.011044102641605491
	Dataset D1 R^2 on trained D1: 0.010853327485486841
	Combined Dataset (100%) R^2 trained on combined data (100%): 0.0058015854532349476

-------------------------------------------------
Final Pareto Front:

Pipeline #1: 
Score on D2: 0.16490243389774073 |	D1-D2 diff: 1.641731284308978
Pipeline steps: HeterosisEncoder(),
                RandomForestRegressor(bootstrap=False, max_features=0.3,
                                      min_samples_leaf=17, min_samples_split=6,
                                      random_state=42)

	Entire dataset(80%) R^2 trained on entire dataset(80%):  0.29497265754744995
	Holdout data R^2 trained on entire dataset(80%):  0.18000019638534692
	Dataset D1 R^2 on trained D1:  0.30255734295134307

..................................................
Pipeline #2: 
Score on D2: 0.15593736241742073 |	D1-D2 diff: 1.643507148841596
Pipeline steps: UnderDominanceEncoder(),
                RandomForestRegressor(max_features=0.6000000000000001,
                                      min_samples_leaf=17,
                                      min_samples_split=14,
                                      random_state=42)

	Entire dataset(80%) R^2 trained on entire dataset(80%):  0.2921177364073262
	Holdout data R^2 trained on entire dataset(80%):  0.16379241796610222
	Dataset D1 R^2 on trained D1:  0.2929982721297224

..................................................
Pipeline #3: 
Score on D2: 0.13259031451418413 |	D1-D2 diff: 1.684214189240989
Pipeline steps: RandomForestRegressor(max_features=0.6000000000000001,
                                      min_samples_leaf=17,
                                      min_samples_split=14,
                                      random_state=42)

	Entire dataset(80%) R^2 trained on entire dataset(80%):  0.25469938144866533
	Holdout data R^2 trained on entire dataset(80%):  0.14119884365662105
	Dataset D1 R^2 on trained D1:  0.25687302390814915

..................................................
Pipeline #4: 
Score on D2: 0.13110879078142545 |	D1-D2 diff: 1.6993950382320044
Pipeline steps: RandomForestRegressor(max_features=0.6000000000000001,
                                      min_samples_leaf=18,
                                      min_samples_split=15,
                                      random_state=42)

	Entire dataset(80%) R^2 trained on entire dataset(80%):  0.24584819143263947
	Holdout data R^2 trained on entire dataset(80%):  0.14048766484245245
	Dataset D1 R^2 on trained D1:  0.2510097386530252

..................................................
Pipeline #5: 
Score on D2: 0.13099334398367934 |	D1-D2 diff: 1.7229644732261313
Pipeline steps: RandomForestRegressor(max_features=0.55, min_samples_leaf=18,
                                      min_samples_split=18,
                                      random_state=42)

	Entire dataset(80%) R^2 trained on entire dataset(80%):  0.2445890724167462
	Holdout data R^2 trained on entire dataset(80%):  0.1399852092747199
	Dataset D1 R^2 on trained D1:  0.24446691169500145

..................................................
Pipeline #6: 
Score on D2: 0.11926411958644434 |	D1-D2 diff: 1.8162637387991138
Pipeline steps: OverDominanceEncoder(),
                RandomForestRegressor(max_features=0.1, min_samples_leaf=8,
                                      min_samples_split=12,
                                      random_state=42)

	Entire dataset(80%) R^2 trained on entire dataset(80%):  0.22379408240088627
	Holdout data R^2 trained on entire dataset(80%):  0.13436561842275796
	Dataset D1 R^2 on trained D1:  0.21115752587107461

..................................................
Pipeline #7: 
Score on D2: 0.1067520931366891 |	D1-D2 diff: 1.957261423183034
Pipeline steps: OverDominanceEncoder(),
                DecisionTreeRegressor(max_depth=4, min_samples_leaf=4,
                                      min_samples_split=9, random_state=42)

	Entire dataset(80%) R^2 trained on entire dataset(80%):  0.14024782791434698
	Holdout data R^2 trained on entire dataset(80%):  0.13757868999436196
	Dataset D1 R^2 on trained D1:  0.17489248931882373

..................................................
Pipeline #8: 
Score on D2: 0.08693042605629497 |	D1-D2 diff: 3.0881852757768247
Pipeline steps: UnderDominanceEncoder(),
                DecisionTreeRegressor(max_depth=2, min_samples_leaf=5,
                                      min_samples_split=8, random_state=42)

	Entire dataset(80%) R^2 trained on entire dataset(80%):  0.09276469293104173
	Holdout data R^2 trained on entire dataset(80%):  0.08648207396619301
	Dataset D1 R^2 on trained D1:  0.09792520768671475

..................................................
Pipeline #9: 
Score on D2: 0.024524804872014694 |	D1-D2 diff: 3.2738841048347087
Pipeline steps: HeterosisEncoder(),
                DecisionTreeRegressor(max_depth=1, min_samples_leaf=12,
                                      min_samples_split=16,
                                      random_state=42)

	Entire dataset(80%) R^2 trained on entire dataset(80%):  0.029111115365682227
	Holdout data R^2 trained on entire dataset(80%):  0.03298459124375164
	Dataset D1 R^2 on trained D1:  0.03322936429747192

..................................................
Pipeline #10: 
Score on D2: 0.009654098980489856 |	D1-D2 diff: 4.201085165170709
Pipeline steps: DecisionTreeRegressor(max_depth=1, min_samples_leaf=12,
                                      min_samples_split=16,
                                      random_state=42)

	Entire dataset(80%) R^2 trained on entire dataset(80%):  0.01136112164983949
	Holdout data R^2 trained on entire dataset(80%):  0.011702430116213969
	Dataset D1 R^2 on trained D1:  0.012864461357086854

..................................................
Pipeline #11: 
Score on D2: 0.004564061523262608 |	D1-D2 diff: 4.850887546520865
Pipeline steps: VarianceThreshold(threshold=0.35),
                LinearRegression()

	Entire dataset(80%) R^2 trained on entire dataset(80%):  0.007020734674535678
	Holdout data R^2 trained on entire dataset(80%):  -0.010095524035774739
	Dataset D1 R^2 on trained D1:  0.006370050820989737

..................................................

**************************************************************************************
Random Seed 26 - 9 Interactions
**************************************************************************************

autoQTL using following parameters:
	population size = 100
	offspring_size = None
	generations = 25
	mutation rate = 0.9
	crossover rate = 0.1

-------------------------------------------------
Evolution History:
Gen 1 - Best score on D2: 0.16427 	 Best score on D1-D2 diff: 5.14135
Gen 2 - Best score on D2: 0.16427 	 Best score on D1-D2 diff: 11.96036
Gen 3 - Best score on D2: 0.16427 	 Best score on D1-D2 diff: 11.96036
Gen 4 - Best score on D2: 0.16427 	 Best score on D1-D2 diff: 11.96036

-------------------------------------------------
Multiple Linear Regression:
	D2 Dataset R^2 trained on D1: -0.0013498830664357975
	Entire dataset(80%) R^2 trained on data (80%): 0.007508100299581932
	Holdout R^2 (20%) trained on data (80%): -0.009063958497728786
	Dataset D1 R^2 on trained D1: 0.010588551617080388
	Combined Dataset (100%) R^2 trained on combined data (100%): 0.005381985472886375

-------------------------------------------------
Final Pareto Front:

Pipeline #1: 
Score on D2: 0.16426798799639386 |	D1-D2 diff: 1.6201952972390192
Pipeline steps: HeterosisEncoder(),
                RandomForestRegressor(bootstrap=False, max_features=0.3,
                                      min_samples_leaf=17, min_samples_split=6,
                                      random_state=42)

	Entire dataset(80%) R^2 trained on entire dataset(80%):  0.2965245154944267
	Holdout data R^2 trained on entire dataset(80%):  0.18893011908219493
	Dataset D1 R^2 on trained D1:  0.3093890777497068

..................................................
Pipeline #2: 
Score on D2: 0.15732272384371715 |	D1-D2 diff: 1.656972126252921
Pipeline steps: HeterosisEncoder(),
                RandomForestRegressor(max_features=0.55, min_samples_leaf=17,
                                      min_samples_split=13,
                                      random_state=42)

	Entire dataset(80%) R^2 trained on entire dataset(80%):  0.2776347437125586
	Holdout data R^2 trained on entire dataset(80%):  0.1895340335546828
	Dataset D1 R^2 on trained D1:  0.28998247828127277

..................................................
Pipeline #3: 
Score on D2: 0.1564912900126917 |	D1-D2 diff: 1.6667349370748141
Pipeline steps: HeterosisEncoder(),
                RandomForestRegressor(max_features=0.55, min_samples_leaf=18,
                                      min_samples_split=13,
                                      random_state=42)

	Entire dataset(80%) R^2 trained on entire dataset(80%):  0.2749592883690911
	Holdout data R^2 trained on entire dataset(80%):  0.19186676967883576
	Dataset D1 R^2 on trained D1:  0.2860700573593289

..................................................
Pipeline #4: 
Score on D2: 0.13048704657258947 |	D1-D2 diff: 1.7762255119200476
Pipeline steps: OverDominanceEncoder(),
                RandomForestRegressor(max_features=0.1, min_samples_leaf=8,
                                      min_samples_split=12,
                                      random_state=42)

	Entire dataset(80%) R^2 trained on entire dataset(80%):  0.23229074846381903
	Holdout data R^2 trained on entire dataset(80%):  0.14783962470821432
	Dataset D1 R^2 on trained D1:  0.23095038038238613

..................................................
Pipeline #5: 
Score on D2: 0.10240061899049058 |	D1-D2 diff: 2.087565401712035
Pipeline steps: OverDominanceEncoder(),
                RandomForestRegressor(max_features=0.05, min_samples_leaf=20,
                                      min_samples_split=14,
                                      random_state=42)

	Entire dataset(80%) R^2 trained on entire dataset(80%):  0.16632951192767487
	Holdout data R^2 trained on entire dataset(80%):  0.12601032584509497
	Dataset D1 R^2 on trained D1:  0.1550556215440151

..................................................
Pipeline #6: 
Score on D2: 0.08706333257993693 |	D1-D2 diff: 2.353659490608071
Pipeline steps: SelectPercentile(percentile=50),
                DecisionTreeRegressor(max_depth=4, min_samples_leaf=13,
                                      min_samples_split=20,
                                      random_state=42)

	Entire dataset(80%) R^2 trained on entire dataset(80%):  0.11103110185734921
	Holdout data R^2 trained on entire dataset(80%):  0.09650953513833394
	Dataset D1 R^2 on trained D1:  0.11964891361774443

..................................................
Pipeline #7: 
Score on D2: 0.032310415422324046 |	D1-D2 diff: 2.805397768927601
Pipeline steps: SelectPercentile(percentile=40),
                DecisionTreeRegressor(max_depth=2, min_samples_leaf=5,
                                      min_samples_split=8, random_state=42)

	Entire dataset(80%) R^2 trained on entire dataset(80%):  0.040883886582589235
	Holdout data R^2 trained on entire dataset(80%):  0.045091356825403106
	Dataset D1 R^2 on trained D1:  0.04845482663573908

..................................................
Pipeline #8: 
Score on D2: 0.02297432697103552 |	D1-D2 diff: 2.8223913047013203
Pipeline steps: RecessiveEncoder(),
                SelectPercentile(percentile=10),
                LinearRegression()

	Entire dataset(80%) R^2 trained on entire dataset(80%):  0.031480958371359
	Holdout data R^2 trained on entire dataset(80%):  0.028497119382831615
	Dataset D1 R^2 on trained D1:  0.038733415604769506

..................................................
Pipeline #9: 
Score on D2: 0.015298620440450605 |	D1-D2 diff: 2.9951165081535884
Pipeline steps: DominantEncoder(),
                SelectPercentile(percentile=10),
                LinearRegression()

	Entire dataset(80%) R^2 trained on entire dataset(80%):  0.021974478483676285
	Holdout data R^2 trained on entire dataset(80%):  0.027669101816731434
	Dataset D1 R^2 on trained D1:  0.027725014357771305

..................................................
Pipeline #10: 
Score on D2: 0.012288592148479993 |	D1-D2 diff: 3.1354256388508954
Pipeline steps: SelectPercentile(percentile=25),
                HeterosisEncoder(),
                DecisionTreeRegressor(max_depth=1, min_samples_leaf=8,
                                      min_samples_split=13,
                                      random_state=42)

	Entire dataset(80%) R^2 trained on entire dataset(80%):  0.01787111817282727
	Holdout data R^2 trained on entire dataset(80%):  0.02315630203130148
	Dataset D1 R^2 on trained D1:  0.02263558094278717

..................................................
Pipeline #11: 
Score on D2: 0.00965409896622449 |	D1-D2 diff: 4.201085155890297
Pipeline steps: SelectPercentile(percentile=55),
                DecisionTreeRegressor(max_depth=1, min_samples_leaf=6,
                                      min_samples_split=16,
                                      random_state=42)

	Entire dataset(80%) R^2 trained on entire dataset(80%):  0.00866489641234991
	Holdout data R^2 trained on entire dataset(80%):  0.0031503730558315457
	Dataset D1 R^2 on trained D1:  0.012864461371188907

..................................................
Pipeline #12: 
Score on D2: 0.004541361949741529 |	D1-D2 diff: 5.141345851746344
Pipeline steps: VarianceThreshold(threshold=0.35),
                LinearRegression()

	Entire dataset(80%) R^2 trained on entire dataset(80%):  0.006396190845443406
	Holdout data R^2 trained on entire dataset(80%):  -0.009392738865733108
	Dataset D1 R^2 on trained D1:  0.005972536889007896

..................................................
Pipeline #13: 
Score on D2: -4.886781085700065e-05 |	D1-D2 diff: 11.960360745435652
Pipeline steps: DominantEncoder(),
                DominantEncoder(),
                LinearRegression()

	Entire dataset(80%) R^2 trained on entire dataset(80%):  0.0
	Holdout data R^2 trained on entire dataset(80%):  -0.0012028184018280097
	Dataset D1 R^2 on trained D1:  0.0

..................................................

**************************************************************************************
Random Seed 27 - 0 Interactions
**************************************************************************************

autoQTL using following parameters:
	population size = 100
	offspring_size = None
	generations = 25
	mutation rate = 0.9
	crossover rate = 0.1

-------------------------------------------------
Evolution History:
Gen 1 - Best score on D2: 0.00291 	 Best score on D1-D2 diff: 10.57332
Gen 2 - Best score on D2: 0.00291 	 Best score on D1-D2 diff: 10.57332
Gen 3 - Best score on D2: 0.00291 	 Best score on D1-D2 diff: 11.96036
Gen 4 - Best score on D2: 0.00291 	 Best score on D1-D2 diff: 11.96036
Gen 5 - Best score on D2: 0.00291 	 Best score on D1-D2 diff: 11.96036
Gen 6 - Best score on D2: 0.00291 	 Best score on D1-D2 diff: 11.96036
Gen 7 - Best score on D2: 0.00444 	 Best score on D1-D2 diff: 13.48015

-------------------------------------------------
Multiple Linear Regression:
	D2 Dataset R^2 trained on D1: -0.0026779306509816525
	Entire dataset(80%) R^2 trained on data (80%): 0.005181944909279368
	Holdout R^2 (20%) trained on data (80%): -0.008190157838054546
	Dataset D1 R^2 on trained D1: 0.004572056749066689
	Combined Dataset (100%) R^2 trained on combined data (100%): 0.00394653771382536

-------------------------------------------------
Final Pareto Front:

Pipeline #1: 
Score on D2: 0.004440668373968948 |	D1-D2 diff: 4.437567537708676
Pipeline steps: SelectPercentile(percentile=45),
                VarianceThreshold(threshold=0.05),
                SelectPercentile(percentile=55),
                VarianceThreshold(threshold=0.35),
                LinearRegression()

	Entire dataset(80%) R^2 trained on entire dataset(80%):  0.0038781446919315954
	Holdout data R^2 trained on entire dataset(80%):  -0.006895873447969603
	Dataset D1 R^2 on trained D1:  0.0018618539153095748

..................................................
Pipeline #2: 
Score on D2: 0.0029091934381378914 |	D1-D2 diff: 10.57331823718607
Pipeline steps: SelectPercentile(percentile=25),
                LinearRegression()

	Entire dataset(80%) R^2 trained on entire dataset(80%):  0.004196043038482422
	Holdout data R^2 trained on entire dataset(80%):  -0.007940291789303
	Dataset D1 R^2 on trained D1:  0.0029892053751825465

..................................................
Pipeline #3: 
Score on D2: 0.0026100867218137314 |	D1-D2 diff: 11.326017499222354
Pipeline steps: VarianceThreshold(threshold=0.2),
                VarianceThreshold(threshold=0.35),
                SelectPercentile(percentile=35),
                LinearRegression()

	Entire dataset(80%) R^2 trained on entire dataset(80%):  0.004048327432877086
	Holdout data R^2 trained on entire dataset(80%):  -0.007287337332390509
	Dataset D1 R^2 on trained D1:  0.002670856980746761

..................................................
Pipeline #4: 
Score on D2: -3.2015594250811574e-05 |	D1-D2 diff: 13.480151627526027
Pipeline steps: VarianceThreshold(threshold=0.1),
                RecessiveEncoder(),
                DominantEncoder(),
                RandomForestRegressor(max_features=0.6500000000000001,
                                      min_samples_leaf=8, min_samples_split=6,
                                      random_state=42)

	Entire dataset(80%) R^2 trained on entire dataset(80%):  -8.051021467281316e-07
	Holdout data R^2 trained on entire dataset(80%):  -0.0012636516763899763
	Dataset D1 R^2 on trained D1:  -1.73106056000627e-06

..................................................

**************************************************************************************
Random Seed 27 - 1 Interactions
**************************************************************************************

autoQTL using following parameters:
	population size = 100
	offspring_size = None
	generations = 25
	mutation rate = 0.9
	crossover rate = 0.1

-------------------------------------------------
Evolution History:
Gen 1 - Best score on D2: 0.03916 	 Best score on D1-D2 diff: 10.57332
Gen 2 - Best score on D2: 0.04056 	 Best score on D1-D2 diff: 11.96036
Gen 3 - Best score on D2: 0.04399 	 Best score on D1-D2 diff: 11.96036
Gen 4 - Best score on D2: 0.04916 	 Best score on D1-D2 diff: 11.96036
Gen 5 - Best score on D2: 0.05209 	 Best score on D1-D2 diff: 13.48015
Gen 6 - Best score on D2: 0.05214 	 Best score on D1-D2 diff: 13.48015
Gen 7 - Best score on D2: 0.05972 	 Best score on D1-D2 diff: 13.48015
Gen 8 - Best score on D2: 0.05972 	 Best score on D1-D2 diff: 13.48015
Gen 9 - Best score on D2: 0.05972 	 Best score on D1-D2 diff: 13.48015
Gen 10 - Best score on D2: 0.08207 	 Best score on D1-D2 diff: 13.48015
Gen 11 - Best score on D2: 0.08207 	 Best score on D1-D2 diff: 13.48015
Gen 12 - Best score on D2: 0.08207 	 Best score on D1-D2 diff: 13.48015
Gen 13 - Best score on D2: 0.08207 	 Best score on D1-D2 diff: 13.48015
Gen 14 - Best score on D2: 0.08207 	 Best score on D1-D2 diff: 13.48015
Gen 15 - Best score on D2: 0.08207 	 Best score on D1-D2 diff: 13.48015
Gen 16 - Best score on D2: 0.08675 	 Best score on D1-D2 diff: 13.48015
Gen 17 - Best score on D2: 0.08675 	 Best score on D1-D2 diff: 13.48015
Gen 18 - Best score on D2: 0.08675 	 Best score on D1-D2 diff: 13.48015
Gen 19 - Best score on D2: 0.08675 	 Best score on D1-D2 diff: 13.48015
Gen 20 - Best score on D2: 0.08675 	 Best score on D1-D2 diff: 13.48015
Gen 21 - Best score on D2: 0.08675 	 Best score on D1-D2 diff: 13.48015
Gen 22 - Best score on D2: 0.08675 	 Best score on D1-D2 diff: 13.48015
Gen 23 - Best score on D2: 0.10103 	 Best score on D1-D2 diff: 13.48015
Gen 24 - Best score on D2: 0.10107 	 Best score on D1-D2 diff: 13.48015
Gen 25 - Best score on D2: 0.10107 	 Best score on D1-D2 diff: 13.48015

-------------------------------------------------
Multiple Linear Regression:
	D2 Dataset R^2 trained on D1: -0.0017040739804798921
	Entire dataset(80%) R^2 trained on data (80%): 0.0058406499494614295
	Holdout R^2 (20%) trained on data (80%): -0.007109982678521254
	Dataset D1 R^2 on trained D1: 0.00489303410569264
	Combined Dataset (100%) R^2 trained on combined data (100%): 0.004642985651758469

-------------------------------------------------
Final Pareto Front:

Pipeline #1: 
Score on D2: 0.10107261565851522 |	D1-D2 diff: 2.2959535533077235
Pipeline steps: SelectPercentile(percentile=70),
                FeatureEncodingFrequencySelector(threshold=0.1),
                UnderDominanceEncoder(),
                RandomForestRegressor(max_features=0.8500000000000001,
                                      min_samples_leaf=18,
                                      min_samples_split=20,
                                      random_state=42)

	Entire dataset(80%) R^2 trained on entire dataset(80%):  0.15258559014949646
	Holdout data R^2 trained on entire dataset(80%):  0.08538031643644584
	Dataset D1 R^2 on trained D1:  0.13705977837140482

..................................................
Pipeline #2: 
Score on D2: 0.09941008383514105 |	D1-D2 diff: 2.4837857871832494
Pipeline steps: SelectPercentile(percentile=70),
                FeatureEncodingFrequencySelector(threshold=0.1),
                HeterosisEncoder(),
                RandomForestRegressor(max_features=0.8500000000000001,
                                      min_samples_leaf=18,
                                      min_samples_split=20,
                                      random_state=42)

	Entire dataset(80%) R^2 trained on entire dataset(80%):  0.1288809486339494
	Holdout data R^2 trained on entire dataset(80%):  0.07220012985070057
	Dataset D1 R^2 on trained D1:  0.12568512768772766

..................................................
Pipeline #3: 
Score on D2: 0.04658252291936227 |	D1-D2 diff: 6.491955524710475
Pipeline steps: SelectPercentile(percentile=75),
                FeatureEncodingFrequencySelector(threshold=0.1),
                HeterosisEncoder(),
                DecisionTreeRegressor(max_depth=3, min_samples_leaf=19,
                                      min_samples_split=3, random_state=42)

	Entire dataset(80%) R^2 trained on entire dataset(80%):  0.04912443618158646
	Holdout data R^2 trained on entire dataset(80%):  0.041885494425754066
	Dataset D1 R^2 on trained D1:  0.047145509258020524

..................................................
Pipeline #4: 
Score on D2: 0.007932452223974984 |	D1-D2 diff: 6.937975955251646
Pipeline steps: SelectPercentile(percentile=35),
                FeatureEncodingFrequencySelector(threshold=0.1),
                OverDominanceEncoder(),
                RandomForestRegressor(bootstrap=False,
                                      max_features=0.6000000000000001,
                                      min_samples_leaf=8, min_samples_split=7,
                                      random_state=42)

	Entire dataset(80%) R^2 trained on entire dataset(80%):  0.01148664339082317
	Holdout data R^2 trained on entire dataset(80%):  -0.01054371633039941
	Dataset D1 R^2 on trained D1:  0.007500864743191449

..................................................
Pipeline #5: 
Score on D2: 0.007766685065749401 |	D1-D2 diff: 7.384558777527191
Pipeline steps: SelectPercentile(percentile=35),
                UnderDominanceEncoder(),
                FeatureEncodingFrequencySelector(threshold=0.1),
                RandomForestRegressor(max_features=0.6000000000000001,
                                      min_samples_leaf=8, min_samples_split=17,
                                      random_state=42)

	Entire dataset(80%) R^2 trained on entire dataset(80%):  0.01137560304071239
	Holdout data R^2 trained on entire dataset(80%):  -0.009666073271128894
	Dataset D1 R^2 on trained D1:  0.00743040448130694

..................................................
Pipeline #6: 
Score on D2: 0.00775324639181052 |	D1-D2 diff: 7.480732354609848
Pipeline steps: SelectPercentile(percentile=35),
                UnderDominanceEncoder(),
                VarianceThreshold(threshold=0.25),
                FeatureEncodingFrequencySelector(threshold=0.1),
                RandomForestRegressor(max_features=0.6000000000000001,
                                      min_samples_leaf=8, min_samples_split=5,
                                      random_state=42)

	Entire dataset(80%) R^2 trained on entire dataset(80%):  0.011376098827093784
	Holdout data R^2 trained on entire dataset(80%):  -0.009668225307820189
	Dataset D1 R^2 on trained D1:  0.007433928294654835

..................................................
Pipeline #7: 
Score on D2: 0.007738289264347276 |	D1-D2 diff: 8.933272001064582
Pipeline steps: SelectPercentile(percentile=35),
                FeatureEncodingFrequencySelector(threshold=0.1),
                UnderDominanceEncoder(),
                RandomForestRegressor(bootstrap=False,
                                      max_features=0.6000000000000001,
                                      min_samples_leaf=8, min_samples_split=17,
                                      random_state=42)

	Entire dataset(80%) R^2 trained on entire dataset(80%):  0.01148664339082317
	Holdout data R^2 trained on entire dataset(80%):  -0.01054371633039941
	Dataset D1 R^2 on trained D1:  0.007581268253275986

..................................................
Pipeline #8: 
Score on D2: 0.007608104043711372 |	D1-D2 diff: 9.570771686782853
Pipeline steps: SelectPercentile(percentile=35),
                FeatureEncodingFrequencySelector(threshold=0.1),
                RandomForestRegressor(max_features=0.6000000000000001,
                                      min_samples_leaf=4, min_samples_split=11,
                                      random_state=42)

	Entire dataset(80%) R^2 trained on entire dataset(80%):  0.011437274347502524
	Holdout data R^2 trained on entire dataset(80%):  -0.010280352692888517
	Dataset D1 R^2 on trained D1:  0.007488921630330103

..................................................
Pipeline #9: 
Score on D2: 0.007607172534159656 |	D1-D2 diff: 9.581472460507841
Pipeline steps: SelectPercentile(percentile=35),
                FeatureEncodingFrequencySelector(threshold=0.1),
                RandomForestRegressor(max_features=0.6000000000000001,
                                      min_samples_leaf=4, min_samples_split=5,
                                      random_state=42)

	Entire dataset(80%) R^2 trained on entire dataset(80%):  0.011437039859108378
	Holdout data R^2 trained on entire dataset(80%):  -0.010265203266865086
	Dataset D1 R^2 on trained D1:  0.00748852165041114

..................................................
Pipeline #10: 
Score on D2: 0.007486035335698471 |	D1-D2 diff: 13.25047335354368
Pipeline steps: SelectPercentile(percentile=35),
                FeatureEncodingFrequencySelector(threshold=0.1),
                OverDominanceEncoder(),
                RandomForestRegressor(max_features=0.6000000000000001,
                                      min_samples_leaf=4, min_samples_split=9,
                                      random_state=42)

	Entire dataset(80%) R^2 trained on entire dataset(80%):  0.011437226800253386
	Holdout data R^2 trained on entire dataset(80%):  -0.01028430341094122
	Dataset D1 R^2 on trained D1:  0.007518474856315294

..................................................
Pipeline #11: 
Score on D2: -3.2015592299483586e-05 |	D1-D2 diff: 13.480151843729264
Pipeline steps: HeterosisEncoder(),
                DominantEncoder(),
                RandomForestRegressor(max_features=0.55, min_samples_leaf=5,
                                      min_samples_split=5, random_state=42)

	Entire dataset(80%) R^2 trained on entire dataset(80%):  -8.051021425092841e-07
	Holdout data R^2 trained on entire dataset(80%):  -0.0012636516749739979
	Dataset D1 R^2 on trained D1:  -1.731060551568575e-06

..................................................

**************************************************************************************
Random Seed 27 - 2 Interactions
**************************************************************************************

autoQTL using following parameters:
	population size = 100
	offspring_size = None
	generations = 25
	mutation rate = 0.9
	crossover rate = 0.1

-------------------------------------------------
Evolution History:
Gen 1 - Best score on D2: 0.08171 	 Best score on D1-D2 diff: 4.10396
Gen 2 - Best score on D2: 0.08464 	 Best score on D1-D2 diff: 11.96036
Gen 3 - Best score on D2: 0.08533 	 Best score on D1-D2 diff: 11.96036
Gen 4 - Best score on D2: 0.08826 	 Best score on D1-D2 diff: 11.96036
Gen 5 - Best score on D2: 0.08826 	 Best score on D1-D2 diff: 11.96036
Gen 6 - Best score on D2: 0.08826 	 Best score on D1-D2 diff: 13.48015
Gen 7 - Best score on D2: 0.08826 	 Best score on D1-D2 diff: 13.48015
Gen 8 - Best score on D2: 0.08826 	 Best score on D1-D2 diff: 13.48015
Gen 9 - Best score on D2: 0.08826 	 Best score on D1-D2 diff: 13.48015
Gen 10 - Best score on D2: 0.08826 	 Best score on D1-D2 diff: 13.48015
Gen 11 - Best score on D2: 0.08826 	 Best score on D1-D2 diff: 13.48015
Gen 12 - Best score on D2: 0.08835 	 Best score on D1-D2 diff: 13.48015
Gen 13 - Best score on D2: 0.08835 	 Best score on D1-D2 diff: 13.48015
Gen 14 - Best score on D2: 0.09095 	 Best score on D1-D2 diff: 13.48015
Gen 15 - Best score on D2: 0.09095 	 Best score on D1-D2 diff: 13.48015
Gen 16 - Best score on D2: 0.09095 	 Best score on D1-D2 diff: 13.48015
Gen 17 - Best score on D2: 0.09297 	 Best score on D1-D2 diff: 13.48015
Gen 18 - Best score on D2: 0.09297 	 Best score on D1-D2 diff: 13.48015
Gen 19 - Best score on D2: 0.09297 	 Best score on D1-D2 diff: 13.48015
Gen 20 - Best score on D2: 0.09297 	 Best score on D1-D2 diff: 13.48015
Gen 21 - Best score on D2: 0.09297 	 Best score on D1-D2 diff: 13.48015
Gen 22 - Best score on D2: 0.09297 	 Best score on D1-D2 diff: 13.48015
Gen 23 - Best score on D2: 0.09297 	 Best score on D1-D2 diff: 13.48015
Gen 24 - Best score on D2: 0.09297 	 Best score on D1-D2 diff: 13.48015
Gen 25 - Best score on D2: 0.09297 	 Best score on D1-D2 diff: 13.48015

-------------------------------------------------
Multiple Linear Regression:
	D2 Dataset R^2 trained on D1: -0.004613633449569665
	Entire dataset(80%) R^2 trained on data (80%): 0.005142803075918967
	Holdout R^2 (20%) trained on data (80%): -0.008082704313716604
	Dataset D1 R^2 on trained D1: 0.005389986528814172
	Combined Dataset (100%) R^2 trained on combined data (100%): 0.003885608239168503

-------------------------------------------------
Final Pareto Front:

Pipeline #1: 
Score on D2: 0.09297124632323539 |	D1-D2 diff: 2.6714421193226148
Pipeline steps: SelectPercentile(percentile=55),
                HeterosisEncoder(),
                DecisionTreeRegressor(max_depth=3, min_samples_leaf=20,
                                      min_samples_split=3, random_state=42)

	Entire dataset(80%) R^2 trained on entire dataset(80%):  0.0028239590789539415
	Holdout data R^2 trained on entire dataset(80%):  0.0025197423253269235
	Dataset D1 R^2 on trained D1:  0.11260561420747883

..................................................
Pipeline #2: 
Score on D2: 0.027705695189569335 |	D1-D2 diff: 2.943302970874513
Pipeline steps: HeterosisEncoder(),
                DecisionTreeRegressor(max_depth=3, min_samples_leaf=19,
                                      min_samples_split=3, random_state=42)

	Entire dataset(80%) R^2 trained on entire dataset(80%):  0.10149786707710573
	Holdout data R^2 trained on entire dataset(80%):  0.09371628056491488
	Dataset D1 R^2 on trained D1:  0.04103047756793565

..................................................
Pipeline #3: 
Score on D2: 0.021569410339218886 |	D1-D2 diff: 4.1015318845444595
Pipeline steps: VarianceThreshold(threshold=0.35),
                DecisionTreeRegressor(max_depth=2, min_samples_leaf=9,
                                      min_samples_split=15,
                                      random_state=42)

	Entire dataset(80%) R^2 trained on entire dataset(80%):  0.003626856825373226
	Holdout data R^2 trained on entire dataset(80%):  -0.00464396309235382
	Dataset D1 R^2 on trained D1:  0.02510299606514299

..................................................
Pipeline #4: 
Score on D2: 0.0015964471510290235 |	D1-D2 diff: 5.178311669537252
Pipeline steps: SelectPercentile(percentile=25),
                VarianceThreshold(threshold=0.35),
                LinearRegression()

	Entire dataset(80%) R^2 trained on entire dataset(80%):  0.003878144687906482
	Holdout data R^2 trained on entire dataset(80%):  -0.006895873439360711
	Dataset D1 R^2 on trained D1:  0.002987191346774609

..................................................
Pipeline #5: 
Score on D2: 0.0011972127619144235 |	D1-D2 diff: 5.222602429721148
Pipeline steps: SelectPercentile(percentile=50),
                VarianceThreshold(threshold=0.35),
                DominantEncoder(),
                RecessiveEncoder(),
                LinearRegression()

	Entire dataset(80%) R^2 trained on entire dataset(80%):  0.0026728357705222416
	Holdout data R^2 trained on entire dataset(80%):  -0.005569554211933392
	Dataset D1 R^2 on trained D1:  0.0025413763732579087

..................................................
Pipeline #6: 
Score on D2: 0.0009795223243419526 |	D1-D2 diff: 5.277282661797588
Pipeline steps: SelectPercentile(percentile=30),
                DominantEncoder(),
                FeatureEncodingFrequencySelector(threshold=0.05),
                LinearRegression()

	Entire dataset(80%) R^2 trained on entire dataset(80%):  0.0026789656505336046
	Holdout data R^2 trained on entire dataset(80%):  -0.005298680800426947
	Dataset D1 R^2 on trained D1:  0.002268835955058335

..................................................
Pipeline #7: 
Score on D2: 0.0009772605518542088 |	D1-D2 diff: 5.701753716606534
Pipeline steps: SelectPercentile(percentile=25),
                VarianceThreshold(threshold=0.35),
                RecessiveEncoder(),
                LinearRegression()

	Entire dataset(80%) R^2 trained on entire dataset(80%):  0.0031592339998263164
	Holdout data R^2 trained on entire dataset(80%):  -0.005461839545205072
	Dataset D1 R^2 on trained D1:  0.0019234240352634657

..................................................
Pipeline #8: 
Score on D2: 0.0004127258024738678 |	D1-D2 diff: 5.815981550548267
Pipeline steps: SelectPercentile(percentile=25),
                VarianceThreshold(threshold=0.35),
                VarianceThreshold(threshold=0.15),
                OverDominanceEncoder(),
                LinearRegression()

	Entire dataset(80%) R^2 trained on entire dataset(80%):  0.0010479625195434217
	Holdout data R^2 trained on entire dataset(80%):  -0.0010843923898724572
	Dataset D1 R^2 on trained D1:  0.0012867187319826057

..................................................
Pipeline #9: 
Score on D2: 8.992580233357916e-05 |	D1-D2 diff: 11.707558798700449
Pipeline steps: SelectPercentile(percentile=5),
                HeterosisEncoder(),
                HeterosisEncoder(),
                RandomForestRegressor(max_features=0.05, min_samples_leaf=9,
                                      min_samples_split=14,
                                      random_state=42)

	Entire dataset(80%) R^2 trained on entire dataset(80%):  1.2956388625973148e-05
	Holdout data R^2 trained on entire dataset(80%):  -0.0009642608163880073
	Dataset D1 R^2 on trained D1:  0.000143153123509987

..................................................
Pipeline #10: 
Score on D2: -3.2015592299483586e-05 |	D1-D2 diff: 13.480151843729264
Pipeline steps: OverDominanceEncoder(),
                RecessiveEncoder(),
                DominantEncoder(),
                RandomForestRegressor(max_features=0.4, min_samples_leaf=18,
                                      min_samples_split=10,
                                      random_state=42)

	Entire dataset(80%) R^2 trained on entire dataset(80%):  -8.051021425092841e-07
	Holdout data R^2 trained on entire dataset(80%):  -0.0012636516749739979
	Dataset D1 R^2 on trained D1:  -1.731060551568575e-06

..................................................

**************************************************************************************
Random Seed 27 - 3 Interactions
**************************************************************************************

autoQTL using following parameters:
	population size = 100
	offspring_size = None
	generations = 25
	mutation rate = 0.9
	crossover rate = 0.1

-------------------------------------------------
Evolution History:
Gen 1 - Best score on D2: 0.10426 	 Best score on D1-D2 diff: 5.60614

-------------------------------------------------
Multiple Linear Regression:
	D2 Dataset R^2 trained on D1: -0.005253248544512035
	Entire dataset(80%) R^2 trained on data (80%): 0.0052602941017223515
	Holdout R^2 (20%) trained on data (80%): -0.003655670272487921
	Dataset D1 R^2 on trained D1: 0.007541099642774385
	Combined Dataset (100%) R^2 trained on combined data (100%): 0.004447301155285133

-------------------------------------------------
Final Pareto Front:

Pipeline #1: 
Score on D2: 0.10426129458118716 |	D1-D2 diff: 1.6508562287087403
Pipeline steps: UnderDominanceEncoder(),
                RandomForestRegressor(max_features=0.55, min_samples_leaf=16,
                                      min_samples_split=12,
                                      random_state=42)

	Entire dataset(80%) R^2 trained on entire dataset(80%):  0.2409192260656393
	Holdout data R^2 trained on entire dataset(80%):  0.128489056084658
	Dataset D1 R^2 on trained D1:  0.2388978491704653

..................................................
Pipeline #2: 
Score on D2: 0.10238805747698387 |	D1-D2 diff: 1.6727914884432602
Pipeline steps: HeterosisEncoder(),
                RandomForestRegressor(bootstrap=False, max_features=0.3,
                                      min_samples_leaf=17, min_samples_split=6,
                                      random_state=42)

	Entire dataset(80%) R^2 trained on entire dataset(80%):  0.23976147857579766
	Holdout data R^2 trained on entire dataset(80%):  0.13398462535076594
	Dataset D1 R^2 on trained D1:  0.23010036736748563

..................................................
Pipeline #3: 
Score on D2: 0.08267667245529853 |	D1-D2 diff: 1.6970158891919662
Pipeline steps: RandomForestRegressor(max_features=0.6500000000000001,
                                      min_samples_leaf=19,
                                      min_samples_split=20,
                                      random_state=42)

	Entire dataset(80%) R^2 trained on entire dataset(80%):  0.20397738567528245
	Holdout data R^2 trained on entire dataset(80%):  0.10641717382268678
	Dataset D1 R^2 on trained D1:  0.20325142114922956

..................................................
Pipeline #4: 
Score on D2: 0.07460385900253674 |	D1-D2 diff: 2.5332951685602536
Pipeline steps: UnderDominanceEncoder(),
                DecisionTreeRegressor(max_depth=2, min_samples_leaf=5,
                                      min_samples_split=8, random_state=42)

	Entire dataset(80%) R^2 trained on entire dataset(80%):  0.08774604167984568
	Holdout data R^2 trained on entire dataset(80%):  0.09247475622537815
	Dataset D1 R^2 on trained D1:  0.09888431398768194

..................................................
Pipeline #5: 
Score on D2: 0.004613925675685526 |	D1-D2 diff: 5.606139313880308
Pipeline steps: HeterosisEncoder(),
                DecisionTreeRegressor(max_depth=1, min_samples_leaf=12,
                                      min_samples_split=16,
                                      random_state=42)

	Entire dataset(80%) R^2 trained on entire dataset(80%):  0.004135714463174067
	Holdout data R^2 trained on entire dataset(80%):  0.0008118064320238316
	Dataset D1 R^2 on trained D1:  0.003601543578659827

..................................................

**************************************************************************************
Random Seed 27 - 4 Interactions
**************************************************************************************

autoQTL using following parameters:
	population size = 100
	offspring_size = None
	generations = 25
	mutation rate = 0.9
	crossover rate = 0.1

-------------------------------------------------
Evolution History:
Gen 1 - Best score on D2: 0.10426 	 Best score on D1-D2 diff: 5.60614
Gen 1 - Best score on D2: 0.11842 	 Best score on D1-D2 diff: 5.60614
Gen 2 - Best score on D2: 0.12073 	 Best score on D1-D2 diff: 11.96036
Gen 3 - Best score on D2: 0.12284 	 Best score on D1-D2 diff: 11.96036
Gen 4 - Best score on D2: 0.12434 	 Best score on D1-D2 diff: 11.96036
Gen 5 - Best score on D2: 0.12434 	 Best score on D1-D2 diff: 11.96036
Gen 6 - Best score on D2: 0.12434 	 Best score on D1-D2 diff: 11.96036
Gen 7 - Best score on D2: 0.12896 	 Best score on D1-D2 diff: 13.48015
Gen 8 - Best score on D2: 0.12896 	 Best score on D1-D2 diff: 13.48015
Gen 9 - Best score on D2: 0.13292 	 Best score on D1-D2 diff: 13.48015
Gen 10 - Best score on D2: 0.13292 	 Best score on D1-D2 diff: 13.48015
Gen 11 - Best score on D2: 0.13292 	 Best score on D1-D2 diff: 13.48015

-------------------------------------------------
Multiple Linear Regression:
	D2 Dataset R^2 trained on D1: -0.005251555871599534
	Entire dataset(80%) R^2 trained on data (80%): 0.004420724940950693
	Holdout R^2 (20%) trained on data (80%): -0.003021733133217186
	Dataset D1 R^2 on trained D1: 0.006226547679229477
	Combined Dataset (100%) R^2 trained on combined data (100%): 0.003947759432784248

-------------------------------------------------
Final Pareto Front:

Pipeline #1: 
Score on D2: 0.13291700255890893 |	D1-D2 diff: 1.5517005685966958
Pipeline steps: HeterosisEncoder(),
                VarianceThreshold(threshold=0.2),
                RandomForestRegressor(max_features=0.4, min_samples_leaf=6,
                                      min_samples_split=19,
                                      random_state=42)

	Entire dataset(80%) R^2 trained on entire dataset(80%):  0.30014914580084995
	Holdout data R^2 trained on entire dataset(80%):  0.15327358374444167
	Dataset D1 R^2 on trained D1:  0.305408750415478

..................................................
Pipeline #2: 
Score on D2: 0.13177807580417067 |	D1-D2 diff: 1.8907956830743604
Pipeline steps: HeterosisEncoder(),
                FeatureEncodingFrequencySelector(threshold=0.35),
                RandomForestRegressor(max_features=0.4, min_samples_leaf=18,
                                      min_samples_split=13,
                                      random_state=42)

	Entire dataset(80%) R^2 trained on entire dataset(80%):  0.2121795436034557
	Holdout data R^2 trained on entire dataset(80%):  0.14976061452718847
	Dataset D1 R^2 on trained D1:  0.21001676967676186

..................................................
Pipeline #3: 
Score on D2: 0.09581918299999159 |	D1-D2 diff: 1.9508035820805063
Pipeline steps: VarianceThreshold(threshold=0.05),
                HeterosisEncoder(),
                OverDominanceEncoder(),
                OverDominanceEncoder(),
                RandomForestRegressor(max_features=0.2, min_samples_leaf=16,
                                      min_samples_split=3, random_state=42)

	Entire dataset(80%) R^2 trained on entire dataset(80%):  0.18027981622807454
	Holdout data R^2 trained on entire dataset(80%):  0.12274370045393435
	Dataset D1 R^2 on trained D1:  0.1648663433684565

..................................................
Pipeline #4: 
Score on D2: 0.09519248630747412 |	D1-D2 diff: 1.9623221707365304
Pipeline steps: HeterosisEncoder(),
                RandomForestRegressor(max_features=0.2, min_samples_leaf=16,
                                      min_samples_split=3, random_state=42)

	Entire dataset(80%) R^2 trained on entire dataset(80%):  0.18025724503730034
	Holdout data R^2 trained on entire dataset(80%):  0.1268755740189944
	Dataset D1 R^2 on trained D1:  0.16263267200803422

..................................................
Pipeline #5: 
Score on D2: 0.08092851400629386 |	D1-D2 diff: 2.077959248843813
Pipeline steps: VarianceThreshold(threshold=0.05),
                FeatureEncodingFrequencySelector(threshold=0.35),
                HeterosisEncoder(),
                SelectPercentile(percentile=65),
                RandomForestRegressor(max_features=0.2, min_samples_leaf=16,
                                      min_samples_split=3, random_state=42)

	Entire dataset(80%) R^2 trained on entire dataset(80%):  0.13826241489212598
	Holdout data R^2 trained on entire dataset(80%):  0.09660144782792479
	Dataset D1 R^2 on trained D1:  0.1345639598237589

..................................................
Pipeline #6: 
Score on D2: 0.07460385900253685 |	D1-D2 diff: 2.5332951685602567
Pipeline steps: UnderDominanceEncoder(),
                VarianceThreshold(threshold=0.35),
                DecisionTreeRegressor(max_depth=2, min_samples_leaf=9,
                                      min_samples_split=4, random_state=42)

	Entire dataset(80%) R^2 trained on entire dataset(80%):  0.08774604167984557
	Holdout data R^2 trained on entire dataset(80%):  0.09247475622537815
	Dataset D1 R^2 on trained D1:  0.09888431398768194

..................................................
Pipeline #7: 
Score on D2: 0.040061233781326866 |	D1-D2 diff: 2.559560892386145
Pipeline steps: OverDominanceEncoder(),
                DecisionTreeRegressor(max_depth=2, min_samples_leaf=17,
                                      min_samples_split=18,
                                      random_state=42)

	Entire dataset(80%) R^2 trained on entire dataset(80%):  0.08774604167984557
	Holdout data R^2 trained on entire dataset(80%):  0.09247475622537815
	Dataset D1 R^2 on trained D1:  0.0633602796411794

..................................................
Pipeline #8: 
Score on D2: 0.037121812471846316 |	D1-D2 diff: 3.63682465396141
Pipeline steps: SelectPercentile(percentile=95),
                VarianceThreshold(threshold=0.35),
                DecisionTreeRegressor(max_depth=2, min_samples_leaf=9,
                                      min_samples_split=4, random_state=42)

	Entire dataset(80%) R^2 trained on entire dataset(80%):  0.04062193505508538
	Holdout data R^2 trained on entire dataset(80%):  0.032639642749018094
	Dataset D1 R^2 on trained D1:  0.04283805372893856

..................................................
Pipeline #9: 
Score on D2: 0.004613925675685748 |	D1-D2 diff: 5.606139313880001
Pipeline steps: HeterosisEncoder(),
                FeatureEncodingFrequencySelector(threshold=0.25),
                DecisionTreeRegressor(max_depth=1, min_samples_leaf=12,
                                      min_samples_split=16,
                                      random_state=42)

	Entire dataset(80%) R^2 trained on entire dataset(80%):  0.004135714463174289
	Holdout data R^2 trained on entire dataset(80%):  0.0008118064320238316
	Dataset D1 R^2 on trained D1:  0.003601543578659827

..................................................
Pipeline #10: 
Score on D2: 0.004613925675685526 |	D1-D2 diff: 5.606139313880308
Pipeline steps: HeterosisEncoder(),
                DecisionTreeRegressor(max_depth=1, min_samples_leaf=12,
                                      min_samples_split=16,
                                      random_state=42)

	Entire dataset(80%) R^2 trained on entire dataset(80%):  0.004135714463174067
	Holdout data R^2 trained on entire dataset(80%):  0.0008118064320238316
	Dataset D1 R^2 on trained D1:  0.003601543578659827

..................................................
Pipeline #11: 
Score on D2: 0.003922823446718793 |	D1-D2 diff: 6.783083893804428
Pipeline steps: SelectPercentile(percentile=10),
                OverDominanceEncoder(),
                SelectPercentile(percentile=15),
                LinearRegression()

	Entire dataset(80%) R^2 trained on entire dataset(80%):  0.004184845774201862
	Holdout data R^2 trained on entire dataset(80%):  -0.000596247632858038
	Dataset D1 R^2 on trained D1:  0.004395203168492179

..................................................
Pipeline #12: 
Score on D2: 0.0006169977529615345 |	D1-D2 diff: 7.686866833869491
Pipeline steps: UnderDominanceEncoder(),
                FeatureEncodingFrequencySelector(threshold=0.2),
                SelectPercentile(percentile=85),
                OverDominanceEncoder(),
                FeatureEncodingFrequencySelector(threshold=0.0),
                OverDominanceEncoder(),
                RecessiveEncoder(),
                LinearRegression()

	Entire dataset(80%) R^2 trained on entire dataset(80%):  0.0010946799277236074
	Holdout data R^2 trained on entire dataset(80%):  -0.003783452572901247
	Dataset D1 R^2 on trained D1:  0.0009034172449235989

..................................................
Pipeline #13: 
Score on D2: -3.2015592299483586e-05 |	D1-D2 diff: 13.480151843729264
Pipeline steps: RecessiveEncoder(),
                DominantEncoder(),
                RandomForestRegressor(max_features=0.5, min_samples_leaf=2,
                                      min_samples_split=18,
                                      random_state=42)

	Entire dataset(80%) R^2 trained on entire dataset(80%):  -8.051021425092841e-07
	Holdout data R^2 trained on entire dataset(80%):  -0.0012636516749739979
	Dataset D1 R^2 on trained D1:  -1.731060551568575e-06

..................................................

**************************************************************************************
Random Seed 27 - 5 Interactions
**************************************************************************************

autoQTL using following parameters:
	population size = 100
	offspring_size = None
	generations = 25
	mutation rate = 0.9
	crossover rate = 0.1

-------------------------------------------------
Evolution History:
Gen 1 - Best score on D2: 0.12866 	 Best score on D1-D2 diff: 7.01408
Gen 2 - Best score on D2: 0.14145 	 Best score on D1-D2 diff: 11.96036
Gen 3 - Best score on D2: 0.14145 	 Best score on D1-D2 diff: 11.96036
Gen 4 - Best score on D2: 0.14145 	 Best score on D1-D2 diff: 11.96036
Gen 5 - Best score on D2: 0.14303 	 Best score on D1-D2 diff: 11.96036
Gen 6 - Best score on D2: 0.14863 	 Best score on D1-D2 diff: 13.48015
Gen 7 - Best score on D2: 0.14863 	 Best score on D1-D2 diff: 13.48015
Gen 8 - Best score on D2: 0.14863 	 Best score on D1-D2 diff: 13.48015
Gen 9 - Best score on D2: 0.14863 	 Best score on D1-D2 diff: 13.48015
Gen 10 - Best score on D2: 0.14863 	 Best score on D1-D2 diff: 13.48015
Gen 11 - Best score on D2: 0.14863 	 Best score on D1-D2 diff: 13.48015
Gen 12 - Best score on D2: 0.14863 	 Best score on D1-D2 diff: 13.48015
Gen 13 - Best score on D2: 0.14863 	 Best score on D1-D2 diff: 13.48015
Gen 14 - Best score on D2: 0.14863 	 Best score on D1-D2 diff: 13.48015
Gen 15 - Best score on D2: 0.14923 	 Best score on D1-D2 diff: 13.48015
Gen 16 - Best score on D2: 0.14923 	 Best score on D1-D2 diff: 13.48015
Gen 17 - Best score on D2: 0.14923 	 Best score on D1-D2 diff: 13.48015
Gen 18 - Best score on D2: 0.14923 	 Best score on D1-D2 diff: 13.48015
Gen 19 - Best score on D2: 0.14923 	 Best score on D1-D2 diff: 13.48015
Gen 20 - Best score on D2: 0.14923 	 Best score on D1-D2 diff: 13.48015
Gen 21 - Best score on D2: 0.14923 	 Best score on D1-D2 diff: 13.48015
Gen 22 - Best score on D2: 0.14923 	 Best score on D1-D2 diff: 13.48015
Gen 23 - Best score on D2: 0.14923 	 Best score on D1-D2 diff: 13.48015
Gen 24 - Best score on D2: 0.14923 	 Best score on D1-D2 diff: 13.48015
Gen 25 - Best score on D2: 0.14923 	 Best score on D1-D2 diff: 13.48015

-------------------------------------------------
Multiple Linear Regression:
	D2 Dataset R^2 trained on D1: -0.011559158108564782
	Entire dataset(80%) R^2 trained on data (80%): 0.005122432324231485
	Holdout R^2 (20%) trained on data (80%): -0.01023152936374716
	Dataset D1 R^2 on trained D1: 0.010766306663278824
	Combined Dataset (100%) R^2 trained on combined data (100%): 0.003151787035067577

-------------------------------------------------
Final Pareto Front:

Pipeline #1: 
Score on D2: 0.14923231267077297 |	D1-D2 diff: 1.500019662741703
Pipeline steps: HeterosisEncoder(),
                RandomForestRegressor(max_features=0.4, min_samples_leaf=2,
                                      min_samples_split=17,
                                      random_state=42)

	Entire dataset(80%) R^2 trained on entire dataset(80%):  0.35527565833953034
	Holdout data R^2 trained on entire dataset(80%):  0.1633477018863012
	Dataset D1 R^2 on trained D1:  0.3467528198787545

..................................................
Pipeline #2: 
Score on D2: 0.14862703617136164 |	D1-D2 diff: 1.5506030275207296
Pipeline steps: HeterosisEncoder(),
                RandomForestRegressor(max_features=0.4, min_samples_leaf=2,
                                      min_samples_split=20,
                                      random_state=42)

	Entire dataset(80%) R^2 trained on entire dataset(80%):  0.3310166722107921
	Holdout data R^2 trained on entire dataset(80%):  0.16394013440172117
	Dataset D1 R^2 on trained D1:  0.32160767221428055

..................................................
Pipeline #3: 
Score on D2: 0.1450947913165178 |	D1-D2 diff: 1.6375923152489333
Pipeline steps: HeterosisEncoder(),
                UnderDominanceEncoder(),
                FeatureEncodingFrequencySelector(threshold=0.15),
                RandomForestRegressor(max_features=0.25, min_samples_leaf=2,
                                      min_samples_split=20,
                                      random_state=42)

	Entire dataset(80%) R^2 trained on entire dataset(80%):  0.2913523208329205
	Holdout data R^2 trained on entire dataset(80%):  0.16231761422981905
	Dataset D1 R^2 on trained D1:  0.28414666122498056

..................................................
Pipeline #4: 
Score on D2: 0.13848518906425 |	D1-D2 diff: 1.6915960500547673
Pipeline steps: HeterosisEncoder(),
                UnderDominanceEncoder(),
                DominantEncoder(),
                OverDominanceEncoder(),
                RandomForestRegressor(max_features=0.4, min_samples_leaf=12,
                                      min_samples_split=11,
                                      random_state=42)

	Entire dataset(80%) R^2 trained on entire dataset(80%):  0.2676969609530202
	Holdout data R^2 trained on entire dataset(80%):  0.15406054028737237
	Dataset D1 R^2 on trained D1:  0.2606126562957154

..................................................
Pipeline #5: 
Score on D2: 0.1374461702063544 |	D1-D2 diff: 1.7638947123482709
Pipeline steps: VarianceThreshold(threshold=0.15),
                HeterosisEncoder(),
                OverDominanceEncoder(),
                RandomForestRegressor(max_features=0.4, min_samples_leaf=14,
                                      min_samples_split=14,
                                      random_state=42)

	Entire dataset(80%) R^2 trained on entire dataset(80%):  0.2485220491049478
	Holdout data R^2 trained on entire dataset(80%):  0.15325313671351193
	Dataset D1 R^2 on trained D1:  0.24074832167367055

..................................................
Pipeline #6: 
Score on D2: 0.1357825176338474 |	D1-D2 diff: 1.8016312341016825
Pipeline steps: HeterosisEncoder(),
                UnderDominanceEncoder(),
                RandomForestRegressor(max_features=0.4, min_samples_leaf=16,
                                      min_samples_split=20,
                                      random_state=42)

	Entire dataset(80%) R^2 trained on entire dataset(80%):  0.23970544149859374
	Holdout data R^2 trained on entire dataset(80%):  0.15177262408968006
	Dataset D1 R^2 on trained D1:  0.23069785382481267

..................................................
Pipeline #7: 
Score on D2: 0.1347686879872294 |	D1-D2 diff: 1.8202532347856566
Pipeline steps: HeterosisEncoder(),
                UnderDominanceEncoder(),
                DominantEncoder(),
                OverDominanceEncoder(),
                RandomForestRegressor(max_features=0.4, min_samples_leaf=17,
                                      min_samples_split=11,
                                      random_state=42)

	Entire dataset(80%) R^2 trained on entire dataset(80%):  0.23421558401510456
	Holdout data R^2 trained on entire dataset(80%):  0.1506802440623911
	Dataset D1 R^2 on trained D1:  0.22585911835373707

..................................................
Pipeline #8: 
Score on D2: 0.13353816975988897 |	D1-D2 diff: 1.8451949078536207
Pipeline steps: HeterosisEncoder(),
                RandomForestRegressor(max_features=0.4, min_samples_leaf=18,
                                      min_samples_split=20,
                                      random_state=42)

	Entire dataset(80%) R^2 trained on entire dataset(80%):  0.2310376822169793
	Holdout data R^2 trained on entire dataset(80%):  0.15129842624167966
	Dataset D1 R^2 on trained D1:  0.21980245143806965

..................................................
Pipeline #9: 
Score on D2: 0.13257447390013544 |	D1-D2 diff: 1.8746129205688387
Pipeline steps: HeterosisEncoder(),
                RecessiveEncoder(),
                RandomForestRegressor(max_features=0.35000000000000003,
                                      min_samples_leaf=18,
                                      min_samples_split=18,
                                      random_state=42)

	Entire dataset(80%) R^2 trained on entire dataset(80%):  0.2227914251356844
	Holdout data R^2 trained on entire dataset(80%):  0.15235727508390573
	Dataset D1 R^2 on trained D1:  0.2135499622567335

..................................................
Pipeline #10: 
Score on D2: 0.12784786227495126 |	D1-D2 diff: 1.8967436393771326
Pipeline steps: HeterosisEncoder(),
                RecessiveEncoder(),
                FeatureEncodingFrequencySelector(threshold=0.1),
                RandomForestRegressor(max_features=0.3, min_samples_leaf=18,
                                      min_samples_split=18,
                                      random_state=42)

	Entire dataset(80%) R^2 trained on entire dataset(80%):  0.21450241556844785
	Holdout data R^2 trained on entire dataset(80%):  0.14496407033863778
	Dataset D1 R^2 on trained D1:  0.20510977483529746

..................................................
Pipeline #11: 
Score on D2: 0.12355239372935867 |	D1-D2 diff: 1.897220571287168
Pipeline steps: HeterosisEncoder(),
                UnderDominanceEncoder(),
                FeatureEncodingFrequencySelector(threshold=0.15),
                RandomForestRegressor(max_features=0.25, min_samples_leaf=17,
                                      min_samples_split=20,
                                      random_state=42)

	Entire dataset(80%) R^2 trained on entire dataset(80%):  0.20980828425363796
	Holdout data R^2 trained on entire dataset(80%):  0.1444029812562877
	Dataset D1 R^2 on trained D1:  0.2007366457801424

..................................................
Pipeline #12: 
Score on D2: 0.1163833468520693 |	D1-D2 diff: 2.048963431012483
Pipeline steps: VarianceThreshold(threshold=0.1),
                VarianceThreshold(threshold=0.35),
                SelectPercentile(percentile=90),
                HeterosisEncoder(),
                DecisionTreeRegressor(max_depth=5, min_samples_leaf=6,
                                      min_samples_split=19,
                                      random_state=42)

	Entire dataset(80%) R^2 trained on entire dataset(80%):  0.1559901352991775
	Holdout data R^2 trained on entire dataset(80%):  0.12846625610553997
	Dataset D1 R^2 on trained D1:  0.17311992905981555

..................................................
Pipeline #13: 
Score on D2: 0.105979409506336 |	D1-D2 diff: 2.1191899922703747
Pipeline steps: HeterosisEncoder(),
                UnderDominanceEncoder(),
                DominantEncoder(),
                OverDominanceEncoder(),
                RandomForestRegressor(max_features=0.15000000000000002,
                                      min_samples_leaf=17,
                                      min_samples_split=11,
                                      random_state=42)

	Entire dataset(80%) R^2 trained on entire dataset(80%):  0.1656389706280048
	Holdout data R^2 trained on entire dataset(80%):  0.1153324630658572
	Dataset D1 R^2 on trained D1:  0.15556099639683119

..................................................
Pipeline #14: 
Score on D2: 0.10366826676703667 |	D1-D2 diff: 2.1351500515544046
Pipeline steps: HeterosisEncoder(),
                HeterosisEncoder(),
                RecessiveEncoder(),
                RandomForestRegressor(max_features=0.15000000000000002,
                                      min_samples_leaf=18,
                                      min_samples_split=20,
                                      random_state=42)

	Entire dataset(80%) R^2 trained on entire dataset(80%):  0.16060325639687678
	Holdout data R^2 trained on entire dataset(80%):  0.11591316928673334
	Dataset D1 R^2 on trained D1:  0.15178392095726578

..................................................
Pipeline #15: 
Score on D2: 0.10171691420780027 |	D1-D2 diff: 2.1386466134839877
Pipeline steps: HeterosisEncoder(),
                OverDominanceEncoder(),
                HeterosisEncoder(),
                RecessiveEncoder(),
                RandomForestRegressor(max_features=0.15000000000000002,
                                      min_samples_leaf=18,
                                      min_samples_split=20,
                                      random_state=42)

	Entire dataset(80%) R^2 trained on entire dataset(80%):  0.1616492231139811
	Holdout data R^2 trained on entire dataset(80%):  0.11809735645576791
	Dataset D1 R^2 on trained D1:  0.14951867414197495

..................................................
Pipeline #16: 
Score on D2: 0.09882714876648957 |	D1-D2 diff: 3.120732813572916
Pipeline steps: VarianceThreshold(threshold=0.1),
                VarianceThreshold(threshold=0.35),
                SelectPercentile(percentile=90),
                HeterosisEncoder(),
                DecisionTreeRegressor(max_depth=3, min_samples_leaf=6,
                                      min_samples_split=19,
                                      random_state=42)

	Entire dataset(80%) R^2 trained on entire dataset(80%):  0.10336640946182629
	Holdout data R^2 trained on entire dataset(80%):  0.10923353564949811
	Dataset D1 R^2 on trained D1:  0.1093703780248032

..................................................
Pipeline #17: 
Score on D2: 0.08545292708579777 |	D1-D2 diff: 3.42243861855634
Pipeline steps: UnderDominanceEncoder(),
                SelectPercentile(percentile=55),
                RecessiveEncoder(),
                UnderDominanceEncoder(),
                DecisionTreeRegressor(max_depth=2, min_samples_leaf=5,
                                      min_samples_split=7, random_state=42)

	Entire dataset(80%) R^2 trained on entire dataset(80%):  0.040839113880802524
	Holdout data R^2 trained on entire dataset(80%):  0.03271483281944021
	Dataset D1 R^2 on trained D1:  0.09274174882254538

..................................................
Pipeline #18: 
Score on D2: 0.038578556999481095 |	D1-D2 diff: 4.07165971791482
Pipeline steps: SelectPercentile(percentile=10),
                HeterosisEncoder(),
                LinearRegression()

	Entire dataset(80%) R^2 trained on entire dataset(80%):  0.005507511313887492
	Holdout data R^2 trained on entire dataset(80%):  -0.000111424753782563
	Dataset D1 R^2 on trained D1:  0.042216987622902935

..................................................
Pipeline #19: 
Score on D2: 0.03132760231373388 |	D1-D2 diff: 4.121267313269116
Pipeline steps: UnderDominanceEncoder(),
                OverDominanceEncoder(),
                SelectPercentile(percentile=90),
                UnderDominanceEncoder(),
                FeatureEncodingFrequencySelector(threshold=0.05),
                LinearRegression()

	Entire dataset(80%) R^2 trained on entire dataset(80%):  0.031214753101961423
	Holdout data R^2 trained on entire dataset(80%):  0.033152076855141654
	Dataset D1 R^2 on trained D1:  0.027861216796122523

..................................................
Pipeline #20: 
Score on D2: 0.03083815664847467 |	D1-D2 diff: 4.382179349675383
Pipeline steps: SelectPercentile(percentile=55),
                UnderDominanceEncoder(),
                LinearRegression()

	Entire dataset(80%) R^2 trained on entire dataset(80%):  0.030816283379459075
	Holdout data R^2 trained on entire dataset(80%):  0.03496571497256573
	Dataset D1 R^2 on trained D1:  0.02812647059133122

..................................................
Pipeline #21: 
Score on D2: 0.029981201511036337 |	D1-D2 diff: 4.463382247616694
Pipeline steps: SelectPercentile(percentile=35),
                UnderDominanceEncoder(),
                LinearRegression()

	Entire dataset(80%) R^2 trained on entire dataset(80%):  0.030115398054088027
	Holdout data R^2 trained on entire dataset(80%):  0.03412313397889044
	Dataset D1 R^2 on trained D1:  0.027461531465769462

..................................................
Pipeline #22: 
Score on D2: 0.029337434662981554 |	D1-D2 diff: 8.268996579304606
Pipeline steps: OverDominanceEncoder(),
                FeatureEncodingFrequencySelector(threshold=0.1),
                OverDominanceEncoder(),
                FeatureEncodingFrequencySelector(threshold=0.05),
                LinearRegression()

	Entire dataset(80%) R^2 trained on entire dataset(80%):  0.03129249337738549
	Holdout data R^2 trained on entire dataset(80%):  0.032552070441399406
	Dataset D1 R^2 on trained D1:  0.02912354551478924

..................................................
Pipeline #23: 
Score on D2: 0.029125530116009046 |	D1-D2 diff: 9.19023736788332
Pipeline steps: UnderDominanceEncoder(),
                OverDominanceEncoder(),
                SelectPercentile(percentile=90),
                UnderDominanceEncoder(),
                LinearRegression()

	Entire dataset(80%) R^2 trained on entire dataset(80%):  0.03161526801630454
	Holdout data R^2 trained on entire dataset(80%):  0.03338589436739703
	Dataset D1 R^2 on trained D1:  0.028985347846892995

..................................................
Pipeline #24: 
Score on D2: -3.2015592299483586e-05 |	D1-D2 diff: 13.480151843729264
Pipeline steps: DominantEncoder(),
                OverDominanceEncoder(),
                RecessiveEncoder(),
                RandomForestRegressor(max_features=1.0, min_samples_leaf=17,
                                      min_samples_split=20,
                                      random_state=42)

	Entire dataset(80%) R^2 trained on entire dataset(80%):  -8.051021425092841e-07
	Holdout data R^2 trained on entire dataset(80%):  -0.0012636516749739979
	Dataset D1 R^2 on trained D1:  -1.731060551568575e-06

..................................................

**************************************************************************************
Random Seed 27 - 6 Interactions
**************************************************************************************

autoQTL using following parameters:
	population size = 100
	offspring_size = None
	generations = 25
	mutation rate = 0.9
	crossover rate = 0.1

-------------------------------------------------
Evolution History:
Gen 1 - Best score on D2: 0.14254 	 Best score on D1-D2 diff: 6.12620
Gen 2 - Best score on D2: 0.14335 	 Best score on D1-D2 diff: 11.96036
Gen 3 - Best score on D2: 0.14426 	 Best score on D1-D2 diff: 13.48015
Gen 4 - Best score on D2: 0.15085 	 Best score on D1-D2 diff: 13.48015
Gen 5 - Best score on D2: 0.15396 	 Best score on D1-D2 diff: 13.48015
Gen 6 - Best score on D2: 0.15396 	 Best score on D1-D2 diff: 13.48015
Gen 7 - Best score on D2: 0.15905 	 Best score on D1-D2 diff: 13.48015
Gen 8 - Best score on D2: 0.15905 	 Best score on D1-D2 diff: 13.48015
Gen 9 - Best score on D2: 0.15905 	 Best score on D1-D2 diff: 13.48015
Gen 10 - Best score on D2: 0.15905 	 Best score on D1-D2 diff: 13.48015
Gen 11 - Best score on D2: 0.15905 	 Best score on D1-D2 diff: 13.48015
Gen 12 - Best score on D2: 0.15905 	 Best score on D1-D2 diff: 13.48015
Gen 13 - Best score on D2: 0.15905 	 Best score on D1-D2 diff: 13.48015
Gen 14 - Best score on D2: 0.15905 	 Best score on D1-D2 diff: 13.48015
Gen 15 - Best score on D2: 0.15905 	 Best score on D1-D2 diff: 13.48015

-------------------------------------------------
Multiple Linear Regression:
	D2 Dataset R^2 trained on D1: -0.009517507979570627
	Entire dataset(80%) R^2 trained on data (80%): 0.0063714087113661
	Holdout R^2 (20%) trained on data (80%): -0.011601244914884346
	Dataset D1 R^2 on trained D1: 0.011386798397251208
	Combined Dataset (100%) R^2 trained on combined data (100%): 0.0038443943251150747

-------------------------------------------------
Final Pareto Front:

Pipeline #1: 
Score on D2: 0.15904728774099952 |	D1-D2 diff: 1.480618003060441
Pipeline steps: HeterosisEncoder(),
                RandomForestRegressor(max_features=0.35000000000000003,
                                      min_samples_leaf=2, min_samples_split=15,
                                      random_state=42)

	Entire dataset(80%) R^2 trained on entire dataset(80%):  0.3746080036188423
	Holdout data R^2 trained on entire dataset(80%):  0.18460710852089868
	Dataset D1 R^2 on trained D1:  0.36712611767459

..................................................
Pipeline #2: 
Score on D2: 0.1567948514833395 |	D1-D2 diff: 1.5671615666510734
Pipeline steps: HeterosisEncoder(),
                RandomForestRegressor(max_features=0.35000000000000003,
                                      min_samples_leaf=2, min_samples_split=20,
                                      random_state=42)

	Entire dataset(80%) R^2 trained on entire dataset(80%):  0.33199401743911383
	Holdout data R^2 trained on entire dataset(80%):  0.18705391071417476
	Dataset D1 R^2 on trained D1:  0.3225797280955114

..................................................
Pipeline #3: 
Score on D2: 0.15576818952722526 |	D1-D2 diff: 1.5776041612311638
Pipeline steps: HeterosisEncoder(),
                RandomForestRegressor(max_features=0.25, min_samples_leaf=2,
                                      min_samples_split=17,
                                      random_state=42)

	Entire dataset(80%) R^2 trained on entire dataset(80%):  0.3283137374430375
	Holdout data R^2 trained on entire dataset(80%):  0.1804146404186303
	Dataset D1 R^2 on trained D1:  0.31720695486092165

..................................................
Pipeline #4: 
Score on D2: 0.15328937285684907 |	D1-D2 diff: 1.6240161116956773
Pipeline steps: HeterosisEncoder(),
                HeterosisEncoder(),
                RandomForestRegressor(max_features=0.25, min_samples_split=20,
                                      random_state=42)

	Entire dataset(80%) R^2 trained on entire dataset(80%):  0.31001000345841545
	Holdout data R^2 trained on entire dataset(80%):  0.17801940853598353
	Dataset D1 R^2 on trained D1:  0.2970495720747416

..................................................
Pipeline #5: 
Score on D2: 0.1509543489755698 |	D1-D2 diff: 1.6421560233543457
Pipeline steps: HeterosisEncoder(),
                RandomForestRegressor(max_features=0.25, min_samples_leaf=5,
                                      min_samples_split=20,
                                      random_state=42)

	Entire dataset(80%) R^2 trained on entire dataset(80%):  0.2964770174798167
	Holdout data R^2 trained on entire dataset(80%):  0.17616230521032383
	Dataset D1 R^2 on trained D1:  0.28846689704984363
[truncated: 815,854 more chars]
