# Supplementary material for: Automated quantitative trait locus analysis (AutoQTL)
Source: BioData Min. 2023 Apr 10;16:14. doi: 10.1186/s13040-023-00331-3 (PMC10088184; doi:10.1186/s13040-023-00331-3)
Supplement: Supplementary file 9 — Additional file 9. [file 13040_2023_331_MOESM9_ESM.txt]

File S10 - Final Pareto Fronts for interactions 0-9 for all replicate runs for Experiment 4: QTLs to XOR interactions

**************************************************************************************
R Random Seed 0 - 0 Interactions
**************************************************************************************

---------- autoQTL output ----------

File name:  /Users/elizabethzhang/v8/testing/BMIwTail.csv 

autoQTL parameters:
	population size = 100
	offspring_size = None
	generations = 25
	mutation rate = 0.9
	crossover rate = 0.1
	random state =  42

-------------------------------------------------
Evolution History:
Gen 1 - Best score on D2: 0.07666 	 Best score on D1-D2 diff: 4.15292
Gen 2 - Best score on D2: 0.07666 	 Best score on D1-D2 diff: 7.89590
Gen 3 - Best score on D2: 0.07666 	 Best score on D1-D2 diff: 7.89590

-------------------------------------------------
Multiple Linear Regression:
	D2 Dataset R^2 trained on D1: 0.07281237409540064
	Entire dataset(80%) R^2 trained on data (80%): 0.09244401268001923
	Holdout R^2 (20%) trained on data (80%): 0.10639891621907749
	Dataset D1 R^2 on trained D1: 0.10429741252299429
	Combined Dataset (100%) R^2 trained on combined data (100%): 0.09676189140743763

-------------------------------------------------
Final Pareto Front Statistics:


-------------------------------------------------
Final Pareto Front:

Pipeline #1: 
Score on D2: 0.07666114044346684 |	D1-D2 diff: 2.7472592230680353
Pipeline steps: 
     1. VarianceThreshold(threshold=0.25),
     2. LinearRegression()

	Entire dataset(80%) R^2 trained on entire dataset(80%):  0.08837608611413839
	Holdout data R^2 trained on entire dataset(80%):  0.10319605043731006
	Dataset D1 R^2 on trained D1:  0.09421616493629381

••••••••••••••••••••••••••••••••••••••••••••••••••
Pipeline #2: 
Score on D2: 0.0744733850021767 |	D1-D2 diff: 2.9195313518120756
Pipeline steps: 
     1. VarianceThreshold(threshold=0.35),
     2. LinearRegression()

	Entire dataset(80%) R^2 trained on entire dataset(80%):  0.08377021700941711
	Holdout data R^2 trained on entire dataset(80%):  0.09597672553604752
	Dataset D1 R^2 on trained D1:  0.08823747255895664

••••••••••••••••••••••••••••••••••••••••••••••••••
Pipeline #3: 
Score on D2: 0.054873043674546595 |	D1-D2 diff: 2.995989022211002
Pipeline steps: 
     1. RecessiveEncoder(),
     2. SelectPercentile(percentile=90),
     3. LinearRegression()

	Entire dataset(80%) R^2 trained on entire dataset(80%):  0.06401733401110243
	Holdout data R^2 trained on entire dataset(80%):  0.09143541920625531
	Dataset D1 R^2 on trained D1:  0.06728496828921615

••••••••••••••••••••••••••••••••••••••••••••••••••
Pipeline #4: 
Score on D2: 0.05454272112350089 |	D1-D2 diff: 3.2510151158382166
Pipeline steps: 
     1. VarianceThreshold(threshold=0.35),
     2. UnderDominanceEncoder(),
     3. DominantEncoder(),
     4. LinearRegression()

	Entire dataset(80%) R^2 trained on entire dataset(80%):  0.060925372850749615
	Holdout data R^2 trained on entire dataset(80%):  0.08671311470859011
	Dataset D1 R^2 on trained D1:  0.06349480298403087

••••••••••••••••••••••••••••••••••••••••••••••••••
Pipeline #5: 
Score on D2: 0.04325835061621064 |	D1-D2 diff: 3.702661404735635
Pipeline steps: 
     1. RecessiveEncoder(),
     2. FeatureEncodingFrequencySelector(threshold=0.15),
     3. LinearRegression()

	Entire dataset(80%) R^2 trained on entire dataset(80%):  0.04815190135217606
	Holdout data R^2 trained on entire dataset(80%):  0.07835209154079581
	Dataset D1 R^2 on trained D1:  0.04857874716785071

••••••••••••••••••••••••••••••••••••••••••••••••••
Pipeline #6: 
Score on D2: 0.03801130492367999 |	D1-D2 diff: 5.007942458500097
Pipeline steps: 
     1. RecessiveEncoder(),
     2. FeatureEncodingFrequencySelector(threshold=0.25),
     3. LinearRegression()

	Entire dataset(80%) R^2 trained on entire dataset(80%):  0.04076912041459435
	Holdout data R^2 trained on entire dataset(80%):  0.06968853743692338
	Dataset D1 R^2 on trained D1:  0.0396011788217856

••••••••••••••••••••••••••••••••••••••••••••••••••
Pipeline #7: 
Score on D2: 0.02670804106744651 |	D1-D2 diff: 5.5237039987471155
Pipeline steps: 
     1. RecessiveEncoder(),
     2. FeatureEncodingFrequencySelector(threshold=0.3),
     3. LinearRegression()

	Entire dataset(80%) R^2 trained on entire dataset(80%):  0.02867877876985092
	Holdout data R^2 trained on entire dataset(80%):  0.045483605911155967
	Dataset D1 R^2 on trained D1:  0.027782224398560706

••••••••••••••••••••••••••••••••••••••••••••••••••
Pipeline #8: 
Score on D2: 0.018192294878356607 |	D1-D2 diff: 6.195901458181532
Pipeline steps: 
     1. SelectPercentile(percentile=25),
     2. RecessiveEncoder(),
     3. FeatureEncodingFrequencySelector(threshold=0.15),
     4. LinearRegression()

	Entire dataset(80%) R^2 trained on entire dataset(80%):  0.029735922335403453
	Holdout data R^2 trained on entire dataset(80%):  0.05829552233970703
	Dataset D1 R^2 on trained D1:  0.018870845092869293

••••••••••••••••••••••••••••••••••••••••••••••••••
Pipeline #9: 
Score on D2: -0.000257273102276967 |	D1-D2 diff: 7.895895722140984
Pipeline steps: 
     1. RecessiveEncoder(),
     2. DominantEncoder(),
     3. LinearRegression()

	Entire dataset(80%) R^2 trained on entire dataset(80%):  0.0
	Holdout data R^2 trained on entire dataset(80%):  -0.004656297894350514
	Dataset D1 R^2 on trained D1:  0.0

••••••••••••••••••••••••••••••••••••••••••••••••••

**************************************************************************************
R Random Seed 0 - 1 Interactions
**************************************************************************************

---------- autoQTL output ----------

File name:  /Users/elizabethzhang/v8/testing/0_data_sig_21/seed0_1inter_16sig_21.csv 

autoQTL parameters:
	population size = 100
	offspring_size = None
	generations = 25
	mutation rate = 0.9
	crossover rate = 0.1
	random state =  42

-------------------------------------------------
Evolution History:
Gen 1 - Best score on D2: 0.07502 	 Best score on D1-D2 diff: 6.51122
Gen 2 - Best score on D2: 0.07509 	 Best score on D1-D2 diff: 13.48015
Gen 3 - Best score on D2: 0.07509 	 Best score on D1-D2 diff: 13.48015
Gen 4 - Best score on D2: 0.07509 	 Best score on D1-D2 diff: 13.48015

-------------------------------------------------
Multiple Linear Regression:
	D2 Dataset R^2 trained on D1: 0.07502338882226944
	Entire dataset(80%) R^2 trained on data (80%): 0.08640599986536301
	Holdout R^2 (20%) trained on data (80%): 0.07251858250693333
	Dataset D1 R^2 on trained D1: 0.09259691239118029
	Combined Dataset (100%) R^2 trained on combined data (100%): 0.08448910334591464

-------------------------------------------------
Final Pareto Front Statistics:


-------------------------------------------------
Final Pareto Front:

Pipeline #1: 
Score on D2: 0.07509483989283405 |	D1-D2 diff: 2.7519839071232317
Pipeline steps: 
     1. SelectPercentile(percentile=95),
     2. LinearRegression()

	Entire dataset(80%) R^2 trained on entire dataset(80%):  0.08639495546044873
	Holdout data R^2 trained on entire dataset(80%):  0.07272500802375959
	Dataset D1 R^2 on trained D1:  0.09252961863446008

••••••••••••••••••••••••••••••••••••••••••••••••••
Pipeline #2: 
Score on D2: 0.07267697629337655 |	D1-D2 diff: 2.8530791175142594
Pipeline steps: 
     1. SelectPercentile(percentile=95),
     2. VarianceThreshold(threshold=0.25),
     3. LinearRegression()

	Entire dataset(80%) R^2 trained on entire dataset(80%):  0.08246287611432834
	Holdout data R^2 trained on entire dataset(80%):  0.06990126597626145
	Dataset D1 R^2 on trained D1:  0.08776890481980948

••••••••••••••••••••••••••••••••••••••••••••••••••
Pipeline #3: 
Score on D2: 0.05627388295962443 |	D1-D2 diff: 2.871098905578518
Pipeline steps: 
     1. RecessiveEncoder(),
     2. FeatureEncodingFrequencySelector(threshold=0.05),
     3. LinearRegression()

	Entire dataset(80%) R^2 trained on entire dataset(80%):  0.0668533087018951
	Holdout data R^2 trained on entire dataset(80%):  0.047013395095169774
	Dataset D1 R^2 on trained D1:  0.07099047955946114

••••••••••••••••••••••••••••••••••••••••••••••••••
Pipeline #4: 
Score on D2: 0.05422433286137773 |	D1-D2 diff: 2.9913416345466826
Pipeline steps: 
     1. SelectPercentile(percentile=75),
     2. RecessiveEncoder(),
     3. LinearRegression()

	Entire dataset(80%) R^2 trained on entire dataset(80%):  0.06218997697720674
	Holdout data R^2 trained on entire dataset(80%):  0.04470360969540543
	Dataset D1 R^2 on trained D1:  0.06671357073190598

••••••••••••••••••••••••••••••••••••••••••••••••••
Pipeline #5: 
Score on D2: 0.04291691835634226 |	D1-D2 diff: 3.4839648404173613
Pipeline steps: 
     1. RecessiveEncoder(),
     2. OverDominanceEncoder(),
     3. FeatureEncodingFrequencySelector(threshold=0.15),
     4. LinearRegression()

	Entire dataset(80%) R^2 trained on entire dataset(80%):  0.04868135902213622
	Holdout data R^2 trained on entire dataset(80%):  0.041391115598656714
	Dataset D1 R^2 on trained D1:  0.04970434182689243

••••••••••••••••••••••••••••••••••••••••••••••••••
Pipeline #6: 
Score on D2: 0.041899565942407846 |	D1-D2 diff: 3.566197339298555
Pipeline steps: 
     1. RecessiveEncoder(),
     2. FeatureEncodingFrequencySelector(threshold=0.2),
     3. LinearRegression()

	Entire dataset(80%) R^2 trained on entire dataset(80%):  0.047436443044692966
	Holdout data R^2 trained on entire dataset(80%):  0.03701920565548922
	Dataset D1 R^2 on trained D1:  0.048082270774828406

••••••••••••••••••••••••••••••••••••••••••••••••••
Pipeline #7: 
Score on D2: 0.04003709260503063 |	D1-D2 diff: 6.56643721213577
Pipeline steps: 
     1. RecessiveEncoder(),
     2. FeatureEncodingFrequencySelector(threshold=0.25),
     3. LinearRegression()

	Entire dataset(80%) R^2 trained on entire dataset(80%):  0.03960431295849953
	Holdout data R^2 trained on entire dataset(80%):  0.02852149022695627
	Dataset D1 R^2 on trained D1:  0.039499218277265546

••••••••••••••••••••••••••••••••••••••••••••••••••
Pipeline #8: 
Score on D2: 0.03645793885292825 |	D1-D2 diff: 7.01205061422184
Pipeline steps: 
     1. RecessiveEncoder(),
     2. SelectPercentile(percentile=15),
     3. LinearRegression()

	Entire dataset(80%) R^2 trained on entire dataset(80%):  0.0369091202349483
	Holdout data R^2 trained on entire dataset(80%):  0.017237901771126385
	Dataset D1 R^2 on trained D1:  0.036871576282825336

••••••••••••••••••••••••••••••••••••••••••••••••••
Pipeline #9: 
Score on D2: 0.03531047755568506 |	D1-D2 diff: 7.248365764880248
Pipeline steps: 
     1. SelectPercentile(percentile=15),
     2. LinearRegression()

	Entire dataset(80%) R^2 trained on entire dataset(80%):  0.03519199578562826
	Holdout data R^2 trained on entire dataset(80%):  0.01602304438189439
	Dataset D1 R^2 on trained D1:  0.03494820152712519

••••••••••••••••••••••••••••••••••••••••••••••••••
Pipeline #10: 
Score on D2: 0.020636502699811432 |	D1-D2 diff: 8.167635198993235
Pipeline steps: 
     1. UnderDominanceEncoder(),
     2. SelectPercentile(percentile=10),
     3. LinearRegression()

	Entire dataset(80%) R^2 trained on entire dataset(80%):  0.021165821301382448
	Holdout data R^2 trained on entire dataset(80%):  0.008193642447950289
	Dataset D1 R^2 on trained D1:  0.02086120870122188

••••••••••••••••••••••••••••••••••••••••••••••••••
Pipeline #11: 
Score on D2: -3.2015592299483586e-05 |	D1-D2 diff: 13.480151843729264
Pipeline steps: 
     1. RecessiveEncoder(),
     2. DominantEncoder(),
     3. RandomForestRegressor(max_features=0.2, min_samples_leaf=12,
                              min_samples_split=14,
                              random_state=42)

	Entire dataset(80%) R^2 trained on entire dataset(80%):  -8.051021425092841e-07
	Holdout data R^2 trained on entire dataset(80%):  -0.0012636516749739979
	Dataset D1 R^2 on trained D1:  -1.731060551568575e-06

••••••••••••••••••••••••••••••••••••••••••••••••••

**************************************************************************************
R Random Seed 0 - 2 Interactions
**************************************************************************************

---------- autoQTL output ----------

File name:  /Users/elizabethzhang/v8/testing/0_data_sig_21/seed0_2inter_14sig_21.csv 

autoQTL parameters:
	population size = 100
	offspring_size = None
	generations = 25
	mutation rate = 0.9
	crossover rate = 0.1
	random state =  42

-------------------------------------------------
Evolution History:
Gen 1 - Best score on D2: 0.06746 	 Best score on D1-D2 diff: 6.51122
Gen 2 - Best score on D2: 0.06776 	 Best score on D1-D2 diff: 11.96036
Gen 3 - Best score on D2: 0.06791 	 Best score on D1-D2 diff: 11.96036
Gen 4 - Best score on D2: 0.07056 	 Best score on D1-D2 diff: 11.96036
Gen 5 - Best score on D2: 0.07056 	 Best score on D1-D2 diff: 11.96036

-------------------------------------------------
Multiple Linear Regression:
	D2 Dataset R^2 trained on D1: 0.06746349408526098
	Entire dataset(80%) R^2 trained on data (80%): 0.07918523189788806
	Holdout R^2 (20%) trained on data (80%): 0.06848306463870202
	Dataset D1 R^2 on trained D1: 0.08433396290184925
	Combined Dataset (100%) R^2 trained on combined data (100%): 0.07795793259306849

-------------------------------------------------
Final Pareto Front Statistics:


-------------------------------------------------
Final Pareto Front:

Pipeline #1: 
Score on D2: 0.07055848358129835 |	D1-D2 diff: 3.055911855824471
Pipeline steps: 
     1. SelectPercentile(percentile=80),
     2. LinearRegression()

	Entire dataset(80%) R^2 trained on entire dataset(80%):  0.078651703786775
	Holdout data R^2 trained on entire dataset(80%):  0.06879177817586779
	Dataset D1 R^2 on trained D1:  0.08202513753918061

••••••••••••••••••••••••••••••••••••••••••••••••••
Pipeline #2: 
Score on D2: 0.06754299371420691 |	D1-D2 diff: 3.168074996556878
Pipeline steps: 
     1. VarianceThreshold(threshold=0.2),
     2. SelectPercentile(percentile=80),
     3. LinearRegression()

	Entire dataset(80%) R^2 trained on entire dataset(80%):  0.07450616571229818
	Holdout data R^2 trained on entire dataset(80%):  0.06572526378333865
	Dataset D1 R^2 on trained D1:  0.07746999742754423

••••••••••••••••••••••••••••••••••••••••••••••••••
Pipeline #3: 
Score on D2: 0.03964363076301736 |	D1-D2 diff: 4.240819256948117
Pipeline steps: 
     1. RecessiveEncoder(),
     2. VarianceThreshold(threshold=0.2),
     3. LinearRegression()

	Entire dataset(80%) R^2 trained on entire dataset(80%):  0.03495147766983486
	Holdout data R^2 trained on entire dataset(80%):  0.026551430583356406
	Dataset D1 R^2 on trained D1:  0.03655190512865558

••••••••••••••••••••••••••••••••••••••••••••••••••
Pipeline #4: 
Score on D2: 0.03645793885292825 |	D1-D2 diff: 7.01205061422184
Pipeline steps: 
     1. RecessiveEncoder(),
     2. SelectPercentile(percentile=70),
     3. SelectPercentile(percentile=25),
     4. LinearRegression()

	Entire dataset(80%) R^2 trained on entire dataset(80%):  0.0369091202349483
	Holdout data R^2 trained on entire dataset(80%):  0.017237901771126385
	Dataset D1 R^2 on trained D1:  0.036871576282825336

••••••••••••••••••••••••••••••••••••••••••••••••••
Pipeline #5: 
Score on D2: 0.03531047755568506 |	D1-D2 diff: 7.248365764880248
Pipeline steps: 
     1. SelectPercentile(percentile=70),
     2. SelectPercentile(percentile=25),
     3. LinearRegression()

	Entire dataset(80%) R^2 trained on entire dataset(80%):  0.03519199578562826
	Holdout data R^2 trained on entire dataset(80%):  0.01602304438189439
	Dataset D1 R^2 on trained D1:  0.03494820152712519

••••••••••••••••••••••••••••••••••••••••••••••••••
Pipeline #6: 
Score on D2: -4.886780840163141e-05 |	D1-D2 diff: 11.960360895673112
Pipeline steps: 
     1. RecessiveEncoder(),
     2. DominantEncoder(),
     3. LinearRegression()

	Entire dataset(80%) R^2 trained on entire dataset(80%):  0.0
	Holdout data R^2 trained on entire dataset(80%):  -0.0012028184006112053
	Dataset D1 R^2 on trained D1:  0.0

••••••••••••••••••••••••••••••••••••••••••••••••••

**************************************************************************************
R Random Seed 0 - 3 Interactions
**************************************************************************************

---------- autoQTL output ----------

File name:  /Users/elizabethzhang/v8/testing/0_data_sig_21/seed0_3inter_12sig_21.csv 

autoQTL parameters:
	population size = 100
	offspring_size = None
	generations = 25
	mutation rate = 0.9
	crossover rate = 0.1
	random state =  42

-------------------------------------------------
Evolution History:
Gen 1 - Best score on D2: 0.05723 	 Best score on D1-D2 diff: 7.80976
Gen 2 - Best score on D2: 0.05723 	 Best score on D1-D2 diff: 11.96036
Gen 3 - Best score on D2: 0.05723 	 Best score on D1-D2 diff: 11.96036
Gen 4 - Best score on D2: 0.05723 	 Best score on D1-D2 diff: 11.96036
Gen 5 - Best score on D2: 0.05723 	 Best score on D1-D2 diff: 11.96036
Gen 6 - Best score on D2: 0.05991 	 Best score on D1-D2 diff: 11.96036
Gen 7 - Best score on D2: 0.05991 	 Best score on D1-D2 diff: 11.96036
Gen 8 - Best score on D2: 0.05991 	 Best score on D1-D2 diff: 11.96036
Gen 9 - Best score on D2: 0.05991 	 Best score on D1-D2 diff: 13.48015

-------------------------------------------------
Multiple Linear Regression:
	D2 Dataset R^2 trained on D1: 0.052449166030363314
	Entire dataset(80%) R^2 trained on data (80%): 0.06562447879222721
	Holdout R^2 (20%) trained on data (80%): 0.07055883245459471
	Dataset D1 R^2 on trained D1: 0.07322329401285665
	Combined Dataset (100%) R^2 trained on combined data (100%): 0.06766870556850613

-------------------------------------------------
Final Pareto Front Statistics:


-------------------------------------------------
Final Pareto Front:

Pipeline #1: 
Score on D2: 0.05991079412054057 |	D1-D2 diff: 1.6501347447482528
Pipeline steps: 
     1. UnderDominanceEncoder(),
     2. RandomForestRegressor(max_features=0.35000000000000003,
                              min_samples_leaf=14, min_samples_split=3,
                              random_state=42)

	Entire dataset(80%) R^2 trained on entire dataset(80%):  0.19643942997580444
	Holdout data R^2 trained on entire dataset(80%):  0.049922290541865255
	Dataset D1 R^2 on trained D1:  0.19478297029324643

••••••••••••••••••••••••••••••••••••••••••••••••••
Pipeline #2: 
Score on D2: 0.059303153002395415 |	D1-D2 diff: 1.7280727401439584
Pipeline steps: 
     1. UnderDominanceEncoder(),
     2. RandomForestRegressor(max_features=0.4, min_samples_leaf=18,
                              min_samples_split=12,
                              random_state=42)

	Entire dataset(80%) R^2 trained on entire dataset(80%):  0.17474555745639153
	Holdout data R^2 trained on entire dataset(80%):  0.05253065143426283
	Dataset D1 R^2 on trained D1:  0.17144092484087803

••••••••••••••••••••••••••••••••••••••••••••••••••
Pipeline #3: 
Score on D2: 0.05357775346861615 |	D1-D2 diff: 1.755070686220773
Pipeline steps: 
     1. RandomForestRegressor(max_features=0.3, min_samples_leaf=17,
                              min_samples_split=12,
                              random_state=42)

	Entire dataset(80%) R^2 trained on entire dataset(80%):  0.15799478172707326
	Holdout data R^2 trained on entire dataset(80%):  0.05439162935125463
	Dataset D1 R^2 on trained D1:  0.15897312759074034

••••••••••••••••••••••••••••••••••••••••••••••••••
Pipeline #4: 
Score on D2: 0.05342289353302043 |	D1-D2 diff: 2.726823086953816
Pipeline steps: 
     1. SelectPercentile(percentile=70),
     2. LinearRegression()

	Entire dataset(80%) R^2 trained on entire dataset(80%):  0.0645760063867381
	Holdout data R^2 trained on entire dataset(80%):  0.07300724567069727
	Dataset D1 R^2 on trained D1:  0.07151012725815076

••••••••••••••••••••••••••••••••••••••••••••••••••
Pipeline #5: 
Score on D2: 0.0490893333434379 |	D1-D2 diff: 3.306615076299171
Pipeline steps: 
     1. SelectPercentile(percentile=65),
     2. VarianceThreshold(threshold=0.05),
     3. RecessiveEncoder(),
     4. LinearRegression()

	Entire dataset(80%) R^2 trained on entire dataset(80%):  0.05573588011544339
	Holdout data R^2 trained on entire dataset(80%):  0.045033443937107176
	Dataset D1 R^2 on trained D1:  0.05745432349129831

••••••••••••••••••••••••••••••••••••••••••••••••••
Pipeline #6: 
Score on D2: 0.0407062959214094 |	D1-D2 diff: 5.065472508226966
Pipeline steps: 
     1. RecessiveEncoder(),
     2. FeatureEncodingFrequencySelector(threshold=0.25),
     3. LinearRegression()

	Entire dataset(80%) R^2 trained on entire dataset(80%):  0.039580856440128875
	Holdout data R^2 trained on entire dataset(80%):  0.028178120412652774
	Dataset D1 R^2 on trained D1:  0.03918742751213067

••••••••••••••••••••••••••••••••••••••••••••••••••
Pipeline #7: 
Score on D2: 0.036757320041610364 |	D1-D2 diff: 9.972020830136463
Pipeline steps: 
     1. RecessiveEncoder(),
     2. SelectPercentile(percentile=75),
     3. SelectPercentile(percentile=25),
     4. LinearRegression()

	Entire dataset(80%) R^2 trained on entire dataset(80%):  0.03681227649535623
	Holdout data R^2 trained on entire dataset(80%):  0.019054697629348527
	Dataset D1 R^2 on trained D1:  0.03665619300245482

••••••••••••••••••••••••••••••••••••••••••••••••••
Pipeline #8: 
Score on D2: 0.03675732004161014 |	D1-D2 diff: 9.972020830141936
Pipeline steps: 
     1. RecessiveEncoder(),
     2. OverDominanceEncoder(),
     3. SelectPercentile(percentile=75),
     4. SelectPercentile(percentile=25),
     5. LinearRegression()

	Entire dataset(80%) R^2 trained on entire dataset(80%):  0.03681227649535623
	Holdout data R^2 trained on entire dataset(80%):  0.019054697629348527
	Dataset D1 R^2 on trained D1:  0.03665619300245482

••••••••••••••••••••••••••••••••••••••••••••••••••
Pipeline #9: 
Score on D2: 0.0044329560472222695 |	D1-D2 diff: 11.351606066684244
Pipeline steps: 
     1. DominantEncoder(),
     2. VarianceThreshold(threshold=0.2),
     3. LinearRegression()

	Entire dataset(80%) R^2 trained on entire dataset(80%):  0.005084272184259775
	Holdout data R^2 trained on entire dataset(80%):  0.00027531541750058786
	Dataset D1 R^2 on trained D1:  0.004372731886806758

••••••••••••••••••••••••••••••••••••••••••••••••••
Pipeline #10: 
Score on D2: -3.2015592299483586e-05 |	D1-D2 diff: 13.480151843729264
Pipeline steps: 
     1. DominantEncoder(),
     2. DominantEncoder(),
     3. RandomForestRegressor(max_features=1.0, min_samples_leaf=4,
                              random_state=42)

	Entire dataset(80%) R^2 trained on entire dataset(80%):  -8.051021425092841e-07
	Holdout data R^2 trained on entire dataset(80%):  -0.0012636516749739979
	Dataset D1 R^2 on trained D1:  -1.731060551568575e-06

••••••••••••••••••••••••••••••••••••••••••••••••••

**************************************************************************************
R Random Seed 0 - 4 Interactions
**************************************************************************************

---------- autoQTL output ----------

File name:  /Users/elizabethzhang/v8/testing/0_data_sig_21/seed0_4inter_10sig_21.csv 

autoQTL parameters:
	population size = 100
	offspring_size = None
	generations = 25
	mutation rate = 0.9
	crossover rate = 0.1
	random state =  42

-------------------------------------------------
Evolution History:
Gen 1 - Best score on D2: 0.03828 	 Best score on D1-D2 diff: 4.36343
Gen 2 - Best score on D2: 0.04319 	 Best score on D1-D2 diff: 11.96036
Gen 3 - Best score on D2: 0.04319 	 Best score on D1-D2 diff: 11.96036
Gen 4 - Best score on D2: 0.04346 	 Best score on D1-D2 diff: 11.96036
Gen 5 - Best score on D2: 0.04607 	 Best score on D1-D2 diff: 13.48015
Gen 6 - Best score on D2: 0.04607 	 Best score on D1-D2 diff: 22.49785
Gen 7 - Best score on D2: 0.04607 	 Best score on D1-D2 diff: 22.49785
Gen 8 - Best score on D2: 0.04679 	 Best score on D1-D2 diff: 22.49785
Gen 9 - Best score on D2: 0.04949 	 Best score on D1-D2 diff: 22.49785
Gen 10 - Best score on D2: 0.04949 	 Best score on D1-D2 diff: 22.49785
Gen 11 - Best score on D2: 0.04949 	 Best score on D1-D2 diff: 22.49785

-------------------------------------------------
Multiple Linear Regression:
	D2 Dataset R^2 trained on D1: 0.029227284467105652
	Entire dataset(80%) R^2 trained on data (80%): 0.048825104547053355
	Holdout R^2 (20%) trained on data (80%): 0.05639625390981318
	Dataset D1 R^2 on trained D1: 0.06046458761808282
	Combined Dataset (100%) R^2 trained on combined data (100%): 0.05116741972989913

-------------------------------------------------
Final Pareto Front Statistics:


-------------------------------------------------
Final Pareto Front:

Pipeline #1: 
Score on D2: 0.04949097485087961 |	D1-D2 diff: 1.2397838868853286
Pipeline steps: 
     1. OverDominanceEncoder(),
     2. RandomForestRegressor(bootstrap=False, max_features=0.1,
                              min_samples_leaf=2, min_samples_split=7,
                              random_state=42)

	Entire dataset(80%) R^2 trained on entire dataset(80%):  0.47232836462005956
	Holdout data R^2 trained on entire dataset(80%):  0.06655522998848329
	Dataset D1 R^2 on trained D1:  0.47275957258432066

••••••••••••••••••••••••••••••••••••••••••••••••••
Pipeline #2: 
Score on D2: 0.04679330765397227 |	D1-D2 diff: 1.3515662252117544
Pipeline steps: 
     1. VarianceThreshold(threshold=0.35),
     2. OverDominanceEncoder(),
     3. RandomForestRegressor(bootstrap=False, max_features=0.1,
                              min_samples_leaf=2, min_samples_split=12,
                              random_state=42)

	Entire dataset(80%) R^2 trained on entire dataset(80%):  0.35412401327133547
	Holdout data R^2 trained on entire dataset(80%):  0.07560793792051068
	Dataset D1 R^2 on trained D1:  0.34646842083745566

••••••••••••••••••••••••••••••••••••••••••••••••••
Pipeline #3: 
Score on D2: 0.046590973252195855 |	D1-D2 diff: 1.4930519184590232
Pipeline steps: 
     1. OverDominanceEncoder(),
     2. RandomForestRegressor(bootstrap=False, max_features=0.1,
                              min_samples_leaf=2, min_samples_split=19,
                              random_state=42)

	Entire dataset(80%) R^2 trained on entire dataset(80%):  0.25658471576512076
	Holdout data R^2 trained on entire dataset(80%):  0.0600184693526814
	Dataset D1 R^2 on trained D1:  0.24782451017107066

••••••••••••••••••••••••••••••••••••••••••••••••••
Pipeline #4: 
Score on D2: 0.04547345642735645 |	D1-D2 diff: 1.5659897640766518
Pipeline steps: 
     1. OverDominanceEncoder(),
     2. RandomForestRegressor(bootstrap=False, max_features=0.1,
                              min_samples_leaf=7, min_samples_split=12,
                              random_state=42)

	Entire dataset(80%) R^2 trained on entire dataset(80%):  0.20998417016658555
	Holdout data R^2 trained on entire dataset(80%):  0.05962143054455915
	Dataset D1 R^2 on trained D1:  0.21175510590100954

••••••••••••••••••••••••••••••••••••••••••••••••••
Pipeline #5: 
Score on D2: 0.043804336671877775 |	D1-D2 diff: 1.6706995757411083
Pipeline steps: 
     1. OverDominanceEncoder(),
     2. RandomForestRegressor(bootstrap=False, max_features=0.1,
                              min_samples_leaf=9, min_samples_split=16,
                              random_state=42)

	Entire dataset(80%) R^2 trained on entire dataset(80%):  0.17467175042649452
	Holdout data R^2 trained on entire dataset(80%):  0.05487285888725457
	Dataset D1 R^2 on trained D1:  0.17215749236252342

••••••••••••••••••••••••••••••••••••••••••••••••••
Pipeline #6: 
Score on D2: 0.04279113163840664 |	D1-D2 diff: 1.7126595297448508
Pipeline steps: 
     1. VarianceThreshold(threshold=0.35),
     2. OverDominanceEncoder(),
     3. RandomForestRegressor(bootstrap=False, max_features=0.05,
                              min_samples_leaf=12, random_state=42)

	Entire dataset(80%) R^2 trained on entire dataset(80%):  0.15946034174897983
	Holdout data R^2 trained on entire dataset(80%):  0.06491159140218705
	Dataset D1 R^2 on trained D1:  0.15902049479773572

••••••••••••••••••••••••••••••••••••••••••••••••••
Pipeline #7: 
Score on D2: 0.04267493490331431 |	D1-D2 diff: 1.7418998364180462
Pipeline steps: 
     1. OverDominanceEncoder(),
     2. RandomForestRegressor(max_features=0.2, min_samples_leaf=14,
                              min_samples_split=5, random_state=42)

	Entire dataset(80%) R^2 trained on entire dataset(80%):  0.15007434744426917
	Holdout data R^2 trained on entire dataset(80%):  0.04957698831600532
	Dataset D1 R^2 on trained D1:  0.15129430664820542

••••••••••••••••••••••••••••••••••••••••••••••••••
Pipeline #8: 
Score on D2: 0.039462081431144824 |	D1-D2 diff: 1.8052310028499052
Pipeline steps: 
     1. OverDominanceEncoder(),
     2. SelectPercentile(percentile=95),
     3. RandomForestRegressor(bootstrap=False, max_features=0.1,
                              min_samples_leaf=13,
                              min_samples_split=16,
                              random_state=42)

	Entire dataset(80%) R^2 trained on entire dataset(80%):  0.13184469792003994
	Holdout data R^2 trained on entire dataset(80%):  0.046617478051753314
	Dataset D1 R^2 on trained D1:  0.1336226053362517

••••••••••••••••••••••••••••••••••••••••••••••••••
Pipeline #9: 
Score on D2: 0.03823524280437829 |	D1-D2 diff: 1.813617362251149
Pipeline steps: 
     1. OverDominanceEncoder(),
     2. RandomForestRegressor(max_features=0.1, min_samples_leaf=8,
                              min_samples_split=19,
                              random_state=42)

	Entire dataset(80%) R^2 trained on entire dataset(80%):  0.13236947872777716
	Holdout data R^2 trained on entire dataset(80%):  0.04922523464480966
	Dataset D1 R^2 on trained D1:  0.13066617668410396

••••••••••••••••••••••••••••••••••••••••••••••••••
Pipeline #10: 
Score on D2: 0.0367784471820809 |	D1-D2 diff: 1.8316794069661264
Pipeline steps: 
     1. OverDominanceEncoder(),
     2. RandomForestRegressor(bootstrap=False, max_features=0.1,
                              min_samples_leaf=14,
                              min_samples_split=12,
                              random_state=42)

	Entire dataset(80%) R^2 trained on entire dataset(80%):  0.1299952811009777
	Holdout data R^2 trained on entire dataset(80%):  0.04868013453956088
	Dataset D1 R^2 on trained D1:  0.12561713777832717

••••••••••••••••••••••••••••••••••••••••••••••••••
Pipeline #11: 
Score on D2: 0.03461313536908539 |	D1-D2 diff: 1.839709294068455
Pipeline steps: 
     1. HeterosisEncoder(),
     2. RandomForestRegressor(max_features=0.3, min_samples_leaf=17,
                              min_samples_split=6, random_state=42)

	Entire dataset(80%) R^2 trained on entire dataset(80%):  0.13040313360781364
	Holdout data R^2 trained on entire dataset(80%):  0.036946370124263606
	Dataset D1 R^2 on trained D1:  0.12191091352487038

••••••••••••••••••••••••••••••••••••••••••••••••••
Pipeline #12: 
Score on D2: 0.033793935918005835 |	D1-D2 diff: 2.0438016408029758
Pipeline steps: 
     1. VarianceThreshold(threshold=0.35),
     2. OverDominanceEncoder(),
     3. RandomForestRegressor(max_features=0.1, min_samples_leaf=17,
                              min_samples_split=12,
                              random_state=42)

	Entire dataset(80%) R^2 trained on entire dataset(80%):  0.09677956145979538
	Holdout data R^2 trained on entire dataset(80%):  0.05124397212089993
	Dataset D1 R^2 on trained D1:  0.09110586491090589

••••••••••••••••••••••••••••••••••••••••••••••••••
Pipeline #13: 
Score on D2: 0.03334553511332217 |	D1-D2 diff: 2.515045967974844
Pipeline steps: 
     1. SelectPercentile(percentile=55),
     2. LinearRegression()

	Entire dataset(80%) R^2 trained on entire dataset(80%):  0.04768588206898361
	Holdout data R^2 trained on entire dataset(80%):  0.05709140825069792
	Dataset D1 R^2 on trained D1:  0.05833841438951137

••••••••••••••••••••••••••••••••••••••••••••••••••
Pipeline #14: 
Score on D2: 0.026950246104932907 |	D1-D2 diff: 2.5470701016046604
Pipeline steps: 
     1. SelectPercentile(percentile=55),
     2. VarianceThreshold(threshold=0.2),
     3. LinearRegression()

	Entire dataset(80%) R^2 trained on entire dataset(80%):  0.040469378317298355
	Holdout data R^2 trained on entire dataset(80%):  0.05459114187706848
	Dataset D1 R^2 on trained D1:  0.05070969747364629

••••••••••••••••••••••••••••••••••••••••••••••••••
Pipeline #15: 
Score on D2: 0.01748711705861916 |	D1-D2 diff: 3.859515452426326
Pipeline steps: 
     1. RecessiveEncoder(),
     2. FeatureEncodingFrequencySelector(threshold=0.25),
     3. LinearRegression()

	Entire dataset(80%) R^2 trained on entire dataset(80%):  0.01998189725374222
	Holdout data R^2 trained on entire dataset(80%):  0.014349930827772694
	Dataset D1 R^2 on trained D1:  0.021993923057731624

••••••••••••••••••••••••••••••••••••••••••••••••••
Pipeline #16: 
Score on D2: 0.015968367501542846 |	D1-D2 diff: 4.11009495166239
Pipeline steps: 
     1. RecessiveEncoder(),
     2. VarianceThreshold(threshold=0.2),
     3. LinearRegression()

	Entire dataset(80%) R^2 trained on entire dataset(80%):  0.014972607710166397
	Holdout data R^2 trained on entire dataset(80%):  0.012069829029406343
	Dataset D1 R^2 on trained D1:  0.019472597310389195

••••••••••••••••••••••••••••••••••••••••••••••••••
Pipeline #17: 
Score on D2: 0.009060816028585439 |	D1-D2 diff: 5.217937923963226
Pipeline steps: 
     1. SelectPercentile(percentile=5),
     2. LinearRegression()

	Entire dataset(80%) R^2 trained on entire dataset(80%):  0.00979383145462176
	Holdout data R^2 trained on entire dataset(80%):  0.004812739609689309
	Dataset D1 R^2 on trained D1:  0.010409792476947954

••••••••••••••••••••••••••••••••••••••••••••••••••
Pipeline #18: 
Score on D2: 0.008288001100888231 |	D1-D2 diff: 9.112820844596971
Pipeline steps: 
     1. SelectPercentile(percentile=10),
     2. UnderDominanceEncoder(),
     3. VarianceThreshold(threshold=0.3),
     4. DominantEncoder(),
     5. DecisionTreeRegressor(max_depth=7, min_samples_leaf=14,
                              min_samples_split=3, random_state=42)

	Entire dataset(80%) R^2 trained on entire dataset(80%):  0.009260163250105924
	Holdout data R^2 trained on entire dataset(80%):  0.005500334805976559
	Dataset D1 R^2 on trained D1:  0.00814299419994935

••••••••••••••••••••••••••••••••••••••••••••••••••
Pipeline #19: 
Score on D2: 0.007425432466583226 |	D1-D2 diff: 22.497852843687248
Pipeline steps: 
     1. SelectPercentile(percentile=10),
     2. UnderDominanceEncoder(),
     3. VarianceThreshold(threshold=0.3),
     4. DominantEncoder(),
     5. LinearRegression()

	Entire dataset(80%) R^2 trained on entire dataset(80%):  0.009114115987553517
	Holdout data R^2 trained on entire dataset(80%):  0.005794059908506344
	Dataset D1 R^2 on trained D1:  0.007421529132597748

••••••••••••••••••••••••••••••••••••••••••••••••••

**************************************************************************************
R Random Seed 0 - 5 Interactions
**************************************************************************************

---------- autoQTL output ----------

File name:  /Users/elizabethzhang/v8/testing/0_data_sig_21/seed0_5inter_8sig_21.csv 

autoQTL parameters:
	population size = 100
	offspring_size = None
	generations = 25
	mutation rate = 0.9
	crossover rate = 0.1
	random state =  42

-------------------------------------------------
Evolution History:
Gen 1 - Best score on D2: 0.04531 	 Best score on D1-D2 diff: 3.99629

-------------------------------------------------
Multiple Linear Regression:
	D2 Dataset R^2 trained on D1: 0.022915349229225113
	Entire dataset(80%) R^2 trained on data (80%): 0.04101083809607009
	Holdout R^2 (20%) trained on data (80%): 0.05483692317338018
	Dataset D1 R^2 on trained D1: 0.049465662007413314
	Combined Dataset (100%) R^2 trained on combined data (100%): 0.04476567013076227

-------------------------------------------------
Final Pareto Front Statistics:


-------------------------------------------------
Final Pareto Front:

Pipeline #1: 
Score on D2: 0.0453094952350398 |	D1-D2 diff: 1.5628797267061856
Pipeline steps: 
     1. UnderDominanceEncoder(),
     2. RandomForestRegressor(max_features=0.55, min_samples_leaf=14,
                              min_samples_split=12,
                              random_state=42)

	Entire dataset(80%) R^2 trained on entire dataset(80%):  0.2072327195605137
	Holdout data R^2 trained on entire dataset(80%):  0.07076503733905393
	Dataset D1 R^2 on trained D1:  0.21291866289669303

••••••••••••••••••••••••••••••••••••••••••••••••••
Pipeline #2: 
Score on D2: 0.04508817849641933 |	D1-D2 diff: 1.6120790859791039
Pipeline steps: 
     1. UnderDominanceEncoder(),
     2. RandomForestRegressor(max_features=0.55, min_samples_leaf=16,
                              min_samples_split=12,
                              random_state=42)

	Entire dataset(80%) R^2 trained on entire dataset(80%):  0.18794843124392002
	Holdout data R^2 trained on entire dataset(80%):  0.06713580457351431
	Dataset D1 R^2 on trained D1:  0.19315393330348807

••••••••••••••••••••••••••••••••••••••••••••••••••
Pipeline #3: 
Score on D2: 0.04439402364609646 |	D1-D2 diff: 1.6174361849541357
Pipeline steps: 
     1. UnderDominanceEncoder(),
     2. RandomForestRegressor(max_features=0.6000000000000001,
                              min_samples_leaf=17,
                              min_samples_split=14,
                              random_state=42)

	Entire dataset(80%) R^2 trained on entire dataset(80%):  0.1867608282319162
	Holdout data R^2 trained on entire dataset(80%):  0.06889513182572127
	Dataset D1 R^2 on trained D1:  0.19050787243734413

••••••••••••••••••••••••••••••••••••••••••••••••••
Pipeline #4: 
Score on D2: 0.04307849637157535 |	D1-D2 diff: 1.6682618692719116
Pipeline steps: 
     1. HeterosisEncoder(),
     2. RandomForestRegressor(bootstrap=False, max_features=0.3,
                              min_samples_leaf=17, min_samples_split=6,
                              random_state=42)

	Entire dataset(80%) R^2 trained on entire dataset(80%):  0.17496093028995718
	Holdout data R^2 trained on entire dataset(80%):  0.05140038201058339
	Dataset D1 R^2 on trained D1:  0.17218350952623707

••••••••••••••••••••••••••••••••••••••••••••••••••
Pipeline #5: 
Score on D2: 0.038252533698751257 |	D1-D2 diff: 1.798266196346019
Pipeline steps: 
     1. OverDominanceEncoder(),
     2. RandomForestRegressor(max_features=0.1, min_samples_leaf=8,
                              min_samples_split=12,
                              random_state=42)

	Entire dataset(80%) R^2 trained on entire dataset(80%):  0.13605257623976474
	Holdout data R^2 trained on entire dataset(80%):  0.05535307949497803
	Dataset D1 R^2 on trained D1:  0.13388031461269634

••••••••••••••••••••••••••••••••••••••••••••••••••
Pipeline #6: 
Score on D2: 0.03341352733752112 |	D1-D2 diff: 1.8048136925826734
Pipeline steps: 
     1. RandomForestRegressor(max_features=0.1, min_samples_leaf=8,
                              min_samples_split=12,
                              random_state=42)

	Entire dataset(80%) R^2 trained on entire dataset(80%):  0.12743936284248347
	Holdout data R^2 trained on entire dataset(80%):  0.054593318489281284
	Dataset D1 R^2 on trained D1:  0.12766116889712686

••••••••••••••••••••••••••••••••••••••••••••••••••
Pipeline #7: 
Score on D2: 0.025604857845598294 |	D1-D2 diff: 2.578063076649346
Pipeline steps: 
     1. SelectPercentile(percentile=50),
     2. LinearRegression()

	Entire dataset(80%) R^2 trained on entire dataset(80%):  0.03955357873268417
	Holdout data R^2 trained on entire dataset(80%):  0.05526836605325858
	Dataset D1 R^2 on trained D1:  0.04824222133689471

••••••••••••••••••••••••••••••••••••••••••••••••••
Pipeline #8: 
Score on D2: 0.024575485681235243 |	D1-D2 diff: 3.2821277950859247
Pipeline steps: 
     1. UnderDominanceEncoder(),
     2. DecisionTreeRegressor(max_depth=2, min_samples_leaf=5,
                              min_samples_split=8, random_state=42)

	Entire dataset(80%) R^2 trained on entire dataset(80%):  0.0296922637548932
	Holdout data R^2 trained on entire dataset(80%):  0.03272402709143607
	Dataset D1 R^2 on trained D1:  0.033192921388370045

••••••••••••••••••••••••••••••••••••••••••••••••••
Pipeline #9: 
Score on D2: 0.02295434239905758 |	D1-D2 diff: 3.831034063026635
Pipeline steps: 
     1. RecessiveEncoder(),
     2. FeatureEncodingFrequencySelector(threshold=0.2),
     3. LinearRegression()

	Entire dataset(80%) R^2 trained on entire dataset(80%):  0.028129389368573232
	Holdout data R^2 trained on entire dataset(80%):  0.028934238336733253
	Dataset D1 R^2 on trained D1:  0.02759667172692659

••••••••••••••••••••••••••••••••••••••••••••••••••
Pipeline #10: 
Score on D2: 0.01753547721892812 |	D1-D2 diff: 3.996288860693201
Pipeline steps: 
     1. UnderDominanceEncoder(),
     2. SelectPercentile(percentile=15),
     3. LinearRegression()

	Entire dataset(80%) R^2 trained on entire dataset(80%):  0.01680056586550227
	Holdout data R^2 trained on entire dataset(80%):  0.01313689807735563
	Dataset D1 R^2 on trained D1:  0.013614696894115319

••••••••••••••••••••••••••••••••••••••••••••••••••

**************************************************************************************
R Random Seed 0 - 6 Interactions
**************************************************************************************

---------- autoQTL output ----------

File name:  /Users/elizabethzhang/v8/testing/0_data_sig_21/seed0_6inter_6sig_21.csv 

autoQTL parameters:
	population size = 100
	offspring_size = None
	generations = 25
	mutation rate = 0.9
	crossover rate = 0.1
	random state =  42

-------------------------------------------------
Evolution History:
Gen 1 - Best score on D2: 0.04605 	 Best score on D1-D2 diff: 6.31886
Gen 2 - Best score on D2: 0.04864 	 Best score on D1-D2 diff: 11.96036
Gen 3 - Best score on D2: 0.04864 	 Best score on D1-D2 diff: 13.48015
Gen 4 - Best score on D2: 0.04988 	 Best score on D1-D2 diff: 13.48015
Gen 5 - Best score on D2: 0.05027 	 Best score on D1-D2 diff: 13.48015
Gen 6 - Best score on D2: 0.05027 	 Best score on D1-D2 diff: 13.48015
Gen 7 - Best score on D2: 0.05027 	 Best score on D1-D2 diff: 13.48015
Gen 8 - Best score on D2: 0.05027 	 Best score on D1-D2 diff: 13.48015
Gen 9 - Best score on D2: 0.05027 	 Best score on D1-D2 diff: 13.48015
Gen 10 - Best score on D2: 0.05027 	 Best score on D1-D2 diff: 13.48015
Gen 11 - Best score on D2: 0.05027 	 Best score on D1-D2 diff: 13.48015
Gen 12 - Best score on D2: 0.05027 	 Best score on D1-D2 diff: 13.48015
Gen 13 - Best score on D2: 0.05027 	 Best score on D1-D2 diff: 13.48015
Gen 14 - Best score on D2: 0.05027 	 Best score on D1-D2 diff: 13.48015
Gen 15 - Best score on D2: 0.05027 	 Best score on D1-D2 diff: 13.48015
Gen 16 - Best score on D2: 0.05027 	 Best score on D1-D2 diff: 13.48015
Gen 17 - Best score on D2: 0.05027 	 Best score on D1-D2 diff: 13.48015
Gen 18 - Best score on D2: 0.05027 	 Best score on D1-D2 diff: 13.48015
Gen 19 - Best score on D2: 0.05027 	 Best score on D1-D2 diff: 13.48015
Gen 20 - Best score on D2: 0.05027 	 Best score on D1-D2 diff: 13.48015
Gen 21 - Best score on D2: 0.05027 	 Best score on D1-D2 diff: 13.48015
Gen 22 - Best score on D2: 0.05027 	 Best score on D1-D2 diff: 13.48015
Gen 23 - Best score on D2: 0.05165 	 Best score on D1-D2 diff: 15.45494
Gen 24 - Best score on D2: 0.05165 	 Best score on D1-D2 diff: 15.45494
Gen 25 - Best score on D2: 0.05165 	 Best score on D1-D2 diff: 15.45494

-------------------------------------------------
Multiple Linear Regression:
	D2 Dataset R^2 trained on D1: 0.007329429781787633
	Entire dataset(80%) R^2 trained on data (80%): 0.02877613722103567
	Holdout R^2 (20%) trained on data (80%): 0.04257499581602908
	Dataset D1 R^2 on trained D1: 0.03857107219340972
	Combined Dataset (100%) R^2 trained on combined data (100%): 0.032605115824941744

-------------------------------------------------
Final Pareto Front Statistics:


-------------------------------------------------
Final Pareto Front:

Pipeline #1: 
Score on D2: 0.051653035424615856 |	D1-D2 diff: 1.6389284090370804
Pipeline steps: 
     1. UnderDominanceEncoder(),
     2. RecessiveEncoder(),
     3. HeterosisEncoder(),
     4. RandomForestRegressor(max_features=0.4, min_samples_leaf=11,
                              min_samples_split=10,
                              random_state=42)

	Entire dataset(80%) R^2 trained on entire dataset(80%):  0.19755557218865405
	Holdout data R^2 trained on entire dataset(80%):  0.06314616874150614
	Dataset D1 R^2 on trained D1:  0.1902520258154341

••••••••••••••••••••••••••••••••••••••••••••••••••
Pipeline #2: 
Score on D2: 0.05027364335984896 |	D1-D2 diff: 1.66551247796525
Pipeline steps: 
     1. HeterosisEncoder(),
     2. OverDominanceEncoder(),
     3. OverDominanceEncoder(),
     4. RandomForestRegressor(bootstrap=False,
                              max_features=0.35000000000000003,
                              min_samples_leaf=18, min_samples_split=5,
                              random_state=42)

	Entire dataset(80%) R^2 trained on entire dataset(80%):  0.1807036878536451
	Holdout data R^2 trained on entire dataset(80%):  0.05910001105970519
	Dataset D1 R^2 on trained D1:  0.18023326460404676

••••••••••••••••••••••••••••••••••••••••••••••••••
Pipeline #3: 
Score on D2: 0.05000234388880698 |	D1-D2 diff: 1.8369161948669608
Pipeline steps: 
     1. HeterosisEncoder(),
     2. HeterosisEncoder(),
     3. RecessiveEncoder(),
     4. HeterosisEncoder(),
     5. RandomForestRegressor(max_features=0.55, min_samples_leaf=20,
                              random_state=42)

	Entire dataset(80%) R^2 trained on entire dataset(80%):  0.145978045697865
	Holdout data R^2 trained on entire dataset(80%):  0.05725387659698389
	Dataset D1 R^2 on trained D1:  0.1378322923222104

••••••••••••••••••••••••••••••••••••••••••••••••••
Pipeline #4: 
Score on D2: 0.049217628679554926 |	D1-D2 diff: 1.8616629021991618
Pipeline steps: 
     1. HeterosisEncoder(),
     2. UnderDominanceEncoder(),
     3. RandomForestRegressor(max_features=0.35000000000000003,
                              min_samples_leaf=18, min_samples_split=5,
                              random_state=42)

	Entire dataset(80%) R^2 trained on entire dataset(80%):  0.13855056721028824
	Holdout data R^2 trained on entire dataset(80%):  0.0565978682444902
	Dataset D1 R^2 on trained D1:  0.1324698484121335

••••••••••••••••••••••••••••••••••••••••••••••••••
Pipeline #5: 
Score on D2: 0.04848489264286282 |	D1-D2 diff: 1.8706439171059521
Pipeline steps: 
     1. HeterosisEncoder(),
     2. UnderDominanceEncoder(),
     3. RandomForestRegressor(max_features=0.3, min_samples_leaf=17,
                              min_samples_split=6, random_state=42)

	Entire dataset(80%) R^2 trained on entire dataset(80%):  0.13623333392788517
	Holdout data R^2 trained on entire dataset(80%):  0.058386701759571724
	Dataset D1 R^2 on trained D1:  0.1301498041428918

••••••••••••••••••••••••••••••••••••••••••••••••••
Pipeline #6: 
Score on D2: 0.047585664173290354 |	D1-D2 diff: 1.8888277759640357
Pipeline steps: 
     1. HeterosisEncoder(),
     2. HeterosisEncoder(),
     3. RandomForestRegressor(max_features=0.3, min_samples_leaf=18,
                              min_samples_split=8, random_state=42)

	Entire dataset(80%) R^2 trained on entire dataset(80%):  0.13151273262801266
	Holdout data R^2 trained on entire dataset(80%):  0.05833392134958593
	Dataset D1 R^2 on trained D1:  0.12615092517916315

••••••••••••••••••••••••••••••••••••••••••••••••••
Pipeline #7: 
Score on D2: 0.0459513588222783 |	D1-D2 diff: 1.9539643150863704
Pipeline steps: 
     1. HeterosisEncoder(),
     2. RecessiveEncoder(),
     3. RandomForestRegressor(max_features=0.25, min_samples_leaf=18,
                              min_samples_split=17,
                              random_state=42)

	Entire dataset(80%) R^2 trained on entire dataset(80%):  0.12187658282765457
	Holdout data R^2 trained on entire dataset(80%):  0.05734571149716994
	Dataset D1 R^2 on trained D1:  0.11455283925449522

••••••••••••••••••••••••••••••••••••••••••••••••••
Pipeline #8: 
Score on D2: 0.04071118438813148 |	D1-D2 diff: 2.0770466535179333
Pipeline steps: 
     1. HeterosisEncoder(),
     2. RandomForestRegressor(max_features=0.2, min_samples_leaf=20,
                              random_state=42)

	Entire dataset(80%) R^2 trained on entire dataset(80%):  0.10492065163266306
	Holdout data R^2 trained on entire dataset(80%):  0.05390911436658108
	Dataset D1 R^2 on trained D1:  0.09444095591697355

••••••••••••••••••••••••••••••••••••••••••••••••••
Pipeline #9: 
Score on D2: 0.040063675676522914 |	D1-D2 diff: 2.1380236296573196
Pipeline steps: 
     1. HeterosisEncoder(),
     2. UnderDominanceEncoder(),
     3. RandomForestRegressor(max_features=0.15000000000000002,
                              min_samples_leaf=17, min_samples_split=6,
                              random_state=42)

	Entire dataset(80%) R^2 trained on entire dataset(80%):  0.09673543313651944
	Holdout data R^2 trained on entire dataset(80%):  0.049441489268054584
	Dataset D1 R^2 on trained D1:  0.08792117445548886

••••••••••••••••••••••••••••••••••••••••••••••••••
Pipeline #10: 
Score on D2: 0.03753202346355977 |	D1-D2 diff: 2.16699394055352
Pipeline steps: 
     1. HeterosisEncoder(),
     2. UnderDominanceEncoder(),
     3. RandomForestRegressor(max_features=0.15000000000000002,
                              min_samples_leaf=19,
                              min_samples_split=20,
                              random_state=42)

	Entire dataset(80%) R^2 trained on entire dataset(80%):  0.09112602280684201
	Holdout data R^2 trained on entire dataset(80%):  0.04715056737263956
	Dataset D1 R^2 on trained D1:  0.08288117983303922

••••••••••••••••••••••••••••••••••••••••••••••••••
Pipeline #11: 
Score on D2: 0.032322280797317804 |	D1-D2 diff: 2.217837488721062
Pipeline steps: 
     1. OverDominanceEncoder(),
     2. DominantEncoder(),
     3. RandomForestRegressor(max_features=0.05, min_samples_leaf=15,
                              min_samples_split=14,
                              random_state=42)

	Entire dataset(80%) R^2 trained on entire dataset(80%):  0.08317752031705228
	Holdout data R^2 trained on entire dataset(80%):  0.04306949606986443
	Dataset D1 R^2 on trained D1:  0.07365377625254332

••••••••••••••••••••••••••••••••••••••••••••••••••
Pipeline #12: 
Score on D2: 0.032026847219727816 |	D1-D2 diff: 2.223264841629125
Pipeline steps: 
     1. OverDominanceEncoder(),
     2. VarianceThreshold(threshold=0.1),
     3. RandomForestRegressor(max_features=0.05, min_samples_leaf=18,
                              min_samples_split=17,
                              random_state=42)

	Entire dataset(80%) R^2 trained on entire dataset(80%):  0.07891244802985986
	Holdout data R^2 trained on entire dataset(80%):  0.046150277352751234
	Dataset D1 R^2 on trained D1:  0.07295623035991561

••••••••••••••••••••••••••••••••••••••••••••••••••
Pipeline #13: 
Score on D2: 0.03191769492575003 |	D1-D2 diff: 2.2982828124835573
Pipeline steps: 
     1. HeterosisEncoder(),
     2. RecessiveEncoder(),
     3. OverDominanceEncoder(),
     4. RandomForestRegressor(max_features=0.05, min_samples_leaf=17,
                              min_samples_split=14,
                              random_state=42)

	Entire dataset(80%) R^2 trained on entire dataset(80%):  0.07798802636899793
	Holdout data R^2 trained on entire dataset(80%):  0.0394229703205804
	Dataset D1 R^2 on trained D1:  0.06775919047396273

••••••••••••••••••••••••••••••••••••••••••••••••••
Pipeline #14: 
Score on D2: 0.025756366237306372 |	D1-D2 diff: 6.318856001426448
Pipeline steps: 
     1. HeterosisEncoder(),
     2. DecisionTreeRegressor(max_depth=3, min_samples_leaf=19,
                              min_samples_split=3, random_state=42)

	Entire dataset(80%) R^2 trained on entire dataset(80%):  0.03532419379980056
	Holdout data R^2 trained on entire dataset(80%):  0.033536076162849926
	Dataset D1 R^2 on trained D1:  0.026383624175425946

••••••••••••••••••••••••••••••••••••••••••••••••••
Pipeline #15: 
Score on D2: 0.0012630565352488299 |	D1-D2 diff: 13.154624559042324
Pipeline steps: 
     1. UnderDominanceEncoder(),
     2. SelectPercentile(percentile=5),
     3. HeterosisEncoder(),
     4. RandomForestRegressor(max_features=0.4, min_samples_leaf=11,
                              min_samples_split=10,
                              random_state=42)

	Entire dataset(80%) R^2 trained on entire dataset(80%):  0.001526691205461339
	Holdout data R^2 trained on entire dataset(80%):  -0.0018728825312621655
	Dataset D1 R^2 on trained D1:  0.0012296611721559492

••••••••••••••••••••••••••••••••••••••••••••••••••
Pipeline #16: 
Score on D2: 0.001249155801597901 |	D1-D2 diff: 15.454940569164286
Pipeline steps: 
     1. UnderDominanceEncoder(),
     2. SelectPercentile(percentile=5),
     3. HeterosisEncoder(),
     4. LinearRegression()

	Entire dataset(80%) R^2 trained on entire dataset(80%):  0.0015286387351292063
	Holdout data R^2 trained on entire dataset(80%):  -0.001756503134925591
	Dataset D1 R^2 on trained D1:  0.001231627871096097

••••••••••••••••••••••••••••••••••••••••••••••••••

**************************************************************************************
R Random Seed 0 - 7 Interactions
**************************************************************************************

---------- autoQTL output ----------

File name:  /Users/elizabethzhang/v8/testing/0_data_sig_21/seed0_7inter_4sig_21.csv 

autoQTL parameters:
	population size = 100
	offspring_size = None
	generations = 25
	mutation rate = 0.9
	crossover rate = 0.1
	random state =  42

-------------------------------------------------
Evolution History:
Gen 1 - Best score on D2: 0.05432 	 Best score on D1-D2 diff: 4.38309
Gen 2 - Best score on D2: 0.06002 	 Best score on D1-D2 diff: 4.90532
Gen 3 - Best score on D2: 0.06002 	 Best score on D1-D2 diff: 6.87836
Gen 4 - Best score on D2: 0.06058 	 Best score on D1-D2 diff: 13.48015
Gen 5 - Best score on D2: 0.06058 	 Best score on D1-D2 diff: 13.48015
Gen 6 - Best score on D2: 0.06058 	 Best score on D1-D2 diff: 13.48015
Gen 7 - Best score on D2: 0.06058 	 Best score on D1-D2 diff: 13.48015
Gen 8 - Best score on D2: 0.06058 	 Best score on D1-D2 diff: 13.48015
Gen 9 - Best score on D2: 0.06058 	 Best score on D1-D2 diff: 13.48015
Gen 10 - Best score on D2: 0.06058 	 Best score on D1-D2 diff: 13.48015
Gen 11 - Best score on D2: 0.06058 	 Best score on D1-D2 diff: 13.48015
Gen 12 - Best score on D2: 0.06058 	 Best score on D1-D2 diff: 13.48015
Gen 13 - Best score on D2: 0.06058 	 Best score on D1-D2 diff: 23.84841
Gen 14 - Best score on D2: 0.06058 	 Best score on D1-D2 diff: 23.84841
Gen 15 - Best score on D2: 0.06058 	 Best score on D1-D2 diff: 23.84841
Gen 16 - Best score on D2: 0.06058 	 Best score on D1-D2 diff: 23.84841
Gen 17 - Best score on D2: 0.06058 	 Best score on D1-D2 diff: 23.84841
Gen 18 - Best score on D2: 0.06058 	 Best score on D1-D2 diff: 23.84841
Gen 19 - Best score on D2: 0.06058 	 Best score on D1-D2 diff: 23.84841
Gen 20 - Best score on D2: 0.06058 	 Best score on D1-D2 diff: 23.84841
Gen 21 - Best score on D2: 0.06058 	 Best score on D1-D2 diff: 23.84841
Gen 22 - Best score on D2: 0.06058 	 Best score on D1-D2 diff: 23.84841
Gen 23 - Best score on D2: 0.06058 	 Best score on D1-D2 diff: 23.84841
Gen 24 - Best score on D2: 0.06179 	 Best score on D1-D2 diff: 23.84841
Gen 25 - Best score on D2: 0.06179 	 Best score on D1-D2 diff: 23.84841

-------------------------------------------------
Multiple Linear Regression:
	D2 Dataset R^2 trained on D1: -0.00010651500248215484
	Entire dataset(80%) R^2 trained on data (80%): 0.019767059668939435
	Holdout R^2 (20%) trained on data (80%): 0.03171362492951124
	Dataset D1 R^2 on trained D1: 0.028797363846982504
	Combined Dataset (100%) R^2 trained on combined data (100%): 0.02303407780264366

-------------------------------------------------
Final Pareto Front Statistics:


-------------------------------------------------
Final Pareto Front:

Pipeline #1: 
Score on D2: 0.06179260410500187 |	D1-D2 diff: 1.5256496788225509
Pipeline steps: 
     1. VarianceThreshold(threshold=0.15),
     2. FeatureEncodingFrequencySelector(threshold=0.25),
     3. HeterosisEncoder(),
     4. HeterosisEncoder(),
     5. FeatureEncodingFrequencySelector(threshold=0.3),
     6. RandomForestRegressor(max_features=0.35000000000000003,
                              min_samples_leaf=3, min_samples_split=16,
                              random_state=42)

	Entire dataset(80%) R^2 trained on entire dataset(80%):  0.2533778163881668
	Holdout data R^2 trained on entire dataset(80%):  0.06658168516766405
	Dataset D1 R^2 on trained D1:  0.2463709340674587

••••••••••••••••••••••••••••••••••••••••••••••••••
Pipeline #2: 
Score on D2: 0.060024661455411965 |	D1-D2 diff: 1.6925119631096033
Pipeline steps: 
     1. HeterosisEncoder(),
     2. RandomForestRegressor(bootstrap=False,
                              max_features=0.35000000000000003,
                              min_samples_leaf=18, min_samples_split=5,
                              random_state=42)

	Entire dataset(80%) R^2 trained on entire dataset(80%):  0.18809753996265122
	Holdout data R^2 trained on entire dataset(80%):  0.07507727458731639
	Dataset D1 R^2 on trained D1:  0.1818879831382043

••••••••••••••••••••••••••••••••••••••••••••••••••
Pipeline #3: 
Score on D2: 0.05897314788331953 |	D1-D2 diff: 1.7314969563462776
Pipeline steps: 
     1. HeterosisEncoder(),
     2. RandomForestRegressor(bootstrap=False,
                              max_features=0.35000000000000003,
                              min_samples_leaf=20, min_samples_split=5,
                              random_state=42)

	Entire dataset(80%) R^2 trained on entire dataset(80%):  0.17536366408428794
	Holdout data R^2 trained on entire dataset(80%):  0.0740384678591971
	Dataset D1 R^2 on trained D1:  0.17022649096865827

••••••••••••••••••••••••••••••••••••••••••••••••••
Pipeline #4: 
Score on D2: 0.05757825854354359 |	D1-D2 diff: 1.9264531823588256
Pipeline steps: 
     1. HeterosisEncoder(),
     2. VarianceThreshold(threshold=0.15),
     3. HeterosisEncoder(),
     4. RandomForestRegressor(max_features=0.35000000000000003,
                              min_samples_leaf=18, min_samples_split=5,
                              random_state=42)

	Entire dataset(80%) R^2 trained on entire dataset(80%):  0.13794243924158833
	Holdout data R^2 trained on entire dataset(80%):  0.06596896130903329
	Dataset D1 R^2 on trained D1:  0.13018319737446105

••••••••••••••••••••••••••••••••••••••••••••••••••
Pipeline #5: 
Score on D2: 0.05378113659937034 |	D1-D2 diff: 1.9414006950476168
Pipeline steps: 
     1. HeterosisEncoder(),
     2. VarianceThreshold(threshold=0.2),
     3. HeterosisEncoder(),
     4. RandomForestRegressor(max_features=0.35000000000000003,
                              min_samples_leaf=18, min_samples_split=5,
                              random_state=42)

	Entire dataset(80%) R^2 trained on entire dataset(80%):  0.1365682737900643
	Holdout data R^2 trained on entire dataset(80%):  0.06509903278728779
	Dataset D1 R^2 on trained D1:  0.1241757254817698

••••••••••••••••••••••••••••••••••••••••••••••••••
Pipeline #6: 
Score on D2: 0.05097996859664411 |	D1-D2 diff: 1.973633980362784
Pipeline steps: 
     1. HeterosisEncoder(),
     2. HeterosisEncoder(),
     3. UnderDominanceEncoder(),
     4. RandomForestRegressor(max_features=0.25, min_samples_leaf=17,
                              min_samples_split=14,
                              random_state=42)

	Entire dataset(80%) R^2 trained on entire dataset(80%):  0.13179689875044098
	Holdout data R^2 trained on entire dataset(80%):  0.06817947478033637
	Dataset D1 R^2 on trained D1:  0.11688727225862627

••••••••••••••••••••••••••••••••••••••••••••••••••
Pipeline #7: 
Score on D2: 0.04853234866188649 |	D1-D2 diff: 2.0242533467983805
Pipeline steps: 
     1. HeterosisEncoder(),
     2. RecessiveEncoder(),
     3. RandomForestRegressor(max_features=0.2, min_samples_leaf=17,
                              min_samples_split=14,
                              random_state=42)

	Entire dataset(80%) R^2 trained on entire dataset(80%):  0.11870375177225245
	Holdout data R^2 trained on entire dataset(80%):  0.06173047654676633
	Dataset D1 R^2 on trained D1:  0.10809040771806189

••••••••••••••••••••••••••••••••••••••••••••••••••
Pipeline #8: 
Score on D2: 0.0482391565949698 |	D1-D2 diff: 2.0512515758926706
Pipeline steps: 
     1. HeterosisEncoder(),
     2. VarianceThreshold(threshold=0.15),
     3. FeatureEncodingFrequencySelector(threshold=0.0),
     4. HeterosisEncoder(),
     5. RandomForestRegressor(max_features=0.2, min_samples_leaf=18,
                              min_samples_split=5, random_state=42)

	Entire dataset(80%) R^2 trained on entire dataset(80%):  0.11702546659257951
	Holdout data R^2 trained on entire dataset(80%):  0.06340851408288894
	Dataset D1 R^2 on trained D1:  0.10472300635049359

••••••••••••••••••••••••••••••••••••••••••••••••••
Pipeline #9: 
Score on D2: 0.04666705877888078 |	D1-D2 diff: 2.07222091814562
Pipeline steps: 
     1. HeterosisEncoder(),
     2. VarianceThreshold(threshold=0.1),
     3. RandomForestRegressor(max_features=0.2, min_samples_leaf=18,
                              min_samples_split=14,
                              random_state=42)

	Entire dataset(80%) R^2 trained on entire dataset(80%):  0.11388751503533623
	Holdout data R^2 trained on entire dataset(80%):  0.06101575776418344
	Dataset D1 R^2 on trained D1:  0.10089907944628052

••••••••••••••••••••••••••••••••••••••••••••••••••
Pipeline #10: 
Score on D2: 0.04575872849549811 |	D1-D2 diff: 2.1263463729602003
Pipeline steps: 
     1. HeterosisEncoder(),
     2. RecessiveEncoder(),
     3. HeterosisEncoder(),
     4. RecessiveEncoder(),
     5. RandomForestRegressor(max_features=0.2, min_samples_leaf=20,
                              min_samples_split=5, random_state=42)

	Entire dataset(80%) R^2 trained on entire dataset(80%):  0.10692962682185536
	Holdout data R^2 trained on entire dataset(80%):  0.061606738028842645
	Dataset D1 R^2 on trained D1:  0.09467619509618896

••••••••••••••••••••••••••••••••••••••••••••••••••
Pipeline #11: 
Score on D2: 0.041644053475530574 |	D1-D2 diff: 2.2477652791923006
Pipeline steps: 
     1. HeterosisEncoder(),
     2. RecessiveEncoder(),
     3. RandomForestRegressor(max_features=0.15000000000000002,
                              min_samples_leaf=20,
                              min_samples_split=17,
                              random_state=42)

	Entire dataset(80%) R^2 trained on entire dataset(80%):  0.09148795403125887
	Holdout data R^2 trained on entire dataset(80%):  0.05398633537395081
	Dataset D1 R^2 on trained D1:  0.08081789536614947

••••••••••••••••••••••••••••••••••••••••••••••••••
Pipeline #12: 
Score on D2: 0.034327654819410025 |	D1-D2 diff: 2.280464858312448
Pipeline steps: 
     1. HeterosisEncoder(),
     2. RandomForestRegressor(max_features=0.05, min_samples_leaf=16,
                              min_samples_split=14,
                              random_state=42)

	Entire dataset(80%) R^2 trained on entire dataset(80%):  0.08410560710132775
	Holdout data R^2 trained on entire dataset(80%):  0.04567447455627549
	Dataset D1 R^2 on trained D1:  0.071302508426354

••••••••••••••••••••••••••••••••••••••••••••••••••
Pipeline #13: 
Score on D2: 0.034269606480081816 |	D1-D2 diff: 2.4002941704721548
Pipeline steps: 
     1. HeterosisEncoder(),
     2. SelectPercentile(percentile=70),
     3. RandomForestRegressor(max_features=0.05, min_samples_leaf=18,
                              min_samples_split=10,
                              random_state=42)

	Entire dataset(80%) R^2 trained on entire dataset(80%):  0.07219304676476812
	Holdout data R^2 trained on entire dataset(80%):  0.04242422360354381
	Dataset D1 R^2 on trained D1:  0.06439565134407121

••••••••••••••••••••••••••••••••••••••••••••••••••
Pipeline #14: 
Score on D2: 0.031180905866503683 |	D1-D2 diff: 2.4571341869085925
Pipeline steps: 
     1. HeterosisEncoder(),
     2. RandomForestRegressor(max_features=0.05, min_samples_leaf=20,
                              min_samples_split=4, random_state=42)

	Entire dataset(80%) R^2 trained on entire dataset(80%):  0.0722483929631883
	Holdout data R^2 trained on entire dataset(80%):  0.043377541778354956
	Dataset D1 R^2 on trained D1:  0.05861461326331063

••••••••••••••••••••••••••••••••••••••••••••••••••
Pipeline #15: 
Score on D2: 0.02791034035872053 |	D1-D2 diff: 23.84840676755605
Pipeline steps: 
     1. HeterosisEncoder(),
     2. FeatureEncodingFrequencySelector(threshold=0.25),
     3. DecisionTreeRegressor(max_depth=3, min_samples_leaf=11,
                              min_samples_split=3, random_state=42)

	Entire dataset(80%) R^2 trained on entire dataset(80%):  0.02986505560053787
	Holdout data R^2 trained on entire dataset(80%):  0.03712219911808434
	Dataset D1 R^2 on trained D1:  0.02790724890664975

••••••••••••••••••••••••••••••••••••••••••••••••••

**************************************************************************************
R Random Seed 0 - 8 Interactions
**************************************************************************************

---------- autoQTL output ----------

File name:  /Users/elizabethzhang/v8/testing/0_data_sig_21/seed0_8inter_2sig_21.csv 

autoQTL parameters:
	population size = 100
	offspring_size = None
	generations = 25
	mutation rate = 0.9
	crossover rate = 0.1
	random state =  42

-------------------------------------------------
Evolution History:
Gen 1 - Best score on D2: 0.06289 	 Best score on D1-D2 diff: 16.06561
Gen 2 - Best score on D2: 0.06381 	 Best score on D1-D2 diff: 16.06561
Gen 3 - Best score on D2: 0.06563 	 Best score on D1-D2 diff: 16.06561
Gen 4 - Best score on D2: 0.06563 	 Best score on D1-D2 diff: 16.06561
Gen 5 - Best score on D2: 0.07122 	 Best score on D1-D2 diff: 16.06561
Gen 6 - Best score on D2: 0.07122 	 Best score on D1-D2 diff: 16.06561
Gen 7 - Best score on D2: 0.07122 	 Best score on D1-D2 diff: 16.06561
Gen 8 - Best score on D2: 0.07122 	 Best score on D1-D2 diff: 16.06561
Gen 9 - Best score on D2: 0.07122 	 Best score on D1-D2 diff: 16.06561
Gen 10 - Best score on D2: 0.07122 	 Best score on D1-D2 diff: 16.06561
Gen 11 - Best score on D2: 0.07122 	 Best score on D1-D2 diff: 16.06561
Gen 12 - Best score on D2: 0.07122 	 Best score on D1-D2 diff: 16.06561
Gen 13 - Best score on D2: 0.07228 	 Best score on D1-D2 diff: 16.06561
Gen 14 - Best score on D2: 0.07249 	 Best score on D1-D2 diff: 16.06561
Gen 15 - Best score on D2: 0.07249 	 Best score on D1-D2 diff: 16.06561
Gen 16 - Best score on D2: 0.07249 	 Best score on D1-D2 diff: 16.06561
Gen 17 - Best score on D2: 0.07249 	 Best score on D1-D2 diff: 16.06561
Gen 18 - Best score on D2: 0.07249 	 Best score on D1-D2 diff: 16.06561

-------------------------------------------------
Multiple Linear Regression:
	D2 Dataset R^2 trained on D1: -0.00034791639645770367
	Entire dataset(80%) R^2 trained on data (80%): 0.010222538139912807
	Holdout R^2 (20%) trained on data (80%): 0.013180386720449966
	Dataset D1 R^2 on trained D1: 0.012691586090582185
	Combined Dataset (100%) R^2 trained on combined data (100%): 0.011569811339003588

-------------------------------------------------
Final Pareto Front Statistics:


-------------------------------------------------
Final Pareto Front:

Pipeline #1: 
Score on D2: 0.07249093960085562 |	D1-D2 diff: 1.3236906264751003
Pipeline steps: 
     1. HeterosisEncoder(),
     2. UnderDominanceEncoder(),
     3. RandomForestRegressor(bootstrap=False, max_features=0.3,
                              min_samples_leaf=2, min_samples_split=14,
                              random_state=42)

	Entire dataset(80%) R^2 trained on entire dataset(80%):  0.3992222594325686
	Holdout data R^2 trained on entire dataset(80%):  0.06478640097454147
	Dataset D1 R^2 on trained D1:  0.3982181396420753

••••••••••••••••••••••••••••••••••••••••••••••••••
Pipeline #2: 
Score on D2: 0.07071350418938926 |	D1-D2 diff: 1.3885853392050909
Pipeline steps: 
     1. HeterosisEncoder(),
     2. UnderDominanceEncoder(),
     3. RandomForestRegressor(max_features=0.3, min_samples_leaf=2,
                              min_samples_split=11,
                              random_state=42)

	Entire dataset(80%) R^2 trained on entire dataset(80%):  0.34145577226065293
	Holdout data R^2 trained on entire dataset(80%):  0.06343052397688331
	Dataset D1 R^2 on trained D1:  0.3396871300670109

••••••••••••••••••••••••••••••••••••••••••••••••••
Pipeline #3: 
Score on D2: 0.06995105937718127 |	D1-D2 diff: 1.4252821755479854
Pipeline steps: 
     1. HeterosisEncoder(),
     2. RandomForestRegressor(max_features=0.3, min_samples_leaf=3,
                              min_samples_split=12,
                              random_state=42)

	Entire dataset(80%) R^2 trained on entire dataset(80%):  0.31755236171528567
	Holdout data R^2 trained on entire dataset(80%):  0.06644906905985071
	Dataset D1 R^2 on trained D1:  0.3122751459152393

••••••••••••••••••••••••••••••••••••••••••••••••••
Pipeline #4: 
Score on D2: 0.06985203678280183 |	D1-D2 diff: 1.4406073474443344
Pipeline steps: 
     1. HeterosisEncoder(),
     2. UnderDominanceEncoder(),
     3. RandomForestRegressor(max_features=0.3, min_samples_leaf=2,
                              min_samples_split=13,
                              random_state=42)

	Entire dataset(80%) R^2 trained on entire dataset(80%):  0.3087815088132704
	Holdout data R^2 trained on entire dataset(80%):  0.06770820224322005
	Dataset D1 R^2 on trained D1:  0.3020281294966809

••••••••••••••••••••••••••••••••••••••••••••••••••
Pipeline #5: 
Score on D2: 0.06913445088353587 |	D1-D2 diff: 1.441736598859839
Pipeline steps: 
     1. HeterosisEncoder(),
     2. UnderDominanceEncoder(),
     3. RandomForestRegressor(bootstrap=False, max_features=0.3,
                              min_samples_leaf=8, min_samples_split=6,
                              random_state=42)

	Entire dataset(80%) R^2 trained on entire dataset(80%):  0.30375457973223297
	Holdout data R^2 trained on entire dataset(80%):  0.06608185671358935
	Dataset D1 R^2 on trained D1:  0.3005839828525714

••••••••••••••••••••••••••••••••••••••••••••••••••
Pipeline #6: 
Score on D2: 0.06906105900066217 |	D1-D2 diff: 1.4630518189419695
Pipeline steps: 
     1. HeterosisEncoder(),
     2. RandomForestRegressor(bootstrap=False, max_features=0.4,
                              min_samples_leaf=10,
                              min_samples_split=10,
                              random_state=42)

	Entire dataset(80%) R^2 trained on entire dataset(80%):  0.29501676250636655
	Holdout data R^2 trained on entire dataset(80%):  0.06996426307240489
	Dataset D1 R^2 on trained D1:  0.28731453357614867

••••••••••••••••••••••••••••••••••••••••••••••••••
Pipeline #7: 
Score on D2: 0.06758543810413165 |	D1-D2 diff: 1.5379227276230363
Pipeline steps: 
     1. HeterosisEncoder(),
     2. RandomForestRegressor(max_features=0.3, min_samples_leaf=4,
                              min_samples_split=17,
                              random_state=42)

	Entire dataset(80%) R^2 trained on entire dataset(80%):  0.25598974944879804
	Holdout data R^2 trained on entire dataset(80%):  0.07250857233393282
	Dataset D1 R^2 on trained D1:  0.2463419780773688

••••••••••••••••••••••••••••••••••••••••••••••••••
Pipeline #8: 
Score on D2: 0.06722034104463526 |	D1-D2 diff: 1.6435235191724817
Pipeline steps: 
     1. HeterosisEncoder(),
     2. RandomForestRegressor(max_features=0.3, min_samples_leaf=9,
                              min_samples_split=12,
                              random_state=42)

	Entire dataset(80%) R^2 trained on entire dataset(80%):  0.21115305384417582
	Holdout data R^2 trained on entire dataset(80%):  0.06792261830213653
	Dataset D1 R^2 on trained D1:  0.2042757900527986

••••••••••••••••••••••••••••••••••••••••••••••••••
Pipeline #9: 
Score on D2: 0.06633340270432897 |	D1-D2 diff: 1.7121811193092524
Pipeline steps: 
     1. HeterosisEncoder(),
     2. UnderDominanceEncoder(),
     3. RandomForestRegressor(bootstrap=False, max_features=0.3,
                              min_samples_leaf=17, min_samples_split=6,
                              random_state=42)

	Entire dataset(80%) R^2 trained on entire dataset(80%):  0.19168384865063826
	Holdout data R^2 trained on entire dataset(80%):  0.0718641575442831
	Dataset D1 R^2 on trained D1:  0.18269272559627625

••••••••••••••••••••••••••••••••••••••••••••••••••
Pipeline #10: 
Score on D2: 0.06606141150617273 |	D1-D2 diff: 1.7222365400443382
Pipeline steps: 
     1. HeterosisEncoder(),
     2. FeatureEncodingFrequencySelector(threshold=0.0),
     3. RandomForestRegressor(bootstrap=False,
                              max_features=0.35000000000000003,
                              min_samples_leaf=19, min_samples_split=5,
                              random_state=42)

	Entire dataset(80%) R^2 trained on entire dataset(80%):  0.1902329104242555
	Holdout data R^2 trained on entire dataset(80%):  0.0669560668966056
	Dataset D1 R^2 on trained D1:  0.1797269471783678

••••••••••••••••••••••••••••••••••••••••••••••••••
Pipeline #11: 
Score on D2: 0.06547580638051309 |	D1-D2 diff: 1.7928549645305691
Pipeline steps: 
     1. HeterosisEncoder(),
     2. FeatureEncodingFrequencySelector(threshold=0.0),
     3. RandomForestRegressor(max_features=0.35000000000000003,
                              min_samples_leaf=14, min_samples_split=5,
                              random_state=42)

	Entire dataset(80%) R^2 trained on entire dataset(80%):  0.1727803170609279
	Holdout data R^2 trained on entire dataset(80%):  0.06847201957384208
	Dataset D1 R^2 on trained D1:  0.16226332759573614

••••••••••••••••••••••••••••••••••••••••••••••••••
Pipeline #12: 
Score on D2: 0.06303272613204913 |	D1-D2 diff: 1.8663906025541992
Pipeline steps: 
     1. HeterosisEncoder(),
     2. RandomForestRegressor(max_features=0.5, min_samples_leaf=19,
                              min_samples_split=6, random_state=42)

	Entire dataset(80%) R^2 trained on entire dataset(80%):  0.16193984764449842
	Holdout data R^2 trained on entire dataset(80%):  0.06909579628027085
	Dataset D1 R^2 on trained D1:  0.1454446103443694

••••••••••••••••••••••••••••••••••••••••••••••••••
Pipeline #13: 
Score on D2: 0.06217373648555358 |	D1-D2 diff: 1.8675324618030265
Pipeline steps: 
     1. HeterosisEncoder(),
     2. HeterosisEncoder(),
     3. RandomForestRegressor(max_features=0.45, min_samples_leaf=19,
                              min_samples_split=19,
                              random_state=42)

	Entire dataset(80%) R^2 trained on entire dataset(80%):  0.15818168164883473
	Holdout data R^2 trained on entire dataset(80%):  0.06689668572914642
	Dataset D1 R^2 on trained D1:  0.1443842501645649

••••••••••••••••••••••••••••••••••••••••••••••••••
Pipeline #14: 
Score on D2: 0.062007835409088274 |	D1-D2 diff: 1.9077657436551863
Pipeline steps: 
     1. VarianceThreshold(threshold=0.1),
     2. HeterosisEncoder(),
     3. OverDominanceEncoder(),
     4. HeterosisEncoder(),
     5. RandomForestRegressor(max_features=0.3, min_samples_leaf=17,
                              min_samples_split=14,
                              random_state=42)

	Entire dataset(80%) R^2 trained on entire dataset(80%):  0.14536064042769647
	Holdout data R^2 trained on entire dataset(80%):  0.06544290101810968
	Dataset D1 R^2 on trained D1:  0.13749964140247728

••••••••••••••••••••••••••••••••••••••••••••••••••
Pipeline #15: 
Score on D2: 0.0612824088302214 |	D1-D2 diff: 1.9311418222933585
Pipeline steps: 
     1. HeterosisEncoder(),
     2. RandomForestRegressor(max_features=0.35000000000000003,
                              min_samples_leaf=19, min_samples_split=5,
                              random_state=42)

	Entire dataset(80%) R^2 trained on entire dataset(80%):  0.14414434369257867
	Holdout data R^2 trained on entire dataset(80%):  0.06973957147861554
	Dataset D1 R^2 on trained D1:  0.133184798197576

••••••••••••••••••••••••••••••••••••••••••••••••••
Pipeline #16: 
Score on D2: 0.059788153113024656 |	D1-D2 diff: 1.954756556224073
Pipeline steps: 
     1. HeterosisEncoder(),
     2. HeterosisEncoder(),
     3. RandomForestRegressor(max_features=0.3, min_samples_leaf=19,
                              min_samples_split=6, random_state=42)

	Entire dataset(80%) R^2 trained on entire dataset(80%):  0.1384058741500488
	Holdout data R^2 trained on entire dataset(80%):  0.066071419778164
	Dataset D1 R^2 on trained D1:  0.12827848746284864

••••••••••••••••••••••••••••••••••••••••••••••••••
Pipeline #17: 
Score on D2: 0.051752219612586914 |	D1-D2 diff: 2.0477140065416624
Pipeline steps: 
     1. HeterosisEncoder(),
     2. RandomForestRegressor(max_features=0.2, min_samples_leaf=18,
                              min_samples_split=16,
                              random_state=42)

	Entire dataset(80%) R^2 trained on entire dataset(80%):  0.11980506192190465
	Holdout data R^2 trained on entire dataset(80%):  0.06202262656763069
	Dataset D1 R^2 on trained D1:  0.10862740121364345

••••••••••••••••••••••••••••••••••••••••••••••••••
Pipeline #18: 
Score on D2: 0.046897881598145674 |	D1-D2 diff: 2.0867244409014787
Pipeline steps: 
     1. HeterosisEncoder(),
     2. VarianceThreshold(threshold=0.15),
     3. RandomForestRegressor(max_features=0.05, min_samples_leaf=12,
                              min_samples_split=14,
                              random_state=42)

	Entire dataset(80%) R^2 trained on entire dataset(80%):  0.1137506210723298
	Holdout data R^2 trained on entire dataset(80%):  0.052762423455632534
	Dataset D1 R^2 on trained D1:  0.09963781643700076

••••••••••••••••••••••••••••••••••••••••••••••••••
Pipeline #19: 
Score on D2: 0.04030705458743611 |	D1-D2 diff: 2.119667339666802
Pipeline steps: 
     1. HeterosisEncoder(),
     2. VarianceThreshold(threshold=0.15),
     3. RandomForestRegressor(max_features=0.05, min_samples_leaf=14,
                              min_samples_split=14,
                              random_state=42)

	Entire dataset(80%) R^2 trained on entire dataset(80%):  0.10085847589937025
	Holdout data R^2 trained on entire dataset(80%):  0.04976553191512534
	Dataset D1 R^2 on trained D1:  0.0898439936272627

••••••••••••••••••••••••••••••••••••••••••••••••••
Pipeline #20: 
Score on D2: 0.03851706116148246 |	D1-D2 diff: 2.2713233589763075
Pipeline steps: 
     1. HeterosisEncoder(),
     2. UnderDominanceEncoder(),
     3. RandomForestRegressor(max_features=0.05, min_samples_leaf=16,
                              min_samples_split=14,
                              random_state=42)

	Entire dataset(80%) R^2 trained on entire dataset(80%):  0.08859224389216536
	Holdout data R^2 trained on entire dataset(80%):  0.048431652887068743
	Dataset D1 R^2 on trained D1:  0.07609077562026567

••••••••••••••••••••••••••••••••••••••••••••••••••
Pipeline #21: 
Score on D2: 0.03723475161705181 |	D1-D2 diff: 2.321135360061796
Pipeline steps: 
     1. HeterosisEncoder(),
     2. VarianceThreshold(threshold=0.15),
     3. RandomForestRegressor(max_features=0.05, min_samples_leaf=19,
                              min_samples_split=14,
                              random_state=42)

	Entire dataset(80%) R^2 trained on entire dataset(80%):  0.08540948244366475
	Holdout data R^2 trained on entire dataset(80%):  0.0485585962218168
	Dataset D1 R^2 on trained D1:  0.07168545785927205

••••••••••••••••••••••••••••••••••••••••••••••••••
Pipeline #22: 
Score on D2: 0.03570935210822801 |	D1-D2 diff: 2.341614967979122
Pipeline steps: 
     1. HeterosisEncoder(),
     2. UnderDominanceEncoder(),
     3. RecessiveEncoder(),
     4. RecessiveEncoder(),
     5. RandomForestRegressor(max_features=0.05, min_samples_leaf=19,
                              min_samples_split=14,
                              random_state=42)

	Entire dataset(80%) R^2 trained on entire dataset(80%):  0.08060866193333527
	Holdout data R^2 trained on entire dataset(80%):  0.04737793615949071
	Dataset D1 R^2 on trained D1:  0.06897056315716765

••••••••••••••••••••••••••••••••••••••••••••••••••
Pipeline #23: 
Score on D2: 0.034241330614152576 |	D1-D2 diff: 2.3530628135052485
Pipeline steps: 
     1. HeterosisEncoder(),
     2. VarianceThreshold(),
     3. RandomForestRegressor(max_features=0.05, min_samples_leaf=19,
                              min_samples_split=14,
                              random_state=42)

	Entire dataset(80%) R^2 trained on entire dataset(80%):  0.07977867728201615
	Holdout data R^2 trained on entire dataset(80%):  0.04498070931861464
	Dataset D1 R^2 on trained D1:  0.0668599757361501

••••••••••••••••••••••••••••••••••••••••••••••••••
Pipeline #24: 
Score on D2: 0.027280565799359113 |	D1-D2 diff: 2.870614093003169
Pipeline steps: 
     1. HeterosisEncoder(),
     2. SelectPercentile(percentile=75),
     3. UnderDominanceEncoder(),
     4. DecisionTreeRegressor(max_depth=3, min_samples_leaf=17,
                              min_samples_split=16,
                              random_state=42)

	Entire dataset(80%) R^2 trained on entire dataset(80%):  0.03268802282158079
	Holdout data R^2 trained on entire dataset(80%):  0.03390359183039382
	Dataset D1 R^2 on trained D1:  0.042007106750532874

••••••••••••••••••••••••••••••••••••••••••••••••••
Pipeline #25: 
Score on D2: 0.02667860647417475 |	D1-D2 diff: 3.5489878432274398
Pipeline steps: 
     1. UnderDominanceEncoder(),
     2. DecisionTreeRegressor(max_depth=2, min_samples_leaf=5,
                              min_samples_split=8, random_state=42)

	Entire dataset(80%) R^2 trained on entire dataset(80%):  0.030049300332429585
	Holdout data R^2 trained on entire dataset(80%):  0.03271122078502564
	Dataset D1 R^2 on trained D1:  0.03298210931888501

••••••••••••••••••••••••••••••••••••••••••••••••••
Pipeline #26: 
Score on D2: 0.015946741449782365 |	D1-D2 diff: 4.250385049997232
Pipeline steps: 
     1. HeterosisEncoder(),
     2. SelectPercentile(percentile=60),
     3. SelectPercentile(percentile=25),
     4. UnderDominanceEncoder(),
     5. UnderDominanceEncoder(),
     6. LinearRegression()

	Entire dataset(80%) R^2 trained on entire dataset(80%):  0.01768079226115915
	Holdout data R^2 trained on entire dataset(80%):  0.012446510155836532
	Dataset D1 R^2 on trained D1:  0.019010728310694724

••••••••••••••••••••••••••••••••••••••••••••••••••
Pipeline #27: 
Score on D2: 0.013785046736600637 |	D1-D2 diff: 4.334682881868938
Pipeline steps: 
     1. HeterosisEncoder(),
     2. SelectPercentile(percentile=50),
     3. SelectPercentile(percentile=25),
     4. LinearRegression()

	Entire dataset(80%) R^2 trained on entire dataset(80%):  0.015362622521853164
	Holdout data R^2 trained on entire dataset(80%):  0.00910692425241022
	Dataset D1 R^2 on trained D1:  0.0166175516841921

••••••••••••••••••••••••••••••••••••••••••••••••••
Pipeline #28: 
Score on D2: 0.012004367558378082 |	D1-D2 diff: 12.918290827665022
Pipeline steps: 
     1. HeterosisEncoder(),
     2. HeterosisEncoder(),
     3. SelectPercentile(percentile=5),
     4. RandomForestRegressor(max_features=0.7000000000000001,
                              min_samples_split=14,
                              random_state=42)

	Entire dataset(80%) R^2 trained on entire dataset(80%):  0.011998881040375275
	Holdout data R^2 trained on entire dataset(80%):  0.005022822298971885
	Dataset D1 R^2 on trained D1:  0.011968460504786393

••••••••••••••••••••••••••••••••••••••••••••••••••
Pipeline #29: 
Score on D2: 0.011989733689263704 |	D1-D2 diff: 16.065608565435465
Pipeline steps: 
     1. HeterosisEncoder(),
     2. DecisionTreeRegressor(max_depth=1, min_samples_leaf=12,
                              min_samples_split=16,
                              random_state=42)

	Entire dataset(80%) R^2 trained on entire dataset(80%):  0.012003240585503394
	Holdout data R^2 trained on entire dataset(80%):  0.0051697157747297995
	Dataset D1 R^2 on trained D1:  0.011974722632235313

••••••••••••••••••••••••••••••••••••••••••••••••••

**************************************************************************************
R Random Seed 0 - 9 Interactions
**************************************************************************************

---------- autoQTL output ----------

File name:  /Users/elizabethzhang/v8/testing/0_data_sig_21/seed0_9inter_0sig_21.csv 

autoQTL parameters:
	population size = 100
	offspring_size = None
	generations = 25
	mutation rate = 0.9
	crossover rate = 0.1
	random state =  42

-------------------------------------------------
Evolution History:
Gen 1 - Best score on D2: 0.07930 	 Best score on D1-D2 diff: 16.06561
Gen 2 - Best score on D2: 0.07930 	 Best score on D1-D2 diff: 16.06561
Gen 3 - Best score on D2: 0.07930 	 Best score on D1-D2 diff: 16.06561
Gen 4 - Best score on D2: 0.07930 	 Best score on D1-D2 diff: 16.06561
Gen 5 - Best score on D2: 0.07930 	 Best score on D1-D2 diff: 16.06561
Gen 6 - Best score on D2: 0.07930 	 Best score on D1-D2 diff: 16.06561
Gen 7 - Best score on D2: 0.07930 	 Best score on D1-D2 diff: 16.06561
Gen 8 - Best score on D2: 0.07930 	 Best score on D1-D2 diff: 16.06561
Gen 9 - Best score on D2: 0.07930 	 Best score on D1-D2 diff: 16.06561
Gen 10 - Best score on D2: 0.07930 	 Best score on D1-D2 diff: 16.06561
Gen 11 - Best score on D2: 0.07930 	 Best score on D1-D2 diff: 16.06561
Gen 12 - Best score on D2: 0.07930 	 Best score on D1-D2 diff: 16.06561
Gen 13 - Best score on D2: 0.07930 	 Best score on D1-D2 diff: 16.06561
Gen 14 - Best score on D2: 0.07930 	 Best score on D1-D2 diff: 16.06561
Gen 15 - Best score on D2: 0.07930 	 Best score on D1-D2 diff: 16.06561
Gen 16 - Best score on D2: 0.07930 	 Best score on D1-D2 diff: 16.06561
Gen 17 - Best score on D2: 0.07930 	 Best score on D1-D2 diff: 16.06561
Gen 18 - Best score on D2: 0.08016 	 Best score on D1-D2 diff: 16.06561
Gen 19 - Best score on D2: 0.08016 	 Best score on D1-D2 diff: 16.06561
Gen 20 - Best score on D2: 0.08016 	 Best score on D1-D2 diff: 16.06561
Gen 21 - Best score on D2: 0.08016 	 Best score on D1-D2 diff: 16.06561
Gen 22 - Best score on D2: 0.08016 	 Best score on D1-D2 diff: 16.06561
Gen 23 - Best score on D2: 0.08016 	 Best score on D1-D2 diff: 16.06561
Gen 24 - Best score on D2: 0.08016 	 Best score on D1-D2 diff: 16.06561
Gen 25 - Best score on D2: 0.08016 	 Best score on D1-D2 diff: 16.06561

-------------------------------------------------
Multiple Linear Regression:
	D2 Dataset R^2 trained on D1: -0.004887764335096856
	Entire dataset(80%) R^2 trained on data (80%): 0.004161602481976834
	Holdout R^2 (20%) trained on data (80%): 0.0019441737219926258
	Dataset D1 R^2 on trained D1: 0.005558727331303137
	Combined Dataset (100%) R^2 trained on combined data (100%): 0.004343133534531418

-------------------------------------------------
Final Pareto Front Statistics:


-------------------------------------------------
Final Pareto Front:

Pipeline #1: 
Score on D2: 0.08016304120429729 |	D1-D2 diff: 1.5404002017172893
Pipeline steps: 
     1. HeterosisEncoder(),
     2. HeterosisEncoder(),
     3. RandomForestRegressor(max_features=0.4, min_samples_leaf=5,
                              min_samples_split=19,
                              random_state=42)

	Entire dataset(80%) R^2 trained on entire dataset(80%):  0.2630408456423933
	Holdout data R^2 trained on entire dataset(80%):  0.07059329408526549
	Dataset D1 R^2 on trained D1:  0.2577723535109888

••••••••••••••••••••••••••••••••••••••••••••••••••
Pipeline #2: 
Score on D2: 0.07868765923917032 |	D1-D2 diff: 1.570003646587364
Pipeline steps: 
     1. HeterosisEncoder(),
     2. HeterosisEncoder(),
     3. RandomForestRegressor(max_features=0.4, min_samples_leaf=7,
                              min_samples_split=20,
                              random_state=42)

	Entire dataset(80%) R^2 trained on entire dataset(80%):  0.24594481128183554
	Holdout data R^2 trained on entire dataset(80%):  0.0652654248577268
	Dataset D1 R^2 on trained D1:  0.24327535134600242

••••••••••••••••••••••••••••••••••••••••••••••••••
Pipeline #3: 
Score on D2: 0.07429891544238498 |	D1-D2 diff: 1.604102163288533
Pipeline steps: 
     1. UnderDominanceEncoder(),
     2. RecessiveEncoder(),
     3. UnderDominanceEncoder(),
     4. RandomForestRegressor(max_features=0.35000000000000003,
                              min_samples_leaf=9, min_samples_split=12,
                              random_state=42)

	Entire dataset(80%) R^2 trained on entire dataset(80%):  0.22805812675950643
	Holdout data R^2 trained on entire dataset(80%):  0.06742845129400388
	Dataset D1 R^2 on trained D1:  0.22533193387456274

••••••••••••••••••••••••••••••••••••••••••••••••••
Pipeline #4: 
Score on D2: 0.0741617181261035 |	D1-D2 diff: 1.6222801263319073
Pipeline steps: 
     1. HeterosisEncoder(),
     2. RandomForestRegressor(max_features=0.4, min_samples_leaf=10,
                              min_samples_split=19,
                              random_state=42)

	Entire dataset(80%) R^2 trained on entire dataset(80%):  0.22354359491448705
	Holdout data R^2 trained on entire dataset(80%):  0.06455007696605952
	Dataset D1 R^2 on trained D1:  0.21853825103365887

••••••••••••••••••••••••••••••••••••••••••••••••••
Pipeline #5: 
Score on D2: 0.07407878413152624 |	D1-D2 diff: 1.6655422117004115
Pipeline steps: 
     1. OverDominanceEncoder(),
     2. DominantEncoder(),
     3. RandomForestRegressor(bootstrap=False,
                              max_features=0.35000000000000003,
                              min_samples_leaf=16, min_samples_split=9,
                              random_state=42)

	Entire dataset(80%) R^2 trained on entire dataset(80%):  0.2137998877941253
	Holdout data R^2 trained on entire dataset(80%):  0.06644691357788712
	Dataset D1 R^2 on trained D1:  0.2040291253191585

••••••••••••••••••••••••••••••••••••••••••••••••••
Pipeline #6: 
Score on D2: 0.0728862750261855 |	D1-D2 diff: 1.6969348476220811
Pipeline steps: 
     1. HeterosisEncoder(),
     2. OverDominanceEncoder(),
     3. DominantEncoder(),
     4. RandomForestRegressor(max_features=0.4, min_samples_leaf=12,
                              min_samples_split=8, random_state=42)

	Entire dataset(80%) R^2 trained on entire dataset(80%):  0.2010867923206191
	Holdout data R^2 trained on entire dataset(80%):  0.06281205002356804
	Dataset D1 R^2 on trained D1:  0.19348405882239827

••••••••••••••••••••••••••••••••••••••••••••••••••
Pipeline #7: 
Score on D2: 0.07211987695123234 |	D1-D2 diff: 1.7256973816478018
Pipeline steps: 
     1. OverDominanceEncoder(),
     2. DominantEncoder(),
     3. RandomForestRegressor(max_features=0.35000000000000003,
                              min_samples_leaf=12, min_samples_split=9,
                              random_state=42)

	Entire dataset(80%) R^2 trained on entire dataset(80%):  0.19153866113826767
	Holdout data R^2 trained on entire dataset(80%):  0.06560921246290996
	Dataset D1 R^2 on trained D1:  0.18487633868068554

••••••••••••••••••••••••••••••••••••••••••••••••••
Pipeline #8: 
Score on D2: 0.07106544558483852 |	D1-D2 diff: 1.7926100652077386
Pipeline steps: 
     1. HeterosisEncoder(),
     2. RandomForestRegressor(max_features=0.4, min_samples_leaf=15,
                              min_samples_split=19,
                              random_state=42)

	Entire dataset(80%) R^2 trained on entire dataset(80%):  0.17674786371267714
	Holdout data R^2 trained on entire dataset(80%):  0.06291626934745131
	Dataset D1 R^2 on trained D1:  0.16790586855859335

••••••••••••••••••••••••••••••••••••••••••••••••••
Pipeline #9: 
Score on D2: 0.07023539735451478 |	D1-D2 diff: 1.8143394758629485
Pipeline steps: 
     1. OverDominanceEncoder(),
     2. DominantEncoder(),
     3. RandomForestRegressor(max_features=0.4, min_samples_leaf=16,
                              min_samples_split=8, random_state=42)

	Entire dataset(80%) R^2 trained on entire dataset(80%):  0.17025227295939582
	Holdout data R^2 trained on entire dataset(80%):  0.05918480115810143
	Dataset D1 R^2 on trained D1:  0.1625192676897117

••••••••••••••••••••••••••••••••••••••••••••••••••
Pipeline #10: 
Score on D2: 0.06901808806650378 |	D1-D2 diff: 1.8144219141808993
Pipeline steps: 
     1. HeterosisEncoder(),
     2. RandomForestRegressor(max_features=0.55, min_samples_leaf=18,
                              min_samples_split=18,
                              random_state=42)

	Entire dataset(80%) R^2 trained on entire dataset(80%):  0.1706114472660798
	Holdout data R^2 trained on entire dataset(80%):  0.06545017182641943
	Dataset D1 R^2 on trained D1:  0.16128518786224744

••••••••••••••••••••••••••••••••••••••••••••••••••
Pipeline #11: 
Score on D2: 0.06897187597172205 |	D1-D2 diff: 1.8516334786638713
Pipeline steps: 
     1. OverDominanceEncoder(),
     2. DominantEncoder(),
     3. RandomForestRegressor(max_features=0.35000000000000003,
                              min_samples_leaf=16, min_samples_split=9,
                              random_state=42)

	Entire dataset(80%) R^2 trained on entire dataset(80%):  0.16382191043043437
	Holdout data R^2 trained on entire dataset(80%):  0.06485400612592307
	Dataset D1 R^2 on trained D1:  0.1540425555304632

••••••••••••••••••••••••••••••••••••••••••••••••••
Pipeline #12: 
Score on D2: 0.06808843136676923 |	D1-D2 diff: 1.9043912321402638
Pipeline steps: 
     1. OverDominanceEncoder(),
     2. DominantEncoder(),
     3. RandomForestRegressor(max_features=0.35000000000000003,
                              min_samples_leaf=18, min_samples_split=9,
                              random_state=42)

	Entire dataset(80%) R^2 trained on entire dataset(80%):  0.15481507678565887
	Holdout data R^2 trained on entire dataset(80%):  0.0661620450018654
	Dataset D1 R^2 on trained D1:  0.1441167361018607

••••••••••••••••••••••••••••••••••••••••••••••••••
Pipeline #13: 
Score on D2: 0.06683346457038086 |	D1-D2 diff: 1.9612045846932293
Pipeline steps: 
     1. OverDominanceEncoder(),
     2. DominantEncoder(),
     3. RandomForestRegressor(max_features=0.35000000000000003,
                              min_samples_leaf=20, min_samples_split=9,
                              random_state=42)

	Entire dataset(80%) R^2 trained on entire dataset(80%):  0.14478243285156733
	Holdout data R^2 trained on entire dataset(80%):  0.06484190378479104
	Dataset D1 R^2 on trained D1:  0.13442750399852577

••••••••••••••••••••••••••••••••••••••••••••••••••
Pipeline #14: 
Score on D2: 0.06266046186181407 |	D1-D2 diff: 2.065610418665984
Pipeline steps: 
     1. HeterosisEncoder(),
     2. RandomForestRegressor(max_features=0.25, min_samples_leaf=20,
                              random_state=42)

	Entire dataset(80%) R^2 trained on entire dataset(80%):  0.12815552477417658
	Holdout data R^2 trained on entire dataset(80%):  0.06238106424029044
	Dataset D1 R^2 on trained D1:  0.11759004943048557

••••••••••••••••••••••••••••••••••••••••••••••••••
Pipeline #15: 
Score on D2: 0.0580937354233213 |	D1-D2 diff: 2.100839005877953
Pipeline steps: 
     1. HeterosisEncoder(),
     2. VarianceThreshold(),
     3. OverDominanceEncoder(),
     4. RandomForestRegressor(max_features=0.2, min_samples_leaf=18,
                              min_samples_split=8, random_state=42)

	Entire dataset(80%) R^2 trained on entire dataset(80%):  0.12418884840532829
	Holdout data R^2 trained on entire dataset(80%):  0.06033892286589837
	Dataset D1 R^2 on trained D1:  0.10943054922550988

••••••••••••••••••••••••••••••••••••••••••••••••••
Pipeline #16: 
Score on D2: 0.0563737268646296 |	D1-D2 diff: 2.1221592004163123
Pipeline steps: 
     1. HeterosisEncoder(),
     2. UnderDominanceEncoder(),
     3. VarianceThreshold(threshold=0.05),
     4. RandomForestRegressor(max_features=0.2, min_samples_leaf=20,
                              random_state=42)

	Entire dataset(80%) R^2 trained on entire dataset(80%):  0.11627693013669871
	Holdout data R^2 trained on entire dataset(80%):  0.06055850927732598
	Dataset D1 R^2 on trained D1:  0.10567840828888497

••••••••••••••••••••••••••••••••••••••••••••••••••
Pipeline #17: 
Score on D2: 0.05629511026548073 |	D1-D2 diff: 2.127559961951966
Pipeline steps: 
     1. HeterosisEncoder(),
     2. VarianceThreshold(threshold=0.05),
     3. RandomForestRegressor(max_features=0.2, min_samples_leaf=20,
                              random_state=42)

	Entire dataset(80%) R^2 trained on entire dataset(80%):  0.11891973215854112
	Holdout data R^2 trained on entire dataset(80%):  0.0622762018212385
	Dataset D1 R^2 on trained D1:  0.10510105958844773

••••••••••••••••••••••••••••••••••••••••••••••••••
Pipeline #18: 
Score on D2: 0.0537720892071849 |	D1-D2 diff: 2.1938533683433987
Pipeline steps: 
     1. HeterosisEncoder(),
     2. OverDominanceEncoder(),
     3. HeterosisEncoder(),
     4. RandomForestRegressor(max_features=0.15000000000000002,
                              min_samples_leaf=17, min_samples_split=6,
                              random_state=42)

	Entire dataset(80%) R^2 trained on entire dataset(80%):  0.11067342635712496
	Holdout data R^2 trained on entire dataset(80%):  0.05840844299882786
	Dataset D1 R^2 on trained D1:  0.09694085296714361

••••••••••••••••••••••••••••••••••••••••••••••••••
Pipeline #19: 
Score on D2: 0.05107463831951187 |	D1-D2 diff: 2.276439413949678
Pipeline steps: 
     1. HeterosisEncoder(),
     2. RecessiveEncoder(),
     3. UnderDominanceEncoder(),
     4. RandomForestRegressor(max_features=0.15000000000000002,
                              min_samples_leaf=20, min_samples_split=9,
                              random_state=42)

	Entire dataset(80%) R^2 trained on entire dataset(80%):  0.10062536956809731
	Holdout data R^2 trained on entire dataset(80%):  0.05372611741124578
	Dataset D1 R^2 on trained D1:  0.08831171805656313

••••••••••••••••••••••••••••••••••••••••••••••••••
Pipeline #20: 
Score on D2: 0.0455665282567943 |	D1-D2 diff: 2.3712968645075794
Pipeline steps: 
     1. HeterosisEncoder(),
     2. FeatureEncodingFrequencySelector(threshold=0.35),
     3. RandomForestRegressor(max_features=0.05, min_samples_leaf=20,
                              random_state=42)

	Entire dataset(80%) R^2 trained on entire dataset(80%):  0.08965760099309306
	Holdout data R^2 trained on entire dataset(80%):  0.048561773805521846
	Dataset D1 R^2 on trained D1:  0.07719340396357088

••••••••••••••••••••••••••••••••••••••••••••••••••
Pipeline #21: 
Score on D2: 0.04152715141117902 |	D1-D2 diff: 2.4161476445612595
Pipeline steps: 
     1. HeterosisEncoder(),
     2. RandomForestRegressor(max_features=0.05, min_samples_leaf=20,
                              random_state=42)

	Entire dataset(80%) R^2 trained on entire dataset(80%):  0.08287354568024441
	Holdout data R^2 trained on entire dataset(80%):  0.04788152053100181
	Dataset D1 R^2 on trained D1:  0.0708702601138852

••••••••••••••••••••••••••••••••••••••••••••••••••
Pipeline #22: 
Score on D2: 0.04068619244006344 |	D1-D2 diff: 2.4374628981405606
Pipeline steps: 
     1. HeterosisEncoder(),
     2. UnderDominanceEncoder(),
     3. RandomForestRegressor(max_features=0.05, min_samples_leaf=20,
                              min_samples_split=9, random_state=42)

	Entire dataset(80%) R^2 trained on entire dataset(80%):  0.08439444093224002
	Holdout data R^2 trained on entire dataset(80%):  0.04775195596522763
	Dataset D1 R^2 on trained D1:  0.06901628182549913

••••••••••••••••••••••••••••••••••••••••••••••••••
Pipeline #23: 
Score on D2: 0.03315747122992263 |	D1-D2 diff: 2.539573710930922
Pipeline steps: 
     1. HeterosisEncoder(),
     2. HeterosisEncoder(),
     3. UnderDominanceEncoder(),
     4. UnderDominanceEncoder(),
     5. SelectPercentile(percentile=90),
     6. DecisionTreeRegressor(max_depth=4, min_samples_leaf=19,
                              min_samples_split=3, random_state=42)

	Entire dataset(80%) R^2 trained on entire dataset(80%):  0.047155871505535796
	Holdout data R^2 trained on entire dataset(80%):  0.03218896978910735
	Dataset D1 R^2 on trained D1:  0.05719870266003302

••••••••••••••••••••••••••••••••••••••••••••••••••
Pipeline #24: 
Score on D2: 0.030672328337497556 |	D1-D2 diff: 2.9285296240941032
Pipeline steps: 
     1. HeterosisEncoder(),
     2. UnderDominanceEncoder(),
     3. RecessiveEncoder(),
     4. RecessiveEncoder(),
     5. SelectPercentile(percentile=90),
     6. DecisionTreeRegressor(max_depth=3, min_samples_leaf=19,
                              min_samples_split=3, random_state=42)

	Entire dataset(80%) R^2 trained on entire dataset(80%):  0.03863757403406032
	Holdout data R^2 trained on entire dataset(80%):  0.028956095448029906
	Dataset D1 R^2 on trained D1:  0.044268026482428

••••••••••••••••••••••••••••••••••••••••••••••••••
Pipeline #25: 
Score on D2: 0.02667860647417475 |	D1-D2 diff: 3.5489878432274398
Pipeline steps: 
     1. UnderDominanceEncoder(),
     2. UnderDominanceEncoder(),
     3. DecisionTreeRegressor(max_depth=2, min_samples_leaf=5,
                              min_samples_split=8, random_state=42)

	Entire dataset(80%) R^2 trained on entire dataset(80%):  0.030049300332429585
	Holdout data R^2 trained on entire dataset(80%):  0.03271122078502586
	Dataset D1 R^2 on trained D1:  0.03298210931888501

••••••••••••••••••••••••••••••••••••••••••••••••••
Pipeline #26: 
Score on D2: 0.02655660132855886 |	D1-D2 diff: 4.199968458268201
Pipeline steps: 
     1. UnderDominanceEncoder(),
     2. FeatureEncodingFrequencySelector(threshold=0.15),
     3. LinearRegression()

	Entire dataset(80%) R^2 trained on entire dataset(80%):  0.02613351673539077
	Holdout data R^2 trained on entire dataset(80%):  0.013329841953827026
	Dataset D1 R^2 on trained D1:  0.0233428232464179

••••••••••••••••••••••••••••••••••••••••••••••••••
Pipeline #27: 
Score on D2: 0.026502704374282038 |	D1-D2 diff: 6.044137906054339
Pipeline steps: 
     1. SelectPercentile(percentile=45),
     2. HeterosisEncoder(),
     3. HeterosisEncoder(),
     4. VarianceThreshold(threshold=0.05),
     5. DecisionTreeRegressor(max_depth=3, min_samples_leaf=7,
                              min_samples_split=18,
                              random_state=42)

	Entire dataset(80%) R^2 trained on entire dataset(80%):  0.03405368162269695
	Holdout data R^2 trained on entire dataset(80%):  0.03602125550433344
	Dataset D1 R^2 on trained D1:  0.027252016120343114

••••••••••••••••••••••••••••••••••••••••••••••••••
Pipeline #28: 
Score on D2: 0.024338172096346478 |	D1-D2 diff: 11.19771731671795
Pipeline steps: 
     1. SelectPercentile(percentile=20),
     2. VarianceThreshold(threshold=0.35),
     3. HeterosisEncoder(),
     4. DecisionTreeRegressor(max_depth=3, min_samples_split=7,
                              random_state=42)

	Entire dataset(80%) R^2 trained on entire dataset(80%):  0.015713466750900573
	Holdout data R^2 trained on entire dataset(80%):  -0.0016435043252118753
	Dataset D1 R^2 on trained D1:  0.024401775740828358

••••••••••••••••••••••••••••••••••••••••••••••••••
Pipeline #29: 
Score on D2: 0.012004367558378082 |	D1-D2 diff: 12.918290827665022
Pipeline steps: 
     1. HeterosisEncoder(),
     2. SelectPercentile(percentile=5),
     3. FeatureEncodingFrequencySelector(threshold=0.35),
     4. RandomForestRegressor(max_features=0.05, min_samples_leaf=20,
                              random_state=42)

	Entire dataset(80%) R^2 trained on entire dataset(80%):  0.011998881040375275
	Holdout data R^2 trained on entire dataset(80%):  0.005022822298971885
	Dataset D1 R^2 on trained D1:  0.011968460504786393

••••••••••••••••••••••••••••••••••••••••••••••••••
Pipeline #30: 
Score on D2: 0.011989733689263704 |	D1-D2 diff: 16.065608565435465
Pipeline steps: 
     1. HeterosisEncoder(),
     2. DecisionTreeRegressor(max_depth=1, min_samples_leaf=12,
                              min_samples_split=16,
                              random_state=42)

	Entire dataset(80%) R^2 trained on entire dataset(80%):  0.012003240585503394
	Holdout data R^2 trained on entire dataset(80%):  0.0051697157747297995
	Dataset D1 R^2 on trained D1:  0.011974722632235313

••••••••••••••••••••••••••••••••••••••••••••••••••

**************************************************************************************
R Random Seed 1 - 0 Interactions
**************************************************************************************

---------- autoQTL output ----------

File name: /Users/elizabethzhang/v8/testing/BMIwTail.csv 

autoQTL parameters:
	population size = 100
	offspring_size = None
	generations = 25
	mutation rate = 0.9
	crossover rate = 0.1
	random state =  42

-------------------------------------------------
Evolution History:
Gen 1 - Best score on D2: 0.07836 	 Best score on D1-D2 diff: 4.71971
Gen 2 - Best score on D2: 0.07836 	 Best score on D1-D2 diff: 7.10286

-------------------------------------------------
Multiple Linear Regression:
	D2 Dataset R^2 trained on D1: 0.07835572161505389
	Entire dataset(80%) R^2 trained on data (80%): 0.09244401268001923
	Holdout R^2 (20%) trained on data (80%): 0.10639891621907749
	Dataset D1 R^2 on trained D1: 0.09941559329825334
	Combined Dataset (100%) R^2 trained on combined data (100%): 0.09676189140743763

-------------------------------------------------
Final Pareto Front Statistics:


-------------------------------------------------
Final Pareto Front:

Pipeline #1: 
Score on D2: 0.07835572161505389 |	D1-D2 diff: 2.6250408722480874
Pipeline steps: 
     1. LinearRegression()

	Entire dataset(80%) R^2 trained on entire dataset(80%):  0.09244401268001923
	Holdout data R^2 trained on entire dataset(80%):  0.10639891621907749
	Dataset D1 R^2 on trained D1:  0.09941559329825334

••••••••••••••••••••••••••••••••••••••••••••••••••
Pipeline #2: 
Score on D2: 0.07434528571688293 |	D1-D2 diff: 2.6252997705728562
Pipeline steps: 
     1. VarianceThreshold(threshold=0.2),
     2. LinearRegression()

	Entire dataset(80%) R^2 trained on entire dataset(80%):  0.08837608611413839
	Holdout data R^2 trained on entire dataset(80%):  0.10319605043731006
	Dataset D1 R^2 on trained D1:  0.09539685121109542

••••••••••••••••••••••••••••••••••••••••••••••••••
Pipeline #3: 
Score on D2: 0.07336221517318631 |	D1-D2 diff: 2.6950229952529736
Pipeline steps: 
     1. VarianceThreshold(threshold=0.25),
     2. LinearRegression()

	Entire dataset(80%) R^2 trained on entire dataset(80%):  0.08837608611413839
	Holdout data R^2 trained on entire dataset(80%):  0.10319605043731006
	Dataset D1 R^2 on trained D1:  0.09231836354869061

••••••••••••••••••••••••••••••••••••••••••••••••••
Pipeline #4: 
Score on D2: 0.06466461736069717 |	D1-D2 diff: 3.345768827892168
Pipeline steps: 
     1. DominantEncoder(),
     2. RecessiveEncoder(),
     3. LinearRegression()

	Entire dataset(80%) R^2 trained on entire dataset(80%):  0.07072842356962394
	Holdout data R^2 trained on entire dataset(80%):  0.05261636057293173
	Dataset D1 R^2 on trained D1:  0.07264486333349718

••••••••••••••••••••••••••••••••••••••••••••••••••
Pipeline #5: 
Score on D2: 0.05971270115347416 |	D1-D2 diff: 3.51394332799021
Pipeline steps: 
     1. UnderDominanceEncoder(),
     2. VarianceThreshold(threshold=0.25),
     3. HeterosisEncoder(),
     4. LinearRegression()

	Entire dataset(80%) R^2 trained on entire dataset(80%):  0.06486276717232276
	Holdout data R^2 trained on entire dataset(80%):  0.048255159201761155
	Dataset D1 R^2 on trained D1:  0.06627144980496402

••••••••••••••••••••••••••••••••••••••••••••••••••
Pipeline #6: 
Score on D2: 0.03676845917613958 |	D1-D2 diff: 3.7970381529331294
Pipeline steps: 
     1. RecessiveEncoder(),
     2. FeatureEncodingFrequencySelector(threshold=0.25),
     3. LinearRegression()

	Entire dataset(80%) R^2 trained on entire dataset(80%):  0.04076912041459435
	Holdout data R^2 trained on entire dataset(80%):  0.06968853743692338
	Dataset D1 R^2 on trained D1:  0.041579290788095635

••••••••••••••••••••••••••••••••••••••••••••••••••
Pipeline #7: 
Score on D2: 0.021064576930646894 |	D1-D2 diff: 4.719705225706111
Pipeline steps: 
     1. SelectPercentile(percentile=10),
     2. LinearRegression()

	Entire dataset(80%) R^2 trained on entire dataset(80%):  0.02260608005018827
	Holdout data R^2 trained on entire dataset(80%):  0.04572400265792376
	Dataset D1 R^2 on trained D1:  0.023079880617491444

••••••••••••••••••••••••••••••••••••••••••••••••••
Pipeline #8: 
Score on D2: -0.0003928864600117876 |	D1-D2 diff: 7.1028596702494475
Pipeline steps: 
     1. HeterosisEncoder(),
     2. DominantEncoder(),
     3. RecessiveEncoder(),
     4. LinearRegression()

	Entire dataset(80%) R^2 trained on entire dataset(80%):  0.0
	Holdout data R^2 trained on entire dataset(80%):  -0.004656297894350514
	Dataset D1 R^2 on trained D1:  0.0

••••••••••••••••••••••••••••••••••••••••••••••••••

**************************************************************************************
R Random Seed 1 - 1 Interactions
**************************************************************************************

-------------     autoQTL output     -------------

File name: /Users/elizabethzhang/v8/testing/0_data_sig_21/seed0_1inter_16sig_21.csv 

autoQTL parameters:
	population size = 100
	offspring size = None
	generations = 25
	mutation rate = 0.9
	crossover rate = 0.1
	random state =  42

*************************************************
Evolution History:
             Best D2 score   Best diff score
     Gen 1         0.07790           5.68872
     Gen 2         0.07790           5.68872
     Gen 3         0.07790           5.68872
     Gen 4         0.07790           5.68872
     Gen 5         0.07835           6.02325
     Gen 6         0.07835           7.08130

*************************************************
Multiple Linear Regression:
     D2 Dataset R^2 trained on D1:                      0.07477
     D1+D2 Dataset (80%) R^2 trained on D1+D2 (80%):    0.08641
     Holdout (20%) R^2 trained on D1+D2 (80%):          0.07252
     D1 Dataset R^2 trained on D1:                      0.09005
     Entire Dataset (100%) R^2:                         0.08449

*************************************************
Final Pareto Front Statistics:

7 pipelines on the final Pareto front

                  Number Percent
--------------------------------
LinearRegression       4     57%
 MachineLearning       3     43%
--------------------------------
    RandomForest       2     29%
    DecisionTree       1     14%
--------------------------------
 AdditiveEncoder       6     86%
  3-LevelEncoder       0      0%
  2-LevelEncoder       1     14%

Range of score on D2:         (0.01629, 0.07835)
Range of score on D1-D2 diff: (1.37324, 7.08130)

*************************************************
Final Pareto Front:

Pipeline #1: 
Score on D2: 0.07834743722062132 |	D1-D2 diff: 1.3732367116603748
 
     1. RandomForestRegressor(max_features=0.3, min_samples_leaf=2,
                              min_samples_split=16,
                              random_state=42)

	Entire dataset(80%) R^2 trained on entire dataset(80%):  0.35698418796730635
	Holdout data R^2 trained on entire dataset(80%):  0.056735928988744466
	Dataset D1 R^2 on trained D1:  0.35954942039652826

-------------------------------------------------
Pipeline #2: 
Score on D2: 0.07798283710240572 |	D1-D2 diff: 1.573192943970331
 
     1. RandomForestRegressor(max_features=0.25, min_samples_leaf=8,
                              min_samples_split=18,
                              random_state=42)

	Entire dataset(80%) R^2 trained on entire dataset(80%):  0.24045756095205673
	Holdout data R^2 trained on entire dataset(80%):  0.0588018374308229
	Dataset D1 R^2 on trained D1:  0.24123992314572418

-------------------------------------------------
Pipeline #3: 
Score on D2: 0.07476598607700002 |	D1-D2 diff: 2.843943956413953
 
     1. LinearRegression()

	Entire dataset(80%) R^2 trained on entire dataset(80%):  0.08640599986536301
	Holdout data R^2 trained on entire dataset(80%):  0.07251858250693333
	Dataset D1 R^2 on trained D1:  0.09005276077251001

-------------------------------------------------
Pipeline #4: 
Score on D2: 0.07475238623038138 |	D1-D2 diff: 2.844372797635728
 
     1. SelectPercentile(percentile=95),
     2. LinearRegression()

	Entire dataset(80%) R^2 trained on entire dataset(80%):  0.08639495546044873
	Holdout data R^2 trained on entire dataset(80%):  0.07272500802375959
	Dataset D1 R^2 on trained D1:  0.09002994396709163

-------------------------------------------------
Pipeline #5: 
Score on D2: 0.054999332063669915 |	D1-D2 diff: 6.023245025962952
 
     1. SelectPercentile(percentile=90),
     2. FeatureEncodingFrequencySelector(threshold=0.1),
     3. LinearRegression()

	Entire dataset(80%) R^2 trained on entire dataset(80%):  0.05716025764722987
	Holdout data R^2 trained on entire dataset(80%):  0.06791719571102917
	Dataset D1 R^2 on trained D1:  0.05575909460449202

-------------------------------------------------
Pipeline #6: 
Score on D2: 0.022588601658711793 |	D1-D2 diff: 6.404550227649061
 
     1. VarianceThreshold(),
     2. FeatureEncodingFrequencySelector(threshold=0.2),
     3. LinearRegression()

	Entire dataset(80%) R^2 trained on entire dataset(80%):  0.023896096018491186
	Holdout data R^2 trained on entire dataset(80%):  0.019615470898352028
	Dataset D1 R^2 on trained D1:  0.023182956023206858

-------------------------------------------------
Pipeline #7: 
Score on D2: 0.01629007585507103 |	D1-D2 diff: 7.081300627615522
 
     1. HeterosisEncoder(),
     2. SelectPercentile(percentile=20),
     3. DecisionTreeRegressor(max_depth=2, min_samples_leaf=17,
                              min_samples_split=11,
                              random_state=42)

	Entire dataset(80%) R^2 trained on entire dataset(80%):  0.01737686195744237
	Holdout data R^2 trained on entire dataset(80%):  -0.011138541979736294
	Dataset D1 R^2 on trained D1:  0.015892382924303616

-------------------------------------------------

**************************************************************************************
R Random Seed 1 - 2 Interactions
**************************************************************************************

-------------     autoQTL output     -------------

File name: /Users/elizabethzhang/v8/testing/0_data_sig_21/seed0_2inter_14sig_21.csv 

autoQTL parameters:
	population size = 100
	offspring size = None
	generations = 25
	mutation rate = 0.9
	crossover rate = 0.1
	random state =  42

*************************************************
Evolution History:
             Best D2 score   Best diff score
     Gen 1         0.06795           5.68872
     Gen 2         0.06795           5.68872
     Gen 3         0.06883          11.07890
     Gen 4         0.06883          11.07890

*************************************************
Multiple Linear Regression:
     D2 Dataset R^2 trained on D1:                      0.06641
     D1+D2 Dataset (80%) R^2 trained on D1+D2 (80%):    0.07919
     Holdout (20%) R^2 trained on D1+D2 (80%):          0.06848
     D1 Dataset R^2 trained on D1:                      0.08320
     Entire Dataset (100%) R^2:                         0.07796

*************************************************
Final Pareto Front Statistics:

4 pipelines on the final Pareto front

                  Number Percent
--------------------------------
LinearRegression       3     75%
 MachineLearning       1     25%
--------------------------------
    RandomForest       1     25%
    DecisionTree       0      0%
--------------------------------
 AdditiveEncoder       3     75%
  3-LevelEncoder       1     25%
  2-LevelEncoder       0      0%

Range of score on D2:         (0.05059, 0.06883)
Range of score on D1-D2 diff: (1.48596, 11.07890)

*************************************************
Final Pareto Front:

Pipeline #1: 
Score on D2: 0.06883071400044805 |	D1-D2 diff: 1.4859617377653307
 
     1. RandomForestRegressor(max_features=0.5, min_samples_leaf=9,
                              min_samples_split=3, random_state=42)

	Entire dataset(80%) R^2 trained on entire dataset(80%):  0.2762670511288796
	Holdout data R^2 trained on entire dataset(80%):  0.047209309808173505
	Dataset D1 R^2 on trained D1:  0.27393252380052213

-------------------------------------------------
Pipeline #2: 
Score on D2: 0.06641798515540787 |	D1-D2 diff: 2.7783554313656667
 
     1. SelectPercentile(percentile=95),
     2. LinearRegression()

	Entire dataset(80%) R^2 trained on entire dataset(80%):  0.07903414189129043
	Holdout data R^2 trained on entire dataset(80%):  0.06889199746073049
	Dataset D1 R^2 on trained D1:  0.08320018101455018

-------------------------------------------------
Pipeline #3: 
Score on D2: 0.0657189686482148 |	D1-D2 diff: 2.8977194708204244
 
     1. SelectPercentile(percentile=75),
     2. LinearRegression()

	Entire dataset(80%) R^2 trained on entire dataset(80%):  0.07622753017322614
	Holdout data R^2 trained on entire dataset(80%):  0.06523151126014781
	Dataset D1 R^2 on trained D1:  0.0799021822692666

-------------------------------------------------
Pipeline #4: 
Score on D2: 0.050586012101733635 |	D1-D2 diff: 11.078899576884934
 
     1. UnderDominanceEncoder(),
     2. FeatureEncodingFrequencySelector(threshold=0.1),
     3. UnderDominanceEncoder(),
     4. UnderDominanceEncoder(),
     5. LinearRegression()

	Entire dataset(80%) R^2 trained on entire dataset(80%):  0.05351699668575516
	Holdout data R^2 trained on entire dataset(80%):  0.06423979728843543
	Dataset D1 R^2 on trained D1:  0.05051963573190432

-------------------------------------------------

**************************************************************************************
R Random Seed 1 - 3 Interactions
**************************************************************************************

-------------     autoQTL output     -------------

File name: /Users/elizabethzhang/v8/testing/0_data_sig_21/seed0_3inter_12sig_21.csv 

autoQTL parameters:
	population size = 100
	offspring size = None
	generations = 25
	mutation rate = 0.9
	crossover rate = 0.1
	random state =  42

*************************************************
Evolution History:
             Best D2 score   Best diff score
     Gen 1         0.06553           6.68314
     Gen 2         0.06553           6.94167

*************************************************
Multiple Linear Regression:
     D2 Dataset R^2 trained on D1:                      0.05819
     D1+D2 Dataset (80%) R^2 trained on D1+D2 (80%):    0.06562
     Holdout (20%) R^2 trained on D1+D2 (80%):          0.07056
     D1 Dataset R^2 trained on D1:                      0.06583
     Entire Dataset (100%) R^2:                         0.06767

*************************************************
Final Pareto Front Statistics:

8 pipelines on the final Pareto front

                  Number Percent
--------------------------------
LinearRegression       3     38%
 MachineLearning       5     62%
--------------------------------
    RandomForest       5     62%
    DecisionTree       0      0%
--------------------------------
 AdditiveEncoder       8    100%
  3-LevelEncoder       0      0%
  2-LevelEncoder       0      0%

Range of score on D2:         (0.02908, 0.06553)
Range of score on D1-D2 diff: (1.46499, 6.94167)

*************************************************
Final Pareto Front:

Pipeline #1: 
Score on D2: 0.0655299663272817 |	D1-D2 diff: 1.4649915835517582
 
     1. RandomForestRegressor(max_features=0.25, min_samples_leaf=6,
                              min_samples_split=4, random_state=42)

	Entire dataset(80%) R^2 trained on entire dataset(80%):  0.283758894858842
	Holdout data R^2 trained on entire dataset(80%):  0.06546901100970903
	Dataset D1 R^2 on trained D1:  0.28262979532880284

-------------------------------------------------
Pipeline #2: 
Score on D2: 0.0640990431448003 |	D1-D2 diff: 1.4701540350956934
 
     1. RandomForestRegressor(max_features=0.6500000000000001,
                              min_samples_leaf=9, min_samples_split=16,
                              random_state=42)

	Entire dataset(80%) R^2 trained on entire dataset(80%):  0.28223507105780976
	Holdout data R^2 trained on entire dataset(80%):  0.05773600772307397
	Dataset D1 R^2 on trained D1:  0.27816550894709346

-------------------------------------------------
Pipeline #3: 
Score on D2: 0.06319689356073765 |	D1-D2 diff: 1.7032814145792763
 
     1. RandomForestRegressor(max_features=0.5, min_samples_leaf=16,
                              min_samples_split=3, random_state=42)

	Entire dataset(80%) R^2 trained on entire dataset(80%):  0.18843427429257642
	Holdout data R^2 trained on entire dataset(80%):  0.05205810226957652
	Dataset D1 R^2 on trained D1:  0.18200726934431932

-------------------------------------------------
Pipeline #4: 
Score on D2: 0.06138917747959438 |	D1-D2 diff: 1.7348872557664925
 
     1. RandomForestRegressor(max_features=0.6000000000000001,
                              min_samples_leaf=18,
                              min_samples_split=15,
                              random_state=42)

	Entire dataset(80%) R^2 trained on entire dataset(80%):  0.17784228658166024
	Holdout data R^2 trained on entire dataset(80%):  0.05235223191288618
	Dataset D1 R^2 on trained D1:  0.1717754257041747

-------------------------------------------------
Pipeline #5: 
Score on D2: 0.06078920001043331 |	D1-D2 diff: 1.7534191664445344
 
     1. RandomForestRegressor(max_features=0.55, min_samples_leaf=18,
                              min_samples_split=18,
                              random_state=42)

	Entire dataset(80%) R^2 trained on entire dataset(80%):  0.17440853082922103
	Holdout data R^2 trained on entire dataset(80%):  0.04923900088687638
	Dataset D1 R^2 on trained D1:  0.16658221691623876

-------------------------------------------------
Pipeline #6: 
Score on D2: 0.059938713900752005 |	D1-D2 diff: 3.921327598280682
 
     1. SelectPercentile(percentile=75),
     2. LinearRegression()

	Entire dataset(80%) R^2 trained on entire dataset(80%):  0.06490615806543065
	Holdout data R^2 trained on entire dataset(80%):  0.07077455839341973
	Dataset D1 R^2 on trained D1:  0.06416800419987412

-------------------------------------------------
Pipeline #7: 
Score on D2: 0.05971475182794583 |	D1-D2 diff: 6.683136242232244
 
     1. SelectPercentile(percentile=60),
     2. LinearRegression()

	Entire dataset(80%) R^2 trained on entire dataset(80%):  0.06207530153460428
	Holdout data R^2 trained on entire dataset(80%):  0.06930430517738506
	Dataset D1 R^2 on trained D1:  0.06021602993908781

-------------------------------------------------
Pipeline #8: 
Score on D2: 0.029077021969701744 |	D1-D2 diff: 6.941674447039188
 
     1. SelectPercentile(percentile=15),
     2. LinearRegression()

	Entire dataset(80%) R^2 trained on entire dataset(80%):  0.03146472257229649
	Holdout data R^2 trained on entire dataset(80%):  0.03545642320841291
	Dataset D1 R^2 on trained D1:  0.028646353545280445

-------------------------------------------------

**************************************************************************************
R Random Seed 1 - 4 Interactions
**************************************************************************************

-------------     autoQTL output     -------------

File name: /Users/elizabethzhang/v8/testing/0_data_sig_21/seed0_4inter_10sig_21.csv 

autoQTL parameters:
	population size = 100
	offspring size = None
	generations = 25
	mutation rate = 0.9
	crossover rate = 0.1
	random state =  42

*************************************************
Evolution History:
             Best D2 score   Best diff score
     Gen 1         0.06204           5.49632
     Gen 2         0.06204           5.49632
     Gen 3         0.06345           6.75840
     Gen 4         0.06584           6.75840
     Gen 5         0.06584           6.75840
     Gen 6         0.06584           7.81486
     Gen 7         0.06584           7.97463

*************************************************
Multiple Linear Regression:
     D2 Dataset R^2 trained on D1:                      0.04239
     D1+D2 Dataset (80%) R^2 trained on D1+D2 (80%):    0.04883
     Holdout (20%) R^2 trained on D1+D2 (80%):          0.05640
     D1 Dataset R^2 trained on D1:                      0.05089
     Entire Dataset (100%) R^2:                         0.05117

*************************************************
Final Pareto Front Statistics:

10 pipelines on the final Pareto front

                  Number Percent
--------------------------------
LinearRegression       3     30%
 MachineLearning       7     70%
--------------------------------
    RandomForest       7     70%
    DecisionTree       0      0%
--------------------------------
 AdditiveEncoder       2     20%
  3-LevelEncoder       6     60%
  2-LevelEncoder       2     20%

Range of score on D2:         (0.03343, 0.06584)
Range of score on D1-D2 diff: (1.43074, 7.97463)

*************************************************
Final Pareto Front:

Pipeline #1: 
Score on D2: 0.06584249667889153 |	D1-D2 diff: 1.4307404846141076
 
     1. OverDominanceEncoder(),
     2. RandomForestRegressor(max_features=0.8, min_samples_leaf=9,
                              random_state=42)

	Entire dataset(80%) R^2 trained on entire dataset(80%):  0.31536628957035684
	Holdout data R^2 trained on entire dataset(80%):  0.053336253870859385
	Dataset D1 R^2 on trained D1:  0.30448980207358156

-------------------------------------------------
Pipeline #2: 
Score on D2: 0.06361427160395416 |	D1-D2 diff: 1.5133059243507867
 
     1. OverDominanceEncoder(),
     2. RandomForestRegressor(max_features=0.6500000000000001,
                              min_samples_leaf=11,
                              min_samples_split=20,
                              random_state=42)

	Entire dataset(80%) R^2 trained on entire dataset(80%):  0.26176866187880954
	Holdout data R^2 trained on entire dataset(80%):  0.05338301469625917
	Dataset D1 R^2 on trained D1:  0.2542889712333337

-------------------------------------------------
Pipeline #3: 
Score on D2: 0.06236010305189199 |	D1-D2 diff: 1.5818984613604445
 
     1. OverDominanceEncoder(),
     2. RandomForestRegressor(max_features=0.8, min_samples_leaf=14,
                              min_samples_split=9, random_state=42)

	Entire dataset(80%) R^2 trained on entire dataset(80%):  0.2354109111747955
	Holdout data R^2 trained on entire dataset(80%):  0.048683931419706394
	Dataset D1 R^2 on trained D1:  0.22205299488082686

-------------------------------------------------
Pipeline #4: 
Score on D2: 0.06109962215932507 |	D1-D2 diff: 1.7318580596093942
 
     1. OverDominanceEncoder(),
     2. RandomForestRegressor(max_features=0.6500000000000001,
                              min_samples_leaf=19,
                              min_samples_split=20,
                              random_state=42)

	Entire dataset(80%) R^2 trained on entire dataset(80%):  0.18378614404940918
	Holdout data R^2 trained on entire dataset(80%):  0.048509220932566044
	Dataset D1 R^2 on trained D1:  0.17226020618287996

-------------------------------------------------
Pipeline #5: 
Score on D2: 0.05345865626352386 |	D1-D2 diff: 1.8054095762524176
 
     1. OverDominanceEncoder(),
     2. RandomForestRegressor(max_features=0.3, min_samples_leaf=17,
                              min_samples_split=6, random_state=42)

	Entire dataset(80%) R^2 trained on entire dataset(80%):  0.1597478886494592
	Holdout data R^2 trained on entire dataset(80%):  0.05450960887507528
	Dataset D1 R^2 on trained D1:  0.1475819319545435

-------------------------------------------------
Pipeline #6: 
Score on D2: 0.05334401057006166 |	D1-D2 diff: 1.8126057808578904
 
     1. OverDominanceEncoder(),
     2. RandomForestRegressor(max_features=0.25, min_samples_leaf=16,
                              min_samples_split=17,
                              random_state=42)

	Entire dataset(80%) R^2 trained on entire dataset(80%):  0.15564472346547176
	Holdout data R^2 trained on entire dataset(80%):  0.0530662317971522
	Dataset D1 R^2 on trained D1:  0.14598145314588284

-------------------------------------------------
Pipeline #7: 
Score on D2: 0.048700063629219636 |	D1-D2 diff: 1.8477274030225486
 
     1. RandomForestRegressor(max_features=0.45, min_samples_leaf=20,
                              min_samples_split=17,
                              random_state=42)

	Entire dataset(80%) R^2 trained on entire dataset(80%):  0.14576436705736073
	Holdout data R^2 trained on entire dataset(80%):  0.03959412979188637
	Dataset D1 R^2 on trained D1:  0.13449238143087683

-------------------------------------------------
Pipeline #8: 
Score on D2: 0.04441506520417482 |	D1-D2 diff: 3.899943778210232
 
     1. SelectPercentile(percentile=55),
     2. LinearRegression()

	Entire dataset(80%) R^2 trained on entire dataset(80%):  0.04768588206898361
	Holdout data R^2 trained on entire dataset(80%):  0.05709140825069792
	Dataset D1 R^2 on trained D1:  0.04873787985755196

-------------------------------------------------
Pipeline #9: 
Score on D2: 0.03662669121452 |	D1-D2 diff: 6.451818137911712
 
     1. SelectPercentile(percentile=55),
     2. DominantEncoder(),
     3. OverDominanceEncoder(),
     4. LinearRegression()

	Entire dataset(80%) R^2 trained on entire dataset(80%):  0.0373328912344959
	Holdout data R^2 trained on entire dataset(80%):  0.048900220125165705
	Dataset D1 R^2 on trained D1:  0.03604956402986448

-------------------------------------------------
Pipeline #10: 
Score on D2: 0.033426011530323096 |	D1-D2 diff: 7.9746298998980505
 
     1. SelectPercentile(percentile=75),
     2. SelectPercentile(percentile=60),
     3. DominantEncoder(),
     4. RecessiveEncoder(),
     5. LinearRegression()

	Entire dataset(80%) R^2 trained on entire dataset(80%):  0.034440186985103316
	Holdout data R^2 trained on entire dataset(80%):  0.04258925525816337
	Dataset D1 R^2 on trained D1:  0.0336732738009603

-------------------------------------------------

**************************************************************************************
R Random Seed 1 - 5 Interactions
**************************************************************************************

-------------     autoQTL output     -------------

File name: /Users/elizabethzhang/v8/testing/0_data_sig_21/seed0_5inter_8sig_21.csv 

autoQTL parameters:
	population size = 100
	offspring size = None
	generations = 25
	mutation rate = 0.9
	crossover rate = 0.1
	random state =  42

*************************************************
Evolution History:
             Best D2 score   Best diff score
     Gen 1         0.05289           5.76186
     Gen 2         0.06328           6.87538
     Gen 3         0.06364           9.29047
     Gen 4         0.06364           9.29047
     Gen 5         0.06364           9.29047
     Gen 6         0.06364           9.29047
     Gen 7         0.06364           9.29047
     Gen 8         0.06364           9.29047
     Gen 9         0.06378           9.29047
    Gen 10         0.06378           9.29047
    Gen 11         0.06378           9.29047
    Gen 12         0.06378           9.29047
    Gen 13         0.06378           9.29047
    Gen 14         0.06378           9.29047
    Gen 15         0.06378           9.29047
    Gen 16         0.06378           9.29047
    Gen 17         0.06378           9.29047
    Gen 18         0.06411           9.29047
    Gen 19         0.06411           9.29047
    Gen 20         0.06658           9.29047
    Gen 21         0.06658          10.20298
    Gen 22         0.06658          10.20298
    Gen 23         0.06658          10.20298
    Gen 24         0.06658          10.20298
    Gen 25         0.06658          10.20298

*************************************************
Multiple Linear Regression:
     D2 Dataset R^2 trained on D1:                      0.02982
     D1+D2 Dataset (80%) R^2 trained on D1+D2 (80%):    0.04101
     Holdout (20%) R^2 trained on D1+D2 (80%):          0.05484
     D1 Dataset R^2 trained on D1:                      0.04489
     Entire Dataset (100%) R^2:                         0.04477

*************************************************
Final Pareto Front Statistics:

28 pipelines on the final Pareto front

                  Number Percent
--------------------------------
LinearRegression       5     18%
 MachineLearning      23     82%
--------------------------------
    RandomForest      20     71%
    DecisionTree       3     11%
--------------------------------
 AdditiveEncoder       1      4%
  3-LevelEncoder      24     86%
  2-LevelEncoder       3     11%

Range of score on D2:         (0.01285, 0.06658)
Range of score on D1-D2 diff: (1.36396, 10.20298)

*************************************************
Final Pareto Front:

Pipeline #1: 
Score on D2: 0.06657745880112675 |	D1-D2 diff: 1.363960077722573
 
     1. UnderDominanceEncoder(),
     2. FeatureEncodingFrequencySelector(threshold=0.0),
     3. UnderDominanceEncoder(),
     4. RandomForestRegressor(max_features=0.3, min_samples_leaf=2,
                              min_samples_split=14,
                              random_state=42)

	Entire dataset(80%) R^2 trained on entire dataset(80%):  0.3565202375940375
	Holdout data R^2 trained on entire dataset(80%):  0.0780045267824796
	Dataset D1 R^2 on trained D1:  0.3555079421516185

-------------------------------------------------
Pipeline #2: 
Score on D2: 0.06411419656042916 |	D1-D2 diff: 1.3732282494084285
 
     1. OverDominanceEncoder(),
     2. RandomForestRegressor(max_features=0.9000000000000001,
                              min_samples_leaf=4, min_samples_split=20,
                              random_state=42)

	Entire dataset(80%) R^2 trained on entire dataset(80%):  0.3425939310049744
	Holdout data R^2 trained on entire dataset(80%):  0.0736605266758209
	Dataset D1 R^2 on trained D1:  0.34532311121047754

-------------------------------------------------
Pipeline #3: 
Score on D2: 0.06372160639824509 |	D1-D2 diff: 1.4123399558732819
 
     1. OverDominanceEncoder(),
     2. RandomForestRegressor(max_features=0.8500000000000001,
                              min_samples_leaf=9, min_samples_split=7,
                              random_state=42)

	Entire dataset(80%) R^2 trained on entire dataset(80%):  0.31453199742702065
	Holdout data R^2 trained on entire dataset(80%):  0.07179209301409284
	Dataset D1 R^2 on trained D1:  0.315050845914996

-------------------------------------------------
Pipeline #4: 
Score on D2: 0.06363558893490229 |	D1-D2 diff: 1.4154215219731554
 
     1. OverDominanceEncoder(),
     2. RandomForestRegressor(max_features=0.8500000000000001,
                              min_samples_leaf=9, min_samples_split=19,
                              random_state=42)

	Entire dataset(80%) R^2 trained on entire dataset(80%):  0.3108665352923493
	Holdout data R^2 trained on entire dataset(80%):  0.07120320425509463
	Dataset D1 R^2 on trained D1:  0.3127832533570548

-------------------------------------------------
Pipeline #5: 
Score on D2: 0.06356963752990741 |	D1-D2 diff: 1.6613067591624893
 
     1. OverDominanceEncoder(),
     2. RandomForestRegressor(max_features=0.7000000000000001,
                              min_samples_leaf=17, min_samples_split=3,
                              random_state=42)

	Entire dataset(80%) R^2 trained on entire dataset(80%):  0.19976659921307705
	Holdout data R^2 trained on entire dataset(80%):  0.07491277908697147
	Dataset D1 R^2 on trained D1:  0.19485027347785344

-------------------------------------------------
Pipeline #6: 
Score on D2: 0.06124507372063559 |	D1-D2 diff: 1.7080002407673116
 
     1. OverDominanceEncoder(),
     2. RandomForestRegressor(max_features=0.7000000000000001,
                              min_samples_leaf=19, min_samples_split=3,
                              random_state=42)

	Entire dataset(80%) R^2 trained on entire dataset(80%):  0.18656886306728093
	Holdout data R^2 trained on entire dataset(80%):  0.07445586586103026
	Dataset D1 R^2 on trained D1:  0.17874789376323896

-------------------------------------------------
Pipeline #7: 
Score on D2: 0.06066831171187559 |	D1-D2 diff: 1.7262702709346402
 
     1. OverDominanceEncoder(),
     2. RandomForestRegressor(max_features=0.7000000000000001,
                              min_samples_leaf=20, min_samples_split=3,
                              random_state=42)

	Entire dataset(80%) R^2 trained on entire dataset(80%):  0.1797143215758129
	Holdout data R^2 trained on entire dataset(80%):  0.07573133456223524
	Dataset D1 R^2 on trained D1:  0.17327516808484678

-------------------------------------------------
Pipeline #8: 
Score on D2: 0.05963226380959685 |	D1-D2 diff: 1.7751337852076865
 
     1. OverDominanceEncoder(),
     2. VarianceThreshold(threshold=0.25),
     3. RandomForestRegressor(max_features=0.4, min_samples_leaf=18,
                              min_samples_split=3, random_state=42)

	Entire dataset(80%) R^2 trained on entire dataset(80%):  0.16618179547051715
	Holdout data R^2 trained on entire dataset(80%):  0.06801106642367438
	Dataset D1 R^2 on trained D1:  0.16034296990820007

-------------------------------------------------
Pipeline #9: 
Score on D2: 0.05728595348993304 |	D1-D2 diff: 1.8073813364134665
 
     1. OverDominanceEncoder(),
     2. VarianceThreshold(threshold=0.35),
     3. RandomForestRegressor(max_features=0.45, min_samples_leaf=20,
                              min_samples_split=14,
                              random_state=42)

	Entire dataset(80%) R^2 trained on entire dataset(80%):  0.15993443919222794
	Holdout data R^2 trained on entire dataset(80%):  0.07651558823565363
	Dataset D1 R^2 on trained D1:  0.15099916619976028

-------------------------------------------------
Pipeline #10: 
Score on D2: 0.055619944238663566 |	D1-D2 diff: 1.80917681430595
 
     1. UnderDominanceEncoder(),
     2. UnderDominanceEncoder(),
     3. RandomForestRegressor(max_features=0.35000000000000003,
                              min_samples_leaf=19, min_samples_split=6,
                              random_state=42)

	Entire dataset(80%) R^2 trained on entire dataset(80%):  0.16066333369918173
	Holdout data R^2 trained on entire dataset(80%):  0.07056643371830529
	Dataset D1 R^2 on trained D1:  0.14896169587939556

-------------------------------------------------
Pipeline #11: 
Score on D2: 0.05438558010637884 |	D1-D2 diff: 1.8387897162745739
 
     1. UnderDominanceEncoder(),
     2. UnderDominanceEncoder(),
     3. RandomForestRegressor(max_features=0.3, min_samples_leaf=19,
                              min_samples_split=10,
                              random_state=42)

	Entire dataset(80%) R^2 trained on entire dataset(80%):  0.15386487512202351
	Holdout data R^2 trained on entire dataset(80%):  0.06972196581700141
	Dataset D1 R^2 on trained D1:  0.14185811960092798

-------------------------------------------------
Pipeline #12: 
Score on D2: 0.054092571864632344 |	D1-D2 diff: 1.8795167153990102
 
     1. UnderDominanceEncoder(),
     2. UnderDominanceEncoder(),
     3. RandomForestRegressor(max_features=0.25, min_samples_leaf=19,
                              min_samples_split=5, random_state=42)

	Entire dataset(80%) R^2 trained on entire dataset(80%):  0.1419806447024834
	Holdout data R^2 trained on entire dataset(80%):  0.06590098378259168
	Dataset D1 R^2 on trained D1:  0.13422627821301358

-------------------------------------------------
Pipeline #13: 
Score on D2: 0.052407825201431724 |	D1-D2 diff: 1.8889781562844368
 
     1. OverDominanceEncoder(),
     2. RandomForestRegressor(max_features=0.2, min_samples_leaf=17,
                              min_samples_split=12,
                              random_state=42)

	Entire dataset(80%) R^2 trained on entire dataset(80%):  0.1367758668574185
	Holdout data R^2 trained on entire dataset(80%):  0.0629284887417727
	Dataset D1 R^2 on trained D1:  0.13094807107767825

-------------------------------------------------
Pipeline #14: 
Score on D2: 0.052113895055762915 |	D1-D2 diff: 1.9068593792153796
 
     1. OverDominanceEncoder(),
     2. VarianceThreshold(threshold=0.35),
     3. RandomForestRegressor(max_features=0.25, min_samples_leaf=20,
                              min_samples_split=5, random_state=42)

	Entire dataset(80%) R^2 trained on entire dataset(80%):  0.13790600276335008
	Holdout data R^2 trained on entire dataset(80%):  0.06991344941813271
	Dataset D1 R^2 on trained D1:  0.1277493338492135

-------------------------------------------------
Pipeline #15: 
Score on D2: 0.05160384693709652 |	D1-D2 diff: 1.9083134336916487
 
     1. OverDominanceEncoder(),
     2. RandomForestRegressor(max_features=0.25, min_samples_leaf=20,
                              min_samples_split=10,
                              random_state=42)

	Entire dataset(80%) R^2 trained on entire dataset(80%):  0.13918752241377175
	Holdout data R^2 trained on entire dataset(80%):  0.06551341319644544
	Dataset D1 R^2 on trained D1:  0.12700902499396327

-------------------------------------------------
Pipeline #16: 
Score on D2: 0.05081863340135928 |	D1-D2 diff: 1.9463310929322837
 
     1. UnderDominanceEncoder(),
     2. SelectPercentile(percentile=80),
     3. FeatureEncodingFrequencySelector(threshold=0.0),
     4. UnderDominanceEncoder(),
     5. RandomForestRegressor(max_features=0.3, min_samples_leaf=19,
                              min_samples_split=14,
                              random_state=42)

	Entire dataset(80%) R^2 trained on entire dataset(80%):  0.12666271379907812
	Holdout data R^2 trained on entire dataset(80%):  0.05070849739611616
	Dataset D1 R^2 on trained D1:  0.1205026406921128

-------------------------------------------------
Pipeline #17: 
Score on D2: 0.05076751577205674 |	D1-D2 diff: 1.9566373502909453
 
     1. UnderDominanceEncoder(),
     2. UnderDominanceEncoder(),
     3. RandomForestRegressor(max_features=0.2, min_samples_leaf=19,
                              min_samples_split=10,
                              random_state=42)

	Entire dataset(80%) R^2 trained on entire dataset(80%):  0.13105919368645091
	Holdout data R^2 trained on entire dataset(80%):  0.06626105509055447
	Dataset D1 R^2 on trained D1:  0.11899488754701448

-------------------------------------------------
Pipeline #18: 
Score on D2: 0.04742835300707726 |	D1-D2 diff: 2.0133452897894855
 
     1. HeterosisEncoder(),
     2. RandomForestRegressor(max_features=0.25, min_samples_leaf=20,
                              min_samples_split=10,
                              random_state=42)

	Entire dataset(80%) R^2 trained on entire dataset(80%):  0.1144191213478628
	Holdout data R^2 trained on entire dataset(80%):  0.04738820006671485
	Dataset D1 R^2 on trained D1:  0.10828765232510729

-------------------------------------------------
Pipeline #19: 
Score on D2: 0.045385840181185966 |	D1-D2 diff: 2.0501490647666762
 
     1. OverDominanceEncoder(),
     2. FeatureEncodingFrequencySelector(threshold=0.3),
     3. RandomForestRegressor(max_features=0.15000000000000002,
                              min_samples_leaf=19, min_samples_split=6,
                              random_state=42)

	Entire dataset(80%) R^2 trained on entire dataset(80%):  0.10925112239285872
	Holdout data R^2 trained on entire dataset(80%):  0.05769064202169183
	Dataset D1 R^2 on trained D1:  0.10199128953291847

-------------------------------------------------
Pipeline #20: 
Score on D2: 0.04097780365642312 |	D1-D2 diff: 2.1758212125652334
 
     1. UnderDominanceEncoder(),
     2. SelectPercentile(percentile=65),
     3. UnderDominanceEncoder(),
     4. RandomForestRegressor(max_features=0.2, min_samples_leaf=19,
                              min_samples_split=10,
                              random_state=42)

	Entire dataset(80%) R^2 trained on entire dataset(80%):  0.08988935829867828
	Holdout data R^2 trained on entire dataset(80%):  0.04154976306326097
	Dataset D1 R^2 on trained D1:  0.08559550314770914

-------------------------------------------------
Pipeline #21: 
Score on D2: 0.03684193387268109 |	D1-D2 diff: 2.7196162021015162
 
     1. OverDominanceEncoder(),
     2. DecisionTreeRegressor(max_depth=4, min_samples_leaf=20,
                              min_samples_split=14,
                              random_state=42)

	Entire dataset(80%) R^2 trained on entire dataset(80%):  0.05051022099803182
	Holdout data R^2 trained on entire dataset(80%):  0.045119645358160154
	Dataset D1 R^2 on trained D1:  0.05512165309809813

-------------------------------------------------
Pipeline #22: 
Score on D2: 0.03447056880311172 |	D1-D2 diff: 3.713434816331499
 
     1. OverDominanceEncoder(),
     2. DecisionTreeRegressor(max_depth=3, min_samples_leaf=16,
                              min_samples_split=17,
                              random_state=42)

	Entire dataset(80%) R^2 trained on entire dataset(80%):  0.03841031890918256
	Holdout data R^2 trained on entire dataset(80%):  0.03659582453721677
	Dataset D1 R^2 on trained D1:  0.03972949141818938

-------------------------------------------------
Pipeline #23: 
Score on D2: 0.033385253739169785 |	D1-D2 diff: 4.0388497900256946
 
     1. SelectPercentile(percentile=40),
     2. LinearRegression()

	Entire dataset(80%) R^2 trained on entire dataset(80%):  0.03633361271667024
	Holdout data R^2 trained on entire dataset(80%):  0.04979047728380037
	Dataset D1 R^2 on trained D1:  0.037143361196960045

-------------------------------------------------
Pipeline #24: 
Score on D2: 0.028282967394702485 |	D1-D2 diff: 5.76186400762884
 
     1. UnderDominanceEncoder(),
     2. DecisionTreeRegressor(max_depth=2, min_samples_leaf=5,
                              min_samples_split=8, random_state=42)

	Entire dataset(80%) R^2 trained on entire dataset(80%):  0.0296922637548932
	Holdout data R^2 trained on entire dataset(80%):  0.03272402709143607
	Dataset D1 R^2 on trained D1:  0.029190261281898278

-------------------------------------------------
Pipeline #25: 
Score on D2: 0.027439569268875585 |	D1-D2 diff: 6.808181610320215
 
     1. SelectPercentile(percentile=85),
     2. SelectPercentile(percentile=70),
     3. DominantEncoder(),
     4. OverDominanceEncoder(),
     5. LinearRegression()

	Entire dataset(80%) R^2 trained on entire dataset(80%):  0.029355050333652155
	Holdout data R^2 trained on entire dataset(80%):  0.04512734378674965
	Dataset D1 R^2 on trained D1:  0.027905021880371472

-------------------------------------------------
Pipeline #26: 
Score on D2: 0.02255745192093861 |	D1-D2 diff: 8.791897873385466
 
     1. DominantEncoder(),
     2. FeatureEncodingFrequencySelector(threshold=0.1),
     3. UnderDominanceEncoder(),
     4. SelectPercentile(percentile=40),
     5. RecessiveEncoder(),
     6. LinearRegression()

	Entire dataset(80%) R^2 trained on entire dataset(80%):  0.025918501763102952
	Holdout data R^2 trained on entire dataset(80%):  0.03983882580351561
	Dataset D1 R^2 on trained D1:  0.022724818778216638

-------------------------------------------------
Pipeline #27: 
Score on D2: 0.014854924951230308 |	D1-D2 diff: 9.290470003854123
 
     1. OverDominanceEncoder(),
     2. FeatureEncodingFrequencySelector(threshold=0.15),
     3. LinearRegression()

	Entire dataset(80%) R^2 trained on entire dataset(80%):  0.016398463115984252
	Holdout data R^2 trained on entire dataset(80%):  0.011902645431798753
	Dataset D1 R^2 on trained D1:  0.014720695053851318

-------------------------------------------------
Pipeline #28: 
Score on D2: 0.012849054229079115 |	D1-D2 diff: 10.202978812644954
 
     1. OverDominanceEncoder(),
     2. SelectPercentile(percentile=30),
     3. VarianceThreshold(threshold=0.35),
     4. FeatureEncodingFrequencySelector(threshold=0.15),
     5. LinearRegression()

	Entire dataset(80%) R^2 trained on entire dataset(80%):  0.014713084489594297
	Holdout data R^2 trained on entire dataset(80%):  0.011147160896944452
	Dataset D1 R^2 on trained D1:  0.012756777527825447

-------------------------------------------------

**************************************************************************************
R Random Seed 1 - 6 Interactions
**************************************************************************************

-------------     autoQTL output     -------------

File name: /Users/elizabethzhang/v8/testing/0_data_sig_21/seed0_6inter_6sig_21.csv 

autoQTL parameters:
	population size = 100
	offspring size = None
	generations = 25
	mutation rate = 0.9
	crossover rate = 0.1
	random state =  42

*************************************************
Evolution History:
             Best D2 score   Best diff score
     Gen 1         0.05093           5.76186
     Gen 2         0.05093           5.76186
     Gen 3         0.05349           5.76186
     Gen 4         0.05520           9.82366
     Gen 5         0.05520           9.82366
     Gen 6         0.05520           9.82366
     Gen 7         0.05520           9.82366
     Gen 8         0.05520           9.82366
     Gen 9         0.05520           9.82366
    Gen 10         0.05520           9.82366
    Gen 11         0.05520           9.82366
    Gen 12         0.05520           9.82366
    Gen 13         0.05520           9.82366
    Gen 14         0.05520           9.82366
    Gen 15         0.05520           9.82366
    Gen 16         0.05520           9.82366
    Gen 17         0.05520           9.82366
    Gen 18         0.05520          18.09252
    Gen 19         0.05520          18.09252
    Gen 20         0.05520          18.09252
    Gen 21         0.05520          18.09252
    Gen 22         0.05520          18.09252
    Gen 23         0.05520          18.09252
    Gen 24         0.05520          18.09252
    Gen 25         0.05520          18.09252

*************************************************
Multiple Linear Regression:
     D2 Dataset R^2 trained on D1:                      0.01646
     D1+D2 Dataset (80%) R^2 trained on D1+D2 (80%):    0.02878
     Holdout (20%) R^2 trained on D1+D2 (80%):          0.04257
     D1 Dataset R^2 trained on D1:                      0.03350
     Entire Dataset (100%) R^2:                         0.03261

*************************************************
Final Pareto Front Statistics:

20 pipelines on the final Pareto front

                  Number Percent
--------------------------------
LinearRegression       4     20%
 MachineLearning      16     80%
--------------------------------
    RandomForest      15     75%
    DecisionTree       1      5%
--------------------------------
 AdditiveEncoder       0      0%
  3-LevelEncoder       6     30%
  2-LevelEncoder      14     70%

Range of score on D2:         (0.01720, 0.05520)
Range of score on D1-D2 diff: (1.70786, 18.09252)

*************************************************
Final Pareto Front:

Pipeline #1: 
Score on D2: 0.05519574489112522 |	D1-D2 diff: 1.7078595785288206
 
     1. OverDominanceEncoder(),
     2. RandomForestRegressor(max_features=0.6500000000000001,
                              min_samples_leaf=19,
                              min_samples_split=20,
                              random_state=42)

	Entire dataset(80%) R^2 trained on entire dataset(80%):  0.17839992142298233
	Holdout data R^2 trained on entire dataset(80%):  0.08026289525296293
	Dataset D1 R^2 on trained D1:  0.1727372806500641

-------------------------------------------------
Pipeline #2: 
Score on D2: 0.05386682716972779 |	D1-D2 diff: 1.841048812602218
 
     1. HeterosisEncoder(),
     2. RandomForestRegressor(max_features=0.6000000000000001,
                              min_samples_leaf=20, min_samples_split=5,
                              random_state=42)

	Entire dataset(80%) R^2 trained on entire dataset(80%):  0.14868461013146372
	Holdout data R^2 trained on entire dataset(80%):  0.05786634739690977
	Dataset D1 R^2 on trained D1:  0.14091081644043923

-------------------------------------------------
Pipeline #3: 
Score on D2: 0.053438888915868676 |	D1-D2 diff: 1.883979501303171
 
     1. HeterosisEncoder(),
     2. RandomForestRegressor(max_features=0.45, min_samples_leaf=20,
                              min_samples_split=5, random_state=42)

	Entire dataset(80%) R^2 trained on entire dataset(80%):  0.140143681868372
	Holdout data R^2 trained on entire dataset(80%):  0.0588236254861898
	Dataset D1 R^2 on trained D1:  0.13281600341772815

-------------------------------------------------
Pipeline #4: 
Score on D2: 0.0519364688626891 |	D1-D2 diff: 1.9689094880147382
 
     1. HeterosisEncoder(),
     2. OverDominanceEncoder(),
     3. RandomForestRegressor(max_features=0.3, min_samples_leaf=19,
                              min_samples_split=20,
                              random_state=42)

	Entire dataset(80%) R^2 trained on entire dataset(80%):  0.1279791252583209
	Holdout data R^2 trained on entire dataset(80%):  0.060014974758103246
	Dataset D1 R^2 on trained D1:  0.11847864395829022

-------------------------------------------------
Pipeline #5: 
Score on D2: 0.046025511772192385 |	D1-D2 diff: 1.9779494929833583
 
     1. HeterosisEncoder(),
     2. SelectPercentile(percentile=95),
     3. RandomForestRegressor(max_features=0.3, min_samples_leaf=19,
                              min_samples_split=17,
                              random_state=42)

	Entire dataset(80%) R^2 trained on entire dataset(80%):  0.12250557639673132
	Holdout data R^2 trained on entire dataset(80%):  0.05645706631682179
	Dataset D1 R^2 on trained D1:  0.11135950592077515

-------------------------------------------------
Pipeline #6: 
Score on D2: 0.045492595003863046 |	D1-D2 diff: 1.9834952419743128
 
     1. HeterosisEncoder(),
     2. OverDominanceEncoder(),
     3. RandomForestRegressor(max_features=0.25, min_samples_leaf=19,
                              min_samples_split=20,
                              random_state=42)

	Entire dataset(80%) R^2 trained on entire dataset(80%):  0.11766768148013274
	Holdout data R^2 trained on entire dataset(80%):  0.05698691472178652
	Dataset D1 R^2 on trained D1:  0.11009896613952397

-------------------------------------------------
Pipeline #7: 
Score on D2: 0.044647950623900146 |	D1-D2 diff: 2.0556907825033193
 
     1. VarianceThreshold(threshold=0.15),
     2. OverDominanceEncoder(),
     3. RandomForestRegressor(max_features=0.15000000000000002,
                              min_samples_leaf=20,
                              min_samples_split=15,
                              random_state=42)

	Entire dataset(80%) R^2 trained on entire dataset(80%):  0.10495130457868551
	Holdout data R^2 trained on entire dataset(80%):  0.06037448985768368
	Dataset D1 R^2 on trained D1:  0.10064547735895357

-------------------------------------------------
Pipeline #8: 
Score on D2: 0.041985753430497263 |	D1-D2 diff: 2.0559461662435408
 
     1. OverDominanceEncoder(),
     2. RandomForestRegressor(max_features=0.15000000000000002,
                              min_samples_leaf=18,
                              min_samples_split=12,
                              random_state=42)

	Entire dataset(80%) R^2 trained on entire dataset(80%):  0.1079770035193739
	Holdout data R^2 trained on entire dataset(80%):  0.06153831557690026
	Dataset D1 R^2 on trained D1:  0.09795546194023175

-------------------------------------------------
Pipeline #9: 
Score on D2: 0.04064601014039271 |	D1-D2 diff: 2.0826890619531238
 
     1. OverDominanceEncoder(),
     2. RandomForestRegressor(max_features=0.15000000000000002,
                              min_samples_leaf=20,
                              min_samples_split=15,
                              random_state=42)

	Entire dataset(80%) R^2 trained on entire dataset(80%):  0.10241044681930278
	Holdout data R^2 trained on entire dataset(80%):  0.05866935413705099
	Dataset D1 R^2 on trained D1:  0.09379588610088907

-------------------------------------------------
Pipeline #10: 
Score on D2: 0.03893090335002114 |	D1-D2 diff: 2.103925538027669
 
     1. OverDominanceEncoder(),
     2. FeatureEncodingFrequencySelector(threshold=0.35),
     3. OverDominanceEncoder(),
     4. RandomForestRegressor(max_features=0.15000000000000002,
                              min_samples_leaf=20,
                              min_samples_split=15,
                              random_state=42)

	Entire dataset(80%) R^2 trained on entire dataset(80%):  0.09815637482574824
	Holdout data R^2 trained on entire dataset(80%):  0.055641790700883376
	Dataset D1 R^2 on trained D1:  0.08996712783801997

-------------------------------------------------
Pipeline #11: 
Score on D2: 0.037759375960630615 |	D1-D2 diff: 2.215198724230258
 
     1. VarianceThreshold(threshold=0.3),
     2. HeterosisEncoder(),
     3. RandomForestRegressor(max_features=0.15000000000000002,
                              min_samples_leaf=20, min_samples_split=3,
                              random_state=42)

	Entire dataset(80%) R^2 trained on entire dataset(80%):  0.08936822186139981
	Holdout data R^2 trained on entire dataset(80%):  0.047560711867477456
	Dataset D1 R^2 on trained D1:  0.07928816137152916

-------------------------------------------------
Pipeline #12: 
Score on D2: 0.03758102694079579 |	D1-D2 diff: 2.2166648212019036
 
     1. HeterosisEncoder(),
     2. HeterosisEncoder(),
     3. UnderDominanceEncoder(),
     4. RandomForestRegressor(max_features=0.15000000000000002,
                              min_samples_leaf=20,
                              min_samples_split=20,
                              random_state=42)

	Entire dataset(80%) R^2 trained on entire dataset(80%):  0.08813838946982022
	Holdout data R^2 trained on entire dataset(80%):  0.04555871901717423
	Dataset D1 R^2 on trained D1:  0.07900005313405623

-------------------------------------------------
Pipeline #13: 
Score on D2: 0.03686948540565993 |	D1-D2 diff: 2.23791409145249
 
     1. HeterosisEncoder(),
     2. HeterosisEncoder(),
     3. RandomForestRegressor(max_features=0.15000000000000002,
                              min_samples_leaf=20,
                              min_samples_split=20,
                              random_state=42)

	Entire dataset(80%) R^2 trained on entire dataset(80%):  0.08809098579510288
	Holdout data R^2 trained on entire dataset(80%):  0.04404456452036021
	Dataset D1 R^2 on trained D1:  0.07673766044568409

-------------------------------------------------
Pipeline #14: 
Score on D2: 0.03090352371569438 |	D1-D2 diff: 2.3215828963038367
 
     1. HeterosisEncoder(),
     2. RandomForestRegressor(max_features=0.1, min_samples_leaf=18,
                              min_samples_split=17,
                              random_state=42)

	Entire dataset(80%) R^2 trained on entire dataset(80%):  0.07645884152795002
	Holdout data R^2 trained on entire dataset(80%):  0.041329365457245304
	Dataset D1 R^2 on trained D1:  0.0653276731083039

-------------------------------------------------
Pipeline #15: 
Score on D2: 0.029430900164113538 |	D1-D2 diff: 2.3606206870586814
 
     1. HeterosisEncoder(),
     2. RandomForestRegressor(max_features=0.1, min_samples_leaf=19,
                              min_samples_split=17,
                              random_state=42)

	Entire dataset(80%) R^2 trained on entire dataset(80%):  0.07293253261624422
	Holdout data R^2 trained on entire dataset(80%):  0.040415959833304926
	Dataset D1 R^2 on trained D1:  0.061633813643550694

-------------------------------------------------
Pipeline #16: 
Score on D2: 0.028282967394702485 |	D1-D2 diff: 5.76186400762884
 
     1. UnderDominanceEncoder(),
     2. DecisionTreeRegressor(max_depth=2, min_samples_leaf=5,
                              min_samples_split=8, random_state=42)

	Entire dataset(80%) R^2 trained on entire dataset(80%):  0.0296922637548932
	Holdout data R^2 trained on entire dataset(80%):  0.03272402709143607
	Dataset D1 R^2 on trained D1:  0.029190261281898278

-------------------------------------------------
Pipeline #17: 
Score on D2: 0.020390703310165348 |	D1-D2 diff: 5.821942985098918
 
     1. OverDominanceEncoder(),
     2. SelectPercentile(percentile=50),
     3. DominantEncoder(),
     4. LinearRegression()

	Entire dataset(80%) R^2 trained on entire dataset(80%):  0.02244889365668934
	Holdout data R^2 trained on entire dataset(80%):  0.018527618806117307
	Dataset D1 R^2 on trained D1:  0.01952028462004085

-------------------------------------------------
Pipeline #18: 
Score on D2: 0.01999850199849329 |	D1-D2 diff: 6.133512902671087
 
     1. OverDominanceEncoder(),
     2. SelectPercentile(percentile=50),
     3. DominantEncoder(),
     4. SelectPercentile(percentile=95),
     5. LinearRegression()

	Entire dataset(80%) R^2 trained on entire dataset(80%):  0.02225899897563155
	Holdout data R^2 trained on entire dataset(80%):  0.018811003023306516
	Dataset D1 R^2 on trained D1:  0.019291919514516698

-------------------------------------------------
Pipeline #19: 
Score on D2: 0.01985129379852446 |	D1-D2 diff: 9.146521658611006
 
     1. OverDominanceEncoder(),
     2. SelectPercentile(percentile=70),
     3. DominantEncoder(),
     4. SelectPercentile(percentile=80),
     5. LinearRegression()

	Entire dataset(80%) R^2 trained on entire dataset(80%):  0.022774754395341157
	Holdout data R^2 trained on entire dataset(80%):  0.017640269560017297
	Dataset D1 R^2 on trained D1:  0.019708412255528995

-------------------------------------------------
Pipeline #20: 
Score on D2: 0.017199346676933014 |	D1-D2 diff: 18.09252499118619
 
     1. OverDominanceEncoder(),
     2. SelectPercentile(percentile=40),
     3. DominantEncoder(),
     4. SelectPercentile(percentile=80),
     5. LinearRegression()

	Entire dataset(80%) R^2 trained on entire dataset(80%):  0.02061161465007655
	Holdout data R^2 trained on entire dataset(80%):  0.01623053555623233
	Dataset D1 R^2 on trained D1:  0.01720867929032288

-------------------------------------------------

**************************************************************************************
R Random Seed 1 - 7 Interactions
**************************************************************************************

-------------     autoQTL output     -------------

File name: /Users/elizabethzhang/v8/testing/0_data_sig_21/seed0_7inter_4sig_21.csv 

autoQTL parameters:
	population size = 100
	offspring size = None
	generations = 25
	mutation rate = 0.9
	crossover rate = 0.1
	random state =  42

*************************************************
Evolution History:
             Best D2 score   Best diff score
     Gen 1         0.05394           5.50337
     Gen 2         0.05394          16.58729
     Gen 3         0.05577          16.58729
     Gen 4         0.05577          16.58729
     Gen 5         0.05652          16.58729
     Gen 6         0.05652          16.58729
     Gen 7         0.05844          21.55015
     Gen 8         0.05844          21.55015
     Gen 9         0.05844          21.55015
    Gen 10         0.05844          21.55015
    Gen 11         0.05844          21.55015
    Gen 12         0.05844          21.55015
    Gen 13         0.05844          21.55015
    Gen 14         0.05844          21.55015
    Gen 15         0.05844          21.55015
    Gen 16         0.05844          21.55015
    Gen 17         0.06020          21.55015
    Gen 18         0.06020          21.55015
    Gen 19         0.06020          21.55015
    Gen 20         0.06020          21.55015
    Gen 21         0.06020          21.55015
    Gen 22         0.06020          21.55015
    Gen 23         0.06020          21.55015
    Gen 24         0.06020          21.55015
    Gen 25         0.06020          21.55015

*************************************************
Multiple Linear Regression:
     D2 Dataset R^2 trained on D1:                      0.00600
     D1+D2 Dataset (80%) R^2 trained on D1+D2 (80%):    0.01977
     Holdout (20%) R^2 trained on D1+D2 (80%):          0.03171
     D1 Dataset R^2 trained on D1:                      0.02380
     Entire Dataset (100%) R^2:                         0.02303

*************************************************
Final Pareto Front Statistics:

26 pipelines on the final Pareto front

                  Number Percent
--------------------------------
LinearRegression       3     12%
 MachineLearning      23     88%
--------------------------------
    RandomForest      22     85%
    DecisionTree       1      4%
--------------------------------
 AdditiveEncoder       0      0%
  3-LevelEncoder       0      0%
  2-LevelEncoder      26    100%

Range of score on D2:         (0.01846, 0.06020)
Range of score on D1-D2 diff: (1.58833, 21.55015)

*************************************************
Final Pareto Front:

Pipeline #1: 
Score on D2: 0.06019927832333627 |	D1-D2 diff: 1.5883264157447439
 
     1. HeterosisEncoder(),
     2. RandomForestRegressor(max_features=0.3, min_samples_leaf=8,
                              random_state=42)

	Entire dataset(80%) R^2 trained on entire dataset(80%):  0.2196880142955312
	Holdout data R^2 trained on entire dataset(80%):  0.07520105715231284
	Dataset D1 R^2 on trained D1:  0.21732271326510488

-------------------------------------------------
Pipeline #2: 
Score on D2: 0.05778430341398211 |	D1-D2 diff: 1.620839855934267
 
     1. HeterosisEncoder(),
     2. RandomForestRegressor(max_features=0.3, min_samples_leaf=8,
                              min_samples_split=20,
                              random_state=42)

	Entire dataset(80%) R^2 trained on entire dataset(80%):  0.2078715805268403
	Holdout data R^2 trained on entire dataset(80%):  0.07462278057299043
	Dataset D1 R^2 on trained D1:  0.20267468986059745

-------------------------------------------------
Pipeline #3: 
Score on D2: 0.05727691689233361 |	D1-D2 diff: 1.6307096161702916
 
     1. HeterosisEncoder(),
     2. UnderDominanceEncoder(),
     3. RandomForestRegressor(max_features=0.4, min_samples_leaf=11,
                              min_samples_split=5, random_state=42)

	Entire dataset(80%) R^2 trained on entire dataset(80%):  0.2010807173115211
	Holdout data R^2 trained on entire dataset(80%):  0.0757338855244255
	Dataset D1 R^2 on trained D1:  0.19869126347228816

-------------------------------------------------
Pipeline #4: 
Score on D2: 0.05652458560114182 |	D1-D2 diff: 1.7435433097922657
 
     1. UnderDominanceEncoder(),
     2. RecessiveEncoder(),
     3. RandomForestRegressor(max_features=0.55, min_samples_leaf=16,
                              min_samples_split=12,
                              random_state=42)

	Entire dataset(80%) R^2 trained on entire dataset(80%):  0.17187945865886256
	Holdout data R^2 trained on entire dataset(80%):  0.07150141715452452
	Dataset D1 R^2 on trained D1:  0.16473499520115908

-------------------------------------------------
Pipeline #5: 
Score on D2: 0.055363114307149686 |	D1-D2 diff: 1.7856022285494009
 
     1. HeterosisEncoder(),
     2. OverDominanceEncoder(),
     3. OverDominanceEncoder(),
     4. RandomForestRegressor(max_features=0.5, min_samples_leaf=18,
                              min_samples_split=13,
                              random_state=42)

	Entire dataset(80%) R^2 trained on entire dataset(80%):  0.15876576549769073
	Holdout data R^2 trained on entire dataset(80%):  0.07225008712939729
	Dataset D1 R^2 on trained D1:  0.15373276355685062

-------------------------------------------------
Pipeline #6: 
Score on D2: 0.05431531808560708 |	D1-D2 diff: 1.804298706544718
 
     1. HeterosisEncoder(),
     2. HeterosisEncoder(),
     3. RandomForestRegressor(max_features=0.55, min_samples_leaf=19,
                              min_samples_split=4, random_state=42)

	Entire dataset(80%) R^2 trained on entire dataset(80%):  0.15275776411391617
	Holdout data R^2 trained on entire dataset(80%):  0.07064795180643602
	Dataset D1 R^2 on trained D1:  0.14867060701696655

-------------------------------------------------
Pipeline #7: 
Score on D2: 0.053306089976973614 |	D1-D2 diff: 1.8580753375189614
 
     1. UnderDominanceEncoder(),
     2. RecessiveEncoder(),
     3. UnderDominanceEncoder(),
     4. RandomForestRegressor(max_features=0.3, min_samples_leaf=16,
                              min_samples_split=12,
                              random_state=42)

	Entire dataset(80%) R^2 trained on entire dataset(80%):  0.14591893509783171
	Holdout data R^2 trained on entire dataset(80%):  0.07272338899681086
	Dataset D1 R^2 on trained D1:  0.13720314653656984

-------------------------------------------------
Pipeline #8: 
Score on D2: 0.052578148025590354 |	D1-D2 diff: 1.888425182117302
 
     1. HeterosisEncoder(),
     2. RandomForestRegressor(max_features=0.3, min_samples_leaf=17,
                              random_state=42)

	Entire dataset(80%) R^2 trained on entire dataset(80%):  0.1421631942800331
	Holdout data R^2 trained on entire dataset(80%):  0.07076532072348629
	Dataset D1 R^2 on trained D1:  0.1312104278515085

-------------------------------------------------
Pipeline #9: 
Score on D2: 0.05002616499489865 |	D1-D2 diff: 1.9727715250517688
 
     1. HeterosisEncoder(),
     2. UnderDominanceEncoder(),
     3. OverDominanceEncoder(),
     4. RandomForestRegressor(max_features=0.25, min_samples_leaf=18,
                              min_samples_split=15,
                              random_state=42)

	Entire dataset(80%) R^2 trained on entire dataset(80%):  0.12618408344434195
	Holdout data R^2 trained on entire dataset(80%):  0.06647466695186532
	Dataset D1 R^2 on trained D1:  0.1160487975523492

-------------------------------------------------
Pipeline #10: 
Score on D2: 0.04677165821443008 |	D1-D2 diff: 1.9941810449942192
 
     1. HeterosisEncoder(),
     2. RandomForestRegressor(max_features=0.2, min_samples_leaf=16,
                              min_samples_split=14,
                              random_state=42)

	Entire dataset(80%) R^2 trained on entire dataset(80%):  0.12064592226681325
	Holdout data R^2 trained on entire dataset(80%):  0.06432494176279735
	Dataset D1 R^2 on trained D1:  0.11000434919584778

-------------------------------------------------
Pipeline #11: 
Score on D2: 0.04625559841664928 |	D1-D2 diff: 2.0128590808998217
 
     1. HeterosisEncoder(),
     2. RandomForestRegressor(max_features=0.2, min_samples_leaf=17,
                              random_state=42)

	Entire dataset(80%) R^2 trained on entire dataset(80%):  0.11870375177225245
	Holdout data R^2 trained on entire dataset(80%):  0.06173047654676633
	Dataset D1 R^2 on trained D1:  0.10717372163493755

-------------------------------------------------
Pipeline #12: 
Score on D2: 0.04546485161772462 |	D1-D2 diff: 2.086790708417338
 
     1. HeterosisEncoder(),
     2. RecessiveEncoder(),
     3. VarianceThreshold(threshold=0.15),
     4. VarianceThreshold(),
     5. RecessiveEncoder(),
     6. RandomForestRegressor(max_features=0.2, min_samples_leaf=20,
                              min_samples_split=11,
                              random_state=42)

	Entire dataset(80%) R^2 trained on entire dataset(80%):  0.1086958938441791
	Holdout data R^2 trained on entire dataset(80%):  0.060650027407075036
	Dataset D1 R^2 on trained D1:  0.09819808759984983

-------------------------------------------------
Pipeline #13: 
Score on D2: 0.04069130224830164 |	D1-D2 diff: 2.1168902136309287
 
     1. HeterosisEncoder(),
     2. FeatureEncodingFrequencySelector(threshold=0.15),
     3. UnderDominanceEncoder(),
     4. RandomForestRegressor(max_features=0.15000000000000002,
                              min_samples_leaf=18,
                              min_samples_split=15,
                              random_state=42)

	Entire dataset(80%) R^2 trained on entire dataset(80%):  0.09992895492576803
	Holdout data R^2 trained on entire dataset(80%):  0.05620113016232264
	Dataset D1 R^2 on trained D1:  0.09048870123015806

-------------------------------------------------
Pipeline #14: 
Score on D2: 0.04066519674029512 |	D1-D2 diff: 2.151442700047503
 
     1. HeterosisEncoder(),
     2. UnderDominanceEncoder(),
     3. FeatureEncodingFrequencySelector(threshold=0.15),
     4. RandomForestRegressor(max_features=0.15000000000000002,
                              min_samples_leaf=19, min_samples_split=6,
                              random_state=42)

	Entire dataset(80%) R^2 trained on entire dataset(80%):  0.09730106880465483
	Holdout data R^2 trained on entire dataset(80%):  0.05336104662167995
	Dataset D1 R^2 on trained D1:  0.08733982464990375

-------------------------------------------------
Pipeline #15: 
Score on D2: 0.04045168062783333 |	D1-D2 diff: 2.1763494972562585
 
     1. HeterosisEncoder(),
     2. UnderDominanceEncoder(),
     3. RandomForestRegressor(max_features=0.15000000000000002,
                              min_samples_leaf=19,
                              min_samples_split=14,
                              random_state=42)

	Entire dataset(80%) R^2 trained on entire dataset(80%):  0.09461571056432361
	Holdout data R^2 trained on entire dataset(80%):  0.05588085525317876
	Dataset D1 R^2 on trained D1:  0.08502607408455842

-------------------------------------------------
Pipeline #16: 
Score on D2: 0.03597991965493752 |	D1-D2 diff: 2.1828030859402996
 
     1. UnderDominanceEncoder(),
     2. RecessiveEncoder(),
     3. FeatureEncodingFrequencySelector(threshold=0.3),
     4. UnderDominanceEncoder(),
     5. RandomForestRegressor(max_features=0.1, min_samples_leaf=16,
                              min_samples_split=12,
                              random_state=42)

	Entire dataset(80%) R^2 trained on entire dataset(80%):  0.08896263479403643
	Holdout data R^2 trained on entire dataset(80%):  0.04685956835262295
	Dataset D1 R^2 on trained D1:  0.08002949881521737

-------------------------------------------------
Pipeline #17: 
Score on D2: 0.03531804303065278 |	D1-D2 diff: 2.234408722692002
 
     1. HeterosisEncoder(),
     2. SelectPercentile(percentile=75),
     3. FeatureEncodingFrequencySelector(threshold=0.25),
     4. RecessiveEncoder(),
     5. RandomForestRegressor(max_features=0.15000000000000002,
                              min_samples_leaf=16,
                              min_samples_split=12,
                              random_state=42)

	Entire dataset(80%) R^2 trained on entire dataset(80%):  0.0852364137530317
	Holdout data R^2 trained on entire dataset(80%):  0.04814712902003382
	Dataset D1 R^2 on trained D1:  0.07543699021741912

-------------------------------------------------
Pipeline #18: 
Score on D2: 0.03492079613354648 |	D1-D2 diff: 2.237533123685793
 
     1. HeterosisEncoder(),
     2. SelectPercentile(percentile=75),
     3. FeatureEncodingFrequencySelector(threshold=0.25),
     4. UnderDominanceEncoder(),
     5. RandomForestRegressor(max_features=0.15000000000000002,
                              min_samples_leaf=16,
                              min_samples_split=12,
                              random_state=42)

	Entire dataset(80%) R^2 trained on entire dataset(80%):  0.08476946742602054
	Holdout data R^2 trained on entire dataset(80%):  0.0476717225723865
	Dataset D1 R^2 on trained D1:  0.07481613031401846

-------------------------------------------------
Pipeline #19: 
Score on D2: 0.03394013808085594 |	D1-D2 diff: 2.258391933740554
 
     1. HeterosisEncoder(),
     2. FeatureEncodingFrequencySelector(threshold=0.15),
     3. UnderDominanceEncoder(),
     4. RandomForestRegressor(max_features=0.1, min_samples_leaf=18,
                              min_samples_split=15,
                              random_state=42)

	Entire dataset(80%) R^2 trained on entire dataset(80%):  0.08225969236069386
	Holdout data R^2 trained on entire dataset(80%):  0.04869105300278509
	Dataset D1 R^2 on trained D1:  0.07238185214932369

-------------------------------------------------
Pipeline #20: 
Score on D2: 0.033333810367494054 |	D1-D2 diff: 2.288677819227518
 
     1. HeterosisEncoder(),
     2. SelectPercentile(percentile=70),
     3. RecessiveEncoder(),
     4. RandomForestRegressor(max_features=0.2, min_samples_leaf=20,
                              min_samples_split=11,
                              random_state=42)

	Entire dataset(80%) R^2 trained on entire dataset(80%):  0.0762958091015552
	Holdout data R^2 trained on entire dataset(80%):  0.04448036423786017
	Dataset D1 R^2 on trained D1:  0.06978077432925678

-------------------------------------------------
Pipeline #21: 
Score on D2: 0.03289956176249631 |	D1-D2 diff: 2.3250692912528903
 
     1. HeterosisEncoder(),
     2. SelectPercentile(percentile=75),
     3. FeatureEncodingFrequencySelector(threshold=0.25),
     4. RecessiveEncoder(),
     5. RandomForestRegressor(max_features=0.15000000000000002,
                              min_samples_leaf=19,
                              min_samples_split=12,
                              random_state=42)

	Entire dataset(80%) R^2 trained on entire dataset(80%):  0.07422883227178989
	Holdout data R^2 trained on entire dataset(80%):  0.04420563674684397
	Dataset D1 R^2 on trained D1:  0.06711770179793264

-------------------------------------------------
Pipeline #22: 
Score on D2: 0.029761105574085955 |	D1-D2 diff: 2.4098587916847367
 
     1. HeterosisEncoder(),
     2. SelectPercentile(percentile=90),
     3. SelectPercentile(percentile=70),
     4. RecessiveEncoder(),
     5. RandomForestRegressor(max_features=0.2, min_samples_leaf=20,
                              min_samples_split=11,
                              random_state=42)

	Entire dataset(80%) R^2 trained on entire dataset(80%):  0.06314943036929543
	Holdout data R^2 trained on entire dataset(80%):  0.03300003428511544
	Dataset D1 R^2 on trained D1:  0.059411714622247036

-------------------------------------------------
Pipeline #23: 
Score on D2: 0.0268406511882453 |	D1-D2 diff: 4.186773860114569
 
     1. HeterosisEncoder(),
     2. VarianceThreshold(threshold=0.05),
     3. VarianceThreshold(threshold=0.05),
     4. VarianceThreshold(threshold=0.15),
     5. DecisionTreeRegressor(max_depth=2, min_samples_leaf=3,
                              min_samples_split=10,
                              random_state=42)

	Entire dataset(80%) R^2 trained on entire dataset(80%):  0.029893223795744772
	Holdout data R^2 trained on entire dataset(80%):  0.032657237984427434
	Dataset D1 R^2 on trained D1:  0.03009513401316455

-------------------------------------------------
Pipeline #24: 
Score on D2: 0.02071301034667561 |	D1-D2 diff: 4.25022960849348
 
     1. HeterosisEncoder(),
     2. SelectPercentile(percentile=85),
     3. SelectPercentile(percentile=65),
     4. LinearRegression()

	Entire dataset(80%) R^2 trained on entire dataset(80%):  0.021777020122620838
	Holdout data R^2 trained on entire dataset(80%):  0.02464702848157241
	Dataset D1 R^2 on trained D1:  0.017648575230589048

-------------------------------------------------
Pipeline #25: 
Score on D2: 0.01908754199402607 |	D1-D2 diff: 5.709117231349246
 
     1. HeterosisEncoder(),
     2. SelectPercentile(percentile=90),
     3. VarianceThreshold(),
     4. SelectPercentile(percentile=70),
     5. LinearRegression()

	Entire dataset(80%) R^2 trained on entire dataset(80%):  0.021990548478658556
	Holdout data R^2 trained on entire dataset(80%):  0.026029525914400997
	Dataset D1 R^2 on trained D1:  0.018146250452129697

-------------------------------------------------
Pipeline #26: 
Score on D2: 0.018459103919786668 |	D1-D2 diff: 21.55015246096087
 
     1. HeterosisEncoder(),
     2. UnderDominanceEncoder(),
     3. SelectPercentile(percentile=70),
     4. LinearRegression()

	Entire dataset(80%) R^2 trained on entire dataset(80%):  0.022040234414434035
	Holdout data R^2 trained on entire dataset(80%):  0.026174450290218698
	Dataset D1 R^2 on trained D1:  0.01846374050890842

-------------------------------------------------

**************************************************************************************
R Random Seed 1 - 8 Interactions
**************************************************************************************

-------------     autoQTL output     -------------

File name: /Users/elizabethzhang/v8/testing/0_data_sig_21/seed0_8inter_2sig_21.csv 

autoQTL parameters:
	population size = 100
	offspring size = None
	generations = 25
	mutation rate = 0.9
	crossover rate = 0.1
	random state =  42

*************************************************
Evolution History:
             Best D2 score   Best diff score
     Gen 1         0.05770           3.77838
     Gen 2         0.05770           5.34379
     Gen 3         0.06055           5.34379
     Gen 4         0.06055           5.87022
     Gen 5         0.06161           6.21432
     Gen 6         0.06161           6.21432
     Gen 7         0.06397           6.21432
     Gen 8         0.06397           6.21432
     Gen 9         0.06397           6.33619
    Gen 10         0.06397           6.33619
    Gen 11         0.06397           6.33619
    Gen 12         0.06397           6.33619
    Gen 13         0.06397           6.33619
    Gen 14         0.06397           7.23795
    Gen 15         0.06397           7.23795
    Gen 16         0.06539           7.23795
    Gen 17         0.06539           7.23795
    Gen 18         0.06539           7.23795
    Gen 19         0.06539           7.23795
    Gen 20         0.06539           7.23795
    Gen 21         0.06539           7.23795
    Gen 22         0.06539           7.23795
    Gen 23         0.06539           7.23795
    Gen 24         0.06539           7.23795
    Gen 25         0.06539           7.23795

*************************************************
Multiple Linear Regression:
     D2 Dataset R^2 trained on D1:                     -0.00848
     D1+D2 Dataset (80%) R^2 trained on D1+D2 (80%):    0.01022
     Holdout (20%) R^2 trained on D1+D2 (80%):          0.01318
     D1 Dataset R^2 trained on D1:                      0.01667
     Entire Dataset (100%) R^2:                         0.01157

*************************************************
Final Pareto Front Statistics:

34 pipelines on the final Pareto front

                  Number Percent
--------------------------------
LinearRegression       3      9%
 MachineLearning      31     91%
--------------------------------
    RandomForest      30     88%
    DecisionTree       1      3%
--------------------------------
 AdditiveEncoder       0      0%
  3-LevelEncoder       0      0%
  2-LevelEncoder      34    100%

Range of score on D2:         (0.01859, 0.06539)
Range of score on D1-D2 diff: (1.29546, 7.23795)

*************************************************
Final Pareto Front:

Pipeline #1: 
Score on D2: 0.06539455300299735 |	D1-D2 diff: 1.2954596068684232
 
     1. HeterosisEncoder(),
     2. HeterosisEncoder(),
     3. RandomForestRegressor(bootstrap=False, max_features=0.2,
                              min_samples_split=11,
                              random_state=42)

	Entire dataset(80%) R^2 trained on entire dataset(80%):  0.4138346959045067
	Holdout data R^2 trained on entire dataset(80%):  0.06654555317113942
	Dataset D1 R^2 on trained D1:  0.4204567990641134

-------------------------------------------------
Pipeline #2: 
Score on D2: 0.06512742594769161 |	D1-D2 diff: 1.2980917829905798
 
     1. HeterosisEncoder(),
     2. OverDominanceEncoder(),
     3. VarianceThreshold(threshold=0.1),
     4. HeterosisEncoder(),
     5. RandomForestRegressor(bootstrap=False, max_features=0.2,
                              min_samples_split=11,
                              random_state=42)

	Entire dataset(80%) R^2 trained on entire dataset(80%):  0.41546540134725385
	Holdout data R^2 trained on entire dataset(80%):  0.06607573972586722
	Dataset D1 R^2 on trained D1:  0.41731854197152074

-------------------------------------------------
Pipeline #3: 
Score on D2: 0.06473707077247892 |	D1-D2 diff: 1.355175039061322
 
     1. VarianceThreshold(threshold=0.2),
     2. HeterosisEncoder(),
     3. UnderDominanceEncoder(),
     4. RandomForestRegressor(max_features=0.2, min_samples_leaf=3,
                              min_samples_split=4, random_state=42)

	Entire dataset(80%) R^2 trained on entire dataset(80%):  0.355559778870868
	Holdout data R^2 trained on entire dataset(80%):  0.05700475885394296
	Dataset D1 R^2 on trained D1:  0.3612327881910915

-------------------------------------------------
Pipeline #4: 
Score on D2: 0.06408019903842299 |	D1-D2 diff: 1.4586147131300318
 
     1. HeterosisEncoder(),
     2. VarianceThreshold(threshold=0.1),
     3. RandomForestRegressor(bootstrap=False, max_features=0.2,
                              min_samples_split=19,
                              random_state=42)

	Entire dataset(80%) R^2 trained on entire dataset(80%):  0.2847669889606699
	Holdout data R^2 trained on entire dataset(80%):  0.07459122508459393
	Dataset D1 R^2 on trained D1:  0.28500152439558246

-------------------------------------------------
Pipeline #5: 
Score on D2: 0.06349185682010572 |	D1-D2 diff: 1.5196619537802154
 
     1. HeterosisEncoder(),
     2. HeterosisEncoder(),
     3. RandomForestRegressor(max_features=0.3, min_samples_split=18,
                              random_state=42)

	Entire dataset(80%) R^2 trained on entire dataset(80%):  0.2547931885550797
	Holdout data R^2 trained on entire dataset(80%):  0.07024268256105648
	Dataset D1 R^2 on trained D1:  0.25099650470108126

-------------------------------------------------
Pipeline #6: 
Score on D2: 0.06085220792300239 |	D1-D2 diff: 1.5253560886342303
 
     1. HeterosisEncoder(),
     2. HeterosisEncoder(),
     3. RandomForestRegressor(max_features=0.3, min_samples_leaf=4,
                              min_samples_split=18,
                              random_state=42)

	Entire dataset(80%) R^2 trained on entire dataset(80%):  0.24551517244270393
	Holdout data R^2 trained on entire dataset(80%):  0.07356645912694582
	Dataset D1 R^2 on trained D1:  0.24557268445533076

-------------------------------------------------
Pipeline #7: 
Score on D2: 0.06083881912133038 |	D1-D2 diff: 1.530621727319331
 
     1. HeterosisEncoder(),
     2. RandomForestRegressor(max_features=0.3, min_samples_leaf=6,
                              min_samples_split=17,
                              random_state=42)

	Entire dataset(80%) R^2 trained on entire dataset(80%):  0.24538011270889692
	Holdout data R^2 trained on entire dataset(80%):  0.0689376820949743
	Dataset D1 R^2 on trained D1:  0.24303048399039728

-------------------------------------------------
Pipeline #8: 
Score on D2: 0.06039570877495448 |	D1-D2 diff: 1.570441211162017
 
     1. HeterosisEncoder(),
     2. RandomForestRegressor(max_features=0.25, min_samples_leaf=3,
                              min_samples_split=19,
                              random_state=42)

	Entire dataset(80%) R^2 trained on entire dataset(80%):  0.226609177023397
	Holdout data R^2 trained on entire dataset(80%):  0.07336850541621553
	Dataset D1 R^2 on trained D1:  0.2248000443839412

-------------------------------------------------
Pipeline #9: 
Score on D2: 0.06034607198452446 |	D1-D2 diff: 1.5717061400581998
 
     1. OverDominanceEncoder(),
     2. DominantEncoder(),
     3. RandomForestRegressor(max_features=0.2, min_samples_leaf=6,
                              min_samples_split=5, random_state=42)

	Entire dataset(80%) R^2 trained on entire dataset(80%):  0.22486997089471605
	Holdout data R^2 trained on entire dataset(80%):  0.06910818886575687
	Dataset D1 R^2 on trained D1:  0.2242217874624166

-------------------------------------------------
Pipeline #10: 
Score on D2: 0.059679451195547184 |	D1-D2 diff: 1.6077872740144872
 
     1. HeterosisEncoder(),
     2. UnderDominanceEncoder(),
     3. RandomForestRegressor(max_features=0.3, min_samples_leaf=9,
                              min_samples_split=6, random_state=42)

	Entire dataset(80%) R^2 trained on entire dataset(80%):  0.21200156429920214
	Holdout data R^2 trained on entire dataset(80%):  0.06693101826498549
	Dataset D1 R^2 on trained D1:  0.20933252889618725

-------------------------------------------------
Pipeline #11: 
Score on D2: 0.059083312180766456 |	D1-D2 diff: 1.6080692030804122
 
     1. HeterosisEncoder(),
     2. RandomForestRegressor(max_features=0.3, min_samples_leaf=9,
                              min_samples_split=6, random_state=42)

	Entire dataset(80%) R^2 trained on entire dataset(80%):  0.21115305384417582
	Holdout data R^2 trained on entire dataset(80%):  0.06792261830213653
	Dataset D1 R^2 on trained D1:  0.20863146788427578

-------------------------------------------------
Pipeline #12: 
Score on D2: 0.05869740484658448 |	D1-D2 diff: 1.622932461467868
 
     1. HeterosisEncoder(),
     2. RandomForestRegressor(max_features=0.2, min_samples_leaf=7,
                              min_samples_split=11,
                              random_state=42)

	Entire dataset(80%) R^2 trained on entire dataset(80%):  0.20545487785807937
	Holdout data R^2 trained on entire dataset(80%):  0.06557422770225485
	Dataset D1 R^2 on trained D1:  0.2028419499954781

-------------------------------------------------
Pipeline #13: 
Score on D2: 0.058352954516127986 |	D1-D2 diff: 1.651489226218793
 
     1. HeterosisEncoder(),
     2. RandomForestRegressor(max_features=0.45, min_samples_leaf=13,
                              min_samples_split=18,
                              random_state=42)

	Entire dataset(80%) R^2 trained on entire dataset(80%):  0.1962335406826473
	Holdout data R^2 trained on entire dataset(80%):  0.06996129547341134
	Dataset D1 R^2 on trained D1:  0.19278320895759915

-------------------------------------------------
Pipeline #14: 
Score on D2: 0.05814847289375191 |	D1-D2 diff: 1.7049214683401714
 
     1. HeterosisEncoder(),
     2. HeterosisEncoder(),
     3. VarianceThreshold(),
     4. RandomForestRegressor(max_features=0.5, min_samples_leaf=16,
                              min_samples_split=18,
                              random_state=42)

	Entire dataset(80%) R^2 trained on entire dataset(80%):  0.17930202379613402
	Holdout data R^2 trained on entire dataset(80%):  0.06732198208245077
	Dataset D1 R^2 on trained D1:  0.1765023480701139

-------------------------------------------------
Pipeline #15: 
Score on D2: 0.05710711631596155 |	D1-D2 diff: 1.7467797619603762
 
     1. HeterosisEncoder(),
     2. RandomForestRegressor(max_features=0.3, min_samples_leaf=13,
                              min_samples_split=7, random_state=42)

	Entire dataset(80%) R^2 trained on entire dataset(80%):  0.1695981211687344
	Holdout data R^2 trained on entire dataset(80%):  0.06925782593561647
	Dataset D1 R^2 on trained D1:  0.16451777841918747

-------------------------------------------------
Pipeline #16: 
Score on D2: 0.056423558518881145 |	D1-D2 diff: 1.830599107339169
 
     1. HeterosisEncoder(),
     2. HeterosisEncoder(),
     3. VarianceThreshold(threshold=0.15),
     4. HeterosisEncoder(),
     5. RandomForestRegressor(max_features=0.45, min_samples_leaf=20,
                              min_samples_split=18,
                              random_state=42)

	Entire dataset(80%) R^2 trained on entire dataset(80%):  0.1483472946215174
	Holdout data R^2 trained on entire dataset(80%):  0.06923813173199667
	Dataset D1 R^2 on trained D1:  0.14547214191424207

-------------------------------------------------
Pipeline #17: 
Score on D2: 0.05462376951392289 |	D1-D2 diff: 1.8629736909546215
 
     1. HeterosisEncoder(),
     2. OverDominanceEncoder(),
     3. DominantEncoder(),
     4. RandomForestRegressor(max_features=0.35000000000000003,
                              min_samples_leaf=19, min_samples_split=5,
                              random_state=42)

	Entire dataset(80%) R^2 trained on entire dataset(80%):  0.14653332888158666
	Holdout data R^2 trained on entire dataset(80%):  0.06937218681865154
	Dataset D1 R^2 on trained D1:  0.1376419312856476

-------------------------------------------------
Pipeline #18: 
Score on D2: 0.053760206503539965 |	D1-D2 diff: 1.9176281417593786
 
     1. HeterosisEncoder(),
     2. HeterosisEncoder(),
     3. RandomForestRegressor(max_features=0.3, min_samples_leaf=20,
                              min_samples_split=18,
                              random_state=42)

	Entire dataset(80%) R^2 trained on entire dataset(80%):  0.1350439766661511
	Holdout data R^2 trained on entire dataset(80%):  0.0672657080527298
	Dataset D1 R^2 on trained D1:  0.1277109291214007

-------------------------------------------------
Pipeline #19: 
Score on D2: 0.05216200165204721 |	D1-D2 diff: 1.9823683609186136
 
     1. HeterosisEncoder(),
     2. HeterosisEncoder(),
     3. RandomForestRegressor(max_features=0.25, min_samples_leaf=20,
                              min_samples_split=18,
                              random_state=42)

	Entire dataset(80%) R^2 trained on entire dataset(80%):  0.12401503938306901
	Holdout data R^2 trained on entire dataset(80%):  0.06908742722005146
	Dataset D1 R^2 on trained D1:  0.11691540055262639

-------------------------------------------------
Pipeline #20: 
Score on D2: 0.04954542440265286 |	D1-D2 diff: 1.9968745653404831
 
     1. HeterosisEncoder(),
     2. UnderDominanceEncoder(),
     3. RandomForestRegressor(max_features=0.2, min_samples_leaf=18,
                              random_state=42)

	Entire dataset(80%) R^2 trained on entire dataset(80%):  0.11943534920377319
	Holdout data R^2 trained on entire dataset(80%):  0.06307997306843194
	Dataset D1 R^2 on trained D1:  0.11243763482194047

-------------------------------------------------
Pipeline #21: 
Score on D2: 0.04825490052102521 |	D1-D2 diff: 1.9996905535044007
 
     1. HeterosisEncoder(),
     2. RandomForestRegressor(max_features=0.2, min_samples_leaf=18,
                              min_samples_split=6, random_state=42)

	Entire dataset(80%) R^2 trained on entire dataset(80%):  0.11980506192190465
	Holdout data R^2 trained on entire dataset(80%):  0.06202262656763069
	Dataset D1 R^2 on trained D1:  0.11079359629965846

-------------------------------------------------
Pipeline #22: 
Score on D2: 0.04721480822646662 |	D1-D2 diff: 2.0094697330414997
 
     1. OverDominanceEncoder(),
     2. DominantEncoder(),
     3. RandomForestRegressor(max_features=0.2, min_samples_leaf=19,
                              min_samples_split=5, random_state=42)

	Entire dataset(80%) R^2 trained on entire dataset(80%):  0.1144795352061978
	Holdout data R^2 trained on entire dataset(80%):  0.06205144056938472
	Dataset D1 R^2 on trained D1:  0.10854497184958878

-------------------------------------------------
Pipeline #23: 
Score on D2: 0.04676752192533096 |	D1-D2 diff: 2.0186184533148737
 
     1. HeterosisEncoder(),
     2. OverDominanceEncoder(),
     3. RandomForestRegressor(max_features=0.2, min_samples_leaf=19,
                              min_samples_split=5, random_state=42)

	Entire dataset(80%) R^2 trained on entire dataset(80%):  0.1168469523031056
	Holdout data R^2 trained on entire dataset(80%):  0.06348756977702386
	Dataset D1 R^2 on trained D1:  0.10699338656964419

-------------------------------------------------
Pipeline #24: 
Score on D2: 0.045767488797466394 |	D1-D2 diff: 2.111253458012393
 
     1. HeterosisEncoder(),
     2. SelectPercentile(percentile=75),
     3. UnderDominanceEncoder(),
     4. RandomForestRegressor(max_features=0.3, min_samples_leaf=20,
                              min_samples_split=18,
                              random_state=42)

	Entire dataset(80%) R^2 trained on entire dataset(80%):  0.10152314513469007
	Holdout data R^2 trained on entire dataset(80%):  0.046400102914419206
	Dataset D1 R^2 on trained D1:  0.09609883011221931

-------------------------------------------------
Pipeline #25: 
Score on D2: 0.04500986087364167 |	D1-D2 diff: 2.121819839040221
 
     1. HeterosisEncoder(),
     2. SelectPercentile(percentile=75),
     3. RandomForestRegressor(max_features=0.3, min_samples_leaf=20,
                              min_samples_split=18,
                              random_state=42)

	Entire dataset(80%) R^2 trained on entire dataset(80%):  0.10084029415367712
	Holdout data R^2 trained on entire dataset(80%):  0.05050348077001554
	Dataset D1 R^2 on trained D1:  0.09434609279775708

-------------------------------------------------
Pipeline #26: 
Score on D2: 0.04413595569076745 |	D1-D2 diff: 2.155819607432675
 
     1. SelectPercentile(percentile=65),
     2. HeterosisEncoder(),
     3. OverDominanceEncoder(),
     4. HeterosisEncoder(),
     5. RandomForestRegressor(max_features=0.25, min_samples_leaf=19,
                              min_samples_split=5, random_state=42)

	Entire dataset(80%) R^2 trained on entire dataset(80%):  0.08531680054863544
	Holdout data R^2 trained on entire dataset(80%):  0.041851267326645236
	Dataset D1 R^2 on trained D1:  0.09043268701656337

-------------------------------------------------
Pipeline #27: 
Score on D2: 0.04234743114542705 |	D1-D2 diff: 2.2176675262771375
 
     1. HeterosisEncoder(),
     2. RecessiveEncoder(),
     3. FeatureEncodingFrequencySelector(threshold=0.1),
     4. SelectPercentile(percentile=75),
     5. RandomForestRegressor(max_features=0.2, min_samples_leaf=19,
                              min_samples_split=5, random_state=42)

	Entire dataset(80%) R^2 trained on entire dataset(80%):  0.09068941925853646
	Holdout data R^2 trained on entire dataset(80%):  0.04386167436895971
	Dataset D1 R^2 on trained D1:  0.08369159867076192

-------------------------------------------------
Pipeline #28: 
Score on D2: 0.04075010729957762 |	D1-D2 diff: 2.267502233863543
 
     1. SelectPercentile(percentile=65),
     2. HeterosisEncoder(),
     3. OverDominanceEncoder(),
     4. HeterosisEncoder(),
     5. RandomForestRegressor(max_features=0.2, min_samples_leaf=18,
                              min_samples_split=6, random_state=42)

	Entire dataset(80%) R^2 trained on entire dataset(80%):  0.0802141162274197
	Holdout data R^2 trained on entire dataset(80%):  0.04063285881932954
	Dataset D1 R^2 on trained D1:  0.07857773496565779

-------------------------------------------------
Pipeline #29: 
Score on D2: 0.03699679582260562 |	D1-D2 diff: 2.392260815644335
 
     1. HeterosisEncoder(),
     2. SelectPercentile(percentile=75),
     3. RandomForestRegressor(max_features=0.1, min_samples_leaf=20,
                              min_samples_split=18,
                              random_state=42)

	Entire dataset(80%) R^2 trained on entire dataset(80%):  0.08094743016190242
	Holdout data R^2 trained on entire dataset(80%):  0.04143404621301405
	Dataset D1 R^2 on trained D1:  0.06752954380183929

-------------------------------------------------
Pipeline #30: 
Score on D2: 0.03685992925177195 |	D1-D2 diff: 2.406267361635591
 
     1. SelectPercentile(percentile=65),
     2. HeterosisEncoder(),
     3. OverDominanceEncoder(),
     4. HeterosisEncoder(),
     5. RandomForestRegressor(max_features=0.15000000000000002,
                              min_samples_leaf=19, min_samples_split=5,
                              random_state=42)

	Entire dataset(80%) R^2 trained on entire dataset(80%):  0.06622064941889294
	Holdout data R^2 trained on entire dataset(80%):  0.03502113873590984
	Dataset D1 R^2 on trained D1:  0.06668795288415241

-------------------------------------------------
Pipeline #31: 
Score on D2: 0.027440639480705964 |	D1-D2 diff: 4.553038068202304
 
     1. UnderDominanceEncoder(),
     2. RecessiveEncoder(),
     3. UnderDominanceEncoder(),
     4. DecisionTreeRegressor(max_depth=2, min_samples_leaf=7,
                              min_samples_split=10,
                              random_state=42)

	Entire dataset(80%) R^2 trained on entire dataset(80%):  0.030049300332429585
	Holdout data R^2 trained on entire dataset(80%):  0.03271122078502564
	Dataset D1 R^2 on trained D1:  0.029767631394141514

-------------------------------------------------
Pipeline #32: 
Score on D2: 0.02097561602910103 |	D1-D2 diff: 4.95503501003861
 
     1. SelectPercentile(percentile=60),
     2. HeterosisEncoder(),
     3. UnderDominanceEncoder(),
     4. LinearRegression()

	Entire dataset(80%) R^2 trained on entire dataset(80%):  0.02380948640783287
	Holdout data R^2 trained on entire dataset(80%):  0.018481913378908144
	Dataset D1 R^2 on trained D1:  0.019316743212533294

-------------------------------------------------
Pipeline #33: 
Score on D2: 0.020287742446596146 |	D1-D2 diff: 6.214317084474742
 
     1. UnderDominanceEncoder(),
     2. SelectPercentile(percentile=35),
     3. RecessiveEncoder(),
     4. LinearRegression()

	Entire dataset(80%) R^2 trained on entire dataset(80%):  0.022888895360409167
	Holdout data R^2 trained on entire dataset(80%):  0.019049141532804015
	Dataset D1 R^2 on trained D1:  0.01961719986391408

-------------------------------------------------
Pipeline #34: 
Score on D2: 0.018586803642620886 |	D1-D2 diff: 7.237946276557611
 
     1. SelectPercentile(percentile=90),
     2. SelectPercentile(percentile=60),
     3. VarianceThreshold(),
     4. HeterosisEncoder(),
     5. UnderDominanceEncoder(),
     6. LinearRegression()

	Entire dataset(80%) R^2 trained on entire dataset(80%):  0.02214970860747667
	Holdout data R^2 trained on entire dataset(80%):  0.017379701585038987
	Dataset D1 R^2 on trained D1:  0.01822243702676951

-------------------------------------------------

**************************************************************************************
R Random Seed 1 - 9 Interactions
**************************************************************************************

-------------     autoQTL output     -------------

File name: /Users/elizabethzhang/v8/testing/0_data_sig_21/seed0_9inter_0sig_21.csv 

autoQTL parameters:
	population size = 100
	offspring size = None
	generations = 25
	mutation rate = 0.9
	crossover rate = 0.1
	random state =  42

*************************************************
Evolution History:
             Best D2 score   Best diff score
     Gen 1         0.06308           4.04876
     Gen 2         0.06308           5.52409
     Gen 3         0.06308           5.52409
     Gen 4         0.06429           7.06187
     Gen 5         0.06429           7.06187
     Gen 6         0.06640           7.78489
     Gen 7         0.06640           7.78489
     Gen 8         0.06894           7.78489
     Gen 9         0.06894           7.78489
    Gen 10         0.06894          11.81635
    Gen 11         0.06894          11.81635
    Gen 12         0.06894          11.81635
    Gen 13         0.06894          11.89877
    Gen 14         0.06894          11.89877
    Gen 15         0.06894          11.89877
    Gen 16         0.06894          11.89877
    Gen 17         0.06894          11.89877
    Gen 18         0.06894          11.89877
    Gen 19         0.06894          11.89877
    Gen 20         0.06894          11.89877
    Gen 21         0.07140          11.89877
    Gen 22         0.07140          11.89877
    Gen 23         0.07140          11.89877
    Gen 24         0.07140          11.89877
    Gen 25         0.07140          11.89877

*************************************************
Multiple Linear Regression:
     D2 Dataset R^2 trained on D1:                     -0.01807
     D1+D2 Dataset (80%) R^2 trained on D1+D2 (80%):    0.00416
     Holdout (20%) R^2 trained on D1+D2 (80%):          0.00194
     D1 Dataset R^2 trained on D1:                      0.01381
     Entire Dataset (100%) R^2:                         0.00434

*************************************************
Final Pareto Front Statistics:

45 pipelines on the final Pareto front

                  Number Percent
--------------------------------
LinearRegression       9     20%
 MachineLearning      36     80%
--------------------------------
    RandomForest      34     76%
    DecisionTree       2      4%
--------------------------------
 AdditiveEncoder       0      0%
  3-LevelEncoder       5     11%
  2-LevelEncoder      40     89%

Range of score on D2:         (0.00881, 0.07140)
Range of score on D1-D2 diff: (1.36963, 11.89877)

*************************************************
Final Pareto Front:

Pipeline #1: 
Score on D2: 0.07139516503035148 |	D1-D2 diff: 1.3696261862427725
 
     1. HeterosisEncoder(),
     2. RecessiveEncoder(),
     3. UnderDominanceEncoder(),
     4. RandomForestRegressor(bootstrap=False, max_features=0.2,
                              min_samples_split=14,
                              random_state=42)

	Entire dataset(80%) R^2 trained on entire dataset(80%):  0.35991461173318584
	Holdout data R^2 trained on entire dataset(80%):  0.07141378953348021
	Dataset D1 R^2 on trained D1:  0.3555740440473777

-------------------------------------------------
Pipeline #2: 
Score on D2: 0.06922775222707911 |	D1-D2 diff: 1.510705782772273
 
     1. HeterosisEncoder(),
     2. RandomForestRegressor(max_features=0.35000000000000003,
                              min_samples_leaf=4, min_samples_split=18,
                              random_state=42)

	Entire dataset(80%) R^2 trained on entire dataset(80%):  0.26447842737236416
	Holdout data R^2 trained on entire dataset(80%):  0.06691383945054608
	Dataset D1 R^2 on trained D1:  0.26121855895140333

-------------------------------------------------
Pipeline #3: 
Score on D2: 0.06665437570292965 |	D1-D2 diff: 1.5471089251523562
 
     1. HeterosisEncoder(),
     2. UnderDominanceEncoder(),
     3. RandomForestRegressor(max_features=0.25, min_samples_split=18,
                              random_state=42)

	Entire dataset(80%) R^2 trained on entire dataset(80%):  0.24725374075354878
	Holdout data R^2 trained on entire dataset(80%):  0.07141123872064636
	Dataset D1 R^2 on trained D1:  0.24120300142395446

-------------------------------------------------
Pipeline #4: 
Score on D2: 0.0665417166257617 |	D1-D2 diff: 1.6023168822737068
 
     1. HeterosisEncoder(),
     2. RandomForestRegressor(max_features=0.2, min_samples_split=18,
                              random_state=42)

	Entire dataset(80%) R^2 trained on entire dataset(80%):  0.2257908401000498
	Holdout data R^2 trained on entire dataset(80%):  0.06964570661464597
	Dataset D1 R^2 on trained D1:  0.2182489771041901

-------------------------------------------------
Pipeline #5: 
Score on D2: 0.06468321661874343 |	D1-D2 diff: 1.6216281023940975
 
     1. HeterosisEncoder(),
     2. HeterosisEncoder(),
     3. UnderDominanceEncoder(),
     4. VarianceThreshold(),
     5. RecessiveEncoder(),
     6. RecessiveEncoder(),
     7. FeatureEncodingFrequencySelector(threshold=0.0),
     8. RandomForestRegressor(bootstrap=False,
                              max_features=0.35000000000000003,
                              min_samples_leaf=16, min_samples_split=5,
                              random_state=42)

	Entire dataset(80%) R^2 trained on entire dataset(80%):  0.2137998877941253
	Holdout data R^2 trained on entire dataset(80%):  0.06644691357788712
	Dataset D1 R^2 on trained D1:  0.20929209317266384

-------------------------------------------------
Pipeline #6: 
Score on D2: 0.06319039582336272 |	D1-D2 diff: 1.7141887218697354
 
     1. HeterosisEncoder(),
     2. RandomForestRegressor(max_features=0.35000000000000003,
                              min_samples_leaf=13,
                              min_samples_split=18,
                              random_state=42)

	Entire dataset(80%) R^2 trained on entire dataset(80%):  0.18462529287541907
	Holdout data R^2 trained on entire dataset(80%):  0.06840096681827956
	Dataset D1 R^2 on trained D1:  0.17900557043341192

-------------------------------------------------
Pipeline #7: 
Score on D2: 0.06261476581530545 |	D1-D2 diff: 1.7158191520401378
 
     1. HeterosisEncoder(),
     2. VarianceThreshold(threshold=0.1),
     3. UnderDominanceEncoder(),
     4. RandomForestRegressor(max_features=0.5, min_samples_leaf=16,
                              min_samples_split=5, random_state=42)

	Entire dataset(80%) R^2 trained on entire dataset(80%):  0.18263217004399845
	Holdout data R^2 trained on entire dataset(80%):  0.07038295230756764
	Dataset D1 R^2 on trained D1:  0.17799036128191414

-------------------------------------------------
Pipeline #8: 
Score on D2: 0.061584005752730486 |	D1-D2 diff: 1.7163034168725009
 
     1. HeterosisEncoder(),
     2. VarianceThreshold(),
     3. HeterosisEncoder(),
     4. UnderDominanceEncoder(),
     5. RandomForestRegressor(max_features=0.2, min_samples_leaf=9,
                              min_samples_split=17,
                              random_state=42)

	Entire dataset(80%) R^2 trained on entire dataset(80%):  0.18141166385512175
	Holdout data R^2 trained on entire dataset(80%):  0.06728295557544361
	Dataset D1 R^2 on trained D1:  0.17682944078210183

-------------------------------------------------
Pipeline #9: 
Score on D2: 0.06155180110194458 |	D1-D2 diff: 1.7591139271390372
 
     1. HeterosisEncoder(),
     2. RecessiveEncoder(),
     3. RandomForestRegressor(max_features=0.4, min_samples_leaf=16,
                              min_samples_split=14,
                              random_state=42)

	Entire dataset(80%) R^2 trained on entire dataset(80%):  0.1712523275429354
	Holdout data R^2 trained on entire dataset(80%):  0.06315007584378396
	Dataset D1 R^2 on trained D1:  0.16598152554727064

-------------------------------------------------
Pipeline #10: 
Score on D2: 0.06061834280594125 |	D1-D2 diff: 1.7821759475596202
 
     1. HeterosisEncoder(),
     2. RandomForestRegressor(max_features=0.35000000000000003,
                              min_samples_leaf=16, min_samples_split=5,
                              random_state=42)

	Entire dataset(80%) R^2 trained on entire dataset(80%):  0.1634904335465608
	Holdout data R^2 trained on entire dataset(80%):  0.06543687442461343
	Dataset D1 R^2 on trained D1:  0.1597466495037574

-------------------------------------------------
Pipeline #11: 
Score on D2: 0.06036663198338077 |	D1-D2 diff: 1.7882174760512861
 
     1. HeterosisEncoder(),
     2. UnderDominanceEncoder(),
     3. RandomForestRegressor(max_features=0.35000000000000003,
                              min_samples_leaf=16, min_samples_split=5,
                              random_state=42)

	Entire dataset(80%) R^2 trained on entire dataset(80%):  0.16382191043043437
	Holdout data R^2 trained on entire dataset(80%):  0.06485400612592307
	Dataset D1 R^2 on trained D1:  0.15816208447880742

-------------------------------------------------
Pipeline #12: 
Score on D2: 0.059381466017625284 |	D1-D2 diff: 1.8345394756607936
 
     1. HeterosisEncoder(),
     2. HeterosisEncoder(),
     3. UnderDominanceEncoder(),
     4. RandomForestRegressor(max_features=0.35000000000000003,
                              min_samples_leaf=18, min_samples_split=5,
                              random_state=42)

	Entire dataset(80%) R^2 trained on entire dataset(80%):  0.15481507678565887
	Holdout data R^2 trained on entire dataset(80%):  0.0661620450018654
	Dataset D1 R^2 on trained D1:  0.1476674485433721

-------------------------------------------------
Pipeline #13: 
Score on D2: 0.056703937606540133 |	D1-D2 diff: 1.8518740530022966
 
     1. HeterosisEncoder(),
     2. OverDominanceEncoder(),
     3. HeterosisEncoder(),
     4. RecessiveEncoder(),
     5. RandomForestRegressor(max_features=0.2, min_samples_leaf=13,
                              min_samples_split=18,
                              random_state=42)

	Entire dataset(80%) R^2 trained on entire dataset(80%):  0.14777379173325356
	Holdout data R^2 trained on entire dataset(80%):  0.06330761445093713
	Dataset D1 R^2 on trained D1:  0.1417304201320384

-------------------------------------------------
Pipeline #14: 
Score on D2: 0.05657186263487768 |	D1-D2 diff: 1.852193371922609
 
     1. HeterosisEncoder(),
     2. HeterosisEncoder(),
     3. RandomForestRegressor(max_features=0.2, min_samples_leaf=13,
                              min_samples_split=18,
                              random_state=42)

	Entire dataset(80%) R^2 trained on entire dataset(80%):  0.1452265734398399
	Holdout data R^2 trained on entire dataset(80%):  0.06484261242516398
	Dataset D1 R^2 on trained D1:  0.14153972591540254

-------------------------------------------------
Pipeline #15: 
Score on D2: 0.05652424987315918 |	D1-D2 diff: 1.8684329663945232
 
     1. SelectPercentile(percentile=95),
     2. HeterosisEncoder(),
     3. RandomForestRegressor(max_features=0.4, min_samples_leaf=19,
                              min_samples_split=8, random_state=42)

	Entire dataset(80%) R^2 trained on entire dataset(80%):  0.144535191920242
	Holdout data R^2 trained on entire dataset(80%):  0.062285313776009765
	Dataset D1 R^2 on trained D1:  0.1385763903186662

-------------------------------------------------
Pipeline #16: 
Score on D2: 0.05626958975520191 |	D1-D2 diff: 1.873108269405988
 
     1. HeterosisEncoder(),
     2. RecessiveEncoder(),
     3. RandomForestRegressor(max_features=0.25, min_samples_leaf=16,
                              min_samples_split=14,
                              random_state=42)

	Entire dataset(80%) R^2 trained on entire dataset(80%):  0.14237573267463
	Holdout data R^2 trained on entire dataset(80%):  0.06393263613011435
	Dataset D1 R^2 on trained D1:  0.13750557933889718

-------------------------------------------------
Pipeline #17: 
Score on D2: 0.055170518786515244 |	D1-D2 diff: 1.9635074094566267
 
     1. HeterosisEncoder(),
     2. OverDominanceEncoder(),
     3. DominantEncoder(),
     4. RandomForestRegressor(max_features=0.2, min_samples_leaf=16,
                              min_samples_split=14,
                              random_state=42)

	Entire dataset(80%) R^2 trained on entire dataset(80%):  0.13127385594941487
	Holdout data R^2 trained on entire dataset(80%):  0.06213988242966928
	Dataset D1 R^2 on trained D1:  0.12244801526466387

-------------------------------------------------
Pipeline #18: 
Score on D2: 0.0546356718324319 |	D1-D2 diff: 1.9707563024456185
 
     1. VarianceThreshold(threshold=0.15),
     2. HeterosisEncoder(),
     3. RandomForestRegressor(max_features=0.2, min_samples_leaf=17,
                              min_samples_split=10,
                              random_state=42)

	Entire dataset(80%) R^2 trained on entire dataset(80%):  0.12790144448557483
	Holdout data R^2 trained on entire dataset(80%):  0.05870747950670241
	Dataset D1 R^2 on trained D1:  0.1209287681080522

-------------------------------------------------
Pipeline #19: 
Score on D2: 0.053144207730495996 |	D1-D2 diff: 2.003397637234441
 
     1. HeterosisEncoder(),
     2. RandomForestRegressor(max_features=0.2, min_samples_leaf=18,
                              min_samples_split=18,
                              random_state=42)

	Entire dataset(80%) R^2 trained on entire dataset(80%):  0.12418884840532829
	Holdout data R^2 trained on entire dataset(80%):  0.06033892286589837
	Dataset D1 R^2 on trained D1:  0.11522130070633918

-------------------------------------------------
Pipeline #20: 
Score on D2: 0.04914758489158633 |	D1-D2 diff: 2.040710339893847
 
     1. SelectPercentile(percentile=70),
     2. VarianceThreshold(threshold=0.2),
     3. HeterosisEncoder(),
     4. HeterosisEncoder(),
     5. RandomForestRegressor(max_features=0.05, min_samples_leaf=13,
                              min_samples_split=14,
                              random_state=42)

	Entire dataset(80%) R^2 trained on entire dataset(80%):  0.11691985340568378
	Holdout data R^2 trained on entire dataset(80%):  0.04477196962778518
	Dataset D1 R^2 on trained D1:  0.10680757188720713

-------------------------------------------------
Pipeline #21: 
Score on D2: 0.04732247166329129 |	D1-D2 diff: 2.0830453872759387
 
     1. VarianceThreshold(threshold=0.3),
     2. HeterosisEncoder(),
     3. FeatureEncodingFrequencySelector(threshold=0.05),
     4. VarianceThreshold(threshold=0.1),
     5. RandomForestRegressor(max_features=0.2, min_samples_leaf=18,
                              min_samples_split=18,
                              random_state=42)

	Entire dataset(80%) R^2 trained on entire dataset(80%):  0.10747659382401797
	Holdout data R^2 trained on entire dataset(80%):  0.04797909819422563
	Dataset D1 R^2 on trained D1:  0.10043598972603396

-------------------------------------------------
Pipeline #22: 
Score on D2: 0.04729782816149375 |	D1-D2 diff: 2.137944773896395
 
     1. SelectPercentile(percentile=70),
     2. VarianceThreshold(threshold=0.2),
     3. HeterosisEncoder(),
     4. HeterosisEncoder(),
     5. RandomForestRegressor(max_features=0.05, min_samples_leaf=16,
                              min_samples_split=14,
                              random_state=42)

	Entire dataset(80%) R^2 trained on entire dataset(80%):  0.1054249594773462
	Holdout data R^2 trained on entire dataset(80%):  0.04428739309029639
	Dataset D1 R^2 on trained D1:  0.09516238801766674

-------------------------------------------------
Pipeline #23: 
Score on D2: 0.04468638298964023 |	D1-D2 diff: 2.1495466614949796
 
     1. SelectPercentile(percentile=70),
     2. HeterosisEncoder(),
     3. HeterosisEncoder(),
     4. UnderDominanceEncoder(),
     5. RandomForestRegressor(max_features=0.05, min_samples_leaf=16,
                              min_samples_split=14,
                              random_state=42)

	Entire dataset(80%) R^2 trained on entire dataset(80%):  0.09624375336432245
	Holdout data R^2 trained on entire dataset(80%):  0.0477003990954179
	Dataset D1 R^2 on trained D1:  0.09152590902281166

-------------------------------------------------
Pipeline #24: 
Score on D2: 0.04387849561377977 |	D1-D2 diff: 2.1916771108231394
 
     1. SelectPercentile(percentile=70),
     2. HeterosisEncoder(),
     3. HeterosisEncoder(),
     4. RandomForestRegressor(max_features=0.05, min_samples_leaf=16,
                              min_samples_split=14,
                              random_state=42)

	Entire dataset(80%) R^2 trained on entire dataset(80%):  0.09722345963557077
	Holdout data R^2 trained on entire dataset(80%):  0.04925448667055876
	Dataset D1 R^2 on trained D1:  0.087218975119709

-------------------------------------------------
Pipeline #25: 
Score on D2: 0.04344510679011737 |	D1-D2 diff: 2.2515161625259763
 
     1. HeterosisEncoder(),
     2. SelectPercentile(percentile=75),
     3. HeterosisEncoder(),
     4. HeterosisEncoder(),
     5. RandomForestRegressor(max_features=0.05, min_samples_leaf=16,
                              min_samples_split=14,
                              random_state=42)

	Entire dataset(80%) R^2 trained on entire dataset(80%):  0.09517215419924097
	Holdout data R^2 trained on entire dataset(80%):  0.04081212949895474
	Dataset D1 R^2 on trained D1:  0.0823585557235792

-------------------------------------------------
Pipeline #26: 
Score on D2: 0.04310024503685317 |	D1-D2 diff: 2.255833968269218
 
     1. SelectPercentile(percentile=65),
     2. HeterosisEncoder(),
     3. RecessiveEncoder(),
     4. RandomForestRegressor(max_features=0.05, min_samples_leaf=18,
                              min_samples_split=14,
                              random_state=42)

	Entire dataset(80%) R^2 trained on entire dataset(80%):  0.09025803461854376
	Holdout data R^2 trained on entire dataset(80%):  0.04625187008665943
	Dataset D1 R^2 on trained D1:  0.08171661727430635

-------------------------------------------------
Pipeline #27: 
Score on D2: 0.04167716931695997 |	D1-D2 diff: 2.264709738947026
 
     1. SelectPercentile(percentile=70),
     2. FeatureEncodingFrequencySelector(threshold=0.25),
     3. HeterosisEncoder(),
     4. HeterosisEncoder(),
     5. UnderDominanceEncoder(),
     6. RandomForestRegressor(max_features=0.05, min_samples_leaf=19,
                              min_samples_split=14,
                              random_state=42)

	Entire dataset(80%) R^2 trained on entire dataset(80%):  0.09004395608437044
	Holdout data R^2 trained on entire dataset(80%):  0.04635185034655742
	Dataset D1 R^2 on trained D1:  0.0796917154095741

-------------------------------------------------
Pipeline #28: 
Score on D2: 0.04099180836972205 |	D1-D2 diff: 2.300025225762769
 
     1. SelectPercentile(percentile=70),
     2. HeterosisEncoder(),
     3. HeterosisEncoder(),
     4. RandomForestRegressor(max_features=0.05, min_samples_leaf=19,
                              min_samples_split=14,
                              random_state=42)

	Entire dataset(80%) R^2 trained on entire dataset(80%):  0.08904555527746061
	Holdout data R^2 trained on entire dataset(80%):  0.046635215134615327
	Dataset D1 R^2 on trained D1:  0.07672481855447377

-------------------------------------------------
Pipeline #29: 
Score on D2: 0.04084810421244511 |	D1-D2 diff: 2.307974257670143
 
     1. HeterosisEncoder(),
     2. SelectPercentile(percentile=75),
     3. HeterosisEncoder(),
     4. RecessiveEncoder(),
     5. RandomForestRegressor(max_features=0.05, min_samples_leaf=18,
                              min_samples_split=14,
                              random_state=42)

	Entire dataset(80%) R^2 trained on entire dataset(80%):  0.08842913591362156
	Holdout data R^2 trained on entire dataset(80%):  0.04056758613687972
	Dataset D1 R^2 on trained D1:  0.0760913710297264

-------------------------------------------------
Pipeline #30: 
Score on D2: 0.040087995472105065 |	D1-D2 diff: 2.3424550978298075
 
     1. HeterosisEncoder(),
     2. SelectPercentile(percentile=65),
     3. UnderDominanceEncoder(),
     4. RecessiveEncoder(),
     5. RandomForestRegressor(max_features=0.05, min_samples_leaf=18,
                              min_samples_split=14,
                              random_state=42)

	Entire dataset(80%) R^2 trained on entire dataset(80%):  0.08205354052721436
	Holdout data R^2 trained on entire dataset(80%):  0.03844436980974053
	Dataset D1 R^2 on trained D1:  0.07330151517923567

-------------------------------------------------
Pipeline #31: 
Score on D2: 0.039946964567415866 |	D1-D2 diff: 2.345132533659472
 
     1. HeterosisEncoder(),
     2. SelectPercentile(percentile=75),
     3. HeterosisEncoder(),
     4. OverDominanceEncoder(),
     5. RandomForestRegressor(max_features=0.05, min_samples_leaf=19,
                              min_samples_split=13,
                              random_state=42)

	Entire dataset(80%) R^2 trained on entire dataset(80%):  0.0851696612031515
	Holdout data R^2 trained on entire dataset(80%):  0.03805744779358622
	Dataset D1 R^2 on trained D1:  0.07300906444583599

-------------------------------------------------
Pipeline #32: 
Score on D2: 0.03170893473429637 |	D1-D2 diff: 2.3493063852433727
 
     1. SelectPercentile(percentile=50),
     2. FeatureEncodingFrequencySelector(threshold=0.25),
     3. HeterosisEncoder(),
     4. UnderDominanceEncoder(),
     5. DominantEncoder(),
     6. RandomForestRegressor(max_features=0.05, min_samples_leaf=19,
                              min_samples_split=14,
                              random_state=42)

	Entire dataset(80%) R^2 trained on entire dataset(80%):  0.061847759177278694
	Holdout data R^2 trained on entire dataset(80%):  0.03191639951313019
	Dataset D1 R^2 on trained D1:  0.06453670335418382

-------------------------------------------------
Pipeline #33: 
Score on D2: 0.026220920600628528 |	D1-D2 diff: 2.372020442019518
 
     1. HeterosisEncoder(),
     2. SelectPercentile(percentile=80),
     3. DecisionTreeRegressor(max_depth=4, min_samples_leaf=4,
                              min_samples_split=9, random_state=42)

	Entire dataset(80%) R^2 trained on entire dataset(80%):  0.04063061012499636
	Holdout data R^2 trained on entire dataset(80%):  0.0011630878115752585
	Dataset D1 R^2 on trained D1:  0.05780922323865556

-------------------------------------------------
Pipeline #34: 
Score on D2: 0.02537068815227217 |	D1-D2 diff: 2.964739671955873
 
     1. SelectPercentile(percentile=35),
     2. HeterosisEncoder(),
     3. OverDominanceEncoder(),
     4. HeterosisEncoder(),
     5. RandomForestRegressor(max_features=0.05, min_samples_leaf=16,
                              min_samples_split=14,
                              random_state=42)

	Entire dataset(80%) R^2 trained on entire dataset(80%):  0.025393948114964426
	Holdout data R^2 trained on entire dataset(80%):  -0.005592402877459879
	Dataset D1 R^2 on trained D1:  0.03831424813746154

-------------------------------------------------
Pipeline #35: 
Score on D2: 0.02358123423966141 |	D1-D2 diff: 3.7634020977336164
 
     1. HeterosisEncoder(),
     2. UnderDominanceEncoder(),
     3. SelectPercentile(percentile=40),
     4. LinearRegression()

	Entire dataset(80%) R^2 trained on entire dataset(80%):  0.028560748056468577
	Holdout data R^2 trained on entire dataset(80%):  0.013242821639585234
	Dataset D1 R^2 on trained D1:  0.028566375962434165

-------------------------------------------------
Pipeline #36: 
Score on D2: 0.02339401613947556 |	D1-D2 diff: 3.977085958350504
 
     1. HeterosisEncoder(),
     2. SelectPercentile(percentile=35),
     3. OverDominanceEncoder(),
     4. LinearRegression()

	Entire dataset(80%) R^2 trained on entire dataset(80%):  0.027848435015478845
	Holdout data R^2 trained on entire dataset(80%):  0.01533359645942911
	Dataset D1 R^2 on trained D1:  0.02739107081807246

-------------------------------------------------
Pipeline #37: 
Score on D2: 0.02128950834512522 |	D1-D2 diff: 4.389211019062385
 
     1. HeterosisEncoder(),
     2. SelectPercentile(percentile=10),
     3. HeterosisEncoder(),
     4. DecisionTreeRegressor(max_depth=2, min_samples_leaf=16,
                              min_samples_split=3, random_state=42)

	Entire dataset(80%) R^2 trained on entire dataset(80%):  0.02097968008925999
	Holdout data R^2 trained on entire dataset(80%):  0.004307931446302482
	Dataset D1 R^2 on trained D1:  0.018595157438227816

-------------------------------------------------
Pipeline #38: 
Score on D2: 0.021022839500951296 |	D1-D2 diff: 4.500117334823194
 
     1. HeterosisEncoder(),
     2. HeterosisEncoder(),
     3. SelectPercentile(percentile=10),
     4. HeterosisEncoder(),
     5. RandomForestRegressor(max_features=0.1, min_samples_leaf=14,
                              min_samples_split=12,
                              random_state=42)

	Entire dataset(80%) R^2 trained on entire dataset(80%):  0.020970980478500212
	Holdout data R^2 trained on entire dataset(80%):  0.004049826896600495
	Dataset D1 R^2 on trained D1:  0.018584441185626743

-------------------------------------------------
Pipeline #39: 
Score on D2: 0.020516498301412778 |	D1-D2 diff: 4.6487030509439204
 
     1. HeterosisEncoder(),
     2. VarianceThreshold(threshold=0.1),
     3. UnderDominanceEncoder(),
     4. SelectPercentile(percentile=70),
     5. SelectPercentile(percentile=15),
     6. UnderDominanceEncoder(),
     7. LinearRegression()

	Entire dataset(80%) R^2 trained on entire dataset(80%):  0.02039110670177724
	Holdout data R^2 trained on entire dataset(80%):  0.0064690647540328605
	Dataset D1 R^2 on trained D1:  0.018375221662714658

-------------------------------------------------
Pipeline #40: 
Score on D2: 0.020516498301412556 |	D1-D2 diff: 4.648703050944041
 
     1. OverDominanceEncoder(),
     2. DominantEncoder(),
     3. SelectPercentile(percentile=10),
     4. LinearRegression()

	Entire dataset(80%) R^2 trained on entire dataset(80%):  0.02039110670177724
	Holdout data R^2 trained on entire dataset(80%):  0.0064690647540328605
	Dataset D1 R^2 on trained D1:  0.018375221662714658

-------------------------------------------------
Pipeline #41: 
Score on D2: 0.01940266848179828 |	D1-D2 diff: 5.524094373380119
 
     1. UnderDominanceEncoder(),
     2. SelectPercentile(percentile=15),
     3. SelectPercentile(percentile=75),
     4. LinearRegression()

	Entire dataset(80%) R^2 trained on entire dataset(80%):  0.02057875426937572
	Holdout data R^2 trained on entire dataset(80%):  0.008531315752579705
	Dataset D1 R^2 on trained D1:  0.02047654820515532

-------------------------------------------------
Pipeline #42: 
Score on D2: 0.011679825683455158 |	D1-D2 diff: 7.061867946365431
 
     1. VarianceThreshold(threshold=0.1),
     2. UnderDominanceEncoder(),
     3. SelectPercentile(percentile=70),
     4. SelectPercentile(percentile=15),
     5. UnderDominanceEncoder(),
     6. LinearRegression()

	Entire dataset(80%) R^2 trained on entire dataset(80%):  0.013820901937168784
	Holdout data R^2 trained on entire dataset(80%):  0.002553209715253968
	Dataset D1 R^2 on trained D1:  0.012081914164046248

-------------------------------------------------
Pipeline #43: 
Score on D2: 0.009869133743097502 |	D1-D2 diff: 7.784886601258544
 
     1. SelectPercentile(percentile=35),
     2. OverDominanceEncoder(),
     3. LinearRegression()

	Entire dataset(80%) R^2 trained on entire dataset(80%):  0.013085837885821183
	Holdout data R^2 trained on entire dataset(80%):  -0.000138407956045139
	Dataset D1 R^2 on trained D1:  0.009596869356842008

-------------------------------------------------
Pipeline #44: 
Score on D2: 0.009474353825058901 |	D1-D2 diff: 11.816348130592031
 
     1. SelectPercentile(percentile=35),
     2. FeatureEncodingFrequencySelector(threshold=0.05),
     3. OverDominanceEncoder(),
     4. LinearRegression()

	Entire dataset(80%) R^2 trained on entire dataset(80%):  0.01228022880147206
	Holdout data R^2 trained on entire dataset(80%):  0.0018295440872643232
	Dataset D1 R^2 on trained D1:  0.009423059787001864

-------------------------------------------------
Pipeline #45: 
Score on D2: 0.008810220394141033 |	D1-D2 diff: 11.898770867839975
 
     1. VarianceThreshold(threshold=0.1),
     2. UnderDominanceEncoder(),
     3. SelectPercentile(percentile=70),
     4. SelectPercentile(percentile=15),
     5. UnderDominanceEncoder(),
     6. SelectPercentile(percentile=35),
     7. OverDominanceEncoder(),
     8. LinearRegression()

	Entire dataset(80%) R^2 trained on entire dataset(80%):  0.009368562971958982
	Holdout data R^2 trained on entire dataset(80%):  0.00034209312142507997
	Dataset D1 R^2 on trained D1:  0.00876033291099676

-------------------------------------------------

**************************************************************************************
R Random Seed 2 - 0 Interactions
**************************************************************************************

-------------     autoQTL output     -------------

File name: /Users/elizabethzhang/v8/testing/BMIwTail.csv 

autoQTL parameters:
	population size = 100
	offspring size = None
	generations = 25
	mutation rate = 0.9
	crossover rate = 0.1
	random state =  42

*************************************************
Evolution History:
             Best D2 score   Best diff score
     Gen 1         0.07654           5.11065
     Gen 2         0.07654           5.11065

*************************************************
Multiple Linear Regression:
     D2 Dataset R^2 trained on D1:                      0.06975
     D1+D2 Dataset (80%) R^2 trained on D1+D2 (80%):    0.09244
     Holdout (20%) R^2 trained on D1+D2 (80%):          0.10640
     D1 Dataset R^2 trained on D1:                      0.10675
     Entire Dataset (100%) R^2:                         0.09676

*************************************************
Final Pareto Front Statistics:

17 pipelines on the final Pareto front

                  Number Percent
--------------------------------
LinearRegression      10     59%
 MachineLearning       7     41%
--------------------------------
    RandomForest       6     35%
    DecisionTree       1      6%
--------------------------------
 AdditiveEncoder      10     59%
  3-LevelEncoder       1      6%
  2-LevelEncoder       6     35%

Range of score on D2:         (0.01327, 0.07654)
Range of score on D1-D2 diff: (1.45473, 5.11065)

*************************************************
Final Pareto Front:

Pipeline #1: 
Score on D2: 0.07653595451424233 |	D1-D2 diff: 1.4547342919327677
 
     1. RandomForestRegressor(max_features=0.25, min_samples_leaf=6,
                              min_samples_split=4, random_state=42)

	Entire dataset(80%) R^2 trained on entire dataset(80%):  0.29326701130015786
	Holdout data R^2 trained on entire dataset(80%):  0.08378017687583217
	Dataset D1 R^2 on trained D1:  0.2998239085325215

-------------------------------------------------
Pipeline #2: 
Score on D2: 0.07548122170796345 |	D1-D2 diff: 1.6060692158218128
 
     1. RandomForestRegressor(max_features=0.45, min_samples_leaf=13,
                              min_samples_split=14,
                              random_state=42)

	Entire dataset(80%) R^2 trained on entire dataset(80%):  0.22079132871234197
	Holdout data R^2 trained on entire dataset(80%):  0.08764985364603417
	Dataset D1 R^2 on trained D1:  0.22577568036323392

-------------------------------------------------
Pipeline #3: 
Score on D2: 0.07393815504302637 |	D1-D2 diff: 1.6464237467848768
 
     1. RandomForestRegressor(max_features=0.55, min_samples_leaf=15,
                              min_samples_split=18,
                              random_state=42)

	Entire dataset(80%) R^2 trained on entire dataset(80%):  0.20808268511954642
	Holdout data R^2 trained on entire dataset(80%):  0.08883100077047112
	Dataset D1 R^2 on trained D1:  0.2100304426799796

-------------------------------------------------
Pipeline #4: 
Score on D2: 0.07337896113511799 |	D1-D2 diff: 1.6799066352058707
 
     1. RandomForestRegressor(max_features=0.45, min_samples_leaf=16,
                              min_samples_split=14,
                              random_state=42)

	Entire dataset(80%) R^2 trained on entire dataset(80%):  0.19618463810275744
	Holdout data R^2 trained on entire dataset(80%):  0.08952042343544442
	Dataset D1 R^2 on trained D1:  0.19894130619767103

-------------------------------------------------
Pipeline #5: 
Score on D2: 0.07240220136679165 |	D1-D2 diff: 1.7088116616399263
 
     1. RandomForestRegressor(max_features=0.55, min_samples_leaf=18,
                              min_samples_split=18,
                              random_state=42)

	Entire dataset(80%) R^2 trained on entire dataset(80%):  0.18720138745456572
	Holdout data R^2 trained on entire dataset(80%):  0.0906864018316631
	Dataset D1 R^2 on trained D1:  0.189681997763695

-------------------------------------------------
Pipeline #6: 
Score on D2: 0.07094928177001314 |	D1-D2 diff: 1.7150885502459756
 
     1. RandomForestRegressor(max_features=0.35000000000000003,
                              min_samples_leaf=16,
                              min_samples_split=14,
                              random_state=42)

	Entire dataset(80%) R^2 trained on entire dataset(80%):  0.1851545551127063
	Holdout data R^2 trained on entire dataset(80%):  0.08894830787106922
	Dataset D1 R^2 on trained D1:  0.18652159592860063

-------------------------------------------------
Pipeline #7: 
Score on D2: 0.06974702989841497 |	D1-D2 diff: 2.280040773040754
 
     1. LinearRegression()

	Entire dataset(80%) R^2 trained on entire dataset(80%):  0.09244401268001923
	Holdout data R^2 trained on entire dataset(80%):  0.10639891621907749
	Dataset D1 R^2 on trained D1:  0.1067494003224243

-------------------------------------------------
Pipeline #8: 
Score on D2: 0.06883633585389037 |	D1-D2 diff: 2.317427165230117
 
     1. SelectPercentile(percentile=95),
     2. LinearRegression()

	Entire dataset(80%) R^2 trained on entire dataset(80%):  0.09010905228405508
	Holdout data R^2 trained on entire dataset(80%):  0.10096485926283227
	Dataset D1 R^2 on trained D1:  0.10350807494764969

-------------------------------------------------
Pipeline #9: 
Score on D2: 0.05295198737610207 |	D1-D2 diff: 2.3369585591236657
 
     1. SelectPercentile(percentile=60),
     2. LinearRegression()

	Entire dataset(80%) R^2 trained on entire dataset(80%):  0.07377797395535113
	Holdout data R^2 trained on entire dataset(80%):  0.08069037584621397
	Dataset D1 R^2 on trained D1:  0.08647908470727661

-------------------------------------------------
Pipeline #10: 
Score on D2: 0.05278568515599347 |	D1-D2 diff: 2.4150379611609956
 
     1. DominantEncoder(),
     2. RecessiveEncoder(),
     3. LinearRegression()

	Entire dataset(80%) R^2 trained on entire dataset(80%):  0.07072842356962394
	Holdout data R^2 trained on entire dataset(80%):  0.05261636057293173
	Dataset D1 R^2 on trained D1:  0.08218276238517075

-------------------------------------------------
Pipeline #11: 
Score on D2: 0.04744285149767702 |	D1-D2 diff: 2.4338087970559017
 
     1. RecessiveEncoder(),
     2. SelectPercentile(percentile=90),
     3. LinearRegression()

	Entire dataset(80%) R^2 trained on entire dataset(80%):  0.06401733401110243
	Holdout data R^2 trained on entire dataset(80%):  0.09143541920625531
	Dataset D1 R^2 on trained D1:  0.07594346271267727

-------------------------------------------------
Pipeline #12: 
Score on D2: 0.042269531383500536 |	D1-D2 diff: 2.4812148564665435
 
     1. RecessiveEncoder(),
     2. SelectPercentile(percentile=70),
     3. LinearRegression()

	Entire dataset(80%) R^2 trained on entire dataset(80%):  0.060541445079093426
	Holdout data R^2 trained on entire dataset(80%):  0.08064993013071242
	Dataset D1 R^2 on trained D1:  0.068653645001571

-------------------------------------------------
Pipeline #13: 
Score on D2: 0.04073400345713463 |	D1-D2 diff: 2.533585392696291
 
     1. SelectPercentile(percentile=60),
     2. DominantEncoder(),
     3. LinearRegression()

	Entire dataset(80%) R^2 trained on entire dataset(80%):  0.057095413666180206
	Holdout data R^2 trained on entire dataset(80%):  0.042116213923008794
	Dataset D1 R^2 on trained D1:  0.06500333497533306

-------------------------------------------------
Pipeline #14: 
Score on D2: 0.039030411602664516 |	D1-D2 diff: 3.091325771278225
 
     1. RecessiveEncoder(),
     2. FeatureEncodingFrequencySelector(threshold=0.2),
     3. LinearRegression()

	Entire dataset(80%) R^2 trained on entire dataset(80%):  0.04589383627513999
	Holdout data R^2 trained on entire dataset(80%):  0.07691165370471742
	Dataset D1 R^2 on trained D1:  0.049980582625183345

-------------------------------------------------
Pipeline #15: 
Score on D2: 0.03471835453957384 |	D1-D2 diff: 4.437344785624898
 
     1. UnderDominanceEncoder(),
     2. LinearRegression()

	Entire dataset(80%) R^2 trained on entire dataset(80%):  0.03735100293068183
	Holdout data R^2 trained on entire dataset(80%):  0.051984343174062975
	Dataset D1 R^2 on trained D1:  0.037297686857068246

-------------------------------------------------
Pipeline #16: 
Score on D2: 0.026730558262692772 |	D1-D2 diff: 4.883329719750779
 
     1. HeterosisEncoder(),
     2. LinearRegression()

	Entire dataset(80%) R^2 trained on entire dataset(80%):  0.02921236339398625
	Holdout data R^2 trained on entire dataset(80%):  0.026521175146286602
	Dataset D1 R^2 on trained D1:  0.028489031672268128

-------------------------------------------------
Pipeline #17: 
Score on D2: 0.01326927300242764 |	D1-D2 diff: 5.110651884358415
 
     1. DecisionTreeRegressor(max_depth=1, min_samples_leaf=12,
                              min_samples_split=16,
                              random_state=42)

	Entire dataset(80%) R^2 trained on entire dataset(80%):  0.014067044334259982
	Holdout data R^2 trained on entire dataset(80%):  0.03411708381973
	Dataset D1 R^2 on trained D1:  0.014735140789707168

-------------------------------------------------

**************************************************************************************
R Random Seed 2 - 1 Interactions
**************************************************************************************

-------------     autoQTL output     -------------

File name: /Users/elizabethzhang/v8/testing/0_data_sig_21/seed0_1inter_16sig_21.csv 

autoQTL parameters:
	population size = 100
	offspring size = None
	generations = 25
	mutation rate = 0.9
	crossover rate = 0.1
	random state =  42

*************************************************
Evolution History:
             Best D2 score   Best diff score
     Gen 1         0.06907          10.73415
     Gen 2         0.07204          14.54836
     Gen 3         0.07204          14.54836
     Gen 4         0.07204          14.54836

*************************************************
Multiple Linear Regression:
     D2 Dataset R^2 trained on D1:                      0.06907
     D1+D2 Dataset (80%) R^2 trained on D1+D2 (80%):    0.08641
     Holdout (20%) R^2 trained on D1+D2 (80%):          0.07252
     D1 Dataset R^2 trained on D1:                      0.09546
     Entire Dataset (100%) R^2:                         0.08449

*************************************************
Final Pareto Front Statistics:

6 pipelines on the final Pareto front

                  Number Percent
--------------------------------
LinearRegression       6    100%
 MachineLearning       0      0%
--------------------------------
    RandomForest       0      0%
    DecisionTree       0      0%
--------------------------------
 AdditiveEncoder       1     17%
  3-LevelEncoder       0      0%
  2-LevelEncoder       5     83%

Range of score on D2:         (-0.00002, 0.07204)
Range of score on D1-D2 diff: (2.58784, 14.54836)

*************************************************
Final Pareto Front:

Pipeline #1: 
Score on D2: 0.07203740932302116 |	D1-D2 diff: 2.5878389803736734
 
     1. SelectPercentile(percentile=95),
     2. LinearRegression()

	Entire dataset(80%) R^2 trained on entire dataset(80%):  0.08639495546044873
	Holdout data R^2 trained on entire dataset(80%):  0.07272500802375959
	Dataset D1 R^2 on trained D1:  0.09433464368890676

-------------------------------------------------
Pipeline #2: 
Score on D2: 0.0662771663738525 |	D1-D2 diff: 3.9082024661167893
 
     1. SelectPercentile(percentile=95),
     2. RecessiveEncoder(),
     3. UnderDominanceEncoder(),
     4. VarianceThreshold(threshold=0.25),
     5. LinearRegression()

	Entire dataset(80%) R^2 trained on entire dataset(80%):  0.0666172733979642
	Holdout data R^2 trained on entire dataset(80%):  0.0478471134740045
	Dataset D1 R^2 on trained D1:  0.061990775395187714

-------------------------------------------------
Pipeline #3: 
Score on D2: 0.06621888631978201 |	D1-D2 diff: 3.9382028237554434
 
     1. SelectPercentile(percentile=95),
     2. OverDominanceEncoder(),
     3. HeterosisEncoder(),
     4. LinearRegression()

	Entire dataset(80%) R^2 trained on entire dataset(80%):  0.0666306045606666
	Holdout data R^2 trained on entire dataset(80%):  0.0479571559871973
	Dataset D1 R^2 on trained D1:  0.06206162156810979

-------------------------------------------------
Pipeline #4: 
Score on D2: 0.06355506705016101 |	D1-D2 diff: 7.438860725594414
 
     1. RecessiveEncoder(),
     2. VarianceThreshold(threshold=0.05),
     3. FeatureEncodingFrequencySelector(threshold=0.0),
     4. LinearRegression()

	Entire dataset(80%) R^2 trained on entire dataset(80%):  0.0668533087018951
	Holdout data R^2 trained on entire dataset(80%):  0.047013395095169774
	Dataset D1 R^2 on trained D1:  0.06388163554852055

-------------------------------------------------
Pipeline #5: 
Score on D2: 0.06332828811227109 |	D1-D2 diff: 10.734151175411267
 
     1. RecessiveEncoder(),
     2. SelectPercentile(percentile=90),
     3. LinearRegression()

	Entire dataset(80%) R^2 trained on entire dataset(80%):  0.0666303413825523
	Holdout data R^2 trained on entire dataset(80%):  0.04795704421809499
	Dataset D1 R^2 on trained D1:  0.06340361138306716

-------------------------------------------------
Pipeline #6: 
Score on D2: -2.232256151302181e-05 |	D1-D2 diff: 14.548358450437547
 
     1. HeterosisEncoder(),
     2. DominantEncoder(),
     3. LinearRegression()

	Entire dataset(80%) R^2 trained on entire dataset(80%):  0.0
	Holdout data R^2 trained on entire dataset(80%):  -0.0012028184006112053
	Dataset D1 R^2 on trained D1:  0.0

-------------------------------------------------

**************************************************************************************
R Random Seed 2 - 2 Interactions
**************************************************************************************

-------------     autoQTL output     -------------

File name: /Users/elizabethzhang/v8/testing/0_data_sig_21/seed0_2inter_14sig_21.csv 

autoQTL parameters:
	population size = 100
	offspring size = None
	generations = 25
	mutation rate = 0.9
	crossover rate = 0.1
	random state =  42

*************************************************
Evolution History:
             Best D2 score   Best diff score
     Gen 1         0.06710           7.20601
     Gen 2         0.06710           7.20601
     Gen 3         0.06710           7.20601
     Gen 4         0.06825          14.54836

*************************************************
Multiple Linear Regression:
     D2 Dataset R^2 trained on D1:                      0.06325
     D1+D2 Dataset (80%) R^2 trained on D1+D2 (80%):    0.07919
     Holdout (20%) R^2 trained on D1+D2 (80%):          0.06848
     D1 Dataset R^2 trained on D1:                      0.08603
     Entire Dataset (100%) R^2:                         0.07796

*************************************************
Final Pareto Front Statistics:

12 pipelines on the final Pareto front

                  Number Percent
--------------------------------
LinearRegression      10     83%
 MachineLearning       2     17%
--------------------------------
    RandomForest       2     17%
    DecisionTree       0      0%
--------------------------------
 AdditiveEncoder       1      8%
  3-LevelEncoder       2     17%
  2-LevelEncoder       9     75%

Range of score on D2:         (-0.00002, 0.06825)
Range of score on D1-D2 diff: (1.65528, 14.54836)

*************************************************
Final Pareto Front:

Pipeline #1: 
Score on D2: 0.06825294854246511 |	D1-D2 diff: 1.655281532727365
 
     1. UnderDominanceEncoder(),
     2. RandomForestRegressor(max_features=0.3, min_samples_leaf=12,
                              random_state=42)

	Entire dataset(80%) R^2 trained on entire dataset(80%):  0.2071994521560997
	Holdout data R^2 trained on entire dataset(80%):  0.05233477077802817
	Dataset D1 R^2 on trained D1:  0.20145549292534704

-------------------------------------------------
Pipeline #2: 
Score on D2: 0.06709886534361376 |	D1-D2 diff: 1.6810654595623766
 
     1. UnderDominanceEncoder(),
     2. RandomForestRegressor(max_features=0.6000000000000001,
                              min_samples_leaf=17,
                              min_samples_split=14,
                              random_state=42)

	Entire dataset(80%) R^2 trained on entire dataset(80%):  0.1983273549646385
	Holdout data R^2 trained on entire dataset(80%):  0.046665918250348826
	Dataset D1 R^2 on trained D1:  0.19231534803924233

-------------------------------------------------
Pipeline #3: 
Score on D2: 0.06681357152478984 |	D1-D2 diff: 2.741760954555638
 
     1. SelectPercentile(percentile=80),
     2. LinearRegression()

	Entire dataset(80%) R^2 trained on entire dataset(80%):  0.078651703786775
	Holdout data R^2 trained on entire dataset(80%):  0.06879177817586779
	Dataset D1 R^2 on trained D1:  0.084509838049735

-------------------------------------------------
Pipeline #4: 
Score on D2: 0.06255723279442404 |	D1-D2 diff: 3.501737476516877
 
     1. VarianceThreshold(threshold=0.2),
     2. SelectPercentile(percentile=85),
     3. RecessiveEncoder(),
     4. LinearRegression()

	Entire dataset(80%) R^2 trained on entire dataset(80%):  0.06182386350035285
	Holdout data R^2 trained on entire dataset(80%):  0.04483544784116278
	Dataset D1 R^2 on trained D1:  0.055906558745583035

-------------------------------------------------
Pipeline #5: 
Score on D2: 0.059210880938361576 |	D1-D2 diff: 3.8840817419040508
 
     1. SelectPercentile(percentile=70),
     2. RecessiveEncoder(),
     3. LinearRegression()

	Entire dataset(80%) R^2 trained on entire dataset(80%):  0.05951725642877648
	Holdout data R^2 trained on entire dataset(80%):  0.04214819859160868
	Dataset D1 R^2 on trained D1:  0.05481701749748902

-------------------------------------------------
Pipeline #6: 
Score on D2: 0.05888972818010951 |	D1-D2 diff: 5.753968590194603
 
     1. RecessiveEncoder(),
     2. SelectPercentile(percentile=90),
     3. LinearRegression()

	Entire dataset(80%) R^2 trained on entire dataset(80%):  0.06203637878094326
	Holdout data R^2 trained on entire dataset(80%):  0.043804559036853985
	Dataset D1 R^2 on trained D1:  0.057977444191504746

-------------------------------------------------
Pipeline #7: 
Score on D2: 0.05880839730361598 |	D1-D2 diff: 5.7924874921204745
 
     1. VarianceThreshold(threshold=0.2),
     2. RecessiveEncoder(),
     3. LinearRegression()

	Entire dataset(80%) R^2 trained on entire dataset(80%):  0.06209130188507728
	Holdout data R^2 trained on entire dataset(80%):  0.043742989491077466
	Dataset D1 R^2 on trained D1:  0.057920138375710306

-------------------------------------------------
Pipeline #8: 
Score on D2: 0.05872571975595264 |	D1-D2 diff: 6.069442984444839
 
     1. VarianceThreshold(threshold=0.15),
     2. RecessiveEncoder(),
     3. RecessiveEncoder(),
     4. LinearRegression()

	Entire dataset(80%) R^2 trained on entire dataset(80%):  0.062103111245385034
	Holdout data R^2 trained on entire dataset(80%):  0.043845285880145246
	Dataset D1 R^2 on trained D1:  0.05798882637470726

-------------------------------------------------
Pipeline #9: 
Score on D2: 0.05870145383359926 |	D1-D2 diff: 6.125745337964724
 
     1. RecessiveEncoder(),
     2. OverDominanceEncoder(),
     3. HeterosisEncoder(),
     4. LinearRegression()

	Entire dataset(80%) R^2 trained on entire dataset(80%):  0.062103663956114885
	Holdout data R^2 trained on entire dataset(80%):  0.04384683026025271
	Dataset D1 R^2 on trained D1:  0.05799128068573822

-------------------------------------------------
Pipeline #10: 
Score on D2: 0.05870145383359904 |	D1-D2 diff: 6.125745337965203
 
     1. RecessiveEncoder(),
     2. LinearRegression()

	Entire dataset(80%) R^2 trained on entire dataset(80%):  0.062103663956114885
	Holdout data R^2 trained on entire dataset(80%):  0.04384683026025282
	Dataset D1 R^2 on trained D1:  0.05799128068573822

-------------------------------------------------
Pipeline #11: 
Score on D2: 0.040604428744766996 |	D1-D2 diff: 8.96478876630215
 
     1. RecessiveEncoder(),
     2. SelectPercentile(percentile=20),
     3. FeatureEncodingFrequencySelector(threshold=0.0),
     4. LinearRegression()

	Entire dataset(80%) R^2 trained on entire dataset(80%):  0.04122081827528645
	Holdout data R^2 trained on entire dataset(80%):  0.018068389918198147
	Dataset D1 R^2 on trained D1:  0.04075925326979346

-------------------------------------------------
Pipeline #12: 
Score on D2: -2.232256151302181e-05 |	D1-D2 diff: 14.548358450437547
 
     1. RecessiveEncoder(),
     2. HeterosisEncoder(),
     3. DominantEncoder(),
     4. LinearRegression()

	Entire dataset(80%) R^2 trained on entire dataset(80%):  0.0
	Holdout data R^2 trained on entire dataset(80%):  -0.0012028184006112053
	Dataset D1 R^2 on trained D1:  0.0

-------------------------------------------------

**************************************************************************************
R Random Seed 2 - 3 Interactions
**************************************************************************************

-------------     autoQTL output     -------------

File name: /Users/elizabethzhang/v8/testing/0_data_sig_21/seed0_3inter_12sig_21.csv 

autoQTL parameters:
	population size = 100
	offspring size = None
	generations = 25
	mutation rate = 0.9
	crossover rate = 0.1
	random state =  42

*************************************************
Evolution History:
             Best D2 score   Best diff score
     Gen 1         0.06125           7.21280
     Gen 2         0.06277          14.54836
     Gen 3         0.06277          14.54836
     Gen 4         0.06277          14.54836
     Gen 5         0.06277          14.54836
     Gen 6         0.06277          14.54836

*************************************************
Multiple Linear Regression:
     D2 Dataset R^2 trained on D1:                      0.05385
     D1+D2 Dataset (80%) R^2 trained on D1+D2 (80%):    0.06562
     Holdout (20%) R^2 trained on D1+D2 (80%):          0.07056
     D1 Dataset R^2 trained on D1:                      0.06937
     Entire Dataset (100%) R^2:                         0.06767

*************************************************
Final Pareto Front Statistics:

10 pipelines on the final Pareto front

                  Number Percent
--------------------------------
LinearRegression       7     70%
 MachineLearning       3     30%
--------------------------------
    RandomForest       3     30%
    DecisionTree       0      0%
--------------------------------
 AdditiveEncoder       1     10%
  3-LevelEncoder       2     20%
  2-LevelEncoder       7     70%

Range of score on D2:         (-0.00002, 0.06277)
Range of score on D1-D2 diff: (1.55285, 14.54836)

*************************************************
Final Pareto Front:

Pipeline #1: 
Score on D2: 0.06276751638957434 |	D1-D2 diff: 1.5528467040398797
 
     1. UnderDominanceEncoder(),
     2. RandomForestRegressor(max_features=0.6500000000000001,
                              min_samples_leaf=13, min_samples_split=3,
                              random_state=42)

	Entire dataset(80%) R^2 trained on entire dataset(80%):  0.23522875632682783
	Holdout data R^2 trained on entire dataset(80%):  0.05796137720547645
	Dataset D1 R^2 on trained D1:  0.23475057234589713

-------------------------------------------------
Pipeline #2: 
Score on D2: 0.06138609062339062 |	D1-D2 diff: 1.7052924212586813
 
     1. UnderDominanceEncoder(),
     2. RandomForestRegressor(max_features=0.55, min_samples_leaf=18,
                              min_samples_split=12,
                              random_state=42)

	Entire dataset(80%) R^2 trained on entire dataset(80%):  0.18389485780149506
	Holdout data R^2 trained on entire dataset(80%):  0.04941358876306101
	Dataset D1 R^2 on trained D1:  0.17963701714096392

-------------------------------------------------
Pipeline #3: 
Score on D2: 0.057156541954539564 |	D1-D2 diff: 1.7978996287143778
 
     1. RandomForestRegressor(max_features=0.25, min_samples_leaf=16,
                              min_samples_split=14,
                              random_state=42)

	Entire dataset(80%) R^2 trained on entire dataset(80%):  0.15479644236859713
	Holdout data R^2 trained on entire dataset(80%):  0.056303990112878344
	Dataset D1 R^2 on trained D1:  0.15286233561322748

-------------------------------------------------
Pipeline #4: 
Score on D2: 0.0571271053941097 |	D1-D2 diff: 3.4213805664696113
 
     1. SelectPercentile(percentile=80),
     2. RecessiveEncoder(),
     3. LinearRegression()

	Entire dataset(80%) R^2 trained on entire dataset(80%):  0.05576287739666319
	Holdout data R^2 trained on entire dataset(80%):  0.045302097219563686
	Dataset D1 R^2 on trained D1:  0.049829263285632086

-------------------------------------------------
Pipeline #5: 
Score on D2: 0.05086665314484673 |	D1-D2 diff: 4.949661119393122
 
     1. SelectPercentile(percentile=90),
     2. RecessiveEncoder(),
     3. LinearRegression()

	Entire dataset(80%) R^2 trained on entire dataset(80%):  0.055764803384477535
	Holdout data R^2 trained on entire dataset(80%):  0.045281566509450366
	Dataset D1 R^2 on trained D1:  0.05253274191369728

-------------------------------------------------
Pipeline #6: 
Score on D2: 0.049956336888021924 |	D1-D2 diff: 6.651864601368518
 
     1. UnderDominanceEncoder(),
     2. SelectPercentile(percentile=90),
     3. DominantEncoder(),
     4. LinearRegression()

	Entire dataset(80%) R^2 trained on entire dataset(80%):  0.05475080578178637
	Holdout data R^2 trained on entire dataset(80%):  0.04008214149916234
	Dataset D1 R^2 on trained D1:  0.050467108083601775

-------------------------------------------------
Pipeline #7: 
Score on D2: 0.04141304726789796 |	D1-D2 diff: 7.212796564567321
 
     1. RecessiveEncoder(),
     2. FeatureEncodingFrequencySelector(threshold=0.2),
     3. LinearRegression()

	Entire dataset(80%) R^2 trained on entire dataset(80%):  0.043624358342216674
	Holdout data R^2 trained on entire dataset(80%):  0.03501693692467056
	Dataset D1 R^2 on trained D1:  0.04104357208967879

-------------------------------------------------
Pipeline #8: 
Score on D2: 0.0016115882057693431 |	D1-D2 diff: 7.35859742913035
 
     1. DominantEncoder(),
     2. RecessiveEncoder(),
     3. OverDominanceEncoder(),
     4. VarianceThreshold(threshold=0.2),
     5. LinearRegression()

	Entire dataset(80%) R^2 trained on entire dataset(80%):  0.005084272184259775
	Holdout data R^2 trained on entire dataset(80%):  0.00027531541750058786
	Dataset D1 R^2 on trained D1:  0.0012705368169024789

-------------------------------------------------
Pipeline #9: 
Score on D2: 0.001486498531664826 |	D1-D2 diff: 7.739599743035498
 
     1. DominantEncoder(),
     2. SelectPercentile(percentile=90),
     3. VarianceThreshold(threshold=0.2),
     4. LinearRegression()

	Entire dataset(80%) R^2 trained on entire dataset(80%):  0.005083820101500103
	Holdout data R^2 trained on entire dataset(80%):  0.00027420088385354813
	Dataset D1 R^2 on trained D1:  0.0012078055744466631

-------------------------------------------------
Pipeline #10: 
Score on D2: -2.232256151302181e-05 |	D1-D2 diff: 14.548358450437547
 
     1. DominantEncoder(),
     2. DominantEncoder(),
     3. RecessiveEncoder(),
     4. LinearRegression()

	Entire dataset(80%) R^2 trained on entire dataset(80%):  0.0
	Holdout data R^2 trained on entire dataset(80%):  -0.0012028184006112053
	Dataset D1 R^2 on trained D1:  0.0

-------------------------------------------------

**************************************************************************************
R Random Seed 2 - 4 Interactions
**************************************************************************************

-------------     autoQTL output     -------------

File name: /Users/elizabethzhang/v8/testing/0_data_sig_21/seed0_4inter_10sig_21.csv 

autoQTL parameters:
	population size = 100
	offspring size = None
	generations = 25
	mutation rate = 0.9
	crossover rate = 0.1
	random state =  42

*************************************************
Evolution History:
             Best D2 score   Best diff score
     Gen 1         0.04330           6.17581
     Gen 2         0.04523          14.54836
     Gen 3         0.04523          14.54836
     Gen 4         0.04589          14.54836
     Gen 5         0.04610          14.54836
     Gen 6         0.04610          14.54836

*************************************************
Multiple Linear Regression:
     D2 Dataset R^2 trained on D1:                      0.03076
     D1+D2 Dataset (80%) R^2 trained on D1+D2 (80%):    0.04883
     Holdout (20%) R^2 trained on D1+D2 (80%):          0.05640
     D1 Dataset R^2 trained on D1:                      0.05706
     Entire Dataset (100%) R^2:                         0.05117

*************************************************
Final Pareto Front Statistics:

10 pipelines on the final Pareto front

                  Number Percent
--------------------------------
LinearRegression       8     80%
 MachineLearning       2     20%
--------------------------------
    RandomForest       2     20%
    DecisionTree       0      0%
--------------------------------
 AdditiveEncoder       1     10%
  3-LevelEncoder       2     20%
  2-LevelEncoder       7     70%

Range of score on D2:         (-0.00002, 0.04610)
Range of score on D1-D2 diff: (1.49668, 14.54836)

*************************************************
Final Pareto Front:

Pipeline #1: 
Score on D2: 0.046100877813072816 |	D1-D2 diff: 1.496684539504866
 
     1. HeterosisEncoder(),
     2. RandomForestRegressor(bootstrap=False, max_features=0.3,
                              min_samples_leaf=10, min_samples_split=6,
                              random_state=42)

	Entire dataset(80%) R^2 trained on entire dataset(80%):  0.2458112151056948
	Holdout data R^2 trained on entire dataset(80%):  0.033688070192163244
	Dataset D1 R^2 on trained D1:  0.24538785052670298

-------------------------------------------------
Pipeline #2: 
Score on D2: 0.0458903600723195 |	D1-D2 diff: 1.8586938817582759
 
     1. OverDominanceEncoder(),
     2. DominantEncoder(),
     3. RandomForestRegressor(bootstrap=False, max_features=0.2,
                              min_samples_leaf=18, min_samples_split=6,
                              random_state=42)

	Entire dataset(80%) R^2 trained on entire dataset(80%):  0.13292353716284921
	Holdout data R^2 trained on entire dataset(80%):  0.033350598128488174
	Dataset D1 R^2 on trained D1:  0.12967579385637695

-------------------------------------------------
Pipeline #3: 
Score on D2: 0.03690867817731969 |	D1-D2 diff: 2.792922556361227
 
     1. SelectPercentile(percentile=55),
     2. LinearRegression()

	Entire dataset(80%) R^2 trained on entire dataset(80%):  0.04768588206898361
	Holdout data R^2 trained on entire dataset(80%):  0.05709140825069792
	Dataset D1 R^2 on trained D1:  0.053343478273036316

-------------------------------------------------
Pipeline #4: 
Score on D2: 0.02155377687569293 |	D1-D2 diff: 4.320122456842439
 
     1. RecessiveEncoder(),
     2. FeatureEncodingFrequencySelector(threshold=0.15),
     3. LinearRegression()

	Entire dataset(80%) R^2 trained on entire dataset(80%):  0.02557501677088203
	Holdout data R^2 trained on entire dataset(80%):  0.024832412893336375
	Dataset D1 R^2 on trained D1:  0.024424661706290318

-------------------------------------------------
Pipeline #5: 
Score on D2: 0.02096792557578908 |	D1-D2 diff: 5.419922506827756
 
     1. RecessiveEncoder(),
     2. FeatureEncodingFrequencySelector(threshold=0.2),
     3. LinearRegression()

	Entire dataset(80%) R^2 trained on entire dataset(80%):  0.02412091944328909
	Holdout data R^2 trained on entire dataset(80%):  0.020334228546135313
	Dataset D1 R^2 on trained D1:  0.022126776820454164

-------------------------------------------------
Pipeline #6: 
Score on D2: 0.015451762051903462 |	D1-D2 diff: 5.4438779827715775
 
     1. HeterosisEncoder(),
     2. VarianceThreshold(),
     3. SelectPercentile(percentile=80),
     4. LinearRegression()

	Entire dataset(80%) R^2 trained on entire dataset(80%):  0.017817885841284742
	Holdout data R^2 trained on entire dataset(80%):  0.004128499313810097
	Dataset D1 R^2 on trained D1:  0.014313174398901007

-------------------------------------------------
Pipeline #7: 
Score on D2: 0.010425931851332448 |	D1-D2 diff: 5.812540340398141
 
     1. UnderDominanceEncoder(),
     2. SelectPercentile(percentile=85),
     3. VarianceThreshold(threshold=0.25),
     4. LinearRegression()

	Entire dataset(80%) R^2 trained on entire dataset(80%):  0.013340589101265343
	Holdout data R^2 trained on entire dataset(80%):  0.005246571997490346
	Dataset D1 R^2 on trained D1:  0.009549867355791886

-------------------------------------------------
Pipeline #8: 
Score on D2: 0.010269477871643895 |	D1-D2 diff: 6.175814294267505
 
     1. UnderDominanceEncoder(),
     2. VarianceThreshold(threshold=0.25),
     3. LinearRegression()

	Entire dataset(80%) R^2 trained on entire dataset(80%):  0.013387693402855949
	Holdout data R^2 trained on entire dataset(80%):  0.005008937616157949
	Dataset D1 R^2 on trained D1:  0.009582056410543105

-------------------------------------------------
Pipeline #9: 
Score on D2: 0.010020592079614699 |	D1-D2 diff: 8.66110485811551
 
     1. HeterosisEncoder(),
     2. SelectPercentile(percentile=30),
     3. LinearRegression()

	Entire dataset(80%) R^2 trained on entire dataset(80%):  0.014586575623876441
	Holdout data R^2 trained on entire dataset(80%):  0.004563215266347065
	Dataset D1 R^2 on trained D1:  0.009842884147267972

-------------------------------------------------
Pipeline #10: 
Score on D2: -2.232256151302181e-05 |	D1-D2 diff: 14.548358450437547
 
     1. DominantEncoder(),
     2. DominantEncoder(),
     3. LinearRegression()

	Entire dataset(80%) R^2 trained on entire dataset(80%):  0.0
	Holdout data R^2 trained on entire dataset(80%):  -0.0012028184006112053
	Dataset D1 R^2 on trained D1:  0.0

-------------------------------------------------

**************************************************************************************
R Random Seed 2 - 5 Interactions
**************************************************************************************

-------------     autoQTL output     -------------

File name: /Users/elizabethzhang/v8/testing/0_data_sig_21/seed0_5inter_8sig_21.csv 

autoQTL parameters:
	population size = 100
	offspring size = None
	generations = 25
	mutation rate = 0.9
	crossover rate = 0.1
	random state =  42

*************************************************
Evolution History:
             Best D2 score   Best diff score
     Gen 1         0.04297           3.26259
     Gen 2         0.04340          14.54836
     Gen 3         0.04340          14.54836
     Gen 4         0.04814          14.54836
     Gen 5         0.04814          14.54836
     Gen 6         0.05130          14.54836
     Gen 7         0.05130          14.54836
     Gen 8         0.05130          14.54836
     Gen 9         0.05130          14.54836
    Gen 10         0.05130          14.54836
    Gen 11         0.05130          14.54836
    Gen 12         0.05130          14.54836
    Gen 13         0.05130          14.54836
    Gen 14         0.05130          14.54836
    Gen 15         0.05130          14.54836
    Gen 16         0.05130          14.54836
    Gen 17         0.05130          14.54836
    Gen 18         0.05130          14.54836
    Gen 19         0.05130          14.54836
    Gen 20         0.05130          14.54836
    Gen 21         0.05130          14.54836
    Gen 22         0.05202          14.54836
    Gen 23         0.05202          14.54836
    Gen 24         0.05202          14.54836
    Gen 25         0.05202          14.54836

*************************************************
Multiple Linear Regression:
     D2 Dataset R^2 trained on D1:                      0.02264
     D1+D2 Dataset (80%) R^2 trained on D1+D2 (80%):    0.04101
     Holdout (20%) R^2 trained on D1+D2 (80%):          0.05484
     D1 Dataset R^2 trained on D1:                      0.04895
     Entire Dataset (100%) R^2:                         0.04477

*************************************************
Final Pareto Front Statistics:

29 pipelines on the final Pareto front

                  Number Percent
--------------------------------
LinearRegression       9     31%
 MachineLearning      20     69%
--------------------------------
    RandomForest      20     69%
    DecisionTree       0      0%
--------------------------------
 AdditiveEncoder       1      3%
  3-LevelEncoder       7     24%
  2-LevelEncoder      21     72%

Range of score on D2:         (-0.00002, 0.05202)
Range of score on D1-D2 diff: (1.40697, 14.54836)

*************************************************
Final Pareto Front:

Pipeline #1: 
Score on D2: 0.052020787980886385 |	D1-D2 diff: 1.4069739574411841
 
     1. OverDominanceEncoder(),
     2. RandomForestRegressor(bootstrap=False, max_features=0.1,
                              min_samples_leaf=3, min_samples_split=13,
                              random_state=42)

	Entire dataset(80%) R^2 trained on entire dataset(80%):  0.3028719363931449
	Holdout data R^2 trained on entire dataset(80%):  0.07149871843019029
	Dataset D1 R^2 on trained D1:  0.3072061533932816

-------------------------------------------------
Pipeline #2: 
Score on D2: 0.04923119737700277 |	D1-D2 diff: 1.4726705540897256
 
     1. OverDominanceEncoder(),
     2. RandomForestRegressor(bootstrap=False, max_features=0.1,
                              min_samples_leaf=3, min_samples_split=17,
                              random_state=42)

	Entire dataset(80%) R^2 trained on entire dataset(80%):  0.25983245511544273
	Holdout data R^2 trained on entire dataset(80%):  0.06806713997955127
	Dataset D1 R^2 on trained D1:  0.2618382109331334

-------------------------------------------------
Pipeline #3: 
Score on D2: 0.048140410729203054 |	D1-D2 diff: 1.5183112602611875
 
     1. HeterosisEncoder(),
     2. RandomForestRegressor(max_features=0.25, min_samples_leaf=6,
                              min_samples_split=4, random_state=42)

	Entire dataset(80%) R^2 trained on entire dataset(80%):  0.23767699879145232
	Holdout data R^2 trained on entire dataset(80%):  0.057362052592003554
	Dataset D1 R^2 on trained D1:  0.23631316790408563

-------------------------------------------------
Pipeline #4: 
Score on D2: 0.04781088115118359 |	D1-D2 diff: 1.6120972142692722
 
     1. HeterosisEncoder(),
     2. HeterosisEncoder(),
     3. RecessiveEncoder(),
     4. RandomForestRegressor(max_features=0.25, min_samples_leaf=6,
                              min_samples_split=19,
                              random_state=42)

	Entire dataset(80%) R^2 trained on entire dataset(80%):  0.20252358336289877
	Holdout data R^2 trained on entire dataset(80%):  0.05447561193423556
	Dataset D1 R^2 on trained D1:  0.19586997597852485

-------------------------------------------------
Pipeline #5: 
Score on D2: 0.04501649824838183 |	D1-D2 diff: 1.692474300013848
 
     1. HeterosisEncoder(),
     2. RandomForestRegressor(max_features=0.15000000000000002,
                              min_samples_split=18,
                              random_state=42)

	Entire dataset(80%) R^2 trained on entire dataset(80%):  0.1761245068438254
	Holdout data R^2 trained on entire dataset(80%):  0.0497738169794022
	Dataset D1 R^2 on trained D1:  0.16689066772522643

-------------------------------------------------
Pipeline #6: 
Score on D2: 0.043441197884942384 |	D1-D2 diff: 1.714645221377647
 
     1. HeterosisEncoder(),
     2. RandomForestRegressor(max_features=0.15000000000000002,
                              min_samples_split=19,
                              random_state=42)

	Entire dataset(80%) R^2 trained on entire dataset(80%):  0.1678742253013712
	Holdout data R^2 trained on entire dataset(80%):  0.05510320308463457
	Dataset D1 R^2 on trained D1:  0.15913308527576253

-------------------------------------------------
Pipeline #7: 
Score on D2: 0.04305555812982387 |	D1-D2 diff: 1.8240432748819844
 
     1. HeterosisEncoder(),
     2. OverDominanceEncoder(),
     3. RandomForestRegressor(max_features=0.25, min_samples_leaf=15,
                              min_samples_split=14,
                              random_state=42)

	Entire dataset(80%) R^2 trained on entire dataset(80%):  0.13526951812754673
	Holdout data R^2 trained on entire dataset(80%):  0.05121168355224626
	Dataset D1 R^2 on trained D1:  0.13339126547519742

-------------------------------------------------
Pipeline #8: 
Score on D2: 0.04280776400528863 |	D1-D2 diff: 1.9255524768321508
 
     1. HeterosisEncoder(),
     2. RandomForestRegressor(max_features=0.25, min_samples_leaf=18,
                              min_samples_split=6, random_state=42)

	Entire dataset(80%) R^2 trained on entire dataset(80%):  0.11960097137323444
	Holdout data R^2 trained on entire dataset(80%):  0.05111941277691734
	Dataset D1 R^2 on trained D1:  0.11554864630063622

-------------------------------------------------
Pipeline #9: 
Score on D2: 0.03913247295350364 |	D1-D2 diff: 1.957520548663401
 
     1. OverDominanceEncoder(),
     2. RandomForestRegressor(max_features=0.15000000000000002,
                              min_samples_leaf=20,
                              min_samples_split=14,
                              random_state=42)

	Entire dataset(80%) R^2 trained on entire dataset(80%):  0.10448011408294966
	Holdout data R^2 trained on entire dataset(80%):  0.05558015222309998
	Dataset D1 R^2 on trained D1:  0.10723679614068271

-------------------------------------------------
Pipeline #10: 
Score on D2: 0.039022320971507374 |	D1-D2 diff: 1.9591647187902663
 
     1. HeterosisEncoder(),
     2. RecessiveEncoder(),
     3. RandomForestRegressor(bootstrap=False,
                              max_features=0.15000000000000002,
                              min_samples_leaf=20,
                              min_samples_split=14,
                              random_state=42)

	Entire dataset(80%) R^2 trained on entire dataset(80%):  0.11487499747636265
	Holdout data R^2 trained on entire dataset(80%):  0.04718933890125199
	Dataset D1 R^2 on trained D1:  0.10689831376080017

-------------------------------------------------
Pipeline #11: 
Score on D2: 0.03873695172575342 |	D1-D2 diff: 1.9703491361306615
 
     1. HeterosisEncoder(),
     2. UnderDominanceEncoder(),
     3. RandomForestRegressor(bootstrap=False,
                              max_features=0.15000000000000002,
                              min_samples_leaf=20,
                              min_samples_split=14,
                              random_state=42)

	Entire dataset(80%) R^2 trained on entire dataset(80%):  0.11294429528354255
	Holdout data R^2 trained on entire dataset(80%):  0.046130057484170206
	Dataset D1 R^2 on trained D1:  0.10508486201009559

-------------------------------------------------
Pipeline #12: 
Score on D2: 0.03769933643700163 |	D1-D2 diff: 2.0068372761765794
 
     1. HeterosisEncoder(),
     2. FeatureEncodingFrequencySelector(threshold=0.15),
     3. HeterosisEncoder(),
     4. RandomForestRegressor(max_features=0.15000000000000002,
                              min_samples_leaf=15,
                              min_samples_split=14,
                              random_state=42)

	Entire dataset(80%) R^2 trained on entire dataset(80%):  0.1055894658832306
	Holdout data R^2 trained on entire dataset(80%):  0.042918658007754296
	Dataset D1 R^2 on trained D1:  0.09935193169867784

-------------------------------------------------
Pipeline #13: 
Score on D2: 0.037435748519535905 |	D1-D2 diff: 2.0598058755926014
 
     1. HeterosisEncoder(),
     2. OverDominanceEncoder(),
     3. RandomForestRegressor(max_features=0.15000000000000002,
                              min_samples_leaf=15,
                              min_samples_split=14,
                              random_state=42)

	Entire dataset(80%) R^2 trained on entire dataset(80%):  0.10219083409388607
	Holdout data R^2 trained on entire dataset(80%):  0.04748358768442684
	Dataset D1 R^2 on trained D1:  0.09298712562383105

-------------------------------------------------
Pipeline #14: 
Score on D2: 0.03613195689313464 |	D1-D2 diff: 2.0831108233814906
 
     1. HeterosisEncoder(),
     2. RecessiveEncoder(),
     3. SelectPercentile(percentile=80),
     4. RecessiveEncoder(),
     5. UnderDominanceEncoder(),
     6. RandomForestRegressor(max_features=0.25, min_samples_leaf=20,
                              min_samples_split=14,
                              random_state=42)

	Entire dataset(80%) R^2 trained on entire dataset(80%):  0.08785746914300063
	Holdout data R^2 trained on entire dataset(80%):  0.034635486168162366
	Dataset D1 R^2 on trained D1:  0.08923880151733632

-------------------------------------------------
Pipeline #15: 
Score on D2: 0.03600445477605618 |	D1-D2 diff: 2.0989682494846305
 
     1. HeterosisEncoder(),
     2. OverDominanceEncoder(),
     3. RandomForestRegressor(max_features=0.15000000000000002,
                              min_samples_leaf=17,
                              min_samples_split=14,
                              random_state=42)

	Entire dataset(80%) R^2 trained on entire dataset(80%):  0.0964088751611416
	Holdout data R^2 trained on entire dataset(80%):  0.0461362755470196
	Dataset D1 R^2 on trained D1:  0.08752453413104344

-------------------------------------------------
Pipeline #16: 
Score on D2: 0.03532011455275397 |	D1-D2 diff: 2.145364780839338
 
     1. HeterosisEncoder(),
     2. UnderDominanceEncoder(),
     3. RandomForestRegressor(max_features=0.15000000000000002,
                              min_samples_leaf=20,
                              min_samples_split=14,
                              random_state=42)

	Entire dataset(80%) R^2 trained on entire dataset(80%):  0.08562839304421788
	Holdout data R^2 trained on entire dataset(80%):  0.0419413726083292
	Dataset D1 R^2 on trained D1:  0.08252592007156345

-------------------------------------------------
Pipeline #17: 
Score on D2: 0.03467085016137805 |	D1-D2 diff: 2.1643078396800157
 
     1. HeterosisEncoder(),
     2. OverDominanceEncoder(),
     3. RandomForestRegressor(max_features=0.15000000000000002,
                              min_samples_leaf=20,
                              min_samples_split=14,
                              random_state=42)

	Entire dataset(80%) R^2 trained on entire dataset(80%):  0.08752495945653527
	Holdout data R^2 trained on entire dataset(80%):  0.044005179490667734
	Dataset D1 R^2 on trained D1:  0.08024555552944945

-------------------------------------------------
Pipeline #18: 
Score on D2: 0.03299606670445854 |	D1-D2 diff: 2.2020507302170964
 
     1. HeterosisEncoder(),
     2. SelectPercentile(percentile=80),
     3. UnderDominanceEncoder(),
     4. RandomForestRegressor(max_features=0.15000000000000002,
                              min_samples_leaf=20,
                              min_samples_split=14,
                              random_state=42)

	Entire dataset(80%) R^2 trained on entire dataset(80%):  0.07738974791412545
	Holdout data R^2 trained on entire dataset(80%):  0.032803627348885755
	Dataset D1 R^2 on trained D1:  0.07552561013005932

-------------------------------------------------
Pipeline #19: 
Score on D2: 0.02904546336601277 |	D1-D2 diff: 2.364488286337368
 
     1. HeterosisEncoder(),
     2. SelectPercentile(percentile=80),
     3. UnderDominanceEncoder(),
     4. RandomForestRegressor(max_features=0.05, min_samples_leaf=20,
                              min_samples_split=14,
                              random_state=42)

	Entire dataset(80%) R^2 trained on entire dataset(80%):  0.06699157831914893
	Holdout data R^2 trained on entire dataset(80%):  0.03035667678536247
	Dataset D1 R^2 on trained D1:  0.06103819570200264

-------------------------------------------------
Pipeline #20: 
Score on D2: 0.028877284328307273 |	D1-D2 diff: 2.8072466102821254
 
     1. SelectPercentile(percentile=50),
     2. LinearRegression()

	Entire dataset(80%) R^2 trained on entire dataset(80%):  0.03955357873268417
	Holdout data R^2 trained on entire dataset(80%):  0.05526836605325858
	Dataset D1 R^2 on trained D1:  0.04497920696117219

-------------------------------------------------
Pipeline #21: 
Score on D2: 0.021896076888732963 |	D1-D2 diff: 3.34611033557564
 
     1. SelectPercentile(percentile=50),
     2. FeatureEncodingFrequencySelector(threshold=0.25),
     3. VarianceThreshold(threshold=0.25),
     4. UnderDominanceEncoder(),
     5. DominantEncoder(),
     6. LinearRegression()

	Entire dataset(80%) R^2 trained on entire dataset(80%):  0.028420429042518514
	Holdout data R^2 trained on entire dataset(80%):  0.0325991208753279
	Dataset D1 R^2 on trained D1:  0.02987306546969848

-------------------------------------------------
Pipeline #22: 
Score on D2: 0.01951260644125885 |	D1-D2 diff: 3.760165291978248
 
     1. SelectPercentile(percentile=60),
     2. UnderDominanceEncoder(),
     3. LinearRegression()

	Entire dataset(80%) R^2 trained on entire dataset(80%):  0.025349882630665066
	Holdout data R^2 trained on entire dataset(80%):  0.0222102214139841
	Dataset D1 R^2 on trained D1:  0.024514935474908905

-------------------------------------------------
Pipeline #23: 
Score on D2: 0.01919279792946893 |	D1-D2 diff: 4.010996270573261
 
     1. SelectPercentile(percentile=50),
     2. UnderDominanceEncoder(),
     3. LinearRegression()

	Entire dataset(80%) R^2 trained on entire dataset(80%):  0.024066968076523865
	Holdout data R^2 trained on entire dataset(80%):  0.020327489310920877
	Dataset D1 R^2 on trained D1:  0.02305638734209181

-------------------------------------------------
Pipeline #24: 
Score on D2: 0.017999969601186883 |	D1-D2 diff: 5.36920454745047
 
     1. RecessiveEncoder(),
     2. FeatureEncodingFrequencySelector(threshold=0.25),
     3. VarianceThreshold(threshold=0.1),
     4. UnderDominanceEncoder(),
     5. UnderDominanceEncoder(),
     6. DominantEncoder(),
     7. LinearRegression()

	Entire dataset(80%) R^2 trained on entire dataset(80%):  0.026188197083461984
	Holdout data R^2 trained on entire dataset(80%):  0.02565370095834052
	Dataset D1 R^2 on trained D1:  0.016796707598164096

-------------------------------------------------
Pipeline #25: 
Score on D2: 0.0035688842403260868 |	D1-D2 diff: 6.018174394472432
 
     1. RecessiveEncoder(),
     2. VarianceThreshold(threshold=0.2),
     3. SelectPercentile(percentile=10),
     4. UnderDominanceEncoder(),
     5. LinearRegression()

	Entire dataset(80%) R^2 trained on entire dataset(80%):  0.004283449206328727
	Holdout data R^2 trained on entire dataset(80%):  0.0042617383058751734
	Dataset D1 R^2 on trained D1:  0.0028065579004376007

-------------------------------------------------
Pipeline #26: 
Score on D2: 0.0035658960003027707 |	D1-D2 diff: 6.022053907413285
 
     1. RecessiveEncoder(),
     2. VarianceThreshold(threshold=0.2),
     3. SelectPercentile(percentile=10),
     4. RecessiveEncoder(),
     5. HeterosisEncoder(),
     6. VarianceThreshold(threshold=0.05),
     7. OverDominanceEncoder(),
     8. RandomForestRegressor(max_features=0.25, min_samples_leaf=18,
                              min_samples_split=6, random_state=42)

	Entire dataset(80%) R^2 trained on entire dataset(80%):  0.004281550142829715
	Holdout data R^2 trained on entire dataset(80%):  0.004175650334293346
	Dataset D1 R^2 on trained D1:  0.0028055321790544374

-------------------------------------------------
Pipeline #27: 
Score on D2: 0.0011431880002396033 |	D1-D2 diff: 8.80066286522994
 
     1. SelectPercentile(percentile=40),
     2. UnderDominanceEncoder(),
     3. FeatureEncodingFrequencySelector(threshold=0.2),
     4. LinearRegression()

	Entire dataset(80%) R^2 trained on entire dataset(80%):  0.001082977379661898
	Holdout data R^2 trained on entire dataset(80%):  -0.00045758408865470557
	Dataset D1 R^2 on trained D1:  0.0009764869014761146

-------------------------------------------------
Pipeline #28: 
Score on D2: 0.0006515098328151447 |	D1-D2 diff: 13.439605097625066
 
     1. SelectPercentile(percentile=10),
     2. UnderDominanceEncoder(),
     3. LinearRegression()

	Entire dataset(80%) R^2 trained on entire dataset(80%):  0.002867428016927742
	Holdout data R^2 trained on entire dataset(80%):  -0.0007415614595327469
	Dataset D1 R^2 on trained D1:  0.0006208581749915787

-------------------------------------------------
Pipeline #29: 
Score on D2: -2.232256151302181e-05 |	D1-D2 diff: 14.548358450437547
 
     1. RecessiveEncoder(),
     2. DominantEncoder(),
     3. OverDominanceEncoder(),
     4. LinearRegression()

	Entire dataset(80%) R^2 trained on entire dataset(80%):  0.0
	Holdout data R^2 trained on entire dataset(80%):  -0.0012028184006112053
	Dataset D1 R^2 on trained D1:  0.0

-------------------------------------------------

**************************************************************************************
R Random Seed 2 - 6 Interactions
**************************************************************************************

-------------     autoQTL output     -------------

File name: /Users/elizabethzhang/v8/testing/0_data_sig_21/seed0_6inter_6sig_21.csv 

autoQTL parameters:
	population size = 100
	offspring size = None
	generations = 25
	mutation rate = 0.9
	crossover rate = 0.1
	random state =  42

*************************************************
Evolution History:
             Best D2 score   Best diff score
     Gen 1         0.04922           3.64284
     Gen 2         0.04922          14.54836
     Gen 3         0.04955          14.54836
     Gen 4         0.04955          14.54836

*************************************************
Multiple Linear Regression:
     D2 Dataset R^2 trained on D1:                      0.01941
     D1+D2 Dataset (80%) R^2 trained on D1+D2 (80%):    0.02878
     Holdout (20%) R^2 trained on D1+D2 (80%):          0.04257
     D1 Dataset R^2 trained on D1:                      0.03000
     Entire Dataset (100%) R^2:                         0.03261

*************************************************
Final Pareto Front Statistics:

12 pipelines on the final Pareto front

                  Number Percent
--------------------------------
LinearRegression       3     25%
 MachineLearning       9     75%
--------------------------------
    RandomForest       8     67%
    DecisionTree       1      8%
--------------------------------
 AdditiveEncoder       3     25%
  3-LevelEncoder       2     17%
  2-LevelEncoder       7     58%

Range of score on D2:         (-0.00002, 0.04955)
Range of score on D1-D2 diff: (1.39152, 14.54836)

*************************************************
Final Pareto Front:

Pipeline #1: 
Score on D2: 0.04954805372100379 |	D1-D2 diff: 1.391524815178352
 
     1. OverDominanceEncoder(),
     2. RandomForestRegressor(bootstrap=False, max_features=0.1,
                              min_samples_leaf=3, min_samples_split=12,
                              random_state=42)

	Entire dataset(80%) R^2 trained on entire dataset(80%):  0.3140151432149312
	Holdout data R^2 trained on entire dataset(80%):  0.07104076311684926
	Dataset D1 R^2 on trained D1:  0.3162561366906548

-------------------------------------------------
Pipeline #2: 
Score on D2: 0.04921723634565123 |	D1-D2 diff: 1.6633064431294036
 
     1. HeterosisEncoder(),
     2. RandomForestRegressor(bootstrap=False, max_features=0.3,
                              min_samples_leaf=17, min_samples_split=6,
                              random_state=42)

	Entire dataset(80%) R^2 trained on entire dataset(80%):  0.1763909066604722
	Holdout data R^2 trained on entire dataset(80%):  0.05916702288988662
	Dataset D1 R^2 on trained D1:  0.17986768956841737

-------------------------------------------------
Pipeline #3: 
Score on D2: 0.0447004377785335 |	D1-D2 diff: 1.6704033340888
 
     1. UnderDominanceEncoder(),
     2. RecessiveEncoder(),
     3. RandomForestRegressor(max_features=0.45, min_samples_leaf=14,
                              min_samples_split=12,
                              random_state=42)

	Entire dataset(80%) R^2 trained on entire dataset(80%):  0.17462683949747948
	Holdout data R^2 trained on entire dataset(80%):  0.058076121583928386
	Dataset D1 R^2 on trained D1:  0.1731446700766216

-------------------------------------------------
Pipeline #4: 
Score on D2: 0.0446495807195485 |	D1-D2 diff: 1.7039634366766487
 
     1. HeterosisEncoder(),
     2. RandomForestRegressor(max_features=0.55, min_samples_leaf=16,
                              min_samples_split=12,
                              random_state=42)

	Entire dataset(80%) R^2 trained on entire dataset(80%):  0.1657892960027787
	Holdout data R^2 trained on entire dataset(80%):  0.059621141342411255
	Dataset D1 R^2 on trained D1:  0.16326985227205226

-------------------------------------------------
Pipeline #5: 
Score on D2: 0.04422774220064796 |	D1-D2 diff: 1.952486355737149
 
     1. HeterosisEncoder(),
     2. RandomForestRegressor(max_features=0.25, min_samples_leaf=20,
                              random_state=42)

	Entire dataset(80%) R^2 trained on entire dataset(80%):  0.11589971862997528
	Holdout data R^2 trained on entire dataset(80%):  0.0559043706764617
	Dataset D1 R^2 on trained D1:  0.11303717364892774

-------------------------------------------------
Pipeline #6: 
Score on D2: 0.03129334393840855 |	D1-D2 diff: 2.0443533375437273
 
     1. UnderDominanceEncoder(),
     2. RandomForestRegressor(bootstrap=False, max_features=0.1,
                              min_samples_leaf=20, min_samples_split=8,
                              random_state=42)

	Entire dataset(80%) R^2 trained on entire dataset(80%):  0.09572978986013059
	Holdout data R^2 trained on entire dataset(80%):  0.04796069018732341
	Dataset D1 R^2 on trained D1:  0.08854343233457285

-------------------------------------------------
Pipeline #7: 
Score on D2: 0.02600620709276058 |	D1-D2 diff: 2.079849907358482
 
     1. RandomForestRegressor(max_features=0.1, min_samples_leaf=14,
                              min_samples_split=12,
                              random_state=42)

	Entire dataset(80%) R^2 trained on entire dataset(80%):  0.08297981902975649
	Holdout data R^2 trained on entire dataset(80%):  0.04322090758234176
	Dataset D1 R^2 on trained D1:  0.07944689246572612

-------------------------------------------------
Pipeline #8: 
Score on D2: 0.02491026487750947 |	D1-D2 diff: 2.1312888922432687
 
     1. RandomForestRegressor(max_features=0.05, min_samples_leaf=16,
                              min_samples_split=14,
                              random_state=42)

	Entire dataset(80%) R^2 trained on entire dataset(80%):  0.07775927724305443
	Holdout data R^2 trained on entire dataset(80%):  0.044542631794254106
	Dataset D1 R^2 on trained D1:  0.07337554351645093

-------------------------------------------------
Pipeline #9: 
Score on D2: 0.024017535517002253 |	D1-D2 diff: 4.872118365271814
 
     1. SelectPercentile(percentile=50),
     2. SelectPercentile(percentile=70),
     3. LinearRegression()

	Entire dataset(80%) R^2 trained on entire dataset(80%):  0.026302204622857372
	Holdout data R^2 trained on entire dataset(80%):  0.042363658001318916
	Dataset D1 R^2 on trained D1:  0.025792250750999668

-------------------------------------------------
Pipeline #10: 
Score on D2: 0.0035688842403260868 |	D1-D2 diff: 6.018174394472432
 
     1. RecessiveEncoder(),
     2. VarianceThreshold(threshold=0.2),
     3. DecisionTreeRegressor(max_depth=1, min_samples_leaf=6,
                              min_samples_split=11,
                              random_state=42)

	Entire dataset(80%) R^2 trained on entire dataset(80%):  0.004283449206328727
	Holdout data R^2 trained on entire dataset(80%):  0.0042617383058751734
	Dataset D1 R^2 on trained D1:  0.0028065579004376007

-------------------------------------------------
Pipeline #11: 
Score on D2: 0.0014487465236087127 |	D1-D2 diff: 8.13648311509057
 
     1. SelectPercentile(percentile=10),
     2. HeterosisEncoder(),
     3. LinearRegression()

	Entire dataset(80%) R^2 trained on entire dataset(80%):  0.0017456902814769748
	Holdout data R^2 trained on entire dataset(80%):  -0.0010772104580070163
	Dataset D1 R^2 on trained D1:  0.0012205793882278382

-------------------------------------------------
Pipeline #12: 
Score on D2: -2.232256151302181e-05 |	D1-D2 diff: 14.548358450437547
 
     1. RecessiveEncoder(),
     2. SelectPercentile(percentile=90),
     3. DominantEncoder(),
     4. LinearRegression()

	Entire dataset(80%) R^2 trained on entire dataset(80%):  0.0
	Holdout data R^2 trained on entire dataset(80%):  -0.0012028184006112053
	Dataset D1 R^2 on trained D1:  0.0

-------------------------------------------------

**************************************************************************************
R Random Seed 2 - 7 Interactions
**************************************************************************************

-------------     autoQTL output     -------------

File name: /Users/elizabethzhang/v8/testing/0_data_sig_21/seed0_7inter_4sig_21.csv 

autoQTL parameters:
	population size = 100
	offspring size = None
	generations = 25
	mutation rate = 0.9
	crossover rate = 0.1
	random state =  42

*************************************************
Evolution History:
             Best D2 score   Best diff score
     Gen 1         0.04867           3.55791

*************************************************
Multiple Linear Regression:
     D2 Dataset R^2 trained on D1:                      0.01018
     D1+D2 Dataset (80%) R^2 trained on D1+D2 (80%):    0.01977
     Holdout (20%) R^2 trained on D1+D2 (80%):          0.03171
     D1 Dataset R^2 trained on D1:                      0.02220
     Entire Dataset (100%) R^2:                         0.02303

*************************************************
Final Pareto Front Statistics:

8 pipelines on the final Pareto front

                  Number Percent
--------------------------------
LinearRegression       3     38%
 MachineLearning       5     62%
--------------------------------
    RandomForest       4     50%
    DecisionTree       1     12%
--------------------------------
 AdditiveEncoder       5     62%
  3-LevelEncoder       2     25%
  2-LevelEncoder       1     12%

Range of score on D2:         (0.00494, 0.04867)
Range of score on D1-D2 diff: (1.64975, 3.55791)

*************************************************
Final Pareto Front:

Pipeline #1: 
Score on D2: 0.04866908090364308 |	D1-D2 diff: 1.649752784438239
 
     1. HeterosisEncoder(),
     2. RandomForestRegressor(bootstrap=False, max_features=0.3,
                              min_samples_leaf=17, min_samples_split=6,
                              random_state=42)

	Entire dataset(80%) R^2 trained on entire dataset(80%):  0.18380780752869763
	Holdout data R^2 trained on entire dataset(80%):  0.07395695235905086
	Dataset D1 R^2 on trained D1:  0.18366620600768302

-------------------------------------------------
Pipeline #2: 
Score on D2: 0.03612778515913284 |	D1-D2 diff: 1.7872219649555041
 
     1. OverDominanceEncoder(),
     2. RandomForestRegressor(max_features=0.1, min_samples_leaf=8,
                              min_samples_split=12,
                              random_state=42)

	Entire dataset(80%) R^2 trained on entire dataset(80%):  0.13607998499507223
	Holdout data R^2 trained on entire dataset(80%):  0.05737600452655656
	Dataset D1 R^2 on trained D1:  0.1341413142759167

-------------------------------------------------
Pipeline #3: 
Score on D2: 0.02842409733014395 |	D1-D2 diff: 1.8208516843937
 
     1. RandomForestRegressor(max_features=0.1, min_samples_leaf=8,
                              min_samples_split=12,
                              random_state=42)

	Entire dataset(80%) R^2 trained on entire dataset(80%):  0.12166289195217617
	Holdout data R^2 trained on entire dataset(80%):  0.050663931002156604
	Dataset D1 R^2 on trained D1:  0.11939483389853911

-------------------------------------------------
Pipeline #4: 
Score on D2: 0.02374393329866853 |	D1-D2 diff: 2.1526735221485995
 
     1. RandomForestRegressor(max_features=0.05, min_samples_leaf=16,
                              min_samples_split=14,
                              random_state=42)

	Entire dataset(80%) R^2 trained on entire dataset(80%):  0.07438626984600549
	Holdout data R^2 trained on entire dataset(80%):  0.041421526119285956
	Dataset D1 R^2 on trained D1:  0.07031190516116892

-------------------------------------------------
Pipeline #5: 
Score on D2: 0.014793171042269737 |	D1-D2 diff: 2.464801473209227
 
     1. UnderDominanceEncoder(),
     2. DecisionTreeRegressor(max_depth=2, min_samples_leaf=5,
                              min_samples_split=8, random_state=42)

	Entire dataset(80%) R^2 trained on entire dataset(80%):  0.029893223795744772
	Holdout data R^2 trained on entire dataset(80%):  0.032657237984427434
	Dataset D1 R^2 on trained D1:  0.04188711451952587

-------------------------------------------------
Pipeline #6: 
Score on D2: 0.012454794424234472 |	D1-D2 diff: 3.266808034538344
 
     1. SelectPercentile(percentile=50),
     2. LinearRegression()

	Entire dataset(80%) R^2 trained on entire dataset(80%):  0.019179835949874713
	Holdout data R^2 trained on entire dataset(80%):  0.0317232758198831
	Dataset D1 R^2 on trained D1:  0.021235017294461755

-------------------------------------------------
Pipeline #7: 
Score on D2: 0.010740138487212003 |	D1-D2 diff: 3.4882609664377844
 
     1. SelectPercentile(percentile=25),
     2. LinearRegression()

	Entire dataset(80%) R^2 trained on entire dataset(80%):  0.017493811814633053
	Holdout data R^2 trained on entire dataset(80%):  0.031073728737093687
	Dataset D1 R^2 on trained D1:  0.017494186242139054

-------------------------------------------------
Pipeline #8: 
Score on D2: 0.004938804415212994 |	D1-D2 diff: 3.5579079656107084
 
     1. SelectPercentile(percentile=10),
     2. LinearRegression()

	Entire dataset(80%) R^2 trained on entire dataset(80%):  0.01050453890123082
	Holdout data R^2 trained on entire dataset(80%):  0.01922631198694047
	Dataset D1 R^2 on trained D1:  0.011179329898492907

-------------------------------------------------

**************************************************************************************
R Random Seed 2 - 8 Interactions
**************************************************************************************

-------------     autoQTL output     -------------

File name: /Users/elizabethzhang/v8/testing/0_data_sig_21/seed0_8inter_2sig_21.csv 

autoQTL parameters:
	population size = 100
	offspring size = None
	generations = 25
	mutation rate = 0.9
	crossover rate = 0.1
	random state =  42

*************************************************
Evolution History:
             Best D2 score   Best diff score
     Gen 1         0.05510           3.02480

*************************************************
Multiple Linear Regression:
     D2 Dataset R^2 trained on D1:                     -0.00752
     D1+D2 Dataset (80%) R^2 trained on D1+D2 (80%):    0.01022
     Holdout (20%) R^2 trained on D1+D2 (80%):          0.01318
     D1 Dataset R^2 trained on D1:                      0.01772
     Entire Dataset (100%) R^2:                         0.01157

*************************************************
Final Pareto Front Statistics:

8 pipelines on the final Pareto front

                  Number Percent
--------------------------------
LinearRegression       0      0%
 MachineLearning       8    100%
--------------------------------
    RandomForest       5     62%
    DecisionTree       3     38%
--------------------------------
 AdditiveEncoder       3     38%
  3-LevelEncoder       2     25%
  2-LevelEncoder       3     38%

Range of score on D2:         (0.00106, 0.05510)
Range of score on D1-D2 diff: (1.46166, 3.02480)

*************************************************
Final Pareto Front:

Pipeline #1: 
Score on D2: 0.055103553904910174 |	D1-D2 diff: 1.4616633523304983
 
     1. HeterosisEncoder(),
     2. RandomForestRegressor(max_features=0.1, min_samples_leaf=3,
                              min_samples_split=6, random_state=42)

	Entire dataset(80%) R^2 trained on entire dataset(80%):  0.2821209204117274
	Holdout data R^2 trained on entire dataset(80%):  0.05855598754748936
	Dataset D1 R^2 on trained D1:  0.27418750624714805

-------------------------------------------------
Pipeline #2: 
Score on D2: 0.04956768079693474 |	D1-D2 diff: 1.6246977638380051
 
     1. HeterosisEncoder(),
     2. RandomForestRegressor(bootstrap=False, max_features=0.3,
                              min_samples_leaf=17, min_samples_split=6,
                              random_state=42)

	Entire dataset(80%) R^2 trained on entire dataset(80%):  0.18969949048877421
	Holdout data R^2 trained on entire dataset(80%):  0.06998707643695945
	Dataset D1 R^2 on trained D1:  0.19308676983192985

-------------------------------------------------
Pipeline #3: 
Score on D2: 0.032664253704542734 |	D1-D2 diff: 1.7499022390927699
 
     1. OverDominanceEncoder(),
     2. RandomForestRegressor(max_features=0.1, min_samples_leaf=8,
                              min_samples_split=12,
                              random_state=42)

	Entire dataset(80%) R^2 trained on entire dataset(80%):  0.13805366599419655
	Holdout data R^2 trained on entire dataset(80%):  0.05303026181666448
	Dataset D1 R^2 on trained D1:  0.13931032287842904

-------------------------------------------------
Pipeline #4: 
Score on D2: 0.022164843496977005 |	D1-D2 diff: 1.7655403285088207
 
     1. RandomForestRegressor(max_features=0.1, min_samples_leaf=8,
                              min_samples_split=12,
                              random_state=42)

	Entire dataset(80%) R^2 trained on entire dataset(80%):  0.12072251148886959
	Holdout data R^2 trained on entire dataset(80%):  0.03805876778430639
	Dataset D1 R^2 on trained D1:  0.1250823916524053

-------------------------------------------------
Pipeline #5: 
Score on D2: 0.017663383835014757 |	D1-D2 diff: 2.0839000917111377
 
     1. RandomForestRegressor(max_features=0.05, min_samples_leaf=16,
                              min_samples_split=14,
                              random_state=42)

	Entire dataset(80%) R^2 trained on entire dataset(80%):  0.07248324257006411
	Holdout data R^2 trained on entire dataset(80%):  0.03256757389231191
	Dataset D1 R^2 on trained D1:  0.07068981818672326

-------------------------------------------------
Pipeline #6: 
Score on D2: 0.014603967976028587 |	D1-D2 diff: 2.448222158291052
 
     1. UnderDominanceEncoder(),
     2. DecisionTreeRegressor(max_depth=2, min_samples_leaf=5,
                              min_samples_split=8, random_state=42)

	Entire dataset(80%) R^2 trained on entire dataset(80%):  0.030049300332429585
	Holdout data R^2 trained on entire dataset(80%):  0.03271122078502564
	Dataset D1 R^2 on trained D1:  0.04243931901860054

-------------------------------------------------
Pipeline #7: 
Score on D2: 0.001782150161587337 |	D1-D2 diff: 2.7238823139992
 
     1. HeterosisEncoder(),
     2. DecisionTreeRegressor(max_depth=1, min_samples_leaf=12,
                              min_samples_split=16,
                              random_state=42)

	Entire dataset(80%) R^2 trained on entire dataset(80%):  0.012003240585503394
	Holdout data R^2 trained on entire dataset(80%):  0.0051697157747297995
	Dataset D1 R^2 on trained D1:  0.019947620230709395

-------------------------------------------------
Pipeline #8: 
Score on D2: 0.0010619713947684906 |	D1-D2 diff: 3.0248001463410823
 
     1. DecisionTreeRegressor(max_depth=1, min_samples_leaf=12,
                              min_samples_split=16,
                              random_state=42)

	Entire dataset(80%) R^2 trained on entire dataset(80%):  0.007831214639570261
	Holdout data R^2 trained on entire dataset(80%):  0.00735220658382485
	Dataset D1 R^2 on trained D1:  0.013007716909117728

-------------------------------------------------

**************************************************************************************
R Random Seed 2 - 9 Interactions
**************************************************************************************

-------------     autoQTL output     -------------

File name: /Users/elizabethzhang/v8/testing/0_data_sig_21/seed0_9inter_0sig_21.csv 

autoQTL parameters:
	population size = 100
	offspring size = None
	generations = 25
	mutation rate = 0.9
	crossover rate = 0.1
	random state =  42

*************************************************
Evolution History:
             Best D2 score   Best diff score
     Gen 1         0.05759           3.35349
     Gen 2         0.06006           3.48775
     Gen 3         0.06006          14.54836
     Gen 4         0.06006          14.54836
     Gen 5         0.06006          14.54836
     Gen 6         0.06006          14.54836
     Gen 7         0.06006          14.54836

*************************************************
Multiple Linear Regression:
     D2 Dataset R^2 trained on D1:                     -0.01033
     D1+D2 Dataset (80%) R^2 trained on D1+D2 (80%):    0.00416
     Holdout (20%) R^2 trained on D1+D2 (80%):          0.00194
     D1 Dataset R^2 trained on D1:                      0.01049
     Entire Dataset (100%) R^2:                         0.00434

*************************************************
Final Pareto Front Statistics:

17 pipelines on the final Pareto front

                  Number Percent
--------------------------------
LinearRegression       4     24%
 MachineLearning      13     76%
--------------------------------
    RandomForest      11     65%
    DecisionTree       2     12%
--------------------------------
 AdditiveEncoder       1      6%
  3-LevelEncoder       2     12%
  2-LevelEncoder      14     82%

Range of score on D2:         (-0.00002, 0.06006)
Range of score on D1-D2 diff: (1.40770, 14.54836)

*************************************************
Final Pareto Front:

Pipeline #1: 
Score on D2: 0.060055171904354054 |	D1-D2 diff: 1.4077002563657228
 
     1. HeterosisEncoder(),
     2. RandomForestRegressor(bootstrap=False, max_features=0.25,
                              min_samples_leaf=7, min_samples_split=14,
                              random_state=42)

	Entire dataset(80%) R^2 trained on entire dataset(80%):  0.3089766555934329
	Holdout data R^2 trained on entire dataset(80%):  0.0699917007980485
	Dataset D1 R^2 on trained D1:  0.3147142961206614

-------------------------------------------------
Pipeline #2: 
Score on D2: 0.05800137526252558 |	D1-D2 diff: 1.409186768116567
 
     1. HeterosisEncoder(),
     2. RandomForestRegressor(bootstrap=False, max_features=0.3,
                              min_samples_leaf=8, min_samples_split=6,
                              random_state=42)

	Entire dataset(80%) R^2 trained on entire dataset(80%):  0.3064572664352737
	Holdout data R^2 trained on entire dataset(80%):  0.06789113655480161
	Dataset D1 R^2 on trained D1:  0.3115876673416743

-------------------------------------------------
Pipeline #3: 
Score on D2: 0.057586550532768954 |	D1-D2 diff: 1.453808416759654
 
     1. HeterosisEncoder(),
     2. RandomForestRegressor(max_features=0.1, min_samples_leaf=3,
                              min_samples_split=6, random_state=42)

	Entire dataset(80%) R^2 trained on entire dataset(80%):  0.2841265840069873
	Holdout data R^2 trained on entire dataset(80%):  0.06715460433034126
	Dataset D1 R^2 on trained D1:  0.28144386251793585

-------------------------------------------------
Pipeline #4: 
Score on D2: 0.05669342524280596 |	D1-D2 diff: 1.5454418517858897
 
     1. HeterosisEncoder(),
     2. RandomForestRegressor(max_features=0.35000000000000003,
                              min_samples_leaf=9, min_samples_split=14,
                              random_state=42)

	Entire dataset(80%) R^2 trained on entire dataset(80%):  0.22805812675950643
	Holdout data R^2 trained on entire dataset(80%):  0.06742845129400388
	Dataset D1 R^2 on trained D1:  0.23199641524816383

-------------------------------------------------
Pipeline #5: 
Score on D2: 0.05615569496492301 |	D1-D2 diff: 1.6765291098378468
 
     1. HeterosisEncoder(),
     2. RandomForestRegressor(bootstrap=False, max_features=0.25,
                              min_samples_leaf=17,
                              min_samples_split=14,
                              random_state=42)

	Entire dataset(80%) R^2 trained on entire dataset(80%):  0.18264745812717553
	Holdout data R^2 trained on entire dataset(80%):  0.06961324253835766
	Dataset D1 R^2 on trained D1:  0.1827329303243923

-------------------------------------------------
Pipeline #6: 
Score on D2: 0.05604914726265009 |	D1-D2 diff: 1.692421270516599
 
     1. HeterosisEncoder(),
     2. RandomForestRegressor(bootstrap=False, max_features=0.25,
                              min_samples_leaf=18,
                              min_samples_split=14,
                              random_state=42)

	Entire dataset(80%) R^2 trained on entire dataset(80%):  0.17727551173916778
	Holdout data R^2 trained on entire dataset(80%):  0.06970696969188606
	Dataset D1 R^2 on trained D1:  0.1779385924390221

-------------------------------------------------
Pipeline #7: 
Score on D2: 0.05525887018098807 |	D1-D2 diff: 1.732962820201141
 
     1. HeterosisEncoder(),
     2. RandomForestRegressor(bootstrap=False, max_features=0.25,
                              min_samples_leaf=20,
                              min_samples_split=14,
                              random_state=42)

	Entire dataset(80%) R^2 trained on entire dataset(80%):  0.16401536070618783
	Holdout data R^2 trained on entire dataset(80%):  0.06549795300100503
	Dataset D1 R^2 on trained D1:  0.1661362664792928

-------------------------------------------------
Pipeline #8: 
Score on D2: 0.05164243437544136 |	D1-D2 diff: 1.7916351824462242
 
     1. HeterosisEncoder(),
     2. HeterosisEncoder(),
     3. RandomForestRegressor(max_features=0.3, min_samples_leaf=17,
                              min_samples_split=14,
                              random_state=42)

	Entire dataset(80%) R^2 trained on entire dataset(80%):  0.15160363423384682
	Holdout data R^2 trained on entire dataset(80%):  0.06571347450570975
	Dataset D1 R^2 on trained D1:  0.1486938046296843

-------------------------------------------------
Pipeline #9: 
Score on D2: 0.047933267949857306 |	D1-D2 diff: 1.8410513105327724
 
     1. VarianceThreshold(threshold=0.25),
     2. HeterosisEncoder(),
     3. RecessiveEncoder(),
     4. RandomForestRegressor(max_features=0.3, min_samples_leaf=17,
                              min_samples_split=14,
                              random_state=42)

	Entire dataset(80%) R^2 trained on entire dataset(80%):  0.13827131570615714
	Holdout data R^2 trained on entire dataset(80%):  0.05916053606247995
	Dataset D1 R^2 on trained D1:  0.13497678481787878

-------------------------------------------------
Pipeline #10: 
Score on D2: 0.040869574728199076 |	D1-D2 diff: 2.0557699297570626
 
     1. HeterosisEncoder(),
     2. RandomForestRegressor(max_features=0.1, min_samples_leaf=14,
                              random_state=42)

	Entire dataset(80%) R^2 trained on entire dataset(80%):  0.1027434550398918
	Holdout data R^2 trained on entire dataset(80%):  0.050953819761305974
	Dataset D1 R^2 on trained D1:  0.09685847832999495

-------------------------------------------------
Pipeline #11: 
Score on D2: 0.040436284589408955 |	D1-D2 diff: 2.1190164272355836
 
     1. HeterosisEncoder(),
     2. UnderDominanceEncoder(),
     3. UnderDominanceEncoder(),
     4. RandomForestRegressor(max_features=0.05, min_samples_leaf=16,
                              min_samples_split=14,
                              random_state=42)

	Entire dataset(80%) R^2 trained on entire dataset(80%):  0.09338671034703505
	Holdout data R^2 trained on entire dataset(80%):  0.0489695507995096
	Dataset D1 R^2 on trained D1:  0.09003411804998174

-------------------------------------------------
Pipeline #12: 
Score on D2: 0.014603967976028587 |	D1-D2 diff: 2.448222158291057
 
     1. OverDominanceEncoder(),
     2. DecisionTreeRegressor(max_depth=2, min_samples_leaf=5,
                              min_samples_split=8, random_state=42)

	Entire dataset(80%) R^2 trained on entire dataset(80%):  0.030049300332429585
	Holdout data R^2 trained on entire dataset(80%):  0.03271122078502586
	Dataset D1 R^2 on trained D1:  0.04243931901860032

-------------------------------------------------
Pipeline #13: 
Score on D2: 0.008344651192497943 |	D1-D2 diff: 2.6970198505553484
 
     1. OverDominanceEncoder(),
     2. SelectPercentile(percentile=20),
     3. LinearRegression()

	Entire dataset(80%) R^2 trained on entire dataset(80%):  0.0190270706971305
	Holdout data R^2 trained on entire dataset(80%):  0.009601121073148366
	Dataset D1 R^2 on trained D1:  0.027244721868276867

-------------------------------------------------
Pipeline #14: 
Score on D2: 0.007630323022570273 |	D1-D2 diff: 2.7681461160705214
 
     1. DecisionTreeRegressor(max_depth=2, min_samples_leaf=9,
                              min_samples_split=17,
                              random_state=42)

	Entire dataset(80%) R^2 trained on entire dataset(80%):  0.01753669054367546
	Holdout data R^2 trained on entire dataset(80%):  0.01711256227964597
	Dataset D1 R^2 on trained D1:  0.024661472389960748

-------------------------------------------------
Pipeline #15: 
Score on D2: 0.005552489426829954 |	D1-D2 diff: 3.0490365419657195
 
     1. OverDominanceEncoder(),
     2. SelectPercentile(percentile=15),
     3. HeterosisEncoder(),
     4. LinearRegression()

	Entire dataset(80%) R^2 trained on entire dataset(80%):  0.012998386285998254
	Holdout data R^2 trained on entire dataset(80%):  0.007932088315099062
	Dataset D1 R^2 on trained D1:  0.01712291898762197

-------------------------------------------------
Pipeline #16: 
Score on D2: 0.0033473967448613973 |	D1-D2 diff: 4.5269155319315075
 
     1. OverDominanceEncoder(),
     2. OverDominanceEncoder(),
     3. SelectPercentile(percentile=15),
     4. HeterosisEncoder(),
     5. LinearRegression()

	Entire dataset(80%) R^2 trained on entire dataset(80%):  0.005584508055443527
	Holdout data R^2 trained on entire dataset(80%):  0.0006406933143964233
	Dataset D1 R^2 on trained D1:  0.005728566928814405

-------------------------------------------------
Pipeline #17: 
Score on D2: -2.232256151302181e-05 |	D1-D2 diff: 14.548358450437547
 
     1. DominantEncoder(),
     2. DominantEncoder(),
     3. LinearRegression()

	Entire dataset(80%) R^2 trained on entire dataset(80%):  0.0
	Holdout data R^2 trained on entire dataset(80%):  -0.0012028184006112053
	Dataset D1 R^2 on trained D1:  0.0

-------------------------------------------------

**************************************************************************************
R Random Seed 3 - 0 Interactions
**************************************************************************************

-------------     autoQTL output     -------------

File name: /Users/elizabethzhang/v8/testing/BMIwTail.csv 

autoQTL parameters:
	population size = 100
	offspring size = None
	generations = 25
	mutation rate = 0.9
	crossover rate = 0.1
	random state =  42

*************************************************
Evolution History:
             Best D2 score   Best diff score
     Gen 1         0.07475           7.67714
     Gen 2         0.07475          15.01794
     Gen 3         0.07475          15.01794
     Gen 4         0.07475          15.01794
     Gen 5         0.07475          15.01794

*************************************************
Multiple Linear Regression:
     D2 Dataset R^2 trained on D1:                      0.07475
     D1+D2 Dataset (80%) R^2 trained on D1+D2 (80%):    0.09244
     Holdout (20%) R^2 trained on D1+D2 (80%):          0.10640
     D1 Dataset R^2 trained on D1:                      0.10276
     Entire Dataset (100%) R^2:                         0.09676

*************************************************
Final Pareto Front Statistics:

7 pipelines on the final Pareto front

                  Number Percent
--------------------------------
LinearRegression       7    100%
 MachineLearning       0      0%
--------------------------------
    RandomForest       0      0%
    DecisionTree       0      0%
--------------------------------
 AdditiveEncoder       3     43%
  3-LevelEncoder       1     14%
  2-LevelEncoder       3     43%

Range of score on D2:         (-0.00002, 0.07475)
Range of score on D1-D2 diff: (2.44439, 15.01794)

*************************************************
Final Pareto Front:

Pipeline #1: 
Score on D2: 0.07475265336699255 |	D1-D2 diff: 2.4443932897351464
 
     1. LinearRegression()

	Entire dataset(80%) R^2 trained on entire dataset(80%):  0.09244401268001923
	Holdout data R^2 trained on entire dataset(80%):  0.10639891621907749
	Dataset D1 R^2 on trained D1:  0.10276281846412594

-------------------------------------------------
Pipeline #2: 
Score on D2: 0.07348575956206593 |	D1-D2 diff: 2.5423116251739684
 
     1. VarianceThreshold(threshold=0.25),
     2. LinearRegression()

	Entire dataset(80%) R^2 trained on entire dataset(80%):  0.08837608611413839
	Holdout data R^2 trained on entire dataset(80%):  0.10319605043731006
	Dataset D1 R^2 on trained D1:  0.09742359442210169

-------------------------------------------------
Pipeline #3: 
Score on D2: 0.07009161065491865 |	D1-D2 diff: 2.5881562992976677
 
     1. VarianceThreshold(threshold=0.35),
     2. LinearRegression()

	Entire dataset(80%) R^2 trained on entire dataset(80%):  0.08377021700941711
	Holdout data R^2 trained on entire dataset(80%):  0.09597672553604752
	Dataset D1 R^2 on trained D1:  0.09237791209016732

-------------------------------------------------
Pipeline #4: 
Score on D2: 0.060552855062464106 |	D1-D2 diff: 4.112949294976535
 
     1. VarianceThreshold(threshold=0.25),
     2. RecessiveEncoder(),
     3. LinearRegression()

	Entire dataset(80%) R^2 trained on entire dataset(80%):  0.06465940503774203
	Holdout data R^2 trained on entire dataset(80%):  0.09389664776217277
	Dataset D1 R^2 on trained D1:  0.06404736739918382

-------------------------------------------------
Pipeline #5: 
Score on D2: 0.04683604881478898 |	D1-D2 diff: 4.612677855121904
 
     1. RecessiveEncoder(),
     2. FeatureEncodingFrequencySelector(threshold=0.1),
     3. LinearRegression()

	Entire dataset(80%) R^2 trained on entire dataset(80%):  0.04983663116514536
	Holdout data R^2 trained on entire dataset(80%):  0.08537660434587413
	Dataset D1 R^2 on trained D1:  0.049045007026530696

-------------------------------------------------
Pipeline #6: 
Score on D2: 0.02796133915725374 |	D1-D2 diff: 7.677135607079832
 
     1. UnderDominanceEncoder(),
     2. VarianceThreshold(threshold=0.25),
     3. LinearRegression()

	Entire dataset(80%) R^2 trained on entire dataset(80%):  0.030464534636208573
	Holdout data R^2 trained on entire dataset(80%):  0.04562990023160651
	Dataset D1 R^2 on trained D1:  0.028249213627787872

-------------------------------------------------
Pipeline #7: 
Score on D2: -1.96588665704045e-05 |	D1-D2 diff: 15.017940565453861
 
     1. RecessiveEncoder(),
     2. DominantEncoder(),
     3. OverDominanceEncoder(),
     4. LinearRegression()

	Entire dataset(80%) R^2 trained on entire dataset(80%):  0.0
	Holdout data R^2 trained on entire dataset(80%):  -0.004656297894350514
	Dataset D1 R^2 on trained D1:  0.0

-------------------------------------------------

**************************************************************************************
R Random Seed 3 - 1 Interactions
**************************************************************************************

-------------     autoQTL output     -------------

File name: /Users/elizabethzhang/v8/testing/0_data_sig_21/seed0_1inter_16sig_21.csv 

autoQTL parameters:
	population size = 100
	offspring size = None
	generations = 25
	mutation rate = 0.9
	crossover rate = 0.1
	random state =  42

*************************************************
Evolution History:
             Best D2 score   Best diff score
     Gen 1         0.06945           3.40803

*************************************************
Multiple Linear Regression:
     D2 Dataset R^2 trained on D1:                      0.06833
     D1+D2 Dataset (80%) R^2 trained on D1+D2 (80%):    0.08641
     Holdout (20%) R^2 trained on D1+D2 (80%):          0.07252
     D1 Dataset R^2 trained on D1:                      0.09027
     Entire Dataset (100%) R^2:                         0.08449

*************************************************
Final Pareto Front Statistics:

4 pipelines on the final Pareto front

                  Number Percent
--------------------------------
LinearRegression       2     50%
 MachineLearning       2     50%
--------------------------------
    RandomForest       0      0%
    DecisionTree       2     50%
--------------------------------
 AdditiveEncoder       3     75%
  3-LevelEncoder       0      0%
  2-LevelEncoder       1     25%

Range of score on D2:         (0.00299, 0.06945)
Range of score on D1-D2 diff: (2.95358, 3.40803)

*************************************************
Final Pareto Front:

Pipeline #1: 
Score on D2: 0.06945448977893698 |	D1-D2 diff: 2.9535821774033186
 
     1. VarianceThreshold(threshold=0.25),
     2. LinearRegression()

	Entire dataset(80%) R^2 trained on entire dataset(80%):  0.08247524334122336
	Holdout data R^2 trained on entire dataset(80%):  0.06970716277715516
	Dataset D1 R^2 on trained D1:  0.08259474392831911

-------------------------------------------------
Pipeline #2: 
Score on D2: 0.06515666261845221 |	D1-D2 diff: 3.1427885513732305
 
     1. VarianceThreshold(threshold=0.35),
     2. LinearRegression()

	Entire dataset(80%) R^2 trained on entire dataset(80%):  0.07687479635550332
	Holdout data R^2 trained on entire dataset(80%):  0.061858953706394604
	Dataset D1 R^2 on trained D1:  0.07540702809272137

-------------------------------------------------
Pipeline #3: 
Score on D2: 0.015291198299282716 |	D1-D2 diff: 3.3649763599105684
 
     1. DecisionTreeRegressor(max_depth=1, min_samples_leaf=12,
                              min_samples_split=16,
                              random_state=42)

	Entire dataset(80%) R^2 trained on entire dataset(80%):  0.02110684572985877
	Holdout data R^2 trained on entire dataset(80%):  0.011889901378114076
	Dataset D1 R^2 on trained D1:  0.023090791104242503

-------------------------------------------------
Pipeline #4: 
Score on D2: 0.0029851517338009836 |	D1-D2 diff: 3.408025710146043
 
     1. HeterosisEncoder(),
     2. DecisionTreeRegressor(max_depth=1, min_samples_leaf=12,
                              min_samples_split=16,
                              random_state=42)

	Entire dataset(80%) R^2 trained on entire dataset(80%):  0.008613014480435277
	Holdout data R^2 trained on entire dataset(80%):  -0.006139801931822841
	Dataset D1 R^2 on trained D1:  0.010398058711059477

-------------------------------------------------

**************************************************************************************
R Random Seed 3 - 2 Interactions
**************************************************************************************

-------------     autoQTL output     -------------

File name: /Users/elizabethzhang/v8/testing/0_data_sig_21/seed0_2inter_14sig_21.csv 

autoQTL parameters:
	population size = 100
	offspring size = None
	generations = 25
	mutation rate = 0.9
	crossover rate = 0.1
	random state =  42

*************************************************
Evolution History:
             Best D2 score   Best diff score
     Gen 1         0.06290           3.40803
     Gen 2         0.06290           3.40803
     Gen 3         0.06290           4.17379

*************************************************
Multiple Linear Regression:
     D2 Dataset R^2 trained on D1:                      0.06104
     D1+D2 Dataset (80%) R^2 trained on D1+D2 (80%):    0.07919
     Holdout (20%) R^2 trained on D1+D2 (80%):          0.06848
     D1 Dataset R^2 trained on D1:                      0.08280
     Entire Dataset (100%) R^2:                         0.07796

*************************************************
Final Pareto Front Statistics:

6 pipelines on the final Pareto front

                  Number Percent
--------------------------------
LinearRegression       4     67%
 MachineLearning       2     33%
--------------------------------
    RandomForest       2     33%
    DecisionTree       0      0%
--------------------------------
 AdditiveEncoder       6    100%
  3-LevelEncoder       0      0%
  2-LevelEncoder       0      0%

Range of score on D2:         (0.01445, 0.06290)
Range of score on D1-D2 diff: (1.32156, 4.17379)

*************************************************
Final Pareto Front:

Pipeline #1: 
Score on D2: 0.06289531926721548 |	D1-D2 diff: 1.321562906825229
 
     1. RandomForestRegressor(bootstrap=False, max_features=0.1,
                              min_samples_leaf=3, min_samples_split=8,
                              random_state=42)

	Entire dataset(80%) R^2 trained on entire dataset(80%):  0.3945248175143482
	Holdout data R^2 trained on entire dataset(80%):  0.05497605698903907
	Dataset D1 R^2 on trained D1:  0.39072527715953365

-------------------------------------------------
Pipeline #2: 
Score on D2: 0.06248154558031549 |	D1-D2 diff: 2.6605826254421516
 
     1. SelectPercentile(percentile=85),
     2. LinearRegression()

	Entire dataset(80%) R^2 trained on entire dataset(80%):  0.0787767937633973
	Holdout data R^2 trained on entire dataset(80%):  0.06826532917172023
	Dataset D1 R^2 on trained D1:  0.08243844172981696

-------------------------------------------------
Pipeline #3: 
Score on D2: 0.06227106555176898 |	D1-D2 diff: 2.987519173193496
 
     1. VarianceThreshold(threshold=0.25),
     2. LinearRegression()

	Entire dataset(80%) R^2 trained on entire dataset(80%):  0.07506770246380468
	Holdout data R^2 trained on entire dataset(80%):  0.06547846657374157
	Dataset D1 R^2 on trained D1:  0.0748243449592576

-------------------------------------------------
Pipeline #4: 
Score on D2: 0.05730556348605076 |	D1-D2 diff: 3.1167328526897244
 
     1. VarianceThreshold(threshold=0.35),
     2. LinearRegression()

	Entire dataset(80%) R^2 trained on entire dataset(80%):  0.06943607969365406
	Holdout data R^2 trained on entire dataset(80%):  0.057206745669983294
	Dataset D1 R^2 on trained D1:  0.06790302101645274

-------------------------------------------------
Pipeline #5: 
Score on D2: 0.015318707379969987 |	D1-D2 diff: 3.367394035084573
 
     1. SelectPercentile(percentile=5),
     2. RandomForestRegressor(max_features=0.55, min_samples_leaf=18,
                              min_samples_split=13,
                              random_state=42)

	Entire dataset(80%) R^2 trained on entire dataset(80%):  0.021196587191472993
	Holdout data R^2 trained on entire dataset(80%):  0.013348233201923132
	Dataset D1 R^2 on trained D1:  0.023095924919656063

-------------------------------------------------
Pipeline #6: 
Score on D2: 0.014445040411591337 |	D1-D2 diff: 4.173791036588215
 
     1. VarianceThreshold(),
     2. FeatureEncodingFrequencySelector(threshold=0.2),
     3. LinearRegression()

	Entire dataset(80%) R^2 trained on entire dataset(80%):  0.01933539839392895
	Holdout data R^2 trained on entire dataset(80%):  0.01576484018555513
	Dataset D1 R^2 on trained D1:  0.017740205606772808

-------------------------------------------------

**************************************************************************************
R Random Seed 3 - 3 Interactions
**************************************************************************************

-------------     autoQTL output     -------------

File name: /Users/elizabethzhang/v8/testing/0_data_sig_21/seed0_3inter_12sig_21.csv 

autoQTL parameters:
	population size = 100
	offspring size = None
	generations = 25
	mutation rate = 0.9
	crossover rate = 0.1
	random state =  42

*************************************************
Evolution History:
             Best D2 score   Best diff score
     Gen 1         0.04901           3.40803
     Gen 2         0.04901           4.12062
     Gen 3         0.05044           4.67220
     Gen 4         0.05131           4.67220
     Gen 5         0.05131           6.44920

*************************************************
Multiple Linear Regression:
     D2 Dataset R^2 trained on D1:                      0.04488
     D1+D2 Dataset (80%) R^2 trained on D1+D2 (80%):    0.06562
     Holdout (20%) R^2 trained on D1+D2 (80%):          0.07056
     D1 Dataset R^2 trained on D1:                      0.07095
     Entire Dataset (100%) R^2:                         0.06767

*************************************************
Final Pareto Front Statistics:

9 pipelines on the final Pareto front

                  Number Percent
--------------------------------
LinearRegression       5     56%
 MachineLearning       4     44%
--------------------------------
    RandomForest       4     44%
    DecisionTree       0      0%
--------------------------------
 AdditiveEncoder       7     78%
  3-LevelEncoder       2     22%
  2-LevelEncoder       0      0%

Range of score on D2:         (0.01667, 0.05131)
Range of score on D1-D2 diff: (1.41013, 6.44920)

*************************************************
Final Pareto Front:

Pipeline #1: 
Score on D2: 0.051307280525109356 |	D1-D2 diff: 1.4101318967839662
 
     1. UnderDominanceEncoder(),
     2. RandomForestRegressor(max_features=0.25, min_samples_leaf=6,
                              min_samples_split=4, random_state=42)

	Entire dataset(80%) R^2 trained on entire dataset(80%):  0.29492869214369943
	Holdout data R^2 trained on entire dataset(80%):  0.06470463716912711
	Dataset D1 R^2 on trained D1:  0.3042143997532427

-------------------------------------------------
Pipeline #2: 
Score on D2: 0.04901050994123202 |	D1-D2 diff: 1.6045734130819718
 
     1. UnderDominanceEncoder(),
     2. RandomForestRegressor(max_features=0.55, min_samples_leaf=16,
                              min_samples_split=12,
                              random_state=42)

	Entire dataset(80%) R^2 trained on entire dataset(80%):  0.19904786074729075
	Holdout data R^2 trained on entire dataset(80%):  0.050270616373842336
	Dataset D1 R^2 on trained D1:  0.19986617798392559

-------------------------------------------------
Pipeline #3: 
Score on D2: 0.04888611390519093 |	D1-D2 diff: 1.8299030364945106
 
     1. RandomForestRegressor(max_features=0.25, min_samples_leaf=20,
                              min_samples_split=5, random_state=42)

	Entire dataset(80%) R^2 trained on entire dataset(80%):  0.13420539171735935
	Holdout data R^2 trained on entire dataset(80%):  0.05572243831877011
	Dataset D1 R^2 on trained D1:  0.13807026622917717

-------------------------------------------------
Pipeline #4: 
Score on D2: 0.0475872417777895 |	D1-D2 diff: 1.8555337079481156
 
     1. VarianceThreshold(threshold=0.35),
     2. RandomForestRegressor(max_features=0.15000000000000002,
                              min_samples_leaf=14,
                              min_samples_split=16,
                              random_state=42)

	Entire dataset(80%) R^2 trained on entire dataset(80%):  0.13422155888390241
	Holdout data R^2 trained on entire dataset(80%):  0.055218573413494565
	Dataset D1 R^2 on trained D1:  0.1319449178555978

-------------------------------------------------
Pipeline #5: 
Score on D2: 0.0462908946275804 |	D1-D2 diff: 2.7922978859004584
 
     1. VarianceThreshold(threshold=0.25),
     2. LinearRegression()

	Entire dataset(80%) R^2 trained on entire dataset(80%):  0.06131171993229423
	Holdout data R^2 trained on entire dataset(80%):  0.06719091341101013
	Dataset D1 R^2 on trained D1:  0.06274040630513344

-------------------------------------------------
Pipeline #6: 
Score on D2: 0.04620756140081528 |	D1-D2 diff: 2.793563151000169
 
     1. SelectPercentile(percentile=90),
     2. VarianceThreshold(threshold=0.25),
     3. LinearRegression()

	Entire dataset(80%) R^2 trained on entire dataset(80%):  0.0613048792957559
	Holdout data R^2 trained on entire dataset(80%):  0.06709437569994914
	Dataset D1 R^2 on trained D1:  0.06262729196199979

-------------------------------------------------
Pipeline #7: 
Score on D2: 0.04367786485417002 |	D1-D2 diff: 3.0001663325979266
 
     1. SelectPercentile(percentile=50),
     2. VarianceThreshold(threshold=0.25),
     3. LinearRegression()

	Entire dataset(80%) R^2 trained on entire dataset(80%):  0.05300265665638593
	Holdout data R^2 trained on entire dataset(80%):  0.06060080828678682
	Dataset D1 R^2 on trained D1:  0.056020806260836054

-------------------------------------------------
Pipeline #8: 
Score on D2: 0.041971343696638574 |	D1-D2 diff: 3.2631150867942744
 
     1. SelectPercentile(percentile=55),
     2. FeatureEncodingFrequencySelector(threshold=0.05),
     3. LinearRegression()

	Entire dataset(80%) R^2 trained on entire dataset(80%):  0.05300265665638593
	Holdout data R^2 trained on entire dataset(80%):  0.06060080828678682
	Dataset D1 R^2 on trained D1:  0.05079138127031735

-------------------------------------------------
Pipeline #9: 
Score on D2: 0.016668428321574114 |	D1-D2 diff: 6.449203265563813
 
     1. SelectPercentile(percentile=70),
     2. FeatureEncodingFrequencySelector(threshold=0.2),
     3. LinearRegression()

	Entire dataset(80%) R^2 trained on entire dataset(80%):  0.018977676233250973
	Holdout data R^2 trained on entire dataset(80%):  0.01634859552754453
	Dataset D1 R^2 on trained D1:  0.017246492075863262

-------------------------------------------------

**************************************************************************************
R Random Seed 3 - 4 Interactions
**************************************************************************************

-------------     autoQTL output     -------------

File name: /Users/elizabethzhang/v8/testing/0_data_sig_21/seed0_4inter_10sig_21.csv 

autoQTL parameters:
	population size = 100
	offspring size = None
	generations = 25
	mutation rate = 0.9
	crossover rate = 0.1
	random state =  42

*************************************************
Evolution History:
             Best D2 score   Best diff score
     Gen 1         0.04358           3.30403

*************************************************
Multiple Linear Regression:
     D2 Dataset R^2 trained on D1:                      0.02792
     D1+D2 Dataset (80%) R^2 trained on D1+D2 (80%):    0.04883
     Holdout (20%) R^2 trained on D1+D2 (80%):          0.05640
     D1 Dataset R^2 trained on D1:                      0.05311
     Entire Dataset (100%) R^2:                         0.05117

*************************************************
Final Pareto Front Statistics:

14 pipelines on the final Pareto front

                  Number Percent
--------------------------------
LinearRegression       6     43%
 MachineLearning       8     57%
--------------------------------
    RandomForest       7     50%
    DecisionTree       1      7%
--------------------------------
 AdditiveEncoder       7     50%
  3-LevelEncoder       5     36%
  2-LevelEncoder       2     14%

Range of score on D2:         (-0.00152, 0.04358)
Range of score on D1-D2 diff: (1.59335, 3.30403)

*************************************************
Final Pareto Front:

Pipeline #1: 
Score on D2: 0.043577401253803494 |	D1-D2 diff: 1.593345932346373
 
     1. UnderDominanceEncoder(),
     2. RandomForestRegressor(max_features=0.55, min_samples_leaf=14,
                              min_samples_split=12,
                              random_state=42)

	Entire dataset(80%) R^2 trained on entire dataset(80%):  0.20632076963465973
	Holdout data R^2 trained on entire dataset(80%):  0.04827086511551881
	Dataset D1 R^2 on trained D1:  0.19873022928401285

-------------------------------------------------
Pipeline #2: 
Score on D2: 0.042975210012349385 |	D1-D2 diff: 1.6369991435350728
 
     1. UnderDominanceEncoder(),
     2. RandomForestRegressor(max_features=0.55, min_samples_leaf=16,
                              min_samples_split=12,
                              random_state=42)

	Entire dataset(80%) R^2 trained on entire dataset(80%):  0.18825004815585922
	Holdout data R^2 trained on entire dataset(80%):  0.042959761490230286
	Dataset D1 R^2 on trained D1:  0.18222873299646714

-------------------------------------------------
Pipeline #3: 
Score on D2: 0.0398326841561738 |	D1-D2 diff: 1.6371717957729053
 
     1. UnderDominanceEncoder(),
     2. RandomForestRegressor(max_features=0.6000000000000001,
                              min_samples_leaf=17,
                              min_samples_split=14,
                              random_state=42)

	Entire dataset(80%) R^2 trained on entire dataset(80%):  0.1859225273513898
	Holdout data R^2 trained on entire dataset(80%):  0.04456282576798054
	Dataset D1 R^2 on trained D1:  0.17902747505240135

-------------------------------------------------
Pipeline #4: 
Score on D2: 0.037032615491235266 |	D1-D2 diff: 1.6774176461258086
 
     1. RandomForestRegressor(max_features=0.6000000000000001,
                              min_samples_leaf=17,
                              min_samples_split=14,
                              random_state=42)

	Entire dataset(80%) R^2 trained on entire dataset(80%):  0.17120332254205217
	Holdout data R^2 trained on entire dataset(80%):  0.0396692627084011
	Dataset D1 R^2 on trained D1:  0.16334186956168384

-------------------------------------------------
Pipeline #5: 
Score on D2: 0.0361547024567348 |	D1-D2 diff: 1.6844031939882274
 
     1. RandomForestRegressor(max_features=0.45, min_samples_leaf=16,
                              min_samples_split=14,
                              random_state=42)

	Entire dataset(80%) R^2 trained on entire dataset(80%):  0.16982914738693045
	Holdout data R^2 trained on entire dataset(80%):  0.04239209030905411
	Dataset D1 R^2 on trained D1:  0.1603816388177911

-------------------------------------------------
Pipeline #6: 
Score on D2: 0.034584349313310225 |	D1-D2 diff: 1.6904471632454994
 
     1. RandomForestRegressor(max_features=0.6500000000000001,
                              min_samples_leaf=19,
                              min_samples_split=20,
                              random_state=42)

	Entire dataset(80%) R^2 trained on entire dataset(80%):  0.16315108265235978
	Holdout data R^2 trained on entire dataset(80%):  0.042450201126390086
	Dataset D1 R^2 on trained D1:  0.15704416349775752

-------------------------------------------------
Pipeline #7: 
Score on D2: 0.03373070456777372 |	D1-D2 diff: 1.784862834278348
 
     1. OverDominanceEncoder(),
     2. RandomForestRegressor(max_features=0.1, min_samples_leaf=8,
                              min_samples_split=12,
                              random_state=42)

	Entire dataset(80%) R^2 trained on entire dataset(80%):  0.13606303662081298
	Holdout data R^2 trained on entire dataset(80%):  0.05028541441137402
	Dataset D1 R^2 on trained D1:  0.13226345691347674

-------------------------------------------------
Pipeline #8: 
Score on D2: 0.030240128035562197 |	D1-D2 diff: 2.5975708572147083
 
     1. SelectPercentile(percentile=70),
     2. LinearRegression()

	Entire dataset(80%) R^2 trained on entire dataset(80%):  0.04830097379559606
	Holdout data R^2 trained on entire dataset(80%):  0.056364725916859926
	Dataset D1 R^2 on trained D1:  0.05220508654500955

-------------------------------------------------
Pipeline #9: 
Score on D2: 0.029635982100987834 |	D1-D2 diff: 2.6725502185793113
 
     1. SelectPercentile(percentile=50),
     2. LinearRegression()

	Entire dataset(80%) R^2 trained on entire dataset(80%):  0.04555212795035202
	Holdout data R^2 trained on entire dataset(80%):  0.05362239096941401
	Dataset D1 R^2 on trained D1:  0.049237806834882325

-------------------------------------------------
Pipeline #10: 
Score on D2: 0.02729102474346401 |	D1-D2 diff: 2.9334074343497596
 
     1. VarianceThreshold(threshold=0.25),
     2. LinearRegression()

	Entire dataset(80%) R^2 trained on entire dataset(80%):  0.04162394164919947
	Holdout data R^2 trained on entire dataset(80%):  0.05413391829831349
	Dataset D1 R^2 on trained D1:  0.04079651788631433

-------------------------------------------------
Pipeline #11: 
Score on D2: 0.020174474682563504 |	D1-D2 diff: 2.986406728660812
 
     1. VarianceThreshold(threshold=0.35),
     2. LinearRegression()

	Entire dataset(80%) R^2 trained on entire dataset(80%):  0.03446546729219324
	Holdout data R^2 trained on entire dataset(80%):  0.04456316575003605
	Dataset D1 R^2 on trained D1:  0.032746469065144224

-------------------------------------------------
Pipeline #12: 
Score on D2: 0.014340527716742657 |	D1-D2 diff: 3.025346833873353
 
     1. RecessiveEncoder(),
     2. FeatureEncodingFrequencySelector(threshold=0.2),
     3. LinearRegression()

	Entire dataset(80%) R^2 trained on entire dataset(80%):  0.02412091944328909
	Holdout data R^2 trained on entire dataset(80%):  0.020334228546135313
	Dataset D1 R^2 on trained D1:  0.02627764107012942

-------------------------------------------------
Pipeline #13: 
Score on D2: 0.0020260269299231526 |	D1-D2 diff: 3.108455657708307
 
     1. UnderDominanceEncoder(),
     2. SelectPercentile(percentile=15),
     3. LinearRegression()

	Entire dataset(80%) R^2 trained on entire dataset(80%):  0.009351594257082652
	Holdout data R^2 trained on entire dataset(80%):  0.0020097798658049726
	Dataset D1 R^2 on trained D1:  0.012736811738504605

-------------------------------------------------
Pipeline #14: 
Score on D2: -0.0015214919295447604 |	D1-D2 diff: 3.3040317168850666
 
     1. HeterosisEncoder(),
     2. DecisionTreeRegressor(max_depth=1, min_samples_leaf=12,
                              min_samples_split=16,
                              random_state=42)

	Entire dataset(80%) R^2 trained on entire dataset(80%):  0.004580073972499488
	Holdout data R^2 trained on entire dataset(80%):  -0.002840649549278984
	Dataset D1 R^2 on trained D1:  0.006869690622653857

-------------------------------------------------

**************************************************************************************
R Random Seed 3 - 5 Interactions
**************************************************************************************

-------------     autoQTL output     -------------

File name: /Users/elizabethzhang/v8/testing/0_data_sig_21/seed0_5inter_8sig_21.csv 

autoQTL parameters:
	population size = 100
	offspring size = None
	generations = 25
	mutation rate = 0.9
	crossover rate = 0.1
	random state =  42

*************************************************
Evolution History:
             Best D2 score   Best diff score
     Gen 1         0.05363           5.98805
     Gen 2         0.05363           5.98805
     Gen 3         0.06035           5.98805
     Gen 4         0.06140           5.98805
     Gen 5         0.06140           5.98805
     Gen 6         0.06140           6.21473
     Gen 7         0.06140           6.21473
     Gen 8         0.06140           6.21473
     Gen 9         0.06140           6.21473
    Gen 10         0.06140           6.21473
    Gen 11         0.06140           6.21473
    Gen 12         0.06140           8.95422
    Gen 13         0.06140           8.95422
    Gen 14         0.06140           8.95422
    Gen 15         0.06140           8.95422
    Gen 16         0.06140           8.95422
    Gen 17         0.06140           9.74779
    Gen 18         0.06140           9.74779
    Gen 19         0.06140           9.74779
    Gen 20         0.06267           9.74779
    Gen 21         0.06274           9.74779
    Gen 22         0.06274           9.74779
    Gen 23         0.06274           9.74779
    Gen 24         0.06274           9.74779
    Gen 25         0.06274           9.74779

*************************************************
Multiple Linear Regression:
     D2 Dataset R^2 trained on D1:                      0.02494
     D1+D2 Dataset (80%) R^2 trained on D1+D2 (80%):    0.04101
     Holdout (20%) R^2 trained on D1+D2 (80%):          0.05484
     D1 Dataset R^2 trained on D1:                      0.04083
     Entire Dataset (100%) R^2:                         0.04477

*************************************************
Final Pareto Front Statistics:

26 pipelines on the final Pareto front

                  Number Percent
--------------------------------
LinearRegression       4     15%
 MachineLearning      22     85%
--------------------------------
    RandomForest      16     62%
    DecisionTree       6     23%
--------------------------------
 AdditiveEncoder       0      0%
  3-LevelEncoder      16     62%
  2-LevelEncoder      10     38%

Range of score on D2:         (0.01604, 0.06274)
Range of score on D1-D2 diff: (1.58051, 9.74779)

*************************************************
Final Pareto Front:

Pipeline #1: 
Score on D2: 0.06274094579043388 |	D1-D2 diff: 1.5805119179012914
 
     1. OverDominanceEncoder(),
     2. VarianceThreshold(threshold=0.25),
     3. RandomForestRegressor(max_features=0.45, min_samples_leaf=11,
                              min_samples_split=14,
                              random_state=42)

	Entire dataset(80%) R^2 trained on entire dataset(80%):  0.23234440950124913
	Holdout data R^2 trained on entire dataset(80%):  0.07399788655145967
	Dataset D1 R^2 on trained D1:  0.22299495373215172

-------------------------------------------------
Pipeline #2: 
Score on D2: 0.062344729092607576 |	D1-D2 diff: 1.6571758205824134
 
     1. OverDominanceEncoder(),
     2. VarianceThreshold(threshold=0.25),
     3. RandomForestRegressor(max_features=0.8500000000000001,
                              min_samples_leaf=17,
                              min_samples_split=14,
                              random_state=42)

	Entire dataset(80%) R^2 trained on entire dataset(80%):  0.20374121269141232
	Holdout data R^2 trained on entire dataset(80%):  0.07191851017041795
	Dataset D1 R^2 on trained D1:  0.19493927123918053

-------------------------------------------------
Pipeline #3: 
Score on D2: 0.06140245947657974 |	D1-D2 diff: 1.7490240897556546
 
     1. OverDominanceEncoder(),
     2. VarianceThreshold(threshold=0.25),
     3. RandomForestRegressor(max_features=0.45, min_samples_leaf=17,
                              min_samples_split=14,
                              random_state=42)

	Entire dataset(80%) R^2 trained on entire dataset(80%):  0.18067178967569375
	Holdout data R^2 trained on entire dataset(80%):  0.07197490009271279
	Dataset D1 R^2 on trained D1:  0.16826286927534206

-------------------------------------------------
Pipeline #4: 
Score on D2: 0.05853982674638358 |	D1-D2 diff: 1.7896992817589188
 
     1. OverDominanceEncoder(),
     2. VarianceThreshold(threshold=0.25),
     3. RandomForestRegressor(max_features=0.45, min_samples_leaf=19,
                              min_samples_split=14,
                              random_state=42)

	Entire dataset(80%) R^2 trained on entire dataset(80%):  0.16628936342318046
	Holdout data R^2 trained on entire dataset(80%):  0.06911193524812875
	Dataset D1 R^2 on trained D1:  0.15601179700006873

-------------------------------------------------
Pipeline #5: 
Score on D2: 0.04951991680356127 |	D1-D2 diff: 1.8578631997656938
 
     1. OverDominanceEncoder(),
     2. VarianceThreshold(threshold=0.15),
     3. VarianceThreshold(threshold=0.25),
     4. DominantEncoder(),
     5. RandomForestRegressor(max_features=0.45, min_samples_leaf=19,
                              min_samples_split=14,
                              random_state=42)

	Entire dataset(80%) R^2 trained on entire dataset(80%):  0.13872879445402597
	Holdout data R^2 trained on entire dataset(80%):  0.054048904486684646
	Dataset D1 R^2 on trained D1:  0.1334552986427281

-------------------------------------------------
Pipeline #6: 
Score on D2: 0.04899009135943844 |	D1-D2 diff: 1.882804186885297
 
     1. VarianceThreshold(threshold=0.3),
     2. HeterosisEncoder(),
     3. RandomForestRegressor(max_features=0.55, min_samples_leaf=19,
                              min_samples_split=13,
                              random_state=42)

	Entire dataset(80%) R^2 trained on entire dataset(80%):  0.1349990077764256
	Holdout data R^2 trained on entire dataset(80%):  0.05029466416767847
	Dataset D1 R^2 on trained D1:  0.12856559177840843

-------------------------------------------------
Pipeline #7: 
Score on D2: 0.047538665089530086 |	D1-D2 diff: 1.905666170710752
 
     1. VarianceThreshold(threshold=0.3),
     2. HeterosisEncoder(),
     3. RandomForestRegressor(max_features=0.55, min_samples_leaf=20,
                              min_samples_split=13,
                              random_state=42)

	Entire dataset(80%) R^2 trained on entire dataset(80%):  0.13097054281713272
	Holdout data R^2 trained on entire dataset(80%):  0.05094125069377109
	Dataset D1 R^2 on trained D1:  0.12336371452484307

-------------------------------------------------
Pipeline #8: 
Score on D2: 0.04403059841097923 |	D1-D2 diff: 1.951984317942414
 
     1. HeterosisEncoder(),
     2. VarianceThreshold(threshold=0.15),
     3. UnderDominanceEncoder(),
     4. VarianceThreshold(threshold=0.1),
     5. RandomForestRegressor(max_features=0.25, min_samples_leaf=19,
                              min_samples_split=9, random_state=42)

	Entire dataset(80%) R^2 trained on entire dataset(80%):  0.11622804542603282
	Holdout data R^2 trained on entire dataset(80%):  0.04693097630567722
	Dataset D1 R^2 on trained D1:  0.11291084654419059

-------------------------------------------------
Pipeline #9: 
Score on D2: 0.04199897598822644 |	D1-D2 diff: 1.964977329404023
 
     1. HeterosisEncoder(),
     2. UnderDominanceEncoder(),
     3. VarianceThreshold(threshold=0.1),
     4. RandomForestRegressor(max_features=0.25, min_samples_leaf=19,
                              min_samples_split=20,
                              random_state=42)

	Entire dataset(80%) R^2 trained on entire dataset(80%):  0.11653238136658606
	Holdout data R^2 trained on entire dataset(80%):  0.049715014026758264
	Dataset D1 R^2 on trained D1:  0.10907538796186378

-------------------------------------------------
Pipeline #10: 
Score on D2: 0.04198654795322698 |	D1-D2 diff: 1.9657385526406133
 
     1. HeterosisEncoder(),
     2. UnderDominanceEncoder(),
     3. VarianceThreshold(threshold=0.1),
     4. RandomForestRegressor(bootstrap=False,
                              max_features=0.15000000000000002,
                              min_samples_leaf=19,
                              min_samples_split=20,
                              random_state=42)

	Entire dataset(80%) R^2 trained on entire dataset(80%):  0.11713461557411575
	Holdout data R^2 trained on entire dataset(80%):  0.04492577354350635
	Dataset D1 R^2 on trained D1:  0.10895912013227671

-------------------------------------------------
Pipeline #11: 
Score on D2: 0.040856109866376666 |	D1-D2 diff: 1.9759382507693564
 
     1. HeterosisEncoder(),
     2. FeatureEncodingFrequencySelector(threshold=0.1),
     3. VarianceThreshold(threshold=0.1),
     4. FeatureEncodingFrequencySelector(threshold=0.3),
     5. RandomForestRegressor(max_features=0.25, min_samples_leaf=19,
                              min_samples_split=20,
                              random_state=42)

	Entire dataset(80%) R^2 trained on entire dataset(80%):  0.11286766969341022
	Holdout data R^2 trained on entire dataset(80%):  0.04263277068120486
	Dataset D1 R^2 on trained D1:  0.10645651567743875

-------------------------------------------------
Pipeline #12: 
Score on D2: 0.03977333468814537 |	D1-D2 diff: 2.045880306252957
 
     1. OverDominanceEncoder(),
     2. RandomForestRegressor(bootstrap=False, max_features=0.1,
                              min_samples_leaf=18, min_samples_split=6,
                              random_state=42)

	Entire dataset(80%) R^2 trained on entire dataset(80%):  0.10971966520316012
	Holdout data R^2 trained on entire dataset(80%):  0.05209618408463346
	Dataset D1 R^2 on trained D1:  0.09685269702085508

-------------------------------------------------
Pipeline #13: 
Score on D2: 0.037595969618739344 |	D1-D2 diff: 2.095067349880459
 
     1. HeterosisEncoder(),
     2. OverDominanceEncoder(),
     3. VarianceThreshold(threshold=0.15),
     4. UnderDominanceEncoder(),
     5. SelectPercentile(percentile=70),
     6. RandomForestRegressor(max_features=0.25, min_samples_leaf=19,
                              min_samples_split=9, random_state=42)

	Entire dataset(80%) R^2 trained on entire dataset(80%):  0.08049301652977947
	Holdout data R^2 trained on entire dataset(80%):  0.02450944436252267
	Dataset D1 R^2 on trained D1:  0.08950083213556592

-------------------------------------------------
Pipeline #14: 
Score on D2: 0.037541860471246524 |	D1-D2 diff: 2.1650023594986005
 
     1. OverDominanceEncoder(),
     2. VarianceThreshold(threshold=0.25),
     3. SelectPercentile(percentile=50),
     4. RandomForestRegressor(max_features=0.45, min_samples_leaf=17,
                              min_samples_split=14,
                              random_state=42)

	Entire dataset(80%) R^2 trained on entire dataset(80%):  0.08137353608662734
	Holdout data R^2 trained on entire dataset(80%):  0.0242615457812958
	Dataset D1 R^2 on trained D1:  0.08305811360104498

-------------------------------------------------
Pipeline #15: 
Score on D2: 0.035433153865300215 |	D1-D2 diff: 2.196892607335255
 
     1. HeterosisEncoder(),
     2. UnderDominanceEncoder(),
     3. VarianceThreshold(threshold=0.1),
     4. RandomForestRegressor(max_features=0.15000000000000002,
                              min_samples_leaf=19,
                              min_samples_split=20,
                              random_state=42)

	Entire dataset(80%) R^2 trained on entire dataset(80%):  0.0883873491645294
	Holdout data R^2 trained on entire dataset(80%):  0.04235081864476764
	Dataset D1 R^2 on trained D1:  0.07836352967322724

-------------------------------------------------
Pipeline #16: 
Score on D2: 0.029562902986151496 |	D1-D2 diff: 2.230554225136309
 
     1. OverDominanceEncoder(),
     2. RandomForestRegressor(max_features=0.1, min_samples_leaf=18,
                              min_samples_split=6, random_state=42)

	Entire dataset(80%) R^2 trained on entire dataset(80%):  0.08125098065385872
	Holdout data R^2 trained on entire dataset(80%):  0.043069213516158444
	Dataset D1 R^2 on trained D1:  0.06995987915274238

-------------------------------------------------
Pipeline #17: 
Score on D2: 0.029341510444180652 |	D1-D2 diff: 2.559870330574357
 
     1. HeterosisEncoder(),
     2. VarianceThreshold(threshold=0.15),
     3. DecisionTreeRegressor(max_depth=4, min_samples_leaf=18,
                              min_samples_split=9, random_state=42)

	Entire dataset(80%) R^2 trained on entire dataset(80%):  0.040485156532446664
	Holdout data R^2 trained on entire dataset(80%):  0.01741738381892821
	Dataset D1 R^2 on trained D1:  0.052629292753211265

-------------------------------------------------
Pipeline #18: 
Score on D2: 0.029128888732871117 |	D1-D2 diff: 4.280749968240185
 
     1. UnderDominanceEncoder(),
     2. DecisionTreeRegressor(max_depth=2, min_samples_leaf=5,
                              min_samples_split=8, random_state=42)

	Entire dataset(80%) R^2 trained on entire dataset(80%):  0.0296922637548932
	Holdout data R^2 trained on entire dataset(80%):  0.03272402709143607
	Dataset D1 R^2 on trained D1:  0.026150917134370122

-------------------------------------------------
Pipeline #19: 
Score on D2: 0.027547154561008314 |	D1-D2 diff: 5.2936891665016725
 
     1. OverDominanceEncoder(),
     2. VarianceThreshold(threshold=0.15),
     3. DecisionTreeRegressor(max_depth=2, min_samples_leaf=12,
                              min_samples_split=16,
                              random_state=42)

	Entire dataset(80%) R^2 trained on entire dataset(80%):  0.0296922637548932
	Holdout data R^2 trained on entire dataset(80%):  0.03272402709143607
	Dataset D1 R^2 on trained D1:  0.026273750436137777

-------------------------------------------------
Pipeline #20: 
Score on D2: 0.017943568946711785 |	D1-D2 diff: 5.3932571832035245
 
     1. SelectPercentile(percentile=70),
     2. UnderDominanceEncoder(),
     3. DecisionTreeRegressor(max_depth=2, min_samples_leaf=18,
                              min_samples_split=8, random_state=42)

	Entire dataset(80%) R^2 trained on entire dataset(80%):  0.01914658212438336
	Holdout data R^2 trained on entire dataset(80%):  0.010508766458296126
	Dataset D1 R^2 on trained D1:  0.01676162881848753

-------------------------------------------------
Pipeline #21: 
Score on D2: 0.017943568946711563 |	D1-D2 diff: 5.393257183203779
 
     1. SelectPercentile(percentile=55),
     2. UnderDominanceEncoder(),
     3. DecisionTreeRegressor(max_depth=2, min_samples_leaf=5,
                              min_samples_split=8, random_state=42)

	Entire dataset(80%) R^2 trained on entire dataset(80%):  0.01914658212438336
	Holdout data R^2 trained on entire dataset(80%):  0.010508766458296126
	Dataset D1 R^2 on trained D1:  0.01676162881848753

-------------------------------------------------
Pipeline #22: 
Score on D2: 0.017268092157769255 |	D1-D2 diff: 5.518695391085477
 
     1. SelectPercentile(percentile=70),
     2. OverDominanceEncoder(),
     3. LinearRegression()

	Entire dataset(80%) R^2 trained on entire dataset(80%):  0.021722389267347375
	Holdout data R^2 trained on entire dataset(80%):  0.016930034344426192
	Dataset D1 R^2 on trained D1:  0.016190003924331342

-------------------------------------------------
Pipeline #23: 
Score on D2: 0.016637287300742765 |	D1-D2 diff: 6.00741636498057
 
     1. SelectPercentile(percentile=90),
     2. OverDominanceEncoder(),
     3. VarianceThreshold(),
     4. LinearRegression()

	Entire dataset(80%) R^2 trained on entire dataset(80%):  0.022957782376973768
	Holdout data R^2 trained on entire dataset(80%):  0.01851589572808876
	Dataset D1 R^2 on trained D1:  0.01740508899630966

-------------------------------------------------
Pipeline #24: 
Score on D2: 0.016592104530064877 |	D1-D2 diff: 6.334276332860792
 
     1. SelectPercentile(percentile=80),
     2. OverDominanceEncoder(),
     3. VarianceThreshold(),
     4. LinearRegression()

	Entire dataset(80%) R^2 trained on entire dataset(80%):  0.022274432274002942
	Holdout data R^2 trained on entire dataset(80%):  0.01882915624824255
	Dataset D1 R^2 on trained D1:  0.017213276682530587

-------------------------------------------------
Pipeline #25: 
Score on D2: 0.016195741875634884 |	D1-D2 diff: 8.95422046012459
 
     1. SelectPercentile(percentile=70),
     2. OverDominanceEncoder(),
     3. VarianceThreshold(threshold=0.25),
     4. LinearRegression()

	Entire dataset(80%) R^2 trained on entire dataset(80%):  0.020667833283157133
	Holdout data R^2 trained on entire dataset(80%):  0.016097516995872696
	Dataset D1 R^2 on trained D1:  0.01604018512292138

-------------------------------------------------
Pipeline #26: 
Score on D2: 0.016039674652695846 |	D1-D2 diff: 9.747786601388539
 
     1. UnderDominanceEncoder(),
     2. UnderDominanceEncoder(),
     3. SelectPercentile(percentile=75),
     4. DecisionTreeRegressor(max_depth=2, min_samples_leaf=5,
                              min_samples_split=3, random_state=42)

	Entire dataset(80%) R^2 trained on entire dataset(80%):  0.019317983994330934
	Holdout data R^2 trained on entire dataset(80%):  0.012559892969501774
	Dataset D1 R^2 on trained D1:  0.015928916437725205

-------------------------------------------------

**************************************************************************************
R Random Seed 3 - 6 Interactions
**************************************************************************************

-------------     autoQTL output     -------------

File name: /Users/elizabethzhang/v8/testing/0_data_sig_21/seed0_6inter_6sig_21.csv 

autoQTL parameters:
	population size = 100
	offspring size = None
	generations = 25
	mutation rate = 0.9
	crossover rate = 0.1
	random state =  42

*************************************************
Evolution History:
             Best D2 score   Best diff score
     Gen 1         0.04856           5.98805
     Gen 2         0.04856           5.98805
     Gen 3         0.04859           5.98805
     Gen 4         0.04859           5.98805
     Gen 5         0.04859           5.98805
     Gen 6         0.04961           5.98805
     Gen 7         0.04961           5.98805
     Gen 8         0.04961           5.98805
     Gen 9         0.04961           5.98805
    Gen 10         0.04961           5.98805
    Gen 11         0.04961           5.98805
    Gen 12         0.04961           5.98805
    Gen 13         0.04961           5.98805
    Gen 14         0.04980           5.98805
    Gen 15         0.04980           5.98805
    Gen 16         0.04980           5.98805
    Gen 17         0.04980           5.98805
    Gen 18         0.04980           5.98805
    Gen 19         0.04980           5.98805
    Gen 20         0.04980           5.98805
    Gen 21         0.04980           5.98805
    Gen 22         0.04980           5.98805
    Gen 23         0.04980           5.98805
    Gen 24         0.04980           5.98805
    Gen 25         0.04980           5.98805

*************************************************
Multiple Linear Regression:
     D2 Dataset R^2 trained on D1:                      0.00895
     D1+D2 Dataset (80%) R^2 trained on D1+D2 (80%):    0.02878
     Holdout (20%) R^2 trained on D1+D2 (80%):          0.04257
     D1 Dataset R^2 trained on D1:                      0.03160
     Entire Dataset (100%) R^2:                         0.03261

*************************************************
Final Pareto Front Statistics:

13 pipelines on the final Pareto front

                  Number Percent
--------------------------------
LinearRegression       0      0%
 MachineLearning      13    100%
--------------------------------
    RandomForest      10     77%
    DecisionTree       3     23%
--------------------------------
 AdditiveEncoder       0      0%
  3-LevelEncoder       2     15%
  2-LevelEncoder      11     85%

Range of score on D2:         (0.00879, 0.04980)
Range of score on D1-D2 diff: (1.75121, 5.98805)

*************************************************
Final Pareto Front:

Pipeline #1: 
Score on D2: 0.04979981152235069 |	D1-D2 diff: 1.7512146251065503
 
     1. HeterosisEncoder(),
     2. RandomForestRegressor(max_features=0.55, min_samples_leaf=17,
                              min_samples_split=18,
                              random_state=42)

	Entire dataset(80%) R^2 trained on entire dataset(80%):  0.15999860341573602
	Holdout data R^2 trained on entire dataset(80%):  0.05635434764227276
	Dataset D1 R^2 on trained D1:  0.1561265513504021

-------------------------------------------------
Pipeline #2: 
Score on D2: 0.04780061442215844 |	D1-D2 diff: 1.7641111378295662
 
     1. HeterosisEncoder(),
     2. UnderDominanceEncoder(),
     3. RandomForestRegressor(max_features=0.55, min_samples_leaf=18,
                              min_samples_split=12,
                              random_state=42)

	Entire dataset(80%) R^2 trained on entire dataset(80%):  0.15365998626916522
	Holdout data R^2 trained on entire dataset(80%):  0.057403320580244
	Dataset D1 R^2 on trained D1:  0.1510520817722445

-------------------------------------------------
Pipeline #3: 
Score on D2: 0.046779119318540396 |	D1-D2 diff: 1.8341666513090706
 
     1. HeterosisEncoder(),
     2. RandomForestRegressor(max_features=0.3, min_samples_leaf=16,
                              min_samples_split=4, random_state=42)

	Entire dataset(80%) R^2 trained on entire dataset(80%):  0.14141163784243194
	Holdout data R^2 trained on entire dataset(80%):  0.05905490068816566
	Dataset D1 R^2 on trained D1:  0.13513690600964068

-------------------------------------------------
Pipeline #4: 
Score on D2: 0.04625756929093694 |	D1-D2 diff: 1.9032147618806028
 
     1. HeterosisEncoder(),
     2. VarianceThreshold(threshold=0.15),
     3. RandomForestRegressor(max_features=0.35000000000000003,
                              min_samples_leaf=19, random_state=42)

	Entire dataset(80%) R^2 trained on entire dataset(80%):  0.1281706900470272
	Holdout data R^2 trained on entire dataset(80%):  0.05542646750529756
	Dataset D1 R^2 on trained D1:  0.12247403567951898

-------------------------------------------------
Pipeline #5: 
Score on D2: 0.042548131761655394 |	D1-D2 diff: 2.0217768548995996
 
     1. HeterosisEncoder(),
     2. UnderDominanceEncoder(),
     3. FeatureEncodingFrequencySelector(threshold=0.15),
     4. RandomForestRegressor(max_features=0.2, min_samples_leaf=20,
                              min_samples_split=6, random_state=42)

	Entire dataset(80%) R^2 trained on entire dataset(80%):  0.10618772387333797
	Holdout data R^2 trained on entire dataset(80%):  0.05328373858868618
	Dataset D1 R^2 on trained D1:  0.10239854014156535

-------------------------------------------------
Pipeline #6: 
Score on D2: 0.03991138997262178 |	D1-D2 diff: 2.0279258540001632
 
     1. HeterosisEncoder(),
     2. FeatureEncodingFrequencySelector(threshold=0.15),
     3. RandomForestRegressor(max_features=0.2, min_samples_leaf=20,
                              min_samples_split=6, random_state=42)

	Entire dataset(80%) R^2 trained on entire dataset(80%):  0.10646735276757502
	Holdout data R^2 trained on entire dataset(80%):  0.054995341935110686
	Dataset D1 R^2 on trained D1:  0.09903918880962881

-------------------------------------------------
Pipeline #7: 
Score on D2: 0.03843612508636818 |	D1-D2 diff: 2.0360206054357026
 
     1. HeterosisEncoder(),
     2. RandomForestRegressor(max_features=0.2, min_samples_leaf=20,
                              min_samples_split=6, random_state=42)

	Entire dataset(80%) R^2 trained on entire dataset(80%):  0.10492065163266306
	Holdout data R^2 trained on entire dataset(80%):  0.05390911436658108
	Dataset D1 R^2 on trained D1:  0.09662920246287221

-------------------------------------------------
Pipeline #8: 
Score on D2: 0.03730348948611939 |	D1-D2 diff: 2.202194037600997
 
     1. HeterosisEncoder(),
     2. OverDominanceEncoder(),
     3. HeterosisEncoder(),
     4. RandomForestRegressor(max_features=0.15000000000000002,
                              min_samples_leaf=20,
                              min_samples_split=17,
                              random_state=42)

	Entire dataset(80%) R^2 trained on entire dataset(80%):  0.08813838946982022
	Holdout data R^2 trained on entire dataset(80%):  0.04555871901717423
	Dataset D1 R^2 on trained D1:  0.0798219635824935

-------------------------------------------------
Pipeline #9: 
Score on D2: 0.03058566807938834 |	D1-D2 diff: 2.2095292111258718
 
     1. HeterosisEncoder(),
     2. RandomForestRegressor(max_features=0.05, min_samples_leaf=16,
                              min_samples_split=14,
                              random_state=42)

	Entire dataset(80%) R^2 trained on entire dataset(80%):  0.08145064016301351
	Holdout data R^2 trained on entire dataset(80%):  0.04109189890199216
	Dataset D1 R^2 on trained D1:  0.07254233787439812

-------------------------------------------------
Pipeline #10: 
Score on D2: 0.029298555879384902 |	D1-D2 diff: 2.3117838312161947
 
     1. HeterosisEncoder(),
     2. RandomForestRegressor(max_features=0.05, min_samples_leaf=19,
                              min_samples_split=13,
                              random_state=42)

	Entire dataset(80%) R^2 trained on entire dataset(80%):  0.07293253261624422
	Holdout data R^2 trained on entire dataset(80%):  0.040415959833304926
	Dataset D1 R^2 on trained D1:  0.06431008769477364

-------------------------------------------------
Pipeline #11: 
Score on D2: 0.029128888732871117 |	D1-D2 diff: 4.280749968240185
 
     1. UnderDominanceEncoder(),
     2. DecisionTreeRegressor(max_depth=2, min_samples_leaf=5,
                              min_samples_split=8, random_state=42)

	Entire dataset(80%) R^2 trained on entire dataset(80%):  0.0296922637548932
	Holdout data R^2 trained on entire dataset(80%):  0.03272402709143607
	Dataset D1 R^2 on trained D1:  0.026150917134370122

-------------------------------------------------
Pipeline #12: 
Score on D2: 0.027547154561008314 |	D1-D2 diff: 5.293689166501442
 
     1. UnderDominanceEncoder(),
     2. UnderDominanceEncoder(),
     3. DecisionTreeRegressor(max_depth=2, min_samples_leaf=5,
                              min_samples_split=8, random_state=42)

	Entire dataset(80%) R^2 trained on entire dataset(80%):  0.0296922637548932
	Holdout data R^2 trained on entire dataset(80%):  0.03272402709143607
	Dataset D1 R^2 on trained D1:  0.026273750436137555

-------------------------------------------------
Pipeline #13: 
Score on D2: 0.008785108961818278 |	D1-D2 diff: 5.988048526691291
 
     1. HeterosisEncoder(),
     2. DecisionTreeRegressor(max_depth=1, min_samples_leaf=12,
                              min_samples_split=16,
                              random_state=42)

	Entire dataset(80%) R^2 trained on entire dataset(80%):  0.011066710495197363
	Holdout data R^2 trained on entire dataset(80%):  0.006038701449076034
	Dataset D1 R^2 on trained D1:  0.009562892514777266

-------------------------------------------------

**************************************************************************************
R Random Seed 3 - 7 Interactions
**************************************************************************************

-------------     autoQTL output     -------------

File name: /Users/elizabethzhang/v8/testing/0_data_sig_21/seed0_7inter_4sig_21.csv 

autoQTL parameters:
	population size = 100
	offspring size = None
	generations = 25
	mutation rate = 0.9
	crossover rate = 0.1
	random state =  42

*************************************************
Evolution History:
             Best D2 score   Best diff score
     Gen 1         0.05236           6.19935
     Gen 2         0.05289           6.19935
     Gen 3         0.05475           6.19935
     Gen 4         0.05515           6.19935
     Gen 5         0.05515           6.19935
     Gen 6         0.05515           6.19935
     Gen 7         0.05977           9.32402
     Gen 8         0.05977           9.32402
     Gen 9         0.06026           9.32402
    Gen 10         0.06026           9.32402
    Gen 11         0.06026           9.32402
    Gen 12         0.06026           9.32402
    Gen 13         0.06026           9.32402
    Gen 14         0.06026           9.32402
    Gen 15         0.06445           9.32402
    Gen 16         0.06445           9.32402
    Gen 17         0.06445           9.32402
    Gen 18         0.06445           9.32402
    Gen 19         0.06445           9.32402

*************************************************
Multiple Linear Regression:
     D2 Dataset R^2 trained on D1:                      0.00159
     D1+D2 Dataset (80%) R^2 trained on D1+D2 (80%):    0.01977
     Holdout (20%) R^2 trained on D1+D2 (80%):          0.03171
     D1 Dataset R^2 trained on D1:                      0.02618
     Entire Dataset (100%) R^2:                         0.02303

*************************************************
Final Pareto Front Statistics:

26 pipelines on the final Pareto front

                  Number Percent
--------------------------------
LinearRegression       2      8%
 MachineLearning      24     92%
--------------------------------
    RandomForest      22     85%
    DecisionTree       2      8%
--------------------------------
 AdditiveEncoder       0      0%
  3-LevelEncoder       3     12%
  2-LevelEncoder      23     88%

Range of score on D2:         (0.00991, 0.06445)
Range of score on D1-D2 diff: (1.29783, 9.32402)

*************************************************
Final Pareto Front:

Pipeline #1: 
Score on D2: 0.06445324589342993 |	D1-D2 diff: 1.2978279177066305
 
     1. HeterosisEncoder(),
     2. OverDominanceEncoder(),
     3. RandomForestRegressor(max_features=0.15000000000000002,
                              min_samples_leaf=2, min_samples_split=4,
                              random_state=42)

	Entire dataset(80%) R^2 trained on entire dataset(80%):  0.41873593786407615
	Holdout data R^2 trained on entire dataset(80%):  0.06000003068212767
	Dataset D1 R^2 on trained D1:  0.4169308694042081

-------------------------------------------------
Pipeline #2: 
Score on D2: 0.060262916605273054 |	D1-D2 diff: 1.5873709698832246
 
     1. HeterosisEncoder(),
     2. RandomForestRegressor(max_features=0.3, min_samples_leaf=6,
                              min_samples_split=19,
                              random_state=42)

	Entire dataset(80%) R^2 trained on entire dataset(80%):  0.2230448012313745
	Holdout data R^2 trained on entire dataset(80%):  0.07673586568450552
	Dataset D1 R^2 on trained D1:  0.21776498649106968

-------------------------------------------------
Pipeline #3: 
Score on D2: 0.05843248900633646 |	D1-D2 diff: 1.628511492486437
 
     1. HeterosisEncoder(),
     2. RandomForestRegressor(max_features=0.15000000000000002,
                              min_samples_leaf=3, min_samples_split=14,
                              random_state=42)

	Entire dataset(80%) R^2 trained on entire dataset(80%):  0.2130031961546076
	Holdout data R^2 trained on entire dataset(80%):  0.06476968258203153
	Dataset D1 R^2 on trained D1:  0.20061189288182857

-------------------------------------------------
Pipeline #4: 
Score on D2: 0.055989240947797114 |	D1-D2 diff: 1.6830304740264048
 
     1. HeterosisEncoder(),
     2. RandomForestRegressor(max_features=0.4, min_samples_leaf=12,
                              min_samples_split=11,
                              random_state=42)

	Entire dataset(80%) R^2 trained on entire dataset(80%):  0.1925457483598031
	Holdout data R^2 trained on entire dataset(80%):  0.07041875738992998
	Dataset D1 R^2 on trained D1:  0.1806219632824152

-------------------------------------------------
Pipeline #5: 
Score on D2: 0.055149463961095324 |	D1-D2 diff: 1.7282221066864172
 
     1. HeterosisEncoder(),
     2. RandomForestRegressor(max_features=0.6500000000000001,
                              min_samples_leaf=16,
                              min_samples_split=16,
                              random_state=42)

	Entire dataset(80%) R^2 trained on entire dataset(80%):  0.17854600427509448
	Holdout data R^2 trained on entire dataset(80%):  0.0752422159424806
	Dataset D1 R^2 on trained D1:  0.16724847351348837

-------------------------------------------------
Pipeline #6: 
Score on D2: 0.054699004364639814 |	D1-D2 diff: 1.7384834574627108
 
     1. HeterosisEncoder(),
     2. RandomForestRegressor(max_features=0.6000000000000001,
                              min_samples_leaf=16,
                              min_samples_split=13,
                              random_state=42)

	Entire dataset(80%) R^2 trained on entire dataset(80%):  0.17382827349753593
	Holdout data R^2 trained on entire dataset(80%):  0.075853901618121
	Dataset D1 R^2 on trained D1:  0.16417470919386257

-------------------------------------------------
Pipeline #7: 
Score on D2: 0.053612583441929984 |	D1-D2 diff: 1.7463202853348145
 
     1. HeterosisEncoder(),
     2. RandomForestRegressor(max_features=0.3, min_samples_leaf=12,
                              min_samples_split=19,
                              random_state=42)

	Entire dataset(80%) R^2 trained on entire dataset(80%):  0.1740979032918465
	Holdout data R^2 trained on entire dataset(80%):  0.06849465654723674
	Dataset D1 R^2 on trained D1:  0.16113633400958038

-------------------------------------------------
Pipeline #8: 
Score on D2: 0.053286042271231904 |	D1-D2 diff: 1.7581465751459513
 
     1. HeterosisEncoder(),
     2. RandomForestRegressor(max_features=0.6000000000000001,
                              min_samples_leaf=17,
                              min_samples_split=14,
                              random_state=42)

	Entire dataset(80%) R^2 trained on entire dataset(80%):  0.1699624631956057
	Holdout data R^2 trained on entire dataset(80%):  0.07608110361166898
	Dataset D1 R^2 on trained D1:  0.15794579010107546

-------------------------------------------------
Pipeline #9: 
Score on D2: 0.05312343893416549 |	D1-D2 diff: 1.8366384502122775
 
     1. HeterosisEncoder(),
     2. RandomForestRegressor(max_features=0.4, min_samples_leaf=17,
                              min_samples_split=6, random_state=42)

	Entire dataset(80%) R^2 trained on entire dataset(80%):  0.1546744992833291
	Holdout data R^2 trained on entire dataset(80%):  0.07021224214258559
	Dataset D1 R^2 on trained D1:  0.14100652756568566

-------------------------------------------------
Pipeline #10: 
Score on D2: 0.0516866609928307 |	D1-D2 diff: 1.8490230915786123
 
     1. HeterosisEncoder(),
     2. RandomForestRegressor(max_features=0.4, min_samples_leaf=18,
                              min_samples_split=17,
                              random_state=42)

	Entire dataset(80%) R^2 trained on entire dataset(80%):  0.15073898332984603
	Holdout data R^2 trained on entire dataset(80%):  0.07151267275472573
	Dataset D1 R^2 on trained D1:  0.137238758242209

-------------------------------------------------
Pipeline #11: 
Score on D2: 0.05164307292394532 |	D1-D2 diff: 1.8500502544812962
 
     1. HeterosisEncoder(),
     2. UnderDominanceEncoder(),
     3. FeatureEncodingFrequencySelector(threshold=0.1),
     4. RecessiveEncoder(),
     5. RandomForestRegressor(max_features=0.4, min_samples_leaf=18,
                              min_samples_split=17,
                              random_state=42)

	Entire dataset(80%) R^2 trained on entire dataset(80%):  0.1495976460430407
	Holdout data R^2 trained on entire dataset(80%):  0.07256556891085486
	Dataset D1 R^2 on trained D1:  0.13700533147405347

-------------------------------------------------
Pipeline #12: 
Score on D2: 0.0507380208268734 |	D1-D2 diff: 1.879830704006048
 
     1. HeterosisEncoder(),
     2. UnderDominanceEncoder(),
     3. RandomForestRegressor(max_features=0.3, min_samples_leaf=17,
                              min_samples_split=6, random_state=42)

	Entire dataset(80%) R^2 trained on entire dataset(80%):  0.14016802202757206
	Holdout data R^2 trained on entire dataset(80%):  0.06583564572574374
	Dataset D1 R^2 on trained D1:  0.13081820157320712

-------------------------------------------------
Pipeline #13: 
Score on D2: 0.05032088755164221 |	D1-D2 diff: 1.8987639100400668
 
     1. HeterosisEncoder(),
     2. RandomForestRegressor(max_features=0.4, min_samples_leaf=20,
                              min_samples_split=4, random_state=42)

	Entire dataset(80%) R^2 trained on entire dataset(80%):  0.14128148731297785
	Holdout data R^2 trained on entire dataset(80%):  0.06976444083230182
	Dataset D1 R^2 on trained D1:  0.12725450014107398

-------------------------------------------------
Pipeline #14: 
Score on D2: 0.04975883348634447 |	D1-D2 diff: 1.9363633679370238
 
     1. VarianceThreshold(threshold=0.15),
     2. HeterosisEncoder(),
     3. RandomForestRegressor(max_features=0.3, min_samples_leaf=19,
                              min_samples_split=4, random_state=42)

	Entire dataset(80%) R^2 trained on entire dataset(80%):  0.13364135013866596
	Holdout data R^2 trained on entire dataset(80%):  0.06738260762322057
	Dataset D1 R^2 on trained D1:  0.12088879401382924

-------------------------------------------------
Pipeline #15: 
Score on D2: 0.048543477026556814 |	D1-D2 diff: 1.947696647848496
 
     1. HeterosisEncoder(),
     2. RandomForestRegressor(max_features=0.3, min_samples_leaf=19,
                              min_samples_split=4, random_state=42)

	Entire dataset(80%) R^2 trained on entire dataset(80%):  0.13158241122002168
	Holdout data R^2 trained on entire dataset(80%):  0.06943077271609899
	Dataset D1 R^2 on trained D1:  0.11803226436542091

-------------------------------------------------
Pipeline #16: 
Score on D2: 0.043672790790749705 |	D1-D2 diff: 2.086977196523402
 
     1. HeterosisEncoder(),
     2. RandomForestRegressor(max_features=0.15000000000000002,
                              min_samples_leaf=15, min_samples_split=4,
                              random_state=42)

	Entire dataset(80%) R^2 trained on entire dataset(80%):  0.10723955108612271
	Holdout data R^2 trained on entire dataset(80%):  0.05249979571949892
	Dataset D1 R^2 on trained D1:  0.09638718075335206

-------------------------------------------------
Pipeline #17: 
Score on D2: 0.04229416064464708 |	D1-D2 diff: 2.1492641615029666
 
     1. HeterosisEncoder(),
     2. RandomForestRegressor(max_features=0.15000000000000002,
                              min_samples_leaf=17,
                              min_samples_split=14,
                              random_state=42)

	Entire dataset(80%) R^2 trained on entire dataset(80%):  0.10145096731901981
	Holdout data R^2 trained on entire dataset(80%):  0.05424911627149542
	Dataset D1 R^2 on trained D1:  0.08915831794475404

-------------------------------------------------
Pipeline #18: 
Score on D2: 0.04054077483373619 |	D1-D2 diff: 2.1644547123726263
 
     1. HeterosisEncoder(),
     2. RandomForestRegressor(max_features=0.15000000000000002,
                              min_samples_leaf=18,
                              min_samples_split=17,
                              random_state=42)

	Entire dataset(80%) R^2 trained on entire dataset(80%):  0.09505036992951088
	Holdout data R^2 trained on entire dataset(80%):  0.05240235309183916
	Dataset D1 R^2 on trained D1:  0.08610311126958892

-------------------------------------------------
Pipeline #19: 
Score on D2: 0.038659209873722844 |	D1-D2 diff: 2.220780718700872
 
     1. HeterosisEncoder(),
     2. RandomForestRegressor(max_features=0.15000000000000002,
                              min_samples_leaf=20, min_samples_split=4,
                              random_state=42)

	Entire dataset(80%) R^2 trained on entire dataset(80%):  0.09148795403125887
	Holdout data R^2 trained on entire dataset(80%):  0.05398633537395081
	Dataset D1 R^2 on trained D1:  0.07977203182125792

-------------------------------------------------
Pipeline #20: 
Score on D2: 0.03606343967051018 |	D1-D2 diff: 2.241456541848163
 
     1. HeterosisEncoder(),
     2. VarianceThreshold(threshold=0.15),
     3. UnderDominanceEncoder(),
     4. RandomForestRegressor(max_features=0.1, min_samples_leaf=16,
                              min_samples_split=12,
                              random_state=42)

	Entire dataset(80%) R^2 trained on entire dataset(80%):  0.08745005761461255
	Holdout data R^2 trained on entire dataset(80%):  0.04650102031784731
	Dataset D1 R^2 on trained D1:  0.07568017717393571

-------------------------------------------------
Pipeline #21: 
Score on D2: 0.03479970265178822 |	D1-D2 diff: 2.277041275375918
 
     1. HeterosisEncoder(),
     2. HeterosisEncoder(),
     3. VarianceThreshold(threshold=0.2),
     4. OverDominanceEncoder(),
     5. RandomForestRegressor(max_features=0.1, min_samples_leaf=19,
                              min_samples_split=8, random_state=42)

	Entire dataset(80%) R^2 trained on entire dataset(80%):  0.07972282231695849
	Holdout data R^2 trained on entire dataset(80%):  0.04322233345520787
	Dataset D1 R^2 on trained D1:  0.07199742837610057

-------------------------------------------------
Pipeline #22: 
Score on D2: 0.03273964848770006 |	D1-D2 diff: 2.3808651324259964
 
     1. HeterosisEncoder(),
     2. UnderDominanceEncoder(),
     3. VarianceThreshold(threshold=0.2),
     4. OverDominanceEncoder(),
     5. RandomForestRegressor(max_features=0.1, min_samples_leaf=19,
                              min_samples_split=8, random_state=42)

	Entire dataset(80%) R^2 trained on entire dataset(80%):  0.07468564412157752
	Holdout data R^2 trained on entire dataset(80%):  0.0441533575306422
	Dataset D1 R^2 on trained D1:  0.06386116995253388

-------------------------------------------------
Pipeline #23: 
Score on D2: 0.029477090522746052 |	D1-D2 diff: 4.219030119302131
 
     1. UnderDominanceEncoder(),
     2. DecisionTreeRegressor(max_depth=2, min_samples_leaf=5,
                              min_samples_split=8, random_state=42)

	Entire dataset(80%) R^2 trained on entire dataset(80%):  0.029893223795744772
	Holdout data R^2 trained on entire dataset(80%):  0.032657237984427434
	Dataset D1 R^2 on trained D1:  0.026320999667572953

-------------------------------------------------
Pipeline #24: 
Score on D2: 0.014416493129101093 |	D1-D2 diff: 5.471203950948387
 
     1. SelectPercentile(percentile=40),
     2. HeterosisEncoder(),
     3. LinearRegression()

	Entire dataset(80%) R^2 trained on entire dataset(80%):  0.015178731664380996
	Holdout data R^2 trained on entire dataset(80%):  0.01585914841126046
	Dataset D1 R^2 on trained D1:  0.015532503891047433

-------------------------------------------------
Pipeline #25: 
Score on D2: 0.010170418009181725 |	D1-D2 diff: 7.385243796966916
 
     1. UnderDominanceEncoder(),
     2. SelectPercentile(percentile=10),
     3. VarianceThreshold(threshold=0.3),
     4. DecisionTreeRegressor(max_depth=4, min_samples_leaf=8,
                              min_samples_split=5, random_state=42)

	Entire dataset(80%) R^2 trained on entire dataset(80%):  0.0119695714050988
	Holdout data R^2 trained on entire dataset(80%):  0.013044363178862262
	Dataset D1 R^2 on trained D1:  0.0098342621744133

-------------------------------------------------
Pipeline #26: 
Score on D2: 0.009906697305416712 |	D1-D2 diff: 9.324023842481825
 
     1. UnderDominanceEncoder(),
     2. SelectPercentile(percentile=10),
     3. VarianceThreshold(threshold=0.3),
     4. LinearRegression()

	Entire dataset(80%) R^2 trained on entire dataset(80%):  0.011766464347498506
	Holdout data R^2 trained on entire dataset(80%):  0.013487534205785634
	Dataset D1 R^2 on trained D1:  0.009774389185423393

-------------------------------------------------

**************************************************************************************
R Random Seed 3 - 8 Interactions
**************************************************************************************

-------------     autoQTL output     -------------

File name: /Users/elizabethzhang/v8/testing/0_data_sig_21/seed0_8inter_2sig_21.csv 

autoQTL parameters:
	population size = 100
	offspring size = None
	generations = 25
	mutation rate = 0.9
	crossover rate = 0.1
	random state =  42

*************************************************
Evolution History:
             Best D2 score   Best diff score
     Gen 1         0.05743           6.25716
     Gen 2         0.06129           6.25716
     Gen 3         0.06129           6.25716
     Gen 4         0.06129           6.25716
     Gen 5         0.06129           6.25716
     Gen 6         0.06129           6.25716
     Gen 7         0.06710           6.40791
     Gen 8         0.06710           6.40791
     Gen 9         0.06710           6.40791
    Gen 10         0.06710           6.40791
    Gen 11         0.06710           6.40791
    Gen 12         0.06710           6.40791
    Gen 13         0.06710           6.40791
    Gen 14         0.06710           6.44068
    Gen 15         0.06711           6.44068
    Gen 16         0.06711           6.44068
    Gen 17         0.06711           8.20969
    Gen 18         0.06711           8.20969
    Gen 19         0.06901           8.20969
    Gen 20         0.06901           8.20969
    Gen 21         0.06901           8.20969
    Gen 22         0.06901           8.58006
    Gen 23         0.06901           8.58006

*************************************************
Multiple Linear Regression:
     D2 Dataset R^2 trained on D1:                     -0.00931
     D1+D2 Dataset (80%) R^2 trained on D1+D2 (80%):    0.01022
     Holdout (20%) R^2 trained on D1+D2 (80%):          0.01318
     D1 Dataset R^2 trained on D1:                      0.01619
     Entire Dataset (100%) R^2:                         0.01157

*************************************************
Final Pareto Front Statistics:

31 pipelines on the final Pareto front

                  Number Percent
--------------------------------
LinearRegression       1      3%
 MachineLearning      30     97%
--------------------------------
    RandomForest      24     77%
    DecisionTree       6     19%
--------------------------------
 AdditiveEncoder       0      0%
  3-LevelEncoder       3     10%
  2-LevelEncoder      28     90%

Range of score on D2:         (0.01042, 0.06901)
Range of score on D1-D2 diff: (1.48557, 8.58006)

*************************************************
Final Pareto Front:

Pipeline #1: 
Score on D2: 0.06900957442796352 |	D1-D2 diff: 1.4855685049403744
 
     1. HeterosisEncoder(),
     2. FeatureEncodingFrequencySelector(threshold=0.2),
     3. RandomForestRegressor(max_features=0.6500000000000001,
                              min_samples_leaf=2, min_samples_split=20,
                              random_state=42)

	Entire dataset(80%) R^2 trained on entire dataset(80%):  0.27270008228302667
	Holdout data R^2 trained on entire dataset(80%):  0.058128731803224754
	Dataset D1 R^2 on trained D1:  0.2743286338341403

-------------------------------------------------
Pipeline #2: 
Score on D2: 0.06711435441284219 |	D1-D2 diff: 1.4860357814100515
 
     1. VarianceThreshold(threshold=0.1),
     2. HeterosisEncoder(),
     3. FeatureEncodingFrequencySelector(threshold=0.15),
     4. RandomForestRegressor(max_features=0.6500000000000001,
                              min_samples_leaf=5, min_samples_split=20,
                              random_state=42)

	Entire dataset(80%) R^2 trained on entire dataset(80%):  0.2784706820899725
	Holdout data R^2 trained on entire dataset(80%):  0.0699004250316192
	Dataset D1 R^2 on trained D1:  0.2721752894217845

-------------------------------------------------
Pipeline #3: 
Score on D2: 0.06709564140748481 |	D1-D2 diff: 1.4895554566769473
 
     1. HeterosisEncoder(),
     2. OverDominanceEncoder(),
     3. RandomForestRegressor(max_features=0.6500000000000001,
                              min_samples_leaf=5, min_samples_split=20,
                              random_state=42)

	Entire dataset(80%) R^2 trained on entire dataset(80%):  0.2795132631713768
	Holdout data R^2 trained on entire dataset(80%):  0.06453338664429364
	Dataset D1 R^2 on trained D1:  0.270225278606137

-------------------------------------------------
Pipeline #4: 
Score on D2: 0.06701831563409 |	D1-D2 diff: 1.4927686601552845
 
     1. VarianceThreshold(threshold=0.1),
     2. HeterosisEncoder(),
     3. FeatureEncodingFrequencySelector(threshold=0.15),
     4. RandomForestRegressor(max_features=0.6500000000000001,
                              min_samples_leaf=6, min_samples_split=20,
                              random_state=42)

	Entire dataset(80%) R^2 trained on entire dataset(80%):  0.27518496351754573
	Holdout data R^2 trained on entire dataset(80%):  0.07453210728173265
	Dataset D1 R^2 on trained D1:  0.2684046352262328

-------------------------------------------------
Pipeline #5: 
Score on D2: 0.06670163550157138 |	D1-D2 diff: 1.521135183609883
 
     1. HeterosisEncoder(),
     2. FeatureEncodingFrequencySelector(threshold=0.15),
     3. RandomForestRegressor(max_features=0.6500000000000001,
                              min_samples_leaf=9, min_samples_split=20,
                              random_state=42)

	Entire dataset(80%) R^2 trained on entire dataset(80%):  0.26003192233337324
	Holdout data R^2 trained on entire dataset(80%):  0.0708370015906451
	Dataset D1 R^2 on trained D1:  0.2534809398477831

-------------------------------------------------
Pipeline #6: 
Score on D2: 0.06447652164469275 |	D1-D2 diff: 1.5678897666867808
 
     1. HeterosisEncoder(),
     2. FeatureEncodingFrequencySelector(threshold=0.2),
     3. RandomForestRegressor(max_features=0.6500000000000001,
                              min_samples_leaf=11,
                              min_samples_split=20,
                              random_state=42)

	Entire dataset(80%) R^2 trained on entire dataset(80%):  0.22721661592497389
	Holdout data R^2 trained on entire dataset(80%):  0.05587935838193103
	Dataset D1 R^2 on trained D1:  0.22995362030811406

-------------------------------------------------
Pipeline #7: 
Score on D2: 0.06381859051849159 |	D1-D2 diff: 1.7473285659068802
 
     1. HeterosisEncoder(),
     2. FeatureEncodingFrequencySelector(threshold=0.2),
     3. RecessiveEncoder(),
     4. RandomForestRegressor(max_features=0.6500000000000001,
                              min_samples_leaf=17,
                              min_samples_split=20,
                              random_state=42)

	Entire dataset(80%) R^2 trained on entire dataset(80%):  0.17549709027589777
	Holdout data R^2 trained on entire dataset(80%):  0.06067706669798134
	Dataset D1 R^2 on trained D1:  0.17109437328471166

-------------------------------------------------
Pipeline #8: 
Score on D2: 0.06253386986311038 |	D1-D2 diff: 1.7521610932272198
 
     1. VarianceThreshold(threshold=0.15),
     2. HeterosisEncoder(),
     3. OverDominanceEncoder(),
     4. HeterosisEncoder(),
     5. RandomForestRegressor(max_features=0.55, min_samples_leaf=16,
                              random_state=42)

	Entire dataset(80%) R^2 trained on entire dataset(80%):  0.18004802821534993
	Holdout data R^2 trained on entire dataset(80%):  0.0712510847182608
	Dataset D1 R^2 on trained D1:  0.16863105691959734

-------------------------------------------------
Pipeline #9: 
Score on D2: 0.060723646294777556 |	D1-D2 diff: 1.7671982058382567
 
     1. HeterosisEncoder(),
     2. FeatureEncodingFrequencySelector(threshold=0.2),
     3. RandomForestRegressor(max_features=0.6500000000000001,
                              min_samples_leaf=18,
                              min_samples_split=20,
                              random_state=42)

	Entire dataset(80%) R^2 trained on entire dataset(80%):  0.17075802088086978
	Holdout data R^2 trained on entire dataset(80%):  0.058651988980998326
	Dataset D1 R^2 on trained D1:  0.16325553376991608

-------------------------------------------------
Pipeline #10: 
Score on D2: 0.05994690871597508 |	D1-D2 diff: 1.7840226340501053
 
     1. HeterosisEncoder(),
     2. FeatureEncodingFrequencySelector(threshold=0.2),
     3. RandomForestRegressor(max_features=0.6500000000000001,
                              min_samples_leaf=19,
                              min_samples_split=20,
                              random_state=42)

	Entire dataset(80%) R^2 trained on entire dataset(80%):  0.16318804277397803
	Holdout data R^2 trained on entire dataset(80%):  0.05965328842290618
	Dataset D1 R^2 on trained D1:  0.15866541149286273

-------------------------------------------------
Pipeline #11: 
Score on D2: 0.05788771665343817 |	D1-D2 diff: 1.7923698401453572
 
     1. HeterosisEncoder(),
     2. HeterosisEncoder(),
     3. FeatureEncodingFrequencySelector(threshold=0.2),
     4. RandomForestRegressor(max_features=0.6000000000000001,
                              min_samples_leaf=19,
                              min_samples_split=20,
                              random_state=42)

	Entire dataset(80%) R^2 trained on entire dataset(80%):  0.15932116714344435
	Holdout data R^2 trained on entire dataset(80%):  0.05957317097976855
	Dataset D1 R^2 on trained D1:  0.1547800667985486

-------------------------------------------------
Pipeline #12: 
Score on D2: 0.057575422313093094 |	D1-D2 diff: 1.8273677071812218
 
     1. HeterosisEncoder(),
     2. OverDominanceEncoder(),
     3. HeterosisEncoder(),
     4. VarianceThreshold(threshold=0.15),
     5. RandomForestRegressor(bootstrap=False, max_features=0.2,
                              min_samples_leaf=18, min_samples_split=7,
                              random_state=42)

	Entire dataset(80%) R^2 trained on entire dataset(80%):  0.15818389717930204
	Holdout data R^2 trained on entire dataset(80%):  0.06881244412302501
	Dataset D1 R^2 on trained D1:  0.1472555496890462

-------------------------------------------------
Pipeline #13: 
Score on D2: 0.0565525582792783 |	D1-D2 diff: 1.9480628532533646
 
     1. VarianceThreshold(threshold=0.15),
     2. HeterosisEncoder(),
     3. RandomForestRegressor(max_features=0.25, min_samples_leaf=17,
                              min_samples_split=20,
                              random_state=42)

	Entire dataset(80%) R^2 trained on entire dataset(80%):  0.13819314134015692
	Holdout data R^2 trained on entire dataset(80%):  0.06560297949800487
	Dataset D1 R^2 on trained D1:  0.12598910912104566

-------------------------------------------------
Pipeline #14: 
Score on D2: 0.054910651148469936 |	D1-D2 diff: 1.9618292873559053
 
     1. HeterosisEncoder(),
     2. FeatureEncodingFrequencySelector(threshold=0.1),
     3. OverDominanceEncoder(),
     4. VarianceThreshold(),
     5. RandomForestRegressor(max_features=0.25, min_samples_leaf=18,
                              min_samples_split=20,
                              random_state=42)

	Entire dataset(80%) R^2 trained on entire dataset(80%):  0.13084340434520714
	Holdout data R^2 trained on entire dataset(80%):  0.06266104571829278
	Dataset D1 R^2 on trained D1:  0.12241863617437265

-------------------------------------------------
Pipeline #15: 
Score on D2: 0.05317557553907126 |	D1-D2 diff: 1.9982977500186976
 
     1. HeterosisEncoder(),
     2. RandomForestRegressor(max_features=0.25, min_samples_leaf=19,
                              min_samples_split=20,
                              random_state=42)

	Entire dataset(80%) R^2 trained on entire dataset(80%):  0.12835978921891167
	Holdout data R^2 trained on entire dataset(80%):  0.06456631604660557
	Dataset D1 R^2 on trained D1:  0.11588881031718545

-------------------------------------------------
Pipeline #16: 
Score on D2: 0.0510159013585435 |	D1-D2 diff: 2.031997651260075
 
     1. HeterosisEncoder(),
     2. VarianceThreshold(threshold=0.15),
     3. RandomForestRegressor(max_features=0.2, min_samples_leaf=18,
                              min_samples_split=4, random_state=42)

	Entire dataset(80%) R^2 trained on entire dataset(80%):  0.12201614547401674
	Holdout data R^2 trained on entire dataset(80%):  0.061273343206903585
	Dataset D1 R^2 on trained D1:  0.10967119232712785

-------------------------------------------------
Pipeline #17: 
Score on D2: 0.05076926610566479 |	D1-D2 diff: 2.0385075085618367
 
     1. HeterosisEncoder(),
     2. VarianceThreshold(threshold=0.15),
     3. RandomForestRegressor(max_features=0.2, min_samples_leaf=19,
                              min_samples_split=4, random_state=42)

	Entire dataset(80%) R^2 trained on entire dataset(80%):  0.11829771769379882
[truncated: 674,895 more chars]
