# Supplementary material for: Automated quantitative trait locus analysis (AutoQTL)
Source: BioData Min. 2023 Apr 10;16:14. doi: 10.1186/s13040-023-00331-3 (PMC10088184; doi:10.1186/s13040-023-00331-3)
Supplement: Supplementary file 10 — Additional file 10. [file 13040_2023_331_MOESM10_ESM.xlsx]

## Sheet: RawData_QTL_Exp1
chr1:203085725_C	chr1:281788173_G	chr2:241577141_C	chr3:136492861_G	chr4:178946041_A	chr5:72916242_T	chr5:107167969_G	chr6:29889998_C	chr7:8599340_A	chr7:129118847_C	chr8:103608382_G	chr9:15866960_A	chr9:71715296_A	chr10:23267180_G	chr10:84091208_T	chr18:27348077_G	chr18:32316331_A	chr19:24321261_T	y
2	1	1	1	1	2	2	0	1	1	1	1	2	1	1	1	1	1	-0.00937637
1	2	2	1	1	2	2	2	1	1	0	1	1	0	0	1	2	1	-0.721076
2	0	2	2	1	1	2	1	0	0	1	0	2	1	0	1	2	1	0.798214
0	1	2	1	1	2	2	2	0	1	1	0	1	0	1	2	2	2	2.01545
2	0	1	0	0	1	2	2	1	1	2	1	2	1	1	2	2	1	0.242414
0	1	2	2	1	0	2	1	0	0	2	0	2	0	0	2	2	0	-0.934745
1	1	2	1	1	0	2	0	0	0	2	1	2	0	0	1	2	0	-0.129149
2	0	1	1	2	1	0	1	0	2	1	1	2	0	0	1	2	2	1.64369
2	1	2	0	1	2	2	0	0	1	1	2	2	0	1	1	1	1	-0.165275
0	1	1	1	0	1	1	1	0	2	1	1	2	0	0	1	2	1	-1.05901
1	1	2	1	2	0	2	0	0	0	2	0	2	0	0	1	2	0	0.406113
0	1	1	2	0	1	2	1	0	1	1	1	2	0	0	1	2	1	-0.699549
1	1	1	1	1	1	2	1	1	1	1	0	2	1	0	0	1	1	-0.376787
2	0	1	2	2	2	1	1	0	0	1	1	2	1	0	2	2	2	0.744499
1	1	1	1	1	1	2	1	1	0	2	2	1	0	1	1	1	0	-0.183523
1	1	1	2	1	2	1	1	1	0	1	1	2	1	0	1	2	2	0.244416
0	1	2	0	1	2	2	2	2	0	1	2	1	0	1	1	1	1	0.37955
2	1	2	1	2	2	0	0	1	2	1	1	2	0	0	1	2	1	-0.265264
2	1	2	0	0	1	0	2	0	0	1	1	2	1	0	1	1	0	1.86885
2	0	1	1	1	1	1	0	0	0	1	0	2	0	2	1	2	1	0.843534
2	0	2	1	2	0	2	0	0	1	2	2	2	0	2	1	1	0	1.1728
2	1	2	0	0	2	1	2	2	2	1	2	1	1	1	1	1	1	0.238818
0	1	2	0	0	1	0	2	1	0	1	1	2	0	0	1	1	0	1.62027
2	1	1	0	1	2	1	1	0	1	1	2	2	0	0	1	1	1	-0.919597
2	1	2	1	2	2	1	0	1	1	1	2	2	0	0	1	1	2	0.546013
0	0	2	1	2	1	0	0	0	0	1	1	2	0	1	1	1	2	0.609033
0	1	1	2	0	1	2	0	0	1	1	1	2	1	0	1	2	1	0.0704468
2	0	2	2	2	1	0	1	0	0	1	0	2	1	2	2	2	2	-0.886802
2	0	1	1	2	0	2	0	0	1	2	2	2	0	2	2	2	1	1.01853
2	0	1	2	2	1	0	1	0	0	1	0	2	1	1	2	2	2	0.8641
2	0	2	1	2	1	0	0	0	2	1	1	2	0	0	2	2	0	2.80562
2	0	2	2	2	1	0	1	0	0	1	0	2	1	2	2	2	2	0.939547
0	0	2	1	1	1	0	0	0	2	1	1	2	0	1	1	0	2	0.335287
2	0	2	2	1	2	1	2	1	0	2	1	1	0	2	2	2	0	2.35454
0	1	1	1	1	2	0	0	0	0	2	2	2	0	0	1	1	1	-0.622644
1	0	2	1	1	0	1	1	0	0	2	0	2	1	1	2	2	0	0.97764
1	0	2	1	1	1	1	1	0	0	1	1	2	0	1	1	2	0	1.40794
1	0	1	1	1	1	1	1	0	0	2	2	2	0	0	2	2	0	0.786861
2	1	1	1	2	0	2	0	0	2	2	2	2	0	2	2	2	2	0.324237
2	0	1	2	2	2	1	1	0	0	0	0	2	1	1	2	2	2	-0.254708
2	0	0	0	2	1	1	0	1	2	2	0	2	0	1	2	2	1	-0.631193
2	1	2	1	1	0	2	0	0	0	1	2	2	0	0	2	2	0	-0.027328
2	0	1	2	0	1	2	2	1	1	1	0	2	2	1	2	2	1	1.02412
0	1	2	0	0	2	2	2	0	1	1	2	2	1	1	1	1	1	1.1617
2	0	1	0	1	2	1	1	1	2	1	1	1	2	2	2	2	1	2.07392
2	1	1	1	1	1	1	1	0	1	0	1	2	0	2	2	1	2	-1.43152
2	0	2	2	2	1	0	1	0	0	1	0	2	1	1	2	2	2	-0.317601
1	1	2	1	1	2	0	2	0	1	2	1	2	0	2	1	2	2	-0.322691
0	1	2	2	1	1	2	1	0	0	2	1	2	0	0	2	2	0	-0.925463
2	1	1	1	1	2	1	0	0	1	1	1	2	0	0	2	2	1	-0.80077
1	0	1	1	1	1	2	1	1	0	2	2	1	0	0	2	2	0	0.115406
2	0	2	1	2	1	2	1	0	0	1	1	2	1	2	2	2	1	0.896134
1	0	1	1	1	1	0	1	0	1	1	1	2	0	0	1	0	2	-0.359873
0	1	2	2	1	2	1	0	0	0	2	2	2	0	0	1	2	1	0.949635
1	1	2	1	0	2	0	2	0	0	1	1	2	0	2	2	2	2	1.44042
2	0	0	1	1	2	2	0	0	1	2	2	2	0	2	2	1	1	1.1212
0	1	2	1	1	1	0	1	0	1	1	1	2	0	1	1	0	2	1.23602
1	1	1	0	1	1	1	2	0	1	2	2	1	0	1	1	1	0	-0.85819
1	1	2	0	1	0	1	1	0	0	2	1	2	1	2	1	2	1	0.206785
2	1	0	1	1	2	1	0	1	1	2	2	2	0	1	2	1	1	0.472194
1	1	1	1	1	2	0	2	0	1	2	1	2	0	2	2	2	2	0.571672
2	0	2	0	2	1	2	0	0	0	1	1	2	0	1	2	2	1	1.13304
1	1	1	1	2	1	0	2	0	1	1	1	2	0	2	2	2	2	-0.183144
1	1	2	1	1	0	2	0	0	0	2	0	2	0	0	1	2	0	0.0636645
2	1	1	0	1	2	2	1	0	1	1	2	2	0	2	2	2	1	-0.985909
0	1	2	2	1	2	1	2	2	0	2	0	1	0	2	2	2	1	2.84462
0	1	2	1	1	2	1	0	0	0	1	1	2	0	1	1	1	2	-0.554856
0	0	1	1	1	1	2	1	0	0	2	2	1	0	0	2	2	0	0.23989
2	0	1	0	1	1	1	1	0	0	1	1	2	0	2	2	2	0	0.163506
2	0	1	2	2	2	0	0	0	2	1	2	2	0	0	0	1	0	-0.222601
0	1	2	1	2	2	1	0	0	0	2	2	2	0	0	1	1	1	0.495584
2	1	1	2	1	2	1	1	1	0	1	1	2	0	0	0	1	2	0.404809
1	1	1	0	1	1	2	1	0	0	1	0	2	0	1	1	2	0	2.71624
2	0	1	2	1	2	0	1	1	1	1	2	1	1	2	2	2	1	-0.289773
1	1	1	2	1	1	2	0	1	0	2	0	1	1	1	2	2	1	-1.52853
1	0	1	2	1	1	2	2	0	1	2	2	2	1	1	2	2	0	-0.345631
2	0	1	2	2	1	1	1	0	0	1	1	2	1	0	2	2	2	1.17499
0	1	1	1	0	1	0	1	1	0	2	0	2	1	0	1	2	0	-1.53376
1	2	1	1	1	1	1	1	1	0	1	1	2	1	1	0	1	1	0.514338
2	0	1	0	1	0	2	0	1	1	1	0	2	0	1	0	1	1	0.372681
2	1	2	1	2	2	1	1	0	2	2	2	1	1	0	2	2	2	0.509886
1	1	1	1	1	1	2	1	0	0	1	1	2	1	1	1	2	1	0.439304
2	1	1	2	2	1	1	1	1	0	0	2	2	0	2	2	2	1	0.790249
1	1	1	1	2	1	0	0	0	1	2	2	2	0	2	2	1	1	-0.241659
1	1	2	1	1	1	1	0	1	1	2	2	2	1	1	2	1	2	-1.00948
1	0	1	2	1	0	1	1	1	1	1	2	2	0	1	1	1	1	-1.74618
1	1	1	2	1	1	1	1	1	1	2	1	2	0	1	1	2	2	-1.11231
2	1	2	0	2	2	1	1	0	0	2	1	1	1	2	1	1	2	-2.02819
1	0	1	0	1	1	1	0	0	0	2	0	2	0	1	1	2	2	-1.00678
1	2	1	1	0	2	1	1	0	2	2	1	2	0	2	1	2	2	0.486297
1	1	2	2	1	1	1	1	0	0	1	1	2	0	0	1	1	1	0.0112638
1	1	0	1	1	2	1	1	0	2	1	0	2	0	1	1	1	0	-0.941059
2	1	1	0	0	1	1	1	0	1	2	1	2	0	2	1	1	1	-0.617719
1	0	2	1	1	2	1	1	0	1	1	1	2	0	0	2	2	1	0.270091
2	0	1	1	1	1	1	0	0	0	2	2	2	0	0	2	2	1	0.81723
2	1	1	1	2	1	2	1	0	0	1	1	2	0	1	1	2	1	-0.218452
1	1	1	2	2	1	1	0	0	1	1	2	2	0	1	0	1	1	0.843594
1	1	1	1	2	2	1	0	1	2	0	2	2	0	1	1	1	1	1.13032
1	0	0	0	2	1	1	0	0	0	1	0	2	1	1	2	2	2	-0.134536
2	1	2	1	0	1	2	0	0	0	2	1	2	2	1	2	2	0	-0.278028
1	2	1	1	2	1	1	1	0	0	1	1	2	0	1	1	2	1	-0.2527
2	1	2	1	1	1	1	0	0	0	2	1	2	1	1	1	2	1	-0.786212
1	0	2	0	1	1	1	0	1	0	1	2	2	0	0	1	2	2	3.10566
0	1	1	1	1	1	2	2	0	2	1	1	1	0	1	1	2	0	-0.0802963
2	1	1	1	1	1	1	1	0	1	2	2	1	0	1	0	2	2	0.616722
2	0	1	1	1	2	0	1	0	0	1	0	2	0	0	1	2	0	-1.58376
1	1	1	1	1	2	0	1	0	0	1	2	2	0	0	2	2	1	0.327144
1	1	0	1	1	1	1	1	0	0	0	1	1	0	1	2	2	0	-0.25642
2	1	1	2	0	2	1	1	0	0	2	1	1	1	0	1	2	0	0.190915
0	0	1	1	1	1	1	0	0	1	2	1	1	1	1	0	2	1	1.07486
2	1	2	0	0	1	1	2	0	0	2	1	2	0	1	2	2	1	0.0271125
1	1	2	1	1	2	0	2	0	0	2	1	2	0	2	2	2	2	1.48141
2	1	1	0	1	1	2	2	0	2	1	0	2	0	1	2	2	2	-0.577907
2	2	2	1	1	1	0	0	0	0	2	1	2	2	1	2	2	2	0.172069
2	0	1	1	0	1	0	1	0	0	1	2	2	0	0	1	1	1	0.187284
2	0	0	1	2	2	2	0	0	0	1	1	2	1	0	2	2	1	-2.20062
2	0	2	2	1	2	2	1	0	0	1	0	1	1	1	1	1	0	1.87784
2	0	2	2	1	1	2	0	0	1	0	1	2	0	1	0	1	2	0.601986
2	2	2	0	1	2	2	2	0	0	2	1	2	0	2	2	2	1	-1.7644
2	1	1	2	1	2	2	1	0	1	2	0	2	0	1	1	2	2	-0.979752
2	1	1	1	1	1	1	0	0	2	0	0	2	1	1	2	2	1	-1.41195
1	0	1	1	1	2	1	2	2	0	2	2	2	2	2	2	2	1	0.91599
2	0	2	0	1	2	1	0	0	0	0	2	2	1	0	1	2	2	-0.103396
1	2	2	0	1	2	1	2	2	1	2	1	2	0	1	1	1	0	0.313985
1	0	1	1	1	1	0	2	0	0	2	2	2	0	2	2	2	2	1.22895
2	1	1	1	1	1	2	1	2	2	1	1	2	0	0	1	2	1	-0.46959
2	1	2	1	0	1	1	0	1	1	2	1	2	0	1	1	2	1	-0.17185
0	0	1	1	1	1	1	0	0	0	2	2	2	1	1	1	1	1	0.99179
2	1	2	2	2	1	2	1	0	1	1	1	2	0	1	2	2	1	-0.569176
0	1	1	1	1	2	1	2	0	0	1	1	2	0	1	2	2	2	0.441496
2	0	1	1	1	1	1	1	1	1	2	0	1	0	2	1	1	1	-0.0969954
0	1	1	1	1	2	1	0	0	0	1	2	2	0	1	2	2	1	-0.501768
2	2	2	2	2	2	0	1	1	2	1	0	2	0	1	2	2	1	-0.380998
0	2	2	1	1	1	1	2	0	1	1	1	2	0	1	2	2	1	0.729353
2	1	2	0	2	1	2	1	1	2	1	1	2	0	1	1	1	0	1.09032
2	1	1	1	0	1	1	1	0	0	2	1	2	0	0	2	2	2	-1.29288
2	1	2	1	2	1	1	1	0	1	2	1	2	0	1	0	1	1	0.743704
0	1	2	1	2	1	1	1	1	0	1	1	2	1	1	2	2	0	1.19476
2	1	1	1	2	1	2	0	0	0	1	0	2	0	1	2	2	1	0.602189
2	0	2	1	1	1	1	0	0	0	1	1	2	1	2	2	2	2	-0.0484305
2	2	2	0	2	1	1	1	0	1	1	1	2	0	1	1	1	2	1.4086
1	2	1	1	2	1	1	1	0	0	0	1	2	0	0	2	2	1	-0.647162
2	2	1	0	1	2	1	1	1	0	2	2	2	1	2	1	2	0	-0.184176
2	1	2	1	1	2	0	2	1	0	1	1	2	0	1	2	2	0	-0.0477583
2	0	1	2	2	2	2	1	0	2	1	2	2	0	0	2	2	1	-1.29208
2	1	0	0	0	0	2	1	0	1	1	0	2	0	2	1	2	1	0.304516
2	1	2	1	1	1	1	1	0	0	2	1	2	1	2	1	2	1	0.217568
2	0	1	2	1	1	1	2	0	1	1	1	2	1	1	2	2	2	1.11753
2	0	1	1	2	2	2	1	1	0	2	2	2	1	2	1	2	2	1.25605
0	1	1	1	2	1	0	2	1	0	2	1	2	0	1	1	1	1	0.991202
1	2	2	1	1	1	0	1	1	1	1	1	2	0	1	1	2	1	-0.180351
1	0	1	2	2	1	1	0	0	1	0	1	2	1	1	1	1	1	0.749337
1	1	2	0	2	1	2	1	0	1	1	1	2	1	0	2	2	1	0.341943
1	0	1	1	0	1	1	0	0	0	0	2	2	0	0	2	2	0	-0.837531
1	2	1	0	1	2	2	1	0	0	2	1	2	0	1	1	2	2	-0.201013
2	0	2	1	1	0	1	1	1	1	2	1	2	0	1	1	1	2	0.798682
2	1	2	0	1	0	1	2	0	1	2	1	2	0	1	1	1	2	1.39893
0	0	2	1	0	1	1	1	0	2	1	1	2	1	0	1	1	0	-0.378751
2	1	1	2	1	1	1	1	1	0	0	1	2	0	1	2	2	2	-0.219235
1	1	2	1	1	1	1	1	1	0	1	1	2	0	1	2	2	0	0.602408
1	2	2	1	0	1	2	0	0	0	1	0	2	1	2	2	2	1	1.56236
2	1	2	0	0	1	1	1	0	1	1	2	2	0	0	1	1	2	-1.576
2	2	1	1	2	1	0	0	0	1	0	1	2	0	0	1	1	0	-0.207816
1	1	1	1	2	1	1	1	0	0	0	0	1	1	1	2	2	2	-1.2771
1	1	1	2	1	1	1	1	0	1	1	1	2	0	0	1	2	1	1.67092
1	2	1	1	2	1	1	1	0	0	1	1	2	0	0	1	1	2	0.353487
2	1	1	1	0	2	2	0	0	1	1	1	1	0	1	1	2	2	-1.58149
2	1	2	2	2	1	0	0	0	1	2	2	2	0	0	1	1	2	0.577728
2	1	0	2	2	0	0	1	0	0	1	0	2	0	2	2	2	1	-0.012641
2	1	2	0	0	1	1	1	0	0	1	2	2	0	1	2	2	1	0.537314
2	2	1	1	1	1	1	1	1	1	2	1	2	1	0	2	2	1	0.120167
1	1	2	1	1	2	0	1	0	0	2	2	2	1	1	0	2	1	0.516875
2	0	1	1	2	2	1	1	1	1	2	0	2	0	1	2	2	1	-0.188436
1	1	2	0	1	1	0	1	1	0	2	0	2	0	1	2	2	0	0.980023
2	2	1	1	1	2	0	0	0	2	1	1	2	1	0	2	2	1	-1.17459
0	1	2	1	1	2	1	0	1	2	2	1	2	0	2	1	1	1	0.269127
2	1	0	1	1	0	1	2	1	2	2	2	1	0	2	0	0	2	0.86178
1	0	0	1	1	2	1	1	1	2	2	2	2	0	1	2	2	2	1.1382
2	0	1	1	2	1	2	0	2	0	1	0	2	0	2	2	2	2	0.0215686
2	1	2	1	2	0	2	0	0	1	2	2	2	0	2	2	2	1	-0.775595
1	0	1	0	2	1	0	0	0	1	1	1	2	0	1	1	1	1	0.57556
1	1	2	1	2	0	1	1	0	0	2	2	1	0	1	0	2	1	0.52674
2	0	0	0	2	2	2	1	0	1	2	1	2	1	2	0	2	0	-0.706134
1	1	2	1	1	1	1	0	1	2	2	1	2	1	0	2	2	1	1.13516
1	0	1	2	2	2	2	1	0	1	2	0	2	1	2	1	2	2	2.031
0	0	1	2	0	2	1	1	0	1	2	1	2	0	2	2	2	1	1.51674
2	1	2	1	2	2	1	1	0	1	1	1	2	1	0	2	2	1	0.271643
1	1	1	1	1	1	0	1	0	1	2	1	1	0	1	1	2	0	-0.352945
2	1	2	0	1	0	1	1	0	0	2	1	2	1	1	1	2	1	0.486906
1	2	1	0	2	2	0	1	0	1	2	2	1	0	1	1	1	0	0.336592
2	2	2	1	0	2	1	0	0	1	2	1	2	0	0	2	2	1	-0.56062
1	0	1	1	1	1	1	1	0	1	2	2	2	0	1	0	1	1	-0.598792
1	0	0	0	1	0	1	0	1	0	2	2	2	0	0	2	2	0	0.0389965
0	0	0	0	2	0	1	2	0	0	2	1	2	0	1	1	2	1	0.553256
2	0	2	1	0	2	1	1	0	0	1	2	2	1	0	1	2	1	-0.636247
2	1	2	0	0	1	2	0	1	1	1	2	2	2	2	2	2	0	-1.99486
2	0	2	2	1	2	1	1	0	0	1	0	2	1	1	1	2	1	-0.769557
2	1	2	1	0	1	1	1	1	2	1	0	2	0	1	0	2	2	1.04992
1	0	0	0	2	2	0	1	0	0	1	2	1	0	1	1	2	2	-0.0175288
1	1	1	0	1	1	1	0	0	1	1	2	2	0	1	1	2	1	-0.53504
0	1	2	1	0	0	1	0	1	1	2	0	2	0	1	2	2	2	-0.0497265
1	1	2	1	1	1	0	1	0	2	2	2	2	1	0	2	2	1	-1.04201
1	1	1	1	0	1	1	0	1	1	2	1	2	0	0	0	1	0	-0.262883
1	0	0	2	2	1	1	1	0	1	2	0	2	0	2	1	1	2	1.05465
1	1	1	1	1	0	2	1	0	2	2	2	2	0	0	2	2	1	-0.0815484
1	1	1	0	1	1	1	0	0	1	2	0	1	0	0	1	2	1	0.138322
2	2	1	0	1	2	1	0	1	2	1	1	2	1	1	2	2	1	-0.360794
2	1	1	1	2	2	1	1	1	0	2	1	2	0	1	1	1	0	0.46553
1	1	1	1	1	2	2	1	1	1	1	1	2	0	1	1	2	1	0.130449
1	0	2	2	1	1	0	1	0	2	2	2	2	0	1	1	1	1	0.831802
1	2	0	1	1	1	1	0	1	2	2	1	2	1	1	2	2	1	-0.273829
2	2	2	0	0	0	2	0	1	1	1	0	1	0	2	1	2	0	-0.229272
1	0	2	1	1	2	1	0	0	2	2	0	2	1	0	1	2	1	0.227805
2	0	2	2	2	0	0	1	0	0	2	1	2	0	0	0	0	1	1.24039
1	1	1	1	2	2	0	0	1	0	2	0	2	0	1	2	2	2	-0.580502
1	2	2	2	1	1	1	2	0	0	1	0	2	0	1	2	2	2	1.79848
2	1	1	1	2	1	0	2	0	0	2	1	2	1	1	2	2	1	0.568498
1	0	2	2	1	1	1	1	0	0	2	1	2	0	0	2	2	0	0.894775
2	1	1	2	2	1	2	1	0	0	2	2	2	0	1	2	2	1	0.188794
2	0	1	1	0	1	1	2	1	0	2	2	2	0	1	1	1	1	-0.533416
1	0	1	1	2	2	0	0	0	1	2	2	2	0	0	2	2	0	0.419863
1	1	2	1	1	1	1	1	1	1	2	0	2	0	2	2	2	0	-0.487131
0	0	2	1	2	2	0	1	0	1	2	0	2	0	0	2	2	1	-0.131448
2	0	2	1	1	1	2	1	0	0	1	1	2	0	0	2	2	1	0.463928
2	0	2	1	1	1	2	2	1	0	1	1	2	0	1	0	0	2	-1.12869
2	0	1	1	0	1	0	1	0	1	0	2	2	0	1	1	2	0	0.450048
2	0	1	2	1	1	1	1	1	0	1	1	2	1	1	2	2	1	0.39978
2	0	1	1	1	1	2	0	0	0	1	1	2	0	1	1	1	1	0.704994
2	1	1	1	1	1	2	0	0	0	2	0	2	0	1	1	2	2	0.598375
1	2	1	2	1	1	2	0	0	1	2	0	1	0	0	1	2	0	0.193437
1	0	1	0	0	1	1	1	0	0	2	1	2	0	0	1	1	1	-1.55339
1	1	1	2	1	1	0	0	1	1	1	0	2	0	1	2	2	2	1.25611
2	0	0	0	0	1	1	0	2	0	1	2	1	1	0	2	2	0	0.0622761
2	0	2	1	1	2	1	0	0	0	1	2	1	1	1	2	2	2	0.0356319
2	1	2	0	1	1	1	1	0	0	2	1	1	0	0	0	2	2	-0.913361
2	1	0	1	1	2	1	0	0	1	1	1	2	0	0	2	2	1	-2.09249
2	0	1	0	1	1	0	1	0	0	2	1	2	1	1	1	2	2	1.36926
1	0	2	1	1	1	1	2	0	1	2	1	1	0	1	2	2	2	1.00018
1	2	1	1	1	0	1	2	0	0	1	1	1	0	2	2	2	0	-0.211786
2	1	1	0	0	2	2	1	0	1	2	2	2	0	1	2	2	0	-1.09738
1	1	2	1	1	1	2	0	1	1	2	0	2	0	2	1	2	2	0.396741
1	2	2	2	2	0	2	1	0	0	1	1	2	0	2	2	2	1	0.388185
2	1	0	2	2	1	1	0	0	2	1	0	1	0	2	1	2	1	-0.114931
2	1	2	0	1	1	2	0	0	1	2	2	2	0	0	1	1	0	-1.90634
2	0	2	1	1	1	1	0	0	1	2	2	2	0	1	0	2	1	0.0168735
0	0	2	1	1	1	2	1	0	1	0	2	2	0	2	0	2	1	1.26615
1	1	1	0	1	0	1	0	0	2	1	0	1	0	0	2	2	0	0.37956
2	2	1	0	1	1	2	0	0	0	2	0	1	1	1	2	2	0	0.910652
1	0	1	2	1	1	1	0	0	1	1	0	2	0	1	2	2	1	-0.333249
2	1	1	1	2	2	1	1	1	1	2	1	2	0	1	1	1	1	-1.55723
1	1	2	2	1	2	2	0	0	0	1	2	2	0	0	2	2	1	0.614993
2	0	2	2	1	1	1	1	1	1	2	0	2	0	1	1	2	1	0.242575
1	1	2	1	1	1	1	1	0	0	1	2	2	0	1	2	2	2	-2.68935
1	1	1	2	1	1	2	0	0	0	1	2	2	1	1	2	2	2	-1.03835
2	2	2	2	1	2	1	0	0	0	2	1	2	1	2	2	2	1	-0.644238
1	0	2	1	1	1	0	0	0	0	2	2	2	1	1	1	1	2	1.45342
1	2	0	1	1	1	1	1	0	0	2	0	2	1	1	2	2	0	0.594516
2	1	2	2	0	2	1	1	0	1	1	1	1	1	0	1	1	1	-0.644994
2	0	0	1	1	2	2	2	0	0	1	2	1	1	2	0	0	2	1.08909
2	0	2	0	2	2	2	1	0	1	2	2	2	1	1	2	2	0	-0.0715138
1	1	1	1	2	0	1	0	0	1	2	1	2	0	0	1	2	2	-2.05872
1	2	2	0	1	1	0	2	0	0	1	0	1	0	1	2	2	0	0.515373
2	1	2	2	0	2	2	0	1	1	1	1	1	1	1	2	2	0	-1.153
2	0	2	1	1	2	0	1	0	1	1	2	2	1	1	1	2	1	1.23132
0	0	1	1	1	2	1	1	0	0	2	1	2	1	2	1	0	0	0.817925
1	1	2	1	0	2	2	1	0	1	1	0	2	1	0	2	2	1	-2.23959
2	0	2	1	2	1	0	1	0	1	2	2	2	0	1	1	2	0	-0.356676
2	0	2	1	0	1	1	0	1	0	2	0	2	1	0	1	2	1	0.227054
1	1	2	0	1	2	0	1	0	1	2	0	2	1	2	2	2	2	2.01315
1	1	2	0	2	1	1	0	0	1	2	2	2	0	1	2	2	1	0.93352
1	0	2	1	1	2	1	1	0	2	2	2	2	0	1	1	2	1	-2.59833
2	2	2	2	1	2	1	2	0	1	1	1	2	0	1	1	2	1	-0.612334
1	2	1	2	1	2	2	1	1	1	2	1	2	0	1	2	2	1	-0.279586
1	0	2	1	1	1	1	0	0	0	2	1	1	0	1	1	2	1	-0.427081
1	2	1	1	2	0	2	1	0	0	1	2	1	0	1	2	2	1	1.10151
1	1	1	0	2	2	1	2	1	1	1	2	2	0	1	1	2	0	-1.08408
0	0	2	0	2	2	0	1	1	0	1	0	2	0	0	2	2	0	2.20899
0	0	2	1	0	1	1	0	1	0	1	1	2	0	1	2	2	1	-0.0299641
2	0	2	1	1	2	2	1	0	2	1	2	2	1	1	1	1	1	-0.271785
2	2	1	1	2	2	0	1	0	1	2	2	2	0	2	2	2	1	-0.5818
1	2	2	2	1	2	1	2	1	1	2	0	1	0	1	2	2	1	-0.741376
1	2	2	0	2	1	1	1	0	1	1	1	2	2	2	2	2	2	-1.09508
1	1	1	2	2	2	2	1	0	0	2	2	2	0	2	1	2	1	0.142533
0	1	1	1	0	2	1	1	0	0	2	1	2	0	1	2	2	2	-1.09761
2	0	2	1	1	1	2	1	1	1	1	0	2	1	1	2	2	1	-1.71061
2	2	2	2	2	2	1	2	1	0	2	1	2	0	1	2	2	2	0.415715
1	0	2	0	1	1	1	0	1	0	0	1	2	0	0	1	2	1	0.160378
2	2	1	1	1	0	2	1	0	0	0	0	1	0	1	1	1	0	0.748105
2	0	2	2	1	2	0	0	1	1	2	1	2	1	1	1	1	1	-0.584587
2	1	1	0	1	1	2	0	1	1	2	0	2	1	1	1	1	1	1.62586
2	1	1	2	1	1	2	0	0	0	1	0	1	0	0	2	2	1	0.157185
1	1	1	1	1	2	0	2	0	1	2	2	2	1	1	1	2	2	0.3081
2	1	1	2	1	1	1	0	1	2	1	0	1	0	2	2	2	2	0.483707
2	1	2	1	2	2	1	0	0	1	1	2	2	1	0	2	2	0	1.11117
2	1	2	0	1	1	0	2	0	0	2	2	2	0	1	1	1	2	-0.156531
1	2	0	2	2	2	2	0	0	0	2	0	1	0	0	0	1	1	1.15707
1	0	2	2	1	1	1	0	0	1	0	1	2	0	1	2	2	0	0.79251
2	1	1	1	1	2	1	1	1	0	1	1	2	0	1	2	2	1	-0.488253
2	0	2	1	1	2	1	2	0	0	2	2	2	0	1	2	1	2	-0.697256
1	0	1	2	1	2	1	1	1	0	1	1	1	0	1	1	1	1	1.41467
2	1	1	0	2	1	1	0	1	0	2	1	1	1	0	1	1	0	2.9788
2	0	2	1	0	1	2	1	1	0	1	0	2	1	1	2	2	1	-1.51789
1	1	2	2	2	2	2	2	0	0	2	2	2	0	2	2	2	2	0.808495
1	0	2	0	1	2	1	0	1	0	2	1	2	1	2	0	2	2	-0.550296
2	2	2	1	0	2	2	0	0	1	2	2	1	0	1	0	1	2	0.874155
2	1	1	1	2	1	1	1	0	1	2	2	2	0	2	2	2	0	0.947285
2	0	1	1	0	1	2	1	1	0	2	1	2	0	1	1	1	1	0.890432
0	0	1	1	1	1	1	1	1	0	2	1	2	0	0	1	2	1	-0.119899
2	1	1	0	1	2	1	0	0	0	1	1	2	1	1	1	1	1	-0.16287
1	1	2	1	0	1	1	1	0	0	1	2	2	0	0	2	2	1	0.609286
1	0	2	1	2	1	0	1	0	0	1	1	2	1	1	0	1	2	1.10992
2	2	1	0	1	2	0	1	1	1	1	2	2	0	1	1	1	0	-0.0230672
0	1	1	0	1	1	1	2	1	0	2	0	2	0	1	1	2	2	1.63088
1	2	2	2	2	2	1	1	0	1	1	1	2	0	1	1	1	1	-0.168949
1	1	1	1	2	1	0	0	0	2	2	1	2	1	1	1	1	1	-1.73565
2	1	2	1	2	2	2	1	0	1	1	2	2	1	0	2	2	1	0.355648
2	1	2	1	1	1	0	1	0	0	1	2	2	1	0	1	2	1	0.513961
2	1	2	2	1	1	1	1	0	0	2	2	1	0	1	1	2	2	-1.38354
1	2	1	1	0	1	1	0	0	2	1	2	2	1	1	2	2	1	-0.881725
2	2	2	0	1	0	2	0	1	0	1	1	2	0	1	1	2	1	-0.151119
2	1	2	0	1	1	1	1	0	0	2	2	1	0	0	0	2	2	-0.861242
0	0	1	2	1	1	1	1	1	1	2	1	2	0	0	2	2	1	1.68081
2	1	2	2	1	1	2	1	1	0	2	1	2	0	1	1	2	2	-0.783849
1	1	1	1	1	2	1	0	1	0	2	0	2	0	2	2	2	1	1.21188
1	2	1	1	1	1	1	1	1	1	2	1	2	0	2	2	2	2	-0.519604
2	1	2	2	1	2	0	0	0	1	1	1	2	1	1	1	1	0	0.630515
1	0	1	1	1	1	1	1	1	0	0	1	2	1	1	2	2	1	0.467669
2	2	1	2	0	2	1	1	0	0	2	1	2	0	2	2	2	0	-0.313698
2	1	1	1	2	2	1	2	1	1	2	0	1	0	1	2	2	1	0.215477
2	0	2	1	2	1	1	0	0	1	1	1	2	1	1	2	2	1	-0.745598
2	0	2	1	1	2	1	1	0	0	1	1	2	0	0	2	2	1	-1.64945
2	1	2	2	1	2	1	1	0	1	2	2	2	0	1	2	1	2	-0.690149
1	0	2	2	2	2	1	0	0	1	1	1	2	1	2	1	1	1	2.93738
1	2	1	1	2	1	1	0	0	0	1	0	2	0	1	0	1	1	0.750098
1	2	0	2	2	1	2	0	0	1	2	1	2	0	0	0	1	0	-0.945717
1	0	2	0	1	1	2	1	1	0	1	2	2	0	0	1	2	1	0.592985
1	1	2	1	1	2	0	2	0	0	2	1	2	0	2	1	2	2	1.39966
2	1	1	2	1	1	2	2	1	0	2	2	2	1	1	2	2	2	1.14652
1	0	2	1	1	1	2	0	0	1	2	0	1	0	0	2	2	2	0.993442
0	1	1	2	1	2	2	2	0	0	1	2	2	1	0	2	2	2	1.66534
1	1	1	0	1	1	1	1	0	0	2	0	2	0	0	2	2	2	0.344049
1	2	1	0	2	0	2	0	0	0	2	0	2	0	0	1	2	1	1.38082
1	0	1	1	1	1	2	2	0	0	2	0	2	0	1	1	2	0	0.201645
2	0	0	2	1	2	0	1	1	2	2	0	2	0	1	1	2	0	0.695359
0	2	2	1	2	2	0	0	0	1	1	2	2	0	0	1	2	1	-1.08408
2	1	2	1	1	1	1	0	1	1	1	1	2	0	1	1	2	1	-1.37064
1	2	0	0	2	2	2	1	0	1	2	2	2	0	2	2	2	1	-0.799919
1	1	2	1	1	2	1	0	0	1	2	1	2	0	1	1	2	2	0.16641
2	2	2	1	1	1	1	1	0	0	2	1	2	0	0	2	2	2	-1.54131
2	0	1	1	1	1	2	2	0	0	0	2	1	0	2	0	1	1	0.983476
0	1	2	1	1	0	1	0	2	0	1	2	1	0	1	2	2	1	0.979817
2	0	2	1	2	1	0	1	0	1	1	1	1	0	1	1	2	2	0.417312
2	1	1	1	1	2	0	0	1	1	1	2	2	0	1	0	2	2	-0.370646
2	2	1	1	1	1	1	0	0	1	2	1	2	1	0	1	2	0	-1.65031
1	1	2	0	2	1	0	1	1	0	2	2	2	0	1	1	1	1	0.763825
1	1	1	1	0	1	2	0	0	0	1	1	2	0	1	2	2	1	-0.0857456
1	0	1	1	1	1	0	1	2	0	2	1	1	0	0	1	2	1	0.627779
2	1	1	1	2	2	1	0	0	1	2	2	2	0	1	2	2	1	-1.67721
2	1	0	2	2	1	1	0	0	1	2	1	2	0	1	2	1	1	-0.834453
0	1	2	0	1	2	0	1	0	0	1	1	2	1	1	2	2	2	-0.391122
2	2	0	0	0	0	1	0	0	0	1	0	2	0	0	1	2	0	-0.157001
2	0	2	2	2	1	0	2	0	0	2	1	2	0	1	0	1	1	0.731445
1	1	2	1	0	1	2	0	1	0	2	1	1	1	1	2	2	1	-0.384722
2	0	2	2	0	2	0	2	0	2	1	1	2	0	2	1	2	0	0.25326
1	1	2	1	1	1	0	0	0	1	0	1	2	1	2	1	1	0	1.20419
2	0	1	2	1	2	2	2	1	0	2	0	2	1	1	1	2	0	-0.685265
1	1	2	0	1	1	2	0	0	1	1	2	1	0	0	2	2	0	0.121824
2	0	1	2	1	1	1	1	1	0	1	1	2	0	2	2	2	1	1.74085
0	1	0	1	2	1	2	0	0	0	2	2	2	0	1	2	2	1	0.328191
2	0	2	2	2	0	2	0	1	1	2	2	2	1	0	1	1	1	-0.851154
2	1	1	2	2	1	2	2	0	0	2	2	2	0	2	2	2	1	0.506461
2	1	1	1	1	2	2	1	0	0	1	2	2	0	1	2	2	1	-0.230696
1	1	1	1	1	1	0	1	0	0	2	1	2	0	1	1	1	2	0.341717
2	1	2	1	1	1	1	1	1	1	2	1	2	0	2	2	2	1	0.448267
1	0	1	0	1	2	1	1	0	2	2	0	2	0	2	1	1	2	1.62954
2	1	1	0	1	1	2	1	1	0	1	2	1	0	1	1	2	2	0.766799
2	1	1	0	2	2	2	0	0	0	1	0	2	0	1	1	2	0	0.603316
1	1	1	2	1	2	0	0	0	2	0	1	2	1	0	1	1	1	0.267303
1	1	1	2	1	1	1	1	1	0	1	1	2	0	1	1	1	0	1.38445
2	1	2	1	1	1	2	1	1	0	1	2	1	0	0	0	2	2	-1.01773
2	0	2	2	1	1	1	0	0	0	1	0	2	0	1	2	2	2	-0.0971824
0	1	2	1	1	1	1	2	2	0	2	1	2	0	1	2	2	1	-0.380753
1	0	1	2	2	1	2	0	1	0	1	1	2	1	0	1	2	0	0.288507
1	1	2	2	1	1	1	1	1	0	2	1	2	0	1	2	2	1	0.762074
1	1	2	1	1	2	1	0	1	1	0	1	2	0	2	1	1	1	0.500327
2	0	2	0	2	0	1	0	0	1	2	1	2	0	0	2	2	1	0.274609
2	2	2	1	1	1	1	0	0	1	2	2	2	0	2	0	1	2	-1.39639
1	1	2	1	1	2	1	0	0	1	1	2	2	0	0	2	2	2	-0.615702
0	1	2	0	2	1	1	1	0	0	2	1	2	0	1	1	2	1	-0.478138
0	0	1	1	2	2	1	1	0	0	1	1	2	0	1	1	2	1	-1.28779
1	0	0	1	2	2	1	1	0	2	1	0	2	0	2	2	2	1	1.00306
2	1	1	0	1	2	0	2	0	1	2	0	1	0	1	1	2	2	-1.19619
2	2	2	1	0	1	2	1	0	0	1	1	2	0	1	2	2	0	-0.593637
1	0	2	1	2	2	0	1	0	1	1	2	2	0	1	2	2	2	-0.229505
1	2	2	0	0	0	2	0	1	1	0	1	2	0	1	1	2	2	0.0194453
1	1	1	1	1	0	0	0	1	1	1	0	2	0	1	1	2	1	1.00861
0	1	1	0	1	1	2	1	0	0	2	0	2	0	2	2	2	1	1.29726
0	0	0	1	1	1	2	1	0	1	1	1	2	0	2	2	2	0	1.6378
2	1	2	0	1	0	1	0	1	0	0	2	2	0	1	2	2	2	-0.807395
2	2	2	1	0	1	2	1	0	1	2	1	2	1	0	1	2	1	-1.02195
2	1	2	1	0	1	2	1	0	0	2	2	2	0	0	1	2	2	0.0425623
1	1	1	1	2	1	1	0	0	0	2	1	2	0	1	2	2	2	-0.78711
1	1	2	1	2	1	1	2	0	0	2	1	2	0	0	1	1	1	-0.809942
2	0	1	2	1	1	0	2	0	0	1	0	2	0	1	2	2	0	1.24603
1	2	2	2	2	1	1	1	0	0	1	1	1	1	1	2	2	2	0.536822
1	0	2	1	2	2	1	0	0	1	1	1	2	1	1	1	1	0	0.194236
2	1	1	1	1	2	1	0	0	0	1	1	2	1	1	1	2	1	-1.05848
2	0	2	1	1	2	1	0	1	2	2	2	2	2	0	0	0	0	-0.222646
2	0	2	0	2	1	1	1	0	0	1	1	2	0	1	2	2	1	0.269255
2	2	2	2	1	2	1	1	0	0	1	2	2	1	1	1	2	1	-0.707982
1	0	1	1	2	2	2	1	0	0	2	1	2	1	1	1	1	0	-0.850431
2	1	2	0	1	1	1	0	0	0	1	2	2	0	0	2	2	0	-2.08643
0	1	2	1	1	1	2	0	0	0	0	1	2	0	0	2	2	0	0.686914
2	1	2	0	0	0	2	2	1	0	2	0	2	0	1	2	2	1	0.520012
1	1	2	1	1	2	1	1	0	1	1	1	2	1	0	2	2	1	0.284883
1	0	1	1	0	2	1	0	0	0	2	1	2	0	0	1	2	2	0.217168
1	0	1	1	2	2	2	0	1	1	0	1	2	0	1	2	2	0	1.02223
2	0	2	1	2	2	0	1	1	0	1	0	2	0	2	1	2	1	0.189703
1	0	1	2	1	2	1	1	0	1	1	2	2	0	1	2	2	2	1.03719
2	1	1	2	2	2	2	1	0	0	0	2	2	0	0	1	2	1	-0.905412
2	1	2	0	1	2	0	1	1	0	1	1	2	0	0	2	2	0	-0.526428
1	1	2	0	1	1	2	2	0	0	1	0	2	0	1	2	2	2	-0.334832
2	0	1	1	0	2	2	1	1	0	0	0	2	1	1	1	2	2	0.143361
1	1	2	1	1	1	0	1	1	0	2	1	2	0	1	2	2	1	0.983009
2	1	1	1	1	1	0	0	0	0	1	1	2	0	0	1	2	0	0.0140143
1	1	0	2	0	1	2	1	0	2	2	0	2	0	1	2	2	2	-1.25254
2	0	2	1	1	0	1	0	0	1	1	0	2	0	1	2	2	0	-0.0367383
0	1	2	0	1	1	2	2	1	1	0	2	2	0	2	0	2	2	0.175222
2	2	2	2	1	1	0	0	1	1	1	2	2	0	0	1	2	1	0.205656
2	1	2	2	1	2	1	1	0	2	2	0	2	1	2	2	2	1	0.385989
2	1	2	1	1	2	0	1	1	1	1	2	2	0	2	0	2	1	-0.329592
2	0	2	2	1	2	0	0	0	0	2	1	2	1	1	1	1	1	0.0677052
1	2	1	2	0	0	1	2	0	0	1	2	2	0	1	1	2	1	0.843116
1	0	1	2	2	1	1	1	0	0	2	0	2	0	2	1	1	1	1.5728
2	2	2	2	2	2	1	0	0	0	2	1	2	1	0	0	1	1	0.777582
2	2	2	1	0	2	0	0	0	1	1	1	2	0	1	0	1	2	0.306423
2	1	1	0	0	1	2	1	1	2	2	1	2	1	1	1	2	1	-0.759682
2	1	2	1	1	2	1	0	1	1	2	0	2	0	0	2	2	1	0.0134006
2	1	0	1	2	1	1	0	0	0	2	2	2	0	1	1	2	2	0.696916
2	1	0	1	1	0	1	1	0	1	2	2	2	1	1	2	2	0	-2.07082
1	0	1	2	1	1	1	1	1	0	1	2	1	0	1	2	2	1	1.488
2	0	2	2	1	1	1	1	0	2	1	2	2	0	1	1	2	1	0.666539
1	1	1	2	1	1	2	2	0	2	2	2	2	0	1	2	2	2	1.00422
2	0	1	0	1	1	2	0	0	0	2	2	2	0	1	2	2	2	-1.41075
0	1	2	1	1	0	2	0	0	0	0	0	2	0	0	2	2	1	0.831316
1	0	2	1	1	2	2	2	0	0	1	0	2	1	1	1	2	1	-0.694194
1	0	2	0	0	2	2	1	1	1	1	1	2	0	1	1	2	2	0.524908
1	1	2	2	1	2	0	0	1	1	0	1	2	0	1	2	2	0	2.42221
1	0	2	0	1	1	1	0	0	1	1	1	2	0	1	1	2	1	1.54019
1	1	2	1	1	1	2	0	0	0	1	0	2	0	1	2	2	1	0.474275
1	1	1	0	1	1	1	0	0	0	0	1	1	0	1	2	2	0	-0.11965
2	2	1	1	1	2	2	0	0	0	1	2	2	0	1	2	2	1	-0.332183
1	2	2	1	1	1	0	1	1	0	2	1	2	0	0	1	1	1	-0.123825
1	1	1	1	1	0	1	0	0	0	1	2	2	0	1	1	2	1	0.115661
1	1	2	1	1	0	2	1	0	0	2	0	2	0	1	2	2	1	1.3265
1	1	1	1	1	1	2	1	1	0	1	2	2	1	2	1	2	0	-1.01202
2	1	1	2	1	1	1	1	1	2	1	2	2	0	1	2	2	1	-0.187108
2	0	2	2	1	2	2	2	2	1	0	0	2	1	1	1	2	1	-0.0506854
2	0	1	2	1	2	0	1	1	2	2	2	2	0	1	0	2	0	-0.185775
0	1	1	1	1	2	1	2	0	1	1	1	2	1	1	1	2	0	-1.02274
2	0	2	2	2	1	1	0	0	0	2	0	1	0	1	1	2	0	-1.17536
2	0	1	1	1	2	0	1	0	1	1	0	2	1	0	2	2	0	0.966949
1	2	2	1	0	2	1	1	0	0	2	0	2	0	1	1	2	1	-1.06527
2	2	0	0	1	0	2	0	0	1	1	1	2	0	1	2	2	0	-2.09682
2	1	1	0	1	1	2	0	1	2	2	1	2	1	1	1	2	1	-1.17307
1	0	1	1	1	1	0	0	1	1	1	1	2	0	2	0	2	0	-0.213836
2	0	2	0	1	1	1	0	0	0	0	0	2	0	0	1	2	0	0.186147
2	1	1	1	1	2	1	0	1	0	2	1	2	1	1	0	0	0	1.19029
1	2	2	1	1	2	2	1	0	0	2	0	2	0	1	2	2	2	0.846417
2	2	2	1	2	1	1	1	0	0	2	2	2	0	0	2	2	1	0.894258
2	0	2	1	0	0	1	2	0	2	1	1	2	0	1	1	2	0	0.210398
1	2	2	1	2	1	2	1	0	0	2	1	2	1	0	0	1	2	-0.597921
2	2	1	0	2	1	2	0	2	1	2	0	1	0	1	1	1	1	0.972561
1	1	0	1	1	2	1	1	0	1	2	2	2	1	1	2	2	2	-0.520863
1	0	1	2	1	1	2	0	0	0	1	1	2	0	1	1	2	1	-1.38483
1	0	1	1	0	0	1	0	0	0	1	0	2	0	1	1	2	1	0.695397
2	1	1	0	1	0	1	1	0	0	1	1	2	1	0	1	1	1	1.51502
1	2	2	0	1	1	1	1	0	0	2	1	2	1	2	1	1	1	0.323579
2	1	2	2	1	1	1	0	0	0	2	1	2	1	1	1	2	1	-0.447746
1	0	1	0	2	2	1	0	0	0	1	0	2	0	1	2	2	1	-0.0930798
2	0	2	2	1	2	0	0	0	1	1	1	1	0	0	2	2	1	0.0821781
2	1	1	0	1	2	2	0	0	0	1	0	2	1	0	2	2	0	-1.19381
2	1	1	1	0	2	0	1	0	1	0	2	2	0	2	1	2	1	0.756285
1	2	2	1	1	2	2	2	0	1	0	2	2	0	1	2	2	2	-1.29751
2	1	2	1	1	1	0	1	0	0	1	2	2	0	1	1	1	1	0.595808
1	2	0	0	1	2	1	1	0	0	1	1	2	0	0	1	1	2	-0.799031
1	0	1	0	1	1	0	0	0	1	2	0	1	0	2	2	2	2	-0.248117
2	0	0	1	1	2	1	1	1	1	2	1	2	0	1	2	1	0	0.756073
2	1	2	0	2	1	2	0	0	1	1	0	2	1	0	1	1	2	2.33328
2	1	2	1	1	1	1	2	0	1	1	0	2	0	2	1	2	1	0.23545
1	0	2	1	2	1	1	2	0	0	2	0	2	0	2	2	2	2	0.997972
2	2	2	1	1	1	0	0	0	0	2	1	2	0	1	2	2	0	-0.634543
1	1	1	0	2	1	2	1	0	0	1	2	2	1	1	1	2	1	-0.422511
1	2	1	1	0	1	1	2	1	0	1	2	2	0	1	2	2	1	2.63671
1	0	2	1	1	1	2	1	0	0	2	1	2	0	1	2	2	1	-0.597656
2	1	2	1	1	1	0	0	1	1	2	1	2	0	1	2	2	2	1.66439
1	1	2	1	0	0	0	0	1	2	2	0	2	1	0	2	2	0	-0.0601924
1	1	1	1	2	2	1	1	0	1	0	1	2	0	0	2	2	0	0.899412
1	0	1	1	1	2	2	1	1	0	2	2	2	0	1	2	2	2	-0.0627782
1	1	2	2	2	2	1	1	0	0	0	2	2	0	1	1	1	1	1.1742
2	2	2	2	1	2	1	1	0	1	2	2	2	0	1	0	2	1	-0.445587
2	2	2	0	1	1	1	0	0	1	2	1	2	1	0	2	2	2	-1.42871
1	0	1	2	1	2	1	0	1	1	1	0	2	1	1	2	2	0	1.90389
1	0	1	0	1	0	2	0	1	0	0	1	2	0	1	2	2	1	-0.259857
1	2	2	2	2	1	1	0	0	0	1	2	2	0	1	2	2	1	0.00663895
1	0	2	0	2	1	1	1	0	1	2	0	1	1	0	1	1	1	0.064321
1	1	2	1	2	1	1	0	1	0	1	0	2	0	1	2	2	1	-0.840743
1	1	0	0	1	1	2	0	0	1	0	1	2	0	1	0	2	0	-1.60949
1	1	2	0	1	1	2	0	0	1	1	2	2	1	0	2	2	1	-1.35793
2	1	1	2	1	2	1	1	1	0	2	2	1	0	1	2	2	1	-1.08221
1	1	1	1	1	2	1	2	0	1	2	1	2	0	2	2	2	1	0.702234
1	2	1	2	1	1	0	1	0	1	1	0	2	0	0	1	1	1	-0.151053
2	1	2	2	2	1	0	1	0	0	2	2	2	0	1	2	2	1	-0.408206
2	1	1	0	1	1	0	0	0	0	1	1	2	0	0	1	2	1	0.416137
1	1	1	0	1	0	2	1	0	1	1	0	2	0	1	1	2	2	-0.353906
2	0	2	1	1	2	1	1	0	2	0	0	2	0	1	1	2	0	0.0364964
2	1	2	2	0	1	1	1	0	1	1	0	1	1	0	2	2	1	1.02788
2	1	1	0	1	1	1	1	1	0	2	2	2	0	1	2	2	0	-0.546789
2	1	2	1	1	1	1	1	0	1	0	0	1	1	0	2	2	0	-0.8418
2	1	1	1	1	1	2	0	0	1	2	1	2	0	1	1	2	1	0.253346
1	0	1	2	1	1	1	1	2	0	2	2	1	0	2	1	1	1	0.496695
1	1	2	0	2	2	1	1	1	0	2	2	2	0	0	2	2	1	-0.925716
2	1	2	1	2	2	1	2	1	1	2	0	2	0	0	2	2	1	-0.765199
2	2	2	2	1	2	2	0	0	2	2	1	2	0	1	1	1	0	-2.13684
2	2	2	0	1	1	0	0	0	0	1	1	2	0	1	1	2	1	0.891603
1	1	1	0	2	1	2	0	0	0	0	0	2	0	1	1	2	1	-0.853099
1	1	2	1	1	1	1	1	0	0	1	1	2	1	1	2	2	2	0.719618
0	2	2	1	1	1	0	2	0	0	1	0	2	0	1	1	2	1	-1.25435
2	2	2	1	1	1	0	0	1	1	2	2	1	0	1	0	1	1	-0.626649
1	1	2	1	1	1	1	1	0	0	1	2	2	1	1	2	2	1	-0.148785
1	1	2	0	2	0	0	0	0	0	1	1	2	1	0	0	1	1	2.41601
1	1	2	1	1	2	1	1	0	0	2	0	2	0	2	1	2	2	-0.359659
0	2	1	0	2	1	1	1	0	0	2	1	2	0	0	1	2	1	0.457093
2	1	2	0	0	0	2	0	0	2	1	1	2	0	1	1	2	0	0.101289
2	2	1	0	1	1	2	0	1	0	1	2	2	0	0	1	1	0	-1.20237
2	1	1	1	1	2	2	2	1	2	0	0	2	0	0	2	2	2	-0.25088
1	1	1	1	2	1	1	1	1	0	1	1	2	1	0	2	2	1	-1.08494
2	0	2	0	0	0	0	1	1	2	1	2	2	0	0	1	1	2	0.368822
1	1	0	2	1	1	1	1	0	0	2	1	2	0	1	2	2	2	-1.6758
1	1	1	0	2	1	2	0	0	0	2	0	2	0	0	1	2	2	0.921567
1	1	1	1	1	2	0	1	1	0	1	2	2	0	2	1	1	2	-0.29456
1	0	1	0	1	2	2	1	1	0	1	1	2	0	0	2	2	1	-1.28646
2	1	2	0	1	1	1	1	0	0	1	0	2	1	1	1	2	1	-0.0783928
2	1	1	0	1	1	1	0	1	1	1	2	2	1	2	2	2	0	0.736376
2	1	2	1	1	1	1	0	0	0	1	1	2	2	2	2	2	1	-0.319424
2	0	1	2	0	1	1	0	1	1	0	2	2	1	1	1	2	1	1.20831
1	1	2	2	2	0	1	1	0	2	1	0	2	0	2	2	2	2	0.394846
1	1	1	1	1	2	2	1	0	0	2	2	2	0	1	2	2	1	0.473371
2	1	2	1	1	2	1	1	0	1	2	1	2	1	1	0	1	0	-0.681353
1	0	2	0	1	2	1	0	1	0	1	0	2	0	2	1	2	1	-0.820509
2	1	2	1	1	2	0	2	1	0	2	1	2	0	1	0	1	1	0.192454
2	0	2	1	1	2	2	2	0	1	1	2	2	0	0	2	2	1	1.40588
2	2	2	0	1	1	0	1	0	0	1	1	1	0	1	1	2	0	0.84412
2	1	1	2	1	1	1	1	0	0	2	0	2	1	1	1	2	2	-1.66013
1	0	1	1	1	1	1	1	1	0	2	1	2	0	2	2	2	1	-0.128357
1	1	1	1	1	2	0	0	0	0	1	2	2	1	0	0	2	0	-0.0781016
1	1	1	1	1	1	2	1	1	2	2	1	2	1	1	1	1	2	0.163217
2	0	1	1	2	1	2	1	1	0	1	1	1	1	1	1	2	0	1.90376
2	0	2	0	1	0	1	1	1	1	0	2	2	2	1	1	2	1	-1.6452
2	1	1	0	1	0	1	0	0	0	2	1	2	1	1	2	2	1	0.541447
2	2	0	1	2	1	1	1	0	1	2	2	2	0	1	2	2	1	-0.80963
1	1	1	0	1	0	2	0	0	0	1	1	2	1	0	1	1	1	-0.652747
2	1	2	0	2	2	0	1	0	1	0	2	2	0	1	2	2	1	-0.816221
1	1	1	1	1	2	1	2	0	0	2	1	2	0	1	1	2	1	0.193399
2	1	1	0	1	2	0	1	1	1	2	0	2	0	1	1	1	2	0.700009
2	1	0	1	1	1	0	1	0	0	1	1	2	0	1	1	1	1	1.47561
2	1	1	1	1	2	2	0	2	2	2	1	2	0	2	2	2	1	-0.185267
2	0	2	2	1	1	1	0	1	1	1	1	1	1	2	1	2	0	0.277385
1	1	1	1	2	2	2	1	0	0	2	2	2	0	1	2	2	2	0.147567
2	0	2	1	1	1	1	1	1	2	2	1	2	0	1	1	2	0	-0.125696
2	1	2	1	1	2	1	1	0	1	1	2	2	0	2	2	2	2	0.594584
2	0	2	0	1	1	1	0	0	1	1	1	2	0	1	2	2	0	1.45115
2	0	2	0	0	2	1	0	1	0	2	1	2	0	0	2	2	2	-0.221834
1	0	2	1	1	0	1	1	1	1	2	0	2	0	2	2	2	2	-0.162544
2	1	1	1	2	1	1	0	0	0	0	0	2	0	0	2	2	1	-0.157982
1	1	1	1	0	1	2	2	0	1	1	1	2	0	1	1	2	1	0.738053
1	0	2	1	2	1	1	1	1	0	2	0	2	0	0	1	2	1	0.334564
2	0	2	1	1	1	2	1	0	0	2	1	2	0	1	2	2	1	-0.376631
2	0	2	0	0	0	1	1	1	0	1	1	2	0	2	2	2	2	0.528649
0	0	2	1	0	1	1	0	0	0	1	2	2	0	1	1	1	1	0.508981
1	1	2	1	1	1	2	0	0	0	0	1	2	0	0	2	2	0	-0.220703
2	1	2	2	1	2	1	0	0	0	2	0	2	0	0	2	2	1	1.51465
0	0	1	0	2	2	1	0	1	1	1	2	2	1	1	2	2	2	-1.81393
1	2	1	2	0	1	1	1	1	2	0	2	2	0	0	1	2	1	-0.140236
1	2	2	2	1	1	2	0	0	2	1	1	2	1	0	0	1	0	-0.61207
2	0	2	1	1	2	2	0	0	1	1	1	2	2	0	1	1	0	-0.479428
2	1	1	0	1	2	1	0	0	0	2	1	2	0	1	1	2	1	-0.745536
2	0	2	1	0	0	2	2	0	1	0	0	2	0	0	1	2	1	-0.45408
1	0	1	2	2	2	0	2	0	2	2	1	2	1	0	1	2	1	-0.214621
2	0	1	0	0	1	0	0	0	1	1	1	2	1	0	2	2	1	-0.733278
1	2	1	0	1	1	1	1	1	1	1	0	2	1	0	1	2	0	-1.4515
2	1	2	1	2	1	0	0	0	2	1	1	2	0	0	2	2	1	-0.939863
2	1	2	1	1	1	0	1	0	1	2	1	2	0	1	2	2	1	-0.836928
2	1	1	1	2	2	2	1	0	1	2	1	1	0	2	1	0	2	-1.77851
0	0	2	1	1	2	2	1	0	0	1	0	2	0	0	1	1	2	0.0562748
2	2	1	1	2	2	2	2	1	1	1	0	2	0	1	2	2	2	1.68918
1	0	1	0	1	2	2	0	0	0	1	1	2	0	1	2	2	1	-0.435178
1	0	0	0	2	1	1	0	1	0	2	1	2	0	1	1	1	0	-1.49561
1	1	2	0	1	1	0	1	0	0	1	0	1	1	0	2	2	1	0.190583
2	0	2	0	1	0	1	2	0	1	1	1	2	0	1	1	2	2	2.24231
1	1	2	2	1	0	1	0	1	1	1	2	2	0	2	1	1	1	0.193932
1	1	2	2	1	2	1	0	1	1	2	1	2	0	1	2	2	0	0.447048
2	1	1	2	1	1	1	2	0	0	2	0	2	0	1	2	2	1	1.25312
2	1	1	1	2	1	0	1	0	0	1	2	2	1	1	1	2	1	-1.30711
1	1	2	1	1	1	1	0	2	0	1	1	2	1	0	1	2	1	0.801897
1	1	1	0	1	1	2	0	1	2	1	0	2	1	0	2	2	0	0.390837
1	0	2	1	2	2	1	1	0	1	2	2	2	1	1	1	2	1	0.540892
0	0	1	2	1	2	2	0	0	0	1	1	2	0	1	1	1	2	-0.528698
0	0	2	1	2	2	0	0	1	0	1	0	2	0	1	1	2	1	-0.0240631
2	0	2	1	1	1	0	2	0	0	2	1	2	1	0	2	2	1	-0.592333
2	2	1	0	1	2	0	2	0	0	1	1	2	0	2	1	2	0	-0.229872
2	2	2	1	1	1	2	1	1	0	0	0	2	0	1	2	2	0	0.748144
1	0	2	1	1	2	1	1	0	0	2	0	2	1	1	1	2	1	0.139542
2	0	2	1	1	2	1	0	1	2	1	1	2	1	0	2	2	0	-0.756706
2	1	2	1	2	2	2	0	0	0	1	0	2	0	1	2	2	1	-0.883083
2	1	2	1	1	1	2	2	1	1	2	2	2	1	2	1	2	2	0.316788
1	2	1	1	1	0	1	1	0	1	2	0	2	0	2	2	2	1	-0.598147
2	2	1	1	0	1	0	1	0	0	0	2	2	0	2	1	2	1	0.40696
2	1	1	1	1	2	0	1	1	1	1	2	2	0	1	0	2	0	0.888304
1	2	2	2	2	2	1	0	0	0	2	1	2	0	0	0	0	1	-0.343938
1	0	1	0	1	1	1	0	1	0	0	1	2	0	1	1	2	0	1.21449
2	1	2	2	1	1	2	1	0	1	2	0	1	0	2	2	2	1	-1.41311
1	1	1	1	1	0	2	0	0	0	1	1	2	0	1	1	1	0	-0.0567047
2	2	2	2	1	1	1	1	0	0	1	0	1	1	2	1	2	1	1.36767
1	1	2	1	1	2	1	1	0	1	2	2	2	1	2	2	2	1	-0.933501
2	1	2	2	1	2	2	0	1	0	0	2	2	0	0	1	2	1	-1.9488
1	2	1	1	1	1	1	0	0	0	1	2	2	1	2	2	2	2	0.35209
0	1	1	0	2	2	1	1	0	1	1	1	2	1	0	1	2	0	-0.257918
2	0	1	1	2	1	1	0	2	2	2	2	2	0	0	0	1	0	0.116813
1	2	1	0	1	2	1	0	1	0	2	2	2	0	1	1	2	1	0.46329
1	0	2	2	2	2	2	2	0	1	1	2	2	1	2	1	1	1	0.114711
1	0	2	1	0	1	2	1	0	0	2	0	2	0	1	1	2	1	1.90507
1	1	1	1	2	2	2	1	1	0	0	1	1	0	1	0	0	0	0.957176
1	1	2	1	1	1	1	1	1	0	0	2	2	0	1	2	2	1	1.58481
2	0	2	0	0	2	1	0	0	1	1	0	2	0	1	2	2	1	0.262742
2	0	1	1	1	1	0	1	0	1	2	1	2	0	0	1	2	0	-0.0816325
1	0	1	1	0	1	0	0	0	0	1	0	2	0	2	1	2	2	0.783158
1	2	2	1	1	1	2	2	0	0	2	1	2	0	2	2	2	1	-0.736919
1	1	0	2	2	1	2	1	0	1	2	2	1	0	2	2	2	2	1.49409
1	0	1	1	1	1	1	2	0	0	2	1	2	0	2	2	2	0	0.29732
1	0	0	0	2	0	2	0	0	0	1	2	2	0	1	1	1	0	0.733245
1	1	0	1	2	1	1	1	0	1	1	1	2	0	1	2	2	0	0.244222
2	0	2	2	1	1	2	0	2	1	1	1	2	1	0	1	2	1	0.308157
0	1	1	0	1	2	1	0	0	0	1	2	2	0	0	2	2	0	1.85429
1	2	2	1	1	1	1	1	0	0	1	1	2	0	0	1	1	2	0.556458
2	0	2	0	1	0	1	1	1	1	0	2	2	0	2	1	1	1	0.0831777
2	1	2	0	1	1	1	1	0	0	1	0	2	0	2	1	2	2	-0.0851268
1	2	2	2	1	2	2	1	0	1	1	1	2	2	1	2	2	0	-1.97084
0	1	2	1	1	2	1	1	0	0	1	2	2	1	1	1	2	1	0.909379
1	1	2	1	2	2	1	1	0	1	2	1	2	0	1	1	2	2	-0.689407
2	1	1	0	2	1	1	2	0	1	1	0	2	0	1	1	2	0	-0.48583
1	1	1	1	1	2	1	1	1	1	0	1	2	1	1	1	2	1	-1.25933
1	1	0	0	1	2	1	0	0	1	2	0	2	1	1	1	1	2	1.08618
2	0	2	0	1	2	1	1	0	0	1	1	1	0	0	1	1	2	-0.358552
2	1	1	1	1	2	1	1	0	2	2	2	1	0	2	1	1	2	1.67518
2	1	2	1	0	1	1	1	0	0	2	0	2	0	2	2	2	1	-0.909721
2	1	1	1	1	1	0	0	1	0	1	0	2	0	1	2	2	2	1.5479
1	0	2	1	1	2	1	1	1	1	2	2	2	1	2	2	2	0	1.00841
1	2	1	0	1	0	1	0	1	0	1	1	2	1	1	2	2	1	-0.605925
2	2	2	0	1	1	0	1	0	1	0	2	2	1	0	2	2	0	-0.31745
1	0	2	1	2	2	1	0	0	0	1	1	2	0	0	2	2	2	-0.904773
0	2	2	1	1	2	1	0	0	1	2	2	2	0	0	1	2	1	-2.50498
1	1	2	1	1	2	2	1	0	1	1	2	2	0	1	1	2	0	-0.656389
2	1	2	1	2	1	1	0	1	1	2	1	2	0	0	2	2	0	-0.697625
2	1	1	0	1	0	1	1	0	2	2	0	2	0	2	0	1	2	0.0361118
2	0	2	0	2	1	0	1	0	0	1	0	2	0	2	0	2	0	-1.56451
1	2	2	1	1	2	2	1	0	0	1	1	2	1	1	2	2	0	0.0528601
1	1	2	2	2	1	1	1	0	2	2	0	2	1	1	2	1	2	0.522367
2	1	1	1	2	0	2	0	0	1	2	2	2	0	1	1	2	0	-0.167443
1	2	2	1	1	2	1	2	0	0	1	2	1	1	1	2	2	2	0.564467
1	0	1	1	2	1	2	0	0	0	1	1	1	0	1	1	2	1	-0.0867996
2	1	2	0	1	1	1	0	0	2	2	1	2	0	1	2	2	2	-0.572119
1	0	1	1	1	1	1	0	0	0	1	0	2	1	1	1	2	0	-0.487552
1	0	2	1	1	2	1	0	0	1	2	0	2	0	1	1	1	0	0.958802
2	0	2	1	1	1	0	1	1	0	1	2	2	0	1	1	1	0	0.13772
2	0	1	1	1	1	1	1	1	1	1	1	2	0	2	1	2	0	0.150817
1	2	2	1	1	1	1	0	0	1	2	0	2	0	2	0	2	1	0.829774
2	1	1	2	1	2	1	1	0	0	2	0	2	0	1	0	1	0	1.66949
2	1	1	0	0	1	1	1	0	1	2	0	2	0	2	0	1	2	-0.918029
2	1	1	0	0	0	2	1	0	2	2	2	2	0	2	2	2	2	-0.0812157
1	1	2	1	1	0	2	0	0	0	0	0	2	0	0	2	2	0	-1.04789
1	1	2	0	1	2	2	1	0	0	2	1	2	1	1	0	1	1	-0.664465
1	1	1	0	1	1	1	2	0	0	1	1	2	0	0	2	2	1	-0.924022
0	0	1	0	1	1	1	1	0	0	2	0	2	0	1	2	2	1	-0.140894
2	1	2	0	1	2	2	0	0	2	1	1	2	2	0	2	2	0	-0.777854
2	1	1	1	1	2	2	2	0	1	1	1	2	1	1	2	2	2	-0.586391
2	1	1	1	1	0	1	0	0	1	2	2	2	0	0	1	1	1	-0.199548
1	1	1	1	1	0	2	1	0	2	1	1	2	0	1	1	1	0	-1.23639
2	1	2	2	1	1	1	2	1	0	1	0	1	1	1	1	0	1	-0.822922
1	1	2	2	1	2	0	0	0	0	1	1	2	0	0	2	2	2	-1.92308
1	1	2	0	1	1	1	0	0	0	0	1	2	0	1	2	2	1	0.0853647
2	1	1	0	1	2	1	1	0	0	1	0	2	0	2	1	2	2	1.44151
1	2	0	1	2	1	1	0	0	0	1	1	2	0	0	1	2	0	-0.61253
1	2	1	1	1	1	1	1	1	1	2	2	2	0	1	0	2	1	0.698756
1	0	0	1	0	1	1	0	0	0	2	1	2	0	1	1	2	0	0.172725
1	1	2	2	1	1	1	0	0	1	2	0	1	1	1	2	2	0	-0.297725
1	0	2	1	1	1	1	0	0	1	1	0	2	1	1	2	2	1	0.227717
1	2	1	1	0	2	1	2	0	0	1	1	2	0	0	2	2	1	-0.202141
2	1	2	1	2	1	0	1	0	1	2	0	2	0	2	1	2	2	-0.218321
2	0	2	1	1	1	1	1	1	0	1	2	2	1	1	1	1	2	0.164017
2	0	1	1	1	1	2	1	1	0	0	2	2	0	1	1	2	1	-1.46707
1	1	1	1	1	2	2	1	0	0	1	1	2	0	1	2	2	1	-0.489062
1	1	2	1	1	1	2	0	0	0	0	2	2	0	0	2	2	1	0.108266
2	1	2	0	0	2	2	0	0	1	2	1	1	0	1	1	0	2	0.590756
1	1	2	0	1	1	2	1	0	0	0	2	2	0	1	1	1	0	-0.804393
1	1	2	0	0	1	2	1	0	0	0	1	2	0	0	1	2	0	-0.950758
1	1	2	1	0	1	1	1	1	1	1	2	2	0	1	1	1	0	-0.390387
1	1	1	0	2	1	2	1	1	2	2	0	1	0	2	0	1	1	-0.520409
1	0	0	1	1	0	2	1	0	0	2	1	2	1	1	2	2	0	1.68496
2	1	1	1	0	1	0	0	1	2	1	1	2	0	1	1	1	2	0.887626
2	1	2	0	1	2	2	1	0	1	1	2	2	0	0	2	2	1	-0.478117
0	0	2	1	1	2	2	1	0	0	2	1	2	0	0	1	2	2	1.20388
1	0	1	0	1	0	1	1	0	0	2	2	2	1	1	1	2	1	1.25599
2	0	2	2	1	2	1	0	1	0	2	2	2	0	1	2	2	2	-0.204716
2	1	0	0	0	1	1	1	0	1	1	0	2	0	1	2	2	1	0.741483
1	2	2	1	0	2	1	0	0	1	1	1	2	1	1	1	2	0	-0.728756
1	1	2	1	1	1	0	2	0	1	2	0	2	0	2	1	2	2	0.206516
0	1	0	1	1	1	2	0	0	1	2	1	2	0	1	1	2	2	-0.968744
1	0	1	0	1	2	1	1	1	1	1	2	2	1	1	1	1	2	-1.16258
2	1	0	2	2	2	1	1	0	1	2	1	2	0	1	2	2	1	-0.218098
1	1	0	1	0	1	2	1	0	0	1	0	2	0	0	2	2	0	0.268863
2	1	0	1	2	0	1	0	0	1	1	1	2	1	2	2	2	1	-0.0926321
1	2	1	0	1	1	1	2	0	0	1	1	2	0	2	1	2	0	2.37343
2	1	1	1	0	2	1	1	1	0	1	1	2	0	1	1	1	0	-0.511996
1	2	2	1	1	1	0	2	1	1	2	2	2	0	1	2	2	0	-0.13435
1	1	1	1	1	2	2	0	2	1	1	2	2	0	1	1	2	1	0.455492
1	1	1	0	1	1	1	1	0	1	1	1	1	0	1	2	2	1	-0.101896
2	1	0	1	0	2	1	1	1	1	2	1	2	0	1	2	2	2	0.30249
1	1	0	2	1	1	2	1	1	2	2	1	1	0	1	2	2	2	-0.229977
1	0	2	1	1	2	1	1	0	2	1	1	2	0	1	1	2	1	-0.883765
2	2	0	1	1	1	0	2	0	1	2	1	2	1	1	2	2	0	0.442445
1	1	2	1	1	0	1	2	0	0	1	0	2	0	2	2	2	2	-0.704383
2	1	1	2	1	2	2	0	0	1	2	2	2	1	2	2	1	1	-0.00902975
1	1	2	1	2	1	2	1	0	2	2	1	2	2	1	1	2	0	-0.85967
1	1	2	0	1	1	0	0	0	0	1	0	1	1	0	0	2	1	-2.04202
1	0	1	1	1	1	1	2	1	0	1	1	2	0	2	2	2	1	0.638044
1	1	2	2	1	1	1	0	1	1	0	1	2	0	2	0	0	0	-0.474317
0	2	1	1	2	1	1	2	0	0	2	1	2	0	0	2	2	2	-1.40381
2	1	2	0	1	2	1	1	0	1	2	2	2	1	2	1	2	2	-1.56484
2	2	1	1	1	1	1	1	1	1	0	0	1	1	1	1	1	0	-0.00840718
0	1	1	2	1	2	2	2	0	0	1	2	2	1	1	2	2	2	2.27534
1	1	2	1	1	1	1	0	0	0	1	2	2	0	1	2	2	1	1.03991
1	1	1	1	1	1	1	1	0	0	2	2	2	1	0	1	2	1	0.135662
1	0	0	2	0	1	1	2	0	0	1	2	2	0	0	2	2	1	1.01534
2	1	2	2	1	2	0	0	0	1	1	2	2	1	0	1	2	1	0.982224
1	0	1	2	2	2	0	1	0	0	1	1	2	0	0	2	2	0	-1.47807
2	2	2	1	0	2	1	0	1	0	1	2	2	1	1	1	1	2	0.0928403
2	1	2	1	1	2	0	1	0	0	2	2	0	0	2	1	1	2	-0.436003
1	0	1	1	0	1	0	1	1	1	0	2	2	1	1	1	2	1	-0.260982
2	2	2	1	1	1	1	0	0	0	2	1	2	1	1	1	2	1	-1.32732
2	1	2	1	0	1	0	1	0	0	2	0	1	1	0	0	2	2	0.386363
2	2	2	0	1	2	1	1	0	0	2	1	1	0	0	2	2	2	-1.1311
2	0	2	0	2	1	1	0	0	0	1	0	2	0	2	1	2	0	0.328969
1	0	1	1	1	1	1	1	1	0	2	0	2	0	0	2	2	1	-0.0888119
2	2	2	1	0	1	1	1	1	0	2	0	2	0	0	1	2	1	0.0234514
1	1	2	1	1	1	2	1	0	1	0	1	2	1	2	2	2	0	1.04647
2	1	1	2	1	1	1	0	0	0	1	1	2	1	1	1	2	0	-1.49211
2	1	2	2	1	1	0	0	1	0	2	2	2	0	0	2	2	1	0.121818
1	0	1	2	0	2	2	1	0	0	1	2	2	0	1	2	2	0	-1.25793
1	0	2	0	2	1	1	0	0	0	1	0	1	1	1	2	2	1	-1.40648
2	1	1	0	1	2	2	2	0	1	2	1	1	1	1	1	2	1	0.185626
2	0	1	0	2	1	1	0	1	0	2	1	2	0	1	1	1	0	1.15474
1	1	1	0	1	2	0	0	0	1	2	1	2	0	1	2	2	0	1.0907
1	2	1	1	1	2	2	1	0	1	2	1	2	0	0	2	2	1	0.860515
2	1	1	0	2	2	0	1	1	0	1	2	2	0	0	2	2	1	-0.217457
2	1	2	1	1	0	2	0	1	1	0	0	1	0	1	1	1	0	0.457993
0	1	2	1	1	1	1	0	0	1	1	1	2	0	1	1	1	0	1.04425
2	2	2	0	1	0	2	0	0	0	1	1	2	1	0	2	2	1	-1.74792
1	0	1	0	2	0	0	1	0	0	1	0	1	0	1	1	2	1	-0.288377
2	1	2	2	1	2	1	0	0	1	2	0	2	1	1	1	1	2	2.51538
2	0	2	2	1	2	1	0	0	1	2	1	2	1	0	1	1	0	-0.785154
0	1	2	0	1	1	2	2	0	0	1	2	2	0	2	1	2	2	-0.645018
2	1	2	1	1	2	0	0	0	0	1	1	2	0	0	2	2	1	-1.3643
0	0	0	1	2	2	1	1	0	1	2	0	2	0	0	1	2	2	1.91468
1	0	2	0	1	1	0	1	0	0	1	0	2	1	1	1	2	1	0.187758
0	1	1	1	1	1	1	0	1	1	1	1	2	1	1	2	2	1	-0.578155
2	0	1	1	0	2	1	0	1	1	1	2	2	1	1	1	2	0	0.412877
1	1	2	0	1	2	1	0	0	1	1	1	2	1	1	2	2	0	-0.478706
1	2	1	1	1	2	1	0	1	1	1	0	2	1	0	2	2	2	-0.240138
2	1	2	1	2	1	1	2	1	1	2	0	2	0	0	2	2	2	0.220909
1	1	1	0	1	0	2	2	0	1	2	2	2	0	1	1	2	2	0.641316
0	0	1	2	0	1	1	1	0	1	2	1	2	1	2	1	1	0	1.10491
1	1	2	1	1	2	1	1	0	1	1	1	1	1	1	2	2	2	0.108557
1	0	1	1	1	2	1	1	1	0	1	2	2	0	0	1	2	2	0.367312
2	2	2	2	2	1	1	1	0	0	1	2	1	0	0	1	2	2	0.154913
2	2	2	0	2	1	2	2	1	0	1	1	2	0	2	2	2	1	-0.351233
1	1	0	2	2	1	1	1	0	1	1	0	2	0	0	2	2	0	-0.253274
2	1	1	2	1	1	1	0	0	0	1	0	2	0	2	2	2	2	1.11315
2	1	1	2	2	2	1	0	0	0	2	1	2	0	1	2	2	2	1.43082
1	1	0	0	0	1	2	0	0	1	2	0	2	0	1	1	2	0	0.008327
1	0	1	0	2	1	1	1	0	0	2	1	2	1	1	1	1	0	0.192773
1	1	1	1	1	1	2	2	1	1	1	2	2	0	0	1	2	0	-1.18494
2	2	2	0	0	1	0	0	0	0	2	0	2	0	0	1	1	1	-1.19794
0	0	2	1	1	1	0	2	0	0	2	1	2	0	0	0	1	1	0.14099
2	1	1	2	1	2	1	1	0	2	2	1	2	1	1	2	1	1	-1.13929
1	0	1	2	1	1	2	0	0	1	1	1	1	0	1	1	2	1	-0.00388441
2	1	1	0	1	1	2	1	0	2	2	2	2	0	1	2	2	1	0.0937385
1	1	1	2	1	2	1	2	0	2	2	1	2	0	1	1	2	2	0.0241521
2	1	2	1	1	2	2	1	0	1	1	0	2	1	1	1	2	2	-1.36001
2	0	1	1	1	1	2	0	0	0	0	0	2	0	1	0	1	1	1.56392
1	1	2	0	0	1	1	1	1	0	2	2	2	1	0	1	1	1	-0.453743
1	0	2	1	2	1	0	0	0	2	2	1	2	0	1	1	1	1	-0.0766713
2	2	2	0	1	1	1	1	0	0	1	2	2	0	2	2	1	0	-1.63786
1	1	2	1	0	1	1	1	0	1	2	2	2	0	1	1	2	2	0.35741
2	1	0	1	0	1	1	1	0	1	2	1	2	1	1	1	2	1	-0.33719
1	1	1	1	2	1	0	1	1	0	1	1	2	1	1	2	2	0	-0.0560637
2	0	2	2	0	2	0	0	1	0	1	1	2	0	1	2	2	1	1.17632
2	0	2	2	1	1	1	1	0	1	2	1	2	0	1	2	2	0	-0.757164
1	1	1	1	1	2	1	2	2	0	2	0	2	0	0	1	2	2	1.1664
1	0	1	0	1	2	1	0	1	0	0	2	2	0	2	2	2	1	0.38407
1	0	2	2	2	1	1	0	0	0	2	0	2	0	1	2	2	1	-0.0470673
1	0	1	2	2	1	1	0	1	1	1	1	1	1	1	2	2	0	3.31321
2	1	2	0	1	1	1	1	0	0	1	1	2	0	1	2	2	0	-1.95403
1	1	1	0	1	2	2	1	0	1	1	1	2	0	1	2	2	1	-1.07588
2	1	2	1	1	1	1	1	0	0	1	0	2	1	2	1	1	2	-0.548064
2	1	0	2	1	2	2	0	0	1	2	1	1	0	1	1	2	2	-0.215409
1	0	2	1	1	0	1	1	1	1	1	2	2	1	0	1	2	1	1.02653
1	2	2	1	2	2	2	1	0	0	0	1	2	1	0	2	2	2	0.827085
1	0	2	2	0	2	2	0	1	1	2	0	2	1	1	2	2	2	-1.41008
1	2	2	1	2	1	1	1	1	0	2	1	1	0	1	1	2	1	0.203476
0	1	2	1	0	1	0	0	0	1	2	0	2	0	0	0	1	1	0.527757
2	1	2	1	2	1	2	0	0	2	2	2	2	0	0	1	1	0	1.0821
1	0	1	0	0	2	1	0	1	1	0	1	2	0	2	2	2	1	-0.244207
2	2	2	2	2	2	0	1	1	0	2	0	2	0	1	2	2	2	0.244899
2	2	2	1	2	1	2	0	0	1	0	0	2	0	1	1	2	1	1.15252
2	2	2	0	0	1	1	1	0	2	1	0	2	1	1	1	2	0	-0.798117
1	0	2	1	1	1	2	0	1	0	2	2	2	0	2	2	2	1	-0.039266
1	0	0	2	1	1	0	1	1	0	2	1	1	0	1	2	2	0	1.27053
0	1	2	2	2	2	2	1	0	1	2	1	2	0	2	2	2	1	0.887518
1	0	1	0	2	2	1	0	0	0	0	1	2	0	1	0	1	2	0.587144
1	0	2	1	0	1	0	0	0	1	2	2	2	0	0	1	1	1	0.456187
1	1	2	2	1	2	2	0	0	1	2	1	2	0	2	1	2	1	1.97739
0	1	2	1	1	2	0	1	0	1	1	2	2	1	2	1	2	1	0.759747
1	2	2	1	1	0	2	0	1	0	2	1	2	1	1	1	2	1	-0.200023
2	2	1	0	0	1	1	0	2	0	2	1	1	0	1	2	2	1	1.96788
1	1	1	0	1	2	1	1	1	0	0	0	2	0	1	1	1	1	1.21699
2	0	1	1	1	1	0	2	0	0	2	1	2	0	1	1	2	1	-1.1081
2	2	2	1	1	1	0	0	1	1	2	2	1	0	1	0	1	2	-0.163505
1	0	1	1	1	2	1	1	1	2	0	1	2	0	0	2	2	1	-0.146704
1	0	1	1	1	1	1	1	0	1	2	1	2	0	1	1	2	0	0.709181
2	2	2	0	1	0	1	0	0	1	1	2	2	0	2	1	2	2	-0.488324
1	1	1	0	1	1	1	2	0	0	1	1	2	0	0	2	2	1	-0.662124
1	2	2	1	2	1	0	1	0	0	2	1	1	0	2	1	2	1	1.00938
2	1	2	1	2	1	0	1	0	0	2	1	2	0	2	1	1	2	-0.286394
1	1	2	1	0	1	0	0	0	0	1	1	2	0	0	1	1	1	0.0775761
0	1	1	2	1	2	1	0	1	0	1	2	1	0	1	1	1	0	0.981615
1	0	1	0	2	1	2	1	0	0	2	0	1	0	1	1	2	1	-0.748965
2	0	1	2	1	2	0	0	1	0	1	1	2	0	2	2	2	0	0.41179
2	1	2	1	2	2	0	2	0	0	2	1	2	0	1	2	2	2	0.428487
1	0	2	2	1	1	0	0	0	1	2	1	2	0	0	1	2	0	-0.330333
1	1	2	0	1	1	0	1	1	1	1	1	2	0	1	1	2	1	-0.222359
1	0	1	0	1	2	0	0	0	1	1	1	2	0	1	2	2	1	-1.124
2	2	2	0	2	2	1	0	0	0	2	1	2	2	1	1	2	1	-1.17818
1	1	2	1	1	0	2	0	0	0	1	0	2	0	1	1	2	0	-0.695618
2	2	2	0	1	1	1	1	0	0	2	1	2	0	0	0	2	2	-0.57597
2	1	2	1	0	2	2	1	0	2	2	2	2	1	0	2	2	1	-0.795585
1	1	2	2	2	1	1	2	0	1	1	2	2	0	0	2	2	0	0.847878
2	1	1	1	1	1	1	0	0	1	2	1	2	1	0	1	2	1	-1.58889
1	2	1	2	1	1	1	1	1	1	2	1	1	1	2	2	2	2	1.5913
2	2	2	1	2	1	1	1	1	0	2	1	1	0	2	1	1	0	1.17182
1	1	2	1	1	1	2	1	0	0	2	1	2	0	2	2	2	2	0.604899
2	1	2	1	0	0	1	0	0	2	1	0	2	0	1	1	1	2	-0.516747
1	1	2	1	1	2	0	0	0	0	0	1	2	0	1	1	1	2	0.138446
2	0	1	0	1	2	1	0	0	1	2	0	1	1	1	1	2	2	-0.469022
2	2	2	0	1	2	2	1	0	1	1	2	2	0	2	2	2	1	-2.30242
1	1	1	0	1	1	1	0	1	1	1	2	2	0	1	2	2	1	-0.969222
1	1	1	0	2	1	1	1	0	0	2	0	2	0	1	1	2	2	-0.239703
1	1	2	1	0	0	0	0	0	1	1	1	2	0	1	1	1	1	-0.479075
0	1	2	0	1	1	2	0	0	1	1	1	2	0	2	2	2	2	0.155423
1	1	1	1	2	1	1	1	1	0	0	1	2	0	1	0	1	0	1.19312
1	1	2	1	1	1	0	1	0	0	1	1	1	1	1	1	2	0	0.706321
2	1	2	1	2	2	2	2	0	0	2	1	1	0	2	2	2	0	1.0115
0	0	2	0	1	1	1	1	1	0	2	1	2	0	1	2	2	2	1.2173
1	1	2	0	1	1	1	1	0	1	1	2	2	1	0	1	2	1	-1.51636
0	1	2	1	2	1	0	1	0	1	0	2	2	1	2	1	2	1	-1.3862
1	0	2	2	1	2	1	2	0	2	1	2	2	1	2	2	2	2	0.734715
2	1	2	0	2	2	2	2	0	1	1	1	2	1	1	2	2	1	-0.564857
1	2	1	1	1	1	2	2	0	0	2	2	2	0	2	2	2	1	0.237697
2	2	1	1	2	2	2	0	1	0	0	1	2	0	0	2	2	0	-1.49475
1	0	1	2	2	1	0	1	1	0	1	0	2	0	1	1	2	1	0.822481
2	1	2	1	2	1	2	0	0	0	1	2	2	0	1	2	2	0	0.62466
1	2	2	0	1	1	1	1	1	0	2	1	2	1	0	2	2	1	-0.463742
0	0	1	2	0	1	1	2	1	0	2	2	2	0	2	2	2	2	0.285813
1	1	1	2	1	2	2	2	1	1	2	1	2	0	2	2	2	1	-1.09493
2	0	2	1	2	1	1	2	0	1	2	2	1	0	0	2	2	1	-0.732307
1	1	1	1	2	2	0	0	0	1	2	1	2	0	1	1	1	2	-0.0160551
2	1	1	0	1	1	1	0	0	1	1	0	2	0	0	2	2	1	-1.05753
0	0	1	0	1	2	2	1	0	1	1	1	1	0	1	2	2	1	1.30603
1	2	1	1	1	2	2	2	0	0	1	0	2	1	1	2	2	2	-1.09583
0	0	1	0	1	1	2	0	0	0	0	2	2	0	0	2	2	1	0.0895341
2	2	1	1	0	2	0	0	1	0	1	2	2	0	1	1	1	1	-0.540092
1	2	2	1	1	1	1	1	0	0	1	1	2	0	2	2	2	2	0.712638
1	2	2	1	1	0	1	2	0	2	2	1	1	0	0	2	2	2	-1.25905
2	1	2	1	1	1	1	1	0	1	1	1	2	1	0	1	1	1	0.114814
2	1	0	0	1	0	0	1	1	0	1	0	2	1	1	2	2	1	-1.18592
0	0	1	1	2	1	2	0	0	0	2	1	1	0	1	0	1	2	-0.0518342
2	2	1	1	2	1	0	1	0	0	2	1	2	0	1	2	2	2	0.822572
2	1	2	1	1	2	2	1	1	0	1	0	2	0	0	1	2	1	-0.728222
2	0	1	2	1	1	1	1	0	1	1	0	2	0	1	1	2	2	0.416473
2	2	2	1	0	1	0	1	0	2	1	1	2	0	1	1	2	1	0.20055
2	0	0	1	1	2	1	1	0	0	1	2	2	1	1	1	2	1	1.45341
1	0	2	1	1	2	1	0	0	2	1	2	2	1	1	2	2	2	-0.652575
2	1	2	0	1	2	2	1	1	1	1	0	2	0	1	2	2	1	-0.660386
2	1	0	0	0	1	1	0	0	1	1	0	2	1	2	2	2	1	0.88839
2	1	1	2	2	1	1	0	0	0	2	1	2	0	0	0	1	1	1.27675
2	1	0	2	2	1	0	2	0	1	2	1	2	1	0	1	2	1	1.30068
2	1	1	1	2	1	1	1	2	0	2	1	1	0	1	1	2	1	-0.038337
2	0	1	1	2	2	0	2	0	1	2	1	2	1	2	1	2	1	-0.616191
1	1	1	0	1	0	2	0	0	1	2	2	2	0	2	2	2	0	0.199335
1	0	1	0	0	0	2	2	0	1	2	1	2	0	2	0	2	1	2.28951
1	1	2	0	1	2	1	1	0	2	0	1	2	0	2	2	2	2	-0.830795
2	0	2	0	0	2	2	0	0	1	2	2	2	1	0	1	1	0	-2.17194
1	1	1	2	2	2	0	0	0	1	1	2	2	0	0	2	2	2	-0.0889736
0	2	1	1	1	2	2	0	0	0	2	0	2	0	0	1	1	1	-0.800255
1	1	2	2	1	1	2	1	0	1	2	1	2	0	2	2	2	1	0.106006
1	1	2	0	1	1	1	2	1	0	2	1	2	0	1	1	2	1	0.601357
2	2	2	2	1	1	0	2	0	1	1	0	2	0	0	2	2	1	0.296438
1	0	1	1	1	1	1	1	0	1	2	0	2	0	0	2	2	2	-1.72382
1	1	2	1	0	2	0	2	0	0	2	1	1	0	1	1	2	0	-0.249824
0	2	1	0	0	0	0	1	1	1	1	2	2	0	1	2	2	1	-0.652736
2	2	2	1	1	1	2	0	1	0	2	1	2	0	1	1	2	1	1.28101
2	0	2	1	1	2	0	2	0	0	2	1	2	0	1	1	1	1	0.403166
1	1	1	2	1	2	1	1	1	1	1	2	2	0	2	1	1	1	0.567692
1	0	1	0	1	1	2	1	0	0	0	1	2	0	1	2	2	1	0.476541
1	2	1	2	0	2	2	2	0	0	1	1	2	0	0	2	2	0	-0.656813
1	0	1	1	2	0	2	0	0	2	2	1	2	0	1	0	1	1	0.197262
1	0	2	1	0	2	1	0	1	0	1	0	2	2	1	1	2	1	0.131285
1	1	2	1	1	2	1	1	1	1	2	1	2	0	1	2	2	1	0.749657
1	0	2	1	2	2	0	1	0	0	1	2	2	0	1	1	1	2	-0.00369606
2	1	1	1	2	1	2	2	0	0	1	1	1	0	1	1	1	2	0.999941
1	0	2	1	1	2	1	1	0	1	2	1	2	0	0	2	2	1	2.3011
2	1	1	0	0	1	2	1	0	0	1	1	2	0	1	1	2	2	0.357308
1	2	1	1	1	2	1	1	0	2	1	1	2	0	2	1	2	1	-0.0728369
0	2	1	0	0	1	0	1	0	0	2	1	2	0	0	2	2	2	-0.787078
2	1	2	2	1	1	0	2	0	1	2	1	2	1	0	0	2	2	1.43554
1	1	1	0	1	1	1	2	0	1	2	0	2	0	1	1	2	2	1.34464
2	1	2	1	1	1	0	1	1	0	2	0	2	0	1	2	2	2	0.90637
2	2	2	1	1	1	2	0	0	0	2	1	1	0	1	2	2	2	0.443193
2	1	2	1	0	1	1	0	0	0	2	1	2	0	1	1	1	1	2.31136
1	2	2	1	1	1	1	1	0	1	2	0	2	0	2	2	2	2	0.1263
2	1	2	2	2	1	1	1	1	1	2	0	2	0	0	1	2	2	0.392066
2	1	0	1	1	0	0	1	0	2	1	1	2	0	1	1	2	1	-0.793874
0	2	2	2	1	2	2	1	1	0	2	1	1	1	2	2	2	1	-0.955254
2	1	2	0	0	2	1	2	0	1	2	0	2	0	0	2	2	1	0.0121881
1	1	2	2	2	2	1	1	0	1	1	1	1	0	1	2	2	1	-0.486232
1	0	2	1	1	1	0	0	0	1	2	1	2	0	1	0	1	0	1.54419
1	1	1	2	1	1	0	0	0	0	0	1	2	0	0	2	2	0	0.9072
2	0	1	0	1	1	1	0	1	1	2	1	1	0	1	2	2	0	0.230853
0	0	1	2	2	1	1	1	1	0	2	2	2	0	0	2	2	1	1.13242
2	1	2	1	1	1	1	1	0	0	2	1	2	0	1	1	2	2	0.172199
1	2	1	2	2	2	1	0	0	0	2	0	1	1	1	1	2	1	0.364834
2	0	0	1	1	1	2	0	0	2	2	1	2	0	2	2	2	1	0.721025
2	2	2	1	2	2	1	0	0	0	1	0	2	0	1	1	2	0	0.935021
1	0	1	1	0	1	1	2	1	1	1	2	2	0	1	2	2	2	1.17874
1	0	1	2	2	1	1	1	0	2	2	1	2	0	1	1	1	1	1.48619
1	2	1	1	2	2	2	0	0	1	2	0	2	0	0	1	2	1	-0.298092
1	1	1	2	1	1	1	2	0	1	2	1	2	0	1	2	2	0	-0.10494
2	2	2	1	1	1	0	0	0	0	2	2	2	0	1	1	2	2	-0.973501
1	0	2	1	1	1	1	1	0	0	2	1	2	0	2	2	2	2	0.360014
1	0	1	0	2	0	1	0	0	0	1	2	2	0	0	1	2	1	0.711389
0	2	1	0	0	2	2	1	1	0	1	2	2	0	1	2	2	0	-0.784572
1	2	1	1	0	1	1	2	0	1	2	1	2	1	1	1	2	1	-1.41838
2	1	2	1	2	2	2	1	0	2	1	2	2	1	0	2	2	0	-0.974286
1	1	2	1	1	1	0	1	1	1	1	1	2	0	0	1	2	2	0.247598
2	1	1	1	1	2	1	1	1	2	2	1	2	0	1	0	2	1	1.38157
2	2	2	1	2	1	1	1	0	0	2	2	1	0	1	1	2	2	-0.404162
1	1	2	1	2	1	1	0	0	1	1	1	2	1	1	1	1	1	-1.70538
1	2	1	0	1	1	1	2	0	0	1	2	2	0	1	0	2	0	0.178254
1	0	2	1	2	2	1	1	1	0	1	1	2	0	1	1	2	2	-0.77993
1	1	1	1	2	1	2	1	0	1	1	1	2	0	2	1	2	1	-0.594991
1	2	1	1	0	1	2	1	0	1	1	2	2	0	2	2	2	0	-0.595303
2	1	2	1	1	2	0	1	0	0	2	1	2	0	1	1	1	2	-0.0984772
1	2	2	0	2	2	1	1	0	0	1	2	2	1	1	2	2	1	-1.5346
2	1	1	0	1	2	1	1	0	0	2	1	2	0	1	2	2	0	0.737083
2	1	0	0	2	2	2	1	1	0	2	1	2	0	0	2	2	0	0.453082
2	2	2	1	1	1	0	1	0	0	1	1	2	1	1	1	2	1	0.396921
1	1	1	1	0	2	1	2	0	1	0	1	2	0	2	1	2	0	-0.00117987
0	2	2	1	2	0	2	1	0	0	0	1	2	1	0	1	2	1	0.00660879
1	0	1	2	0	1	1	1	1	0	2	0	2	0	0	1	2	0	1.68923
2	1	0	2	0	2	0	0	0	2	2	0	2	1	1	2	2	1	0.237518
2	1	2	2	1	1	2	1	0	0	2	2	2	0	0	1	1	1	-1.52849
2	1	2	1	1	1	2	0	0	1	1	2	2	1	0	1	1	1	-0.253868
2	1	0	1	1	1	2	2	1	2	2	2	2	1	2	1	2	2	-2.02649
2	0	0	2	1	2	0	1	0	1	2	1	2	0	1	1	2	0	-1.34056
2	2	1	0	0	1	1	2	0	1	2	0	2	0	1	1	2	1	-0.0218568
2	1	1	0	1	1	0	1	2	0	1	1	2	1	0	2	2	1	0.082373
2	2	0	1	1	1	2	1	1	0	1	2	2	1	1	1	2	1	-0.060297
1	2	2	1	1	0	2	1	1	0	1	0	1	0	1	1	1	0	-0.0866699
1	0	1	0	0	1	2	1	1	1	1	1	1	1	0	2	2	1	-0.0517264
2	1	2	0	1	1	2	0	0	1	1	1	2	2	1	1	2	0	-1.90037
1	1	1	2	2	2	1	0	0	1	2	0	2	1	1	2	2	1	-0.145548
1	0	2	0	1	1	1	1	1	1	1	1	2	0	1	1	2	1	0.450257
1	1	0	0	0	2	1	1	0	1	2	1	1	0	2	1	2	0	0.625737
2	0	2	1	1	2	0	1	0	1	2	2	2	1	0	1	2	2	0.922728
0	1	1	1	1	1	1	1	1	1	2	2	2	0	1	2	2	2	1.17692
2	2	2	1	2	2	1	1	0	0	0	0	2	0	1	1	2	1	-0.556125
1	1	1	1	1	2	1	0	0	0	1	1	2	1	1	2	2	1	-0.0592938
1	1	1	1	0	1	2	0	1	0	1	0	2	0	2	2	2	1	1.19367
2	1	1	1	2	1	2	1	1	1	0	2	2	0	1	2	2	1	1.53009
1	0	1	0	0	1	1	0	0	1	2	1	2	0	1	2	2	1	0.0431027
2	2	2	2	0	1	1	1	0	1	1	1	2	0	1	1	1	2	0.523212
2	1	1	0	2	0	0	1	1	0	2	1	1	0	2	1	2	1	-0.641978
1	0	2	2	1	2	2	2	2	0	1	1	2	0	1	2	2	2	-0.488433
0	1	1	1	1	2	2	1	1	1	2	1	2	0	0	2	2	1	0.481604
2	2	2	1	1	1	2	0	1	1	1	0	1	0	1	1	2	1	0.740828
1	1	2	0	1	2	1	1	0	2	1	2	2	1	1	2	2	0	-0.974035
1	1	2	0	1	1	1	2	2	1	2	1	2	0	0	2	2	1	-1.09176
2	2	2	1	2	2	1	1	0	0	2	2	2	0	1	1	2	2	0.786627
1	0	1	2	1	0	1	2	0	0	1	2	2	0	1	1	1	1	1.23814
1	1	1	1	2	1	0	0	0	1	1	0	2	1	1	2	2	0	-0.809763
1	2	2	0	1	1	0	2	0	0	1	1	1	1	1	2	2	1	0.0805998
0	1	1	1	1	1	1	0	0	0	2	1	1	0	1	1	2	1	-0.0787121
1	1	2	1	2	2	1	0	0	1	1	2	2	1	1	1	2	1	-0.696504
1	1	1	1	2	0	1	0	0	0	2	2	2	1	1	2	1	0	-0.730957
2	0	1	0	2	2	0	1	0	0	0	2	2	0	2	1	2	2	-0.370647
2	1	2	1	2	1	0	1	0	0	2	2	2	0	0	2	2	1	1.60612
1	1	1	0	2	2	2	1	1	1	2	1	2	0	2	2	2	2	0.917122
1	2	1	0	1	0	1	0	1	1	1	0	1	0	1	2	2	0	1.06649
2	1	0	2	0	0	2	0	1	1	1	0	2	0	0	1	2	1	-0.256356
2	1	2	1	1	1	0	1	0	0	2	1	2	1	0	1	2	1	1.53014
2	1	1	0	0	1	1	0	0	1	2	2	2	0	1	1	2	1	-0.147931
1	1	1	0	0	1	1	0	0	1	2	2	2	0	2	1	2	2	0.414422
2	1	2	2	2	0	1	1	1	1	1	2	2	1	0	1	2	1	-0.496056
2	1	0	1	2	1	2	0	0	0	2	1	2	0	1	0	1	0	0.316186
2	1	2	2	1	1	2	1	1	1	1	1	2	0	1	1	2	0	-0.898015
2	0	1	2	1	1	2	1	0	1	1	1	1	0	1	2	2	2	-0.398194
0	2	1	0	1	0	2	1	1	0	2	0	2	0	1	1	2	1	-0.72697
1	1	1	1	2	1	0	2	0	1	1	1	2	1	1	1	2	2	1.53655
2	1	0	1	1	2	1	2	1	0	1	2	2	0	2	2	2	2	1.54427
1	0	1	2	2	1	1	0	0	2	1	1	2	0	0	1	1	2	0.855805
2	1	1	1	1	1	1	1	0	0	1	2	2	0	0	2	2	1	1.07899
1	0	1	1	0	1	2	1	0	0	2	1	2	1	0	2	2	1	0.429989
2	0	2	1	1	1	1	0	1	0	1	1	2	1	1	1	2	1	0.22957
2	0	1	1	2	1	1	1	0	1	1	1	2	1	0	2	2	1	-1.14584
1	0	2	1	1	1	2	1	0	1	1	0	2	0	0	2	2	0	-0.231655
0	1	0	0	2	2	1	1	0	0	0	2	2	0	1	1	2	1	0.640974
2	1	2	1	1	2	0	0	0	1	0	2	2	0	0	1	2	1	-0.207362
1	2	1	0	1	2	1	0	1	1	1	2	2	0	0	2	2	1	0.429074
1	0	1	0	1	1	0	0	0	1	1	0	2	1	1	1	2	2	-2.25089
2	0	2	1	1	1	1	0	0	1	1	1	2	0	1	1	1	0	0.711477
2	0	0	1	0	2	2	0	0	0	1	2	2	1	0	2	2	1	0.0135008
1	1	2	1	2	1	1	0	0	0	2	1	2	0	2	2	2	1	-0.205936
1	1	1	1	1	2	2	1	0	1	2	2	2	1	1	1	2	1	-0.155771
2	0	1	0	1	1	2	1	0	0	1	1	2	1	2	1	1	1	0.153047
1	1	2	0	0	1	2	1	2	0	1	1	1	0	0	2	2	0	0.988526
2	0	1	1	1	1	1	1	0	0	2	0	2	1	1	1	2	0	-0.374167
0	1	2	0	2	0	2	1	1	0	2	1	2	0	2	0	2	1	1.6737
1	1	1	2	2	1	2	1	1	0	2	1	2	0	0	1	2	2	1.49474
2	2	2	1	1	0	2	1	1	0	0	1	2	0	1	1	1	0	-0.382714
1	0	1	0	0	2	0	0	0	1	1	1	2	1	1	1	2	1	0.204987
1	1	2	1	1	2	0	0	0	1	1	1	2	0	1	2	2	0	-1.01289
2	2	1	2	1	2	1	2	0	1	2	1	2	1	2	1	2	1	-0.589823
1	0	2	0	1	2	0	1	0	2	0	0	2	0	1	2	2	1	-0.473358
2	0	2	2	1	1	1	0	0	1	2	1	2	0	1	1	2	1	-0.442553
1	1	2	2	1	1	1	0	0	0	2	0	2	0	0	2	2	1	-0.674856
1	1	1	0	1	1	1	1	1	0	1	1	2	0	0	2	2	1	-0.71157
2	0	2	2	1	2	2	1	1	0	1	1	2	0	2	2	2	1	-0.930587
2	0	1	1	2	2	0	0	1	0	2	2	2	1	1	0	1	1	-0.121236
1	1	2	1	2	1	1	0	1	0	1	0	2	0	0	1	2	0	0.800599
1	1	2	0	2	1	1	2	2	1	1	2	2	0	0	2	2	1	0.555477
2	2	1	1	1	0	1	1	0	0	1	0	2	1	0	2	2	1	0.953364
2	2	2	0	0	1	2	2	0	0	1	1	2	0	1	1	2	0	2.32785
1	1	2	1	2	1	1	1	0	0	2	1	1	0	2	1	2	0	1.19899
2	2	1	0	1	2	0	0	0	0	1	2	2	1	1	1	2	0	0.232238
1	0	1	0	1	1	2	2	1	0	2	1	2	0	1	2	2	0	0.52082
0	1	2	0	1	2	1	0	0	1	1	1	2	0	1	1	1	0	-1.806
2	1	1	0	2	0	2	1	0	0	2	1	2	0	2	1	2	1	0.172014
1	1	1	2	0	1	2	1	0	1	0	1	2	0	2	1	2	0	0.257912
1	2	0	1	0	2	1	0	0	0	1	1	2	1	1	1	1	1	-0.24096
0	1	1	0	1	1	1	0	1	0	2	0	2	0	1	2	1	2	-0.0874823
2	1	2	1	1	2	1	0	1	0	1	0	2	0	0	1	1	1	0.55571
2	1	1	1	2	1	0	1	0	1	2	2	2	0	2	1	2	2	-0.083494
1	0	2	2	2	2	2	1	0	0	2	0	2	1	0	2	2	2	-0.201644
1	1	2	1	1	0	2	1	1	1	2	1	2	1	2	1	2	1	1.49351
1	0	0	1	1	2	1	1	2	0	2	0	2	0	0	2	2	1	0.121085
2	0	2	0	1	1	1	0	0	0	1	1	2	1	1	1	2	1	-0.334734
1	2	1	2	1	2	1	1	0	1	2	2	2	1	1	2	2	2	0.441037
1	2	2	2	2	2	1	0	0	0	1	2	2	0	0	1	2	1	1.38659
1	0	1	2	1	1	1	2	1	1	2	2	2	0	0	2	2	2	-0.314565
2	1	2	1	1	1	1	1	1	0	2	2	2	0	0	1	1	1	-0.52962
0	2	1	0	1	1	2	0	0	1	1	0	1	1	0	2	2	1	0.481083
2	1	2	0	2	2	0	1	0	1	2	1	2	0	1	0	1	1	0.687022
1	2	1	1	2	1	0	1	1	1	2	2	1	0	0	1	2	2	0.789112
2	2	2	2	2	1	1	1	0	0	2	2	2	0	0	1	1	1	-0.676549
1	0	1	2	1	2	1	0	1	0	1	1	2	1	1	2	2	0	0.587787
0	1	1	2	1	1	1	2	1	1	1	1	2	0	0	1	2	1	-0.5674
2	1	1	0	1	1	2	1	0	0	2	1	2	0	2	2	2	0	-0.781138
1	1	0	1	2	1	2	0	0	2	2	2	2	1	1	2	2	1	0.0604451
2	2	2	1	0	1	2	0	1	1	2	2	1	0	1	1	2	2	1.31112
1	2	2	1	2	2	2	0	0	1	2	2	2	0	0	1	2	0	-2.11085
1	0	2	2	2	2	1	0	1	0	2	1	1	1	1	0	2	0	1.28412
1	1	2	1	0	1	2	1	0	2	1	0	2	0	0	2	2	1	-0.326695
0	0	2	1	1	1	1	2	1	1	1	1	2	0	1	2	2	2	0.362575
1	0	2	0	2	2	1	2	0	1	1	1	2	0	1	1	1	1	-1.15655
2	0	2	2	2	1	0	2	0	0	0	0	2	0	1	2	2	1	0.290432
0	1	1	1	0	1	0	0	0	0	2	1	2	1	0	1	2	0	-1.2303
0	1	2	0	2	0	0	0	0	0	1	2	2	0	0	2	2	1	-0.639715
1	1	1	0	1	2	1	1	0	2	1	1	2	0	0	1	2	1	-0.599788
1	1	1	0	1	2	0	1	0	0	1	1	2	1	1	1	1	1	0.444326
2	1	2	1	1	1	1	1	0	0	1	0	2	1	2	2	2	1	-1.57436
2	0	2	0	1	1	1	0	0	0	1	2	2	1	1	1	2	1	1.57661
2	0	0	1	1	1	2	2	0	1	2	1	2	1	0	2	2	2	1.14428
2	2	2	0	1	2	1	2	0	2	0	1	2	0	1	2	2	0	-0.58438
2	1	1	1	1	2	1	1	0	0	1	1	1	0	1	0	2	2	0.347613
1	1	2	0	1	2	0	1	0	1	1	0	2	1	1	1	2	1	0.683491
1	1	2	0	1	0	1	1	0	1	2	1	1	1	0	2	2	1	-0.353969
2	1	2	1	1	2	1	0	0	2	1	1	2	1	0	2	2	1	-2.2617
2	0	2	1	2	2	1	1	0	1	1	1	2	1	1	2	2	1	-0.289719
0	0	1	0	1	2	2	0	1	0	0	2	2	0	2	2	2	1	-0.552799
2	0	1	1	2	1	0	1	0	0	0	1	2	0	0	2	2	1	0.321148
0	0	1	1	2	2	0	1	1	0	1	1	2	0	0	2	2	0	-0.179569
2	1	2	2	1	2	1	2	0	1	2	2	2	0	1	2	2	2	-0.314975
1	0	2	0	2	2	1	0	1	0	2	1	1	0	1	1	2	1	-0.386252
2	1	2	0	1	1	1	1	0	0	1	1	2	0	0	2	2	0	-0.890453
2	1	2	1	1	2	0	2	0	2	1	1	2	0	1	1	2	1	-0.857976
2	1	0	1	0	0	2	0	0	0	1	1	2	0	0	1	2	1	-2.10584
0	1	1	2	1	0	1	1	0	0	2	1	2	0	0	1	2	1	0.730428
2	0	2	1	1	2	0	0	0	1	2	1	2	0	2	0	1	2	-0.57461
2	1	2	2	2	1	0	1	1	1	1	1	2	1	0	1	2	2	0.573978
0	1	1	0	0	2	1	1	1	0	2	0	2	0	2	1	2	0	-0.344176
1	1	0	0	0	1	1	0	0	1	1	1	2	1	1	2	2	1	-0.573991
2	1	1	1	1	1	1	1	0	0	1	0	2	0	2	2	2	1	-0.897532
1	1	2	2	1	2	1	1	1	0	1	1	2	0	1	1	1	0	0.522579
0	0	0	1	1	2	1	1	0	2	2	1	2	0	2	1	2	1	-0.174182
1	1	2	1	1	2	1	1	0	2	2	2	2	1	2	2	2	1	-1.23272
1	0	2	2	1	1	2	1	0	2	1	1	2	1	1	1	1	1	0.27356
2	1	2	1	1	1	1	1	1	1	2	0	2	0	1	2	2	0	-0.573901
2	1	2	2	1	2	1	1	1	2	1	1	1	1	1	1	2	1	0.577751
2	2	0	1	1	2	0	2	0	1	2	1	2	1	1	1	2	1	-0.552216
1	1	0	1	2	0	1	2	1	2	1	0	2	0	1	0	0	2	-0.505578
2	2	2	1	1	1	1	2	0	0	2	1	2	1	1	2	2	2	-1.1346
2	0	2	0	0	2	1	1	0	1	1	0	2	0	2	2	2	1	0.067779
2	0	1	0	1	1	1	1	0	0	1	1	2	1	1	2	2	1	0.186363
2	1	1	1	1	1	1	0	0	0	1	1	2	0	0	2	2	2	0.584033
1	1	2	2	1	0	1	2	0	0	1	0	2	0	2	1	1	0	0.370387
1	0	1	1	1	1	1	1	1	1	1	2	2	0	0	1	1	0	-1.36041
1	1	2	1	0	1	2	0	0	1	2	0	2	1	0	2	2	1	-1.05091
1	1	1	0	2	0	1	1	0	0	1	1	2	1	0	2	2	0	-0.339319
2	2	2	2	2	1	1	2	0	0	1	2	1	0	1	1	2	2	-0.499442
2	1	2	1	0	1	0	0	0	2	1	0	2	0	2	1	1	2	-0.109076
2	1	0	1	2	1	1	1	0	1	1	1	2	0	1	2	2	1	1.2055
2	1	1	1	1	1	2	1	1	1	2	2	2	1	1	2	2	1	-0.590638
2	0	2	0	2	1	0	0	1	1	1	1	2	0	1	0	1	0	1.19596
2	2	1	2	1	1	1	0	0	1	1	2	2	0	1	2	2	0	-0.663504
1	2	2	0	1	1	1	1	0	0	2	1	2	1	1	2	2	1	-0.951864
2	2	2	1	1	1	0	1	0	1	2	0	2	1	1	2	2	0	0.761437
1	0	2	1	0	2	1	0	0	1	0	1	2	1	2	2	2	1	0.101852
1	1	2	0	2	2	1	2	0	1	2	1	2	1	2	2	2	1	0.180048
1	1	2	0	0	0	2	0	1	2	2	1	2	0	1	1	2	2	0.0827456
2	1	0	1	2	2	1	0	0	1	1	2	2	0	0	2	2	0	-1.3065
2	1	2	1	1	1	1	0	0	0	2	1	2	0	0	2	2	2	1.22134
1	2	1	1	2	2	1	0	0	0	2	2	2	0	1	0	1	2	0.40573
2	1	1	0	0	2	1	1	0	1	1	1	1	0	1	1	2	2	-0.370429
1	2	2	0	0	1	0	0	1	2	1	0	2	0	2	0	0	1	0.475903
2	1	1	2	1	1	1	1	0	0	1	1	2	1	1	2	2	0	0.053488
2	0	1	0	1	2	2	2	0	0	2	1	2	0	2	2	2	1	0.689882
1	1	1	1	1	2	2	2	0	0	1	1	2	1	0	1	1	1	-1.29657
2	1	2	1	1	1	1	0	1	1	2	2	2	1	2	2	2	0	-0.93374
2	1	1	0	0	0	2	0	1	1	2	2	2	1	2	1	2	0	-1.65152
1	2	0	2	2	0	1	1	0	0	1	0	2	0	0	2	2	1	0.199801
2	2	0	1	1	2	1	1	0	0	2	1	2	1	1	1	2	1	2.41104
1	1	1	2	1	1	2	1	0	1	2	2	2	0	1	2	2	1	0.0949538
1	1	2	2	1	1	1	1	0	1	1	1	1	0	1	1	2	2	0.209473
1	1	1	0	1	1	2	1	0	0	1	0	2	0	0	1	2	1	-0.0426578
1	0	2	1	0	1	2	0	1	1	1	2	1	1	2	2	2	0	-0.778224
1	1	2	1	2	2	0	1	0	0	2	2	2	0	1	2	2	1	-0.635057
1	1	1	2	1	1	1	1	2	0	2	1	2	0	1	1	1	1	0.194312
2	1	2	2	0	2	0	0	0	1	1	1	2	0	0	1	1	0	-0.518404
2	0	1	2	2	2	1	0	1	0	1	1	2	0	0	2	2	0	1.82994
1	0	2	1	1	1	1	1	1	0	1	0	2	0	0	1	1	2	0.280945
2	0	1	2	1	2	1	2	0	2	2	1	2	0	0	1	2	1	-0.276955
1	1	2	2	0	1	1	1	1	1	2	1	2	0	0	2	2	0	0.412173
2	1	2	0	1	2	1	2	0	1	2	0	2	1	1	1	2	1	-0.759795
1	1	1	1	1	0	2	2	0	0	2	0	2	0	1	2	2	0	0.586246
1	1	2	1	1	1	1	1	0	1	2	2	2	1	0	1	1	2	1.61318
2	1	2	1	2	1	2	0	0	0	1	2	1	0	0	1	2	0	-0.325569
1	0	1	1	1	2	2	1	0	1	1	1	2	0	0	2	2	1	0.00374468
1	0	1	0	2	0	1	1	0	0	1	1	2	0	0	2	2	1	-0.387272
1	1	1	0	1	1	1	1	0	0	1	2	2	1	1	2	2	1	-0.677999
2	1	2	2	1	1	0	1	0	1	2	2	2	0	1	2	2	2	0.0164771
1	2	2	1	2	1	1	1	0	0	1	2	2	0	0	2	2	1	-0.709679
2	1	2	1	1	2	1	1	0	0	1	2	2	1	1	2	2	1	-0.763034
2	1	1	1	1	2	1	1	0	1	1	1	2	0	2	2	2	0	0.711412
2	2	2	1	1	0	2	0	0	1	0	1	1	0	2	1	2	1	-0.521225
2	1	0	2	1	1	1	0	1	0	1	0	2	0	1	2	2	2	0.0896751
2	0	1	0	2	0	2	1	0	0	2	1	1	0	1	1	1	0	0.766279
1	2	1	1	1	0	2	1	1	0	1	1	2	0	1	1	1	0	0.0744357
1	1	2	0	1	2	1	0	1	2	1	1	2	0	1	2	2	0	0.285705
1	1	1	0	1	1	1	0	0	0	2	0	2	0	2	1	1	0	-0.580033
0	1	2	0	1	2	1	1	1	0	2	1	2	0	1	2	2	0	0.477749
0	0	1	1	2	0	1	2	0	1	2	1	2	0	1	2	2	1	1.61059
2	1	2	1	0	2	2	0	0	2	2	1	2	1	1	2	2	1	-0.000949848
2	0	1	0	1	1	1	1	0	2	2	1	2	0	2	1	2	0	-0.513855
2	0	2	1	1	2	2	1	1	0	2	1	2	0	1	2	2	0	0.620936
1	0	2	1	2	1	1	0	0	0	2	1	2	0	1	1	2	1	1.13108
2	1	2	1	2	1	1	0	0	1	1	2	2	1	0	0	0	0	1.97364
1	1	2	2	1	2	0	0	2	0	2	1	2	0	0	0	2	1	0.58629
1	0	2	1	1	1	1	1	0	1	1	2	2	1	0	1	2	1	-0.914478
2	1	2	2	1	2	2	0	0	1	2	2	1	1	0	2	2	1	-1.44576
0	0	2	1	2	1	0	1	1	0	1	2	1	0	0	1	1	0	1.20202
1	2	2	0	1	2	1	1	2	1	2	1	2	0	0	2	2	1	-1.24901
0	1	2	0	2	2	1	0	1	0	0	0	2	0	0	2	2	1	-0.577058
2	0	2	0	2	1	0	0	1	0	2	1	2	0	1	1	2	1	1.61241
1	1	2	1	1	0	2	2	1	0	1	1	2	0	1	0	2	1	1.96438
1	1	1	1	0	1	2	1	1	1	0	1	2	0	1	1	2	1	0.966631
1	2	1	1	1	0	0	1	0	0	2	1	2	0	1	1	2	2	1.17626
2	0	1	1	1	2	2	0	1	1	0	2	2	0	2	1	2	0	0.531304
1	1	2	1	1	0	1	0	1	2	2	1	2	0	0	1	2	2	-0.700591
1	0	2	0	1	0	1	0	1	2	1	1	2	2	1	2	2	0	0.273489
1	1	1	1	1	2	1	1	0	1	1	1	2	1	1	2	2	1	-0.292021
0	0	2	1	1	1	1	0	0	1	1	2	2	0	0	1	2	1	0.913415
2	1	1	2	1	2	0	1	0	0	1	2	2	0	2	2	2	1	0.475771
2	1	1	1	1	1	2	0	0	1	1	1	2	0	1	2	2	1	1.02215
2	2	2	2	1	1	1	0	0	1	2	2	1	0	1	1	2	1	0.13261
1	1	2	0	1	1	1	0	1	0	2	0	2	0	2	2	2	1	0.393249
2	1	1	1	2	1	2	0	2	0	2	1	2	0	0	2	2	0	0.313069
1	1	1	1	1	1	1	1	2	1	0	2	2	1	2	1	2	0	0.602855
1	0	1	0	1	2	2	0	1	0	0	2	2	0	0	2	2	2	-1.80211
2	1	2	1	1	2	2	1	0	1	1	0	2	0	0	1	2	1	-1.61741
2	0	2	1	2	2	1	1	0	1	0	2	2	0	1	2	2	2	0.016152
2	1	1	1	2	1	1	0	0	1	2	1	2	0	2	2	2	0	0.634789
2	1	2	2	2	2	0	2	0	0	1	2	1	1	2	0	1	1	1.10154
2	1	1	2	1	2	2	0	0	1	2	1	1	0	0	0	1	2	2.1582
2	0	1	1	2	1	1	1	0	2	1	1	2	0	0	1	1	0	-0.438975
2	2	2	1	1	2	1	1	0	2	1	1	2	0	1	2	2	1	-1.74195
1	1	0	2	2	1	2	1	0	2	2	2	1	1	1	1	2	2	0.52698
2	1	1	0	1	2	2	1	0	1	1	1	2	0	1	2	2	0	0.335116
0	2	1	1	1	1	2	2	1	0	1	2	2	0	0	2	2	0	-0.163751
2	0	2	0	2	1	0	0	1	0	1	1	2	1	1	2	2	2	0.659198
1	1	2	1	2	2	1	0	1	0	1	1	2	1	2	1	2	0	1.11644
1	1	1	1	2	2	2	0	0	0	2	1	1	0	0	2	2	1	0.651847
2	1	0	1	1	1	1	1	1	0	1	0	2	0	1	2	2	1	1.10826
1	2	2	1	0	2	1	1	0	1	2	1	2	0	2	1	2	0	-0.356406
2	1	1	2	0	1	0	0	0	2	2	2	2	0	0	1	2	1	0.974038
2	0	1	1	0	2	1	2	0	0	0	1	2	0	2	2	2	2	1.56215
0	0	2	0	0	0	1	0	0	0	0	1	2	1	1	2	2	1	0.704096
2	1	2	1	2	1	2	0	0	0	2	2	2	1	1	1	2	1	0.561586
2	1	1	0	2	2	1	2	0	2	0	1	2	0	1	2	2	0	1.16036
2	1	1	1	0	1	1	1	1	2	1	1	2	0	0	1	2	1	-1.02485
1	0	2	2	2	1	0	1	0	0	1	0	2	0	2	1	2	0	0.590141
0	0	1	0	2	2	2	0	0	1	0	1	1	1	0	1	1	1	0.756357
0	1	2	0	0	2	1	1	0	2	0	0	2	0	1	2	2	0	-2.33866
2	0	1	1	1	0	1	0	1	1	1	0	2	0	2	0	1	0	1.551
2	1	2	0	2	1	1	0	0	2	2	2	2	1	1	2	2	1	-0.00164125
0	0	1	1	2	2	1	0	1	0	1	0	2	0	0	2	2	1	0.384555
1	1	2	1	0	2	1	1	1	0	1	0	1	0	1	2	2	2	-1.75899
0	0	2	0	0	1	2	1	0	1	2	1	2	0	2	2	2	2	0.356587
1	2	2	2	1	1	0	0	2	2	2	1	2	0	0	0	2	1	0.155383
1	1	0	1	2	2	2	0	0	0	1	2	2	0	2	2	2	1	-1.37416
1	0	2	0	2	0	0	1	0	0	2	0	2	0	2	1	2	1	0.195491
1	2	1	0	0	2	1	1	1	1	1	1	2	0	1	1	2	0	-1.50692
1	1	2	2	1	1	1	2	1	1	1	1	2	0	2	2	2	2	0.284365
2	1	2	2	2	1	0	2	0	0	2	2	2	0	1	0	1	2	0.694828
2	2	2	1	2	1	1	0	0	0	1	0	2	0	1	2	2	1	-0.911439
1	1	2	1	0	2	0	0	0	1	2	2	2	0	0	0	1	2	3.03318
1	2	1	1	1	2	1	1	0	1	1	1	2	0	1	2	2	0	0.262899
1	0	2	1	2	2	0	0	1	1	1	0	2	0	2	1	2	2	1.48464
1	1	2	1	2	1	2	0	0	0	1	0	2	0	1	1	2	0	0.51863
1	0	2	1	1	2	0	1	1	0	1	1	2	1	0	2	2	1	0.923187
1	1	1	1	1	2	2	0	1	1	1	1	2	0	0	2	2	1	-0.288535
2	1	2	1	2	2	0	1	0	0	1	2	2	0	2	2	2	0	0.573283
1	2	2	0	2	1	1	0	0	2	1	0	2	0	1	1	2	0	-0.546208
1	0	2	1	1	1	2	0	0	1	1	1	2	0	0	1	2	2	-0.14572
2	1	2	0	1	1	1	1	1	2	0	1	2	1	1	1	2	0	-0.64637
2	1	2	1	0	1	2	1	0	2	1	1	2	0	2	2	2	0	-1.11633
2	0	2	1	2	1	1	1	1	1	1	2	2	1	0	1	2	1	-0.319021
2	0	1	2	1	2	1	1	1	1	1	1	2	0	1	2	2	1	0.207243
0	0	1	1	0	2	2	0	0	0	1	1	2	0	1	1	2	2	-1.24925
1	2	1	0	1	0	0	0	0	1	1	1	2	0	1	2	2	1	-0.437088
2	2	2	1	2	1	0	2	0	1	2	0	2	0	1	2	2	2	1.48097
2	1	1	0	0	2	0	1	1	1	1	1	2	0	2	1	1	2	0.321705
2	1	2	0	1	1	1	0	0	1	1	2	2	0	1	1	1	1	-0.198828
2	1	2	0	1	1	2	0	1	1	1	1	2	1	0	2	2	2	0.0254649
1	2	2	1	0	0	1	1	0	0	2	0	2	0	1	1	2	2	-0.711684
1	0	1	0	0	1	2	1	0	0	1	0	2	0	2	1	1	1	0.0995614
2	2	1	2	1	2	2	1	1	1	2	1	2	1	0	0	2	1	0.480932
0	1	2	1	2	1	1	0	0	0	0	0	2	0	1	2	2	1	-0.10456
0	0	2	2	2	1	1	0	1	1	2	0	2	0	2	1	2	1	1.96584
1	0	2	1	2	1	1	0	0	0	1	1	2	0	1	2	2	1	-0.302637
2	0	2	1	0	2	1	1	0	2	1	1	2	0	2	2	2	2	-2.47339
1	2	1	0	0	1	2	1	0	2	1	1	2	0	1	2	2	0	-1.39132
1	1	2	0	1	1	2	1	0	1	2	1	2	0	2	2	2	1	-2.00522
1	1	1	1	0	1	1	1	1	1	0	1	2	0	0	1	2	1	-3.01665
1	0	2	1	2	2	0	1	0	0	2	2	2	0	0	1	2	0	-0.264951
1	1	2	1	2	2	1	2	0	0	1	1	2	1	1	1	2	1	-0.278511
2	1	0	1	2	1	2	1	1	1	2	0	2	0	1	1	1	1	-0.225962
2	0	2	1	1	2	0	0	0	1	2	2	2	1	1	1	2	1	-0.0948058
2	2	2	2	1	1	1	1	0	1	2	2	2	1	2	2	2	1	-0.919299
0	0	2	2	0	2	0	0	1	1	2	1	2	0	1	0	0	1	0.0170036
2	0	1	1	1	2	1	0	0	1	1	1	2	0	2	0	1	0	1.11098
2	1	1	2	1	0	1	1	0	1	1	1	1	0	0	1	2	1	0.592996
1	1	1	1	1	1	0	1	0	0	2	2	2	0	1	1	1	2	-1.49133
1	1	2	1	1	1	1	2	1	1	1	1	2	0	1	2	2	2	0.112475
2	2	2	2	2	1	1	0	0	1	2	1	2	0	2	2	2	1	-0.370392
1	2	2	1	1	0	1	1	1	0	0	1	2	0	1	2	2	2	-0.269143
1	1	2	1	1	1	2	0	2	0	1	1	2	1	2	1	2	0	-1.08002
1	1	2	0	1	1	0	0	2	1	2	2	2	0	1	0	1	1	2.42327
2	0	1	2	0	2	1	0	0	0	1	2	2	1	1	2	2	1	-0.884323
2	1	2	2	0	2	1	1	0	0	2	2	2	0	0	2	2	0	-1.02589
1	0	2	2	1	1	2	2	0	1	1	0	1	0	1	2	2	1	1.06455
2	0	2	1	1	1	2	0	1	1	1	1	2	1	1	2	2	1	0.290152
1	1	1	1	1	0	1	1	0	0	2	1	2	0	1	2	2	0	-0.236834
1	0	1	1	0	2	2	0	0	1	1	1	2	0	1	1	2	1	-0.325417
2	2	1	1	2	2	1	1	0	2	2	1	2	1	2	1	1	1	-0.551768
2	1	2	2	1	2	2	0	1	1	1	1	2	1	0	2	2	0	-1.63297
1	1	1	0	2	1	2	0	1	1	1	2	2	1	0	1	2	0	-0.590782
1	1	2	1	1	1	2	1	0	1	1	0	2	0	1	1	2	2	2.78544
2	1	1	1	1	1	0	1	0	1	1	2	2	1	1	1	2	1	-0.241064
2	2	2	1	0	0	2	1	1	1	0	1	2	0	2	1	2	2	1.18349
1	2	0	0	0	2	1	0	0	1	2	1	1	0	1	1	2	2	0.367358
2	0	2	1	1	2	0	0	0	1	2	2	2	0	1	1	1	1	-0.844295
1	2	2	0	1	1	0	1	0	1	1	1	2	1	1	1	2	0	-0.108434
1	1	0	1	1	2	1	1	1	1	2	2	2	0	1	2	2	1	0.661843
1	1	1	1	2	2	0	2	1	0	2	1	2	1	2	2	2	1	-0.406149
0	1	1	1	1	2	1	0	0	0	1	1	2	0	1	1	2	1	-0.590813
1	1	2	0	1	2	0	1	0	0	1	0	2	0	1	2	2	1	-0.843485
1	0	1	1	1	2	0	0	0	0	2	1	2	0	1	1	2	1	0.140512
2	2	2	2	0	1	1	1	2	1	2	1	2	1	1	1	1	2	0.0897551
2	2	1	0	2	2	0	1	0	1	1	1	2	0	1	2	2	0	0.248171
2	0	1	0	1	2	0	1	0	1	0	1	2	2	1	1	2	0	-0.260766
2	2	1	1	2	1	1	1	0	0	2	0	2	0	1	1	1	0	1.1882
1	1	1	2	0	1	0	1	1	0	2	2	1	0	0	1	1	0	0.203914
1	1	2	1	0	1	1	0	2	0	2	0	2	0	1	1	1	2	0.196537
1	0	2	1	1	1	2	1	1	0	1	1	2	0	1	1	1	1	2.31813
2	1	2	1	1	1	0	2	0	0	1	1	2	0	1	2	2	1	-0.899796
2	1	1	1	2	2	2	0	0	1	2	2	2	0	1	1	2	1	-0.824478
1	1	2	2	1	2	1	1	0	1	1	2	2	0	2	2	2	1	1.76798
1	0	2	2	0	0	2	0	0	0	0	2	2	1	2	2	2	1	-1.85229
2	2	1	1	2	2	2	0	1	0	2	2	2	0	0	2	2	2	-0.0261009
2	0	1	2	0	0	1	1	1	0	1	0	2	0	0	2	2	1	-0.927257
0	1	2	1	1	1	2	1	0	0	1	2	2	1	0	1	1	2	1.11518
1	0	2	2	0	1	1	0	0	0	1	2	2	0	2	2	2	1	1.57746
1	2	2	0	0	2	0	0	0	1	1	1	2	1	2	2	2	0	-1.49516
2	1	2	1	2	2	0	1	0	1	1	1	2	0	0	2	2	1	0.028613
1	0	1	1	1	2	2	2	1	0	1	0	2	0	1	1	2	2	1.59123
1	2	1	1	2	1	2	0	0	1	2	2	2	1	1	2	2	1	0.319601
1	0	2	0	1	1	2	1	1	0	0	1	2	0	2	2	2	1	-0.205723
2	0	1	1	1	0	1	1	1	1	1	1	2	0	1	2	2	2	2.7215
0	1	2	0	2	0	2	2	0	1	2	2	2	0	1	1	2	1	-0.885447
2	1	2	1	1	1	2	1	1	0	1	2	2	0	1	2	2	1	-0.770573
2	0	2	1	2	1	2	0	0	0	2	2	2	1	1	2	2	1	-0.378645
1	0	2	2	1	1	2	1	1	0	1	2	2	0	0	2	2	1	-0.791946
1	1	1	0	0	2	0	1	0	1	2	1	1	0	1	1	2	1	1.04554
1	0	2	0	1	1	1	1	1	0	1	1	2	1	0	0	0	1	0.406424
1	0	2	1	1	1	1	1	0	0	2	2	2	0	2	2	2	2	1.20783
1	0	2	2	0	1	1	0	0	0	2	1	1	0	2	2	2	1	-1.07988
2	2	2	1	1	1	1	0	1	0	2	0	2	1	2	1	1	1	-0.853915
2	1	0	1	2	1	1	0	0	0	1	1	2	0	0	2	2	1	-1.58663
2	0	2	2	1	2	2	1	1	0	1	0	2	1	1	2	2	1	-1.43082
2	0	1	2	0	1	1	0	0	1	2	0	2	1	0	2	2	1	-0.0628207
1	1	1	2	1	2	1	0	1	1	2	1	2	0	1	1	2	2	0.0660115
1	1	1	1	0	2	1	1	1	0	2	1	2	0	1	2	2	1	1.42484
2	1	2	1	1	2	2	0	0	2	2	2	2	0	0	2	2	1	-0.517348
1	0	1	1	2	0	1	0	0	0	2	0	2	0	1	1	2	1	1.34848
2	1	1	2	1	1	2	1	1	1	1	1	2	0	0	1	2	0	-1.12844
2	2	2	1	2	2	2	1	0	1	2	2	2	1	2	1	2	0	-1.43108
1	1	2	1	1	1	1	0	0	0	2	1	2	0	0	2	2	1	0.674518
2	0	2	1	1	1	1	0	1	1	1	2	2	0	1	1	1	1	-1.11774
1	1	2	1	1	1	1	0	0	1	1	1	2	0	0	2	2	2	0.489466
1	1	2	2	2	1	0	1	0	1	1	0	1	1	1	2	2	1	0.00195637
1	0	1	1	1	1	0	0	0	2	2	1	2	0	1	1	2	2	-0.356174
1	1	2	0	1	1	2	1	0	0	1	1	2	0	2	2	2	1	-1.75335
1	1	2	2	2	1	2	2	0	1	0	2	2	0	2	2	2	2	0.374626
1	1	2	0	0	0	1	2	0	2	1	0	2	0	2	0	2	2	-0.0540088
1	0	1	1	2	2	1	0	1	2	0	0	2	0	0	2	2	1	-0.478119
1	1	2	0	1	0	2	0	1	1	2	1	2	0	1	1	2	1	-0.11243
2	2	2	0	1	0	2	1	1	1	0	1	1	0	1	0	1	1	0.795465
2	1	2	2	1	2	1	0	1	0	2	1	2	0	0	1	1	1	0.470648
1	1	1	1	1	1	1	2	0	1	1	2	2	0	0	2	2	1	-1.18448
2	2	1	0	0	2	1	0	0	0	1	1	2	0	2	1	2	2	0.379363
1	0	2	2	2	1	0	0	1	1	2	0	2	1	0	0	1	1	0.724959
1	0	1	1	1	2	0	1	1	0	1	2	2	1	0	1	2	2	-0.340698
2	1	2	1	1	1	2	1	1	2	2	0	2	0	2	2	2	1	-0.81247
1	1	1	1	2	2	0	1	0	1	2	2	2	0	1	2	2	0	0.995025
1	1	1	1	2	1	2	1	1	0	2	2	2	0	1	2	2	1	0.327065
2	0	1	0	2	2	0	1	0	0	2	1	2	0	2	1	2	2	-1.15295
0	0	1	2	1	1	1	1	0	1	1	1	2	1	1	2	2	2	1.00237
2	0	2	0	1	1	0	0	0	0	2	0	1	0	0	1	2	2	0.496567
1	0	2	0	2	2	0	0	0	1	1	1	2	0	2	1	1	1	-0.492316
1	0	1	1	1	2	1	0	0	1	2	1	1	1	0	1	1	0	0.00709915
1	0	1	1	1	1	2	0	0	0	2	0	2	0	0	1	2	1	-0.200185
1	0	2	2	0	1	0	0	0	1	0	2	2	1	2	2	2	1	-0.896759
2	0	0	1	2	0	1	0	0	0	1	2	1	0	1	1	2	0	0.139973
0	2	2	1	0	0	1	0	0	1	2	1	2	1	1	2	2	0	-0.109224
1	0	1	1	1	1	0	1	0	2	2	1	1	0	2	1	2	1	0.335216
1	1	2	1	0	1	2	2	0	0	2	2	2	0	2	2	2	1	-0.258587
0	1	2	1	1	1	1	1	1	2	1	0	2	1	1	2	2	1	0.100391
1	1	2	2	1	2	2	0	0	0	1	2	1	0	0	2	2	0	-0.505035
0	0	1	0	2	1	1	0	1	1	2	0	2	0	1	1	1	2	0.320683
2	0	0	2	1	1	1	2	0	0	2	0	2	0	1	2	2	1	0.290747
2	2	1	1	1	1	0	1	1	2	2	0	2	0	1	1	2	0	-0.435336
1	0	1	1	0	2	2	0	0	1	1	1	2	0	1	1	2	2	1.06278
2	0	1	1	1	2	2	1	1	0	1	0	2	0	1	1	1	2	0.671599
1	1	0	0	1	1	1	1	0	1	2	0	2	0	1	2	1	2	-0.161142
1	1	2	0	1	2	1	2	0	1	2	1	1	0	2	1	1	0	0.196812
1	1	2	0	1	1	0	1	0	1	2	1	2	0	1	1	1	1	-1.21032
2	0	2	1	2	2	0	1	0	0	1	0	2	0	2	2	2	1	0.296116
0	0	1	0	2	2	2	0	1	1	0	1	2	1	0	2	2	1	-3.3286
1	2	2	1	2	1	1	2	0	0	2	2	2	0	1	2	2	1	-0.550906
1	1	2	1	1	2	0	1	1	0	1	1	2	0	2	2	2	1	0.146885
2	1	1	0	0	2	1	0	0	1	2	0	2	1	1	1	2	1	-0.427398
0	2	1	0	0	1	1	0	0	0	2	0	2	0	1	1	2	2	-1.93175
1	0	2	1	2	2	1	2	0	1	2	0	2	0	2	2	2	2	-0.194375
2	2	1	1	1	1	1	2	1	1	2	2	1	0	1	1	2	1	0.809475
1	1	2	1	0	0	1	0	0	0	1	1	2	0	0	1	2	1	-0.291788
2	1	2	2	1	1	1	0	0	0	1	0	2	2	0	1	2	1	0.852115
1	1	1	2	1	1	0	1	1	1	1	1	2	0	1	1	2	1	-1.28122
1	1	1	2	0	2	1	2	0	1	1	2	2	0	0	1	2	1	-0.777673
2	1	1	2	2	2	1	0	1	1	2	1	2	1	1	2	2	2	-0.362684
0	0	2	1	2	2	0	0	0	0	2	2	2	0	1	1	1	2	0.643388
1	2	2	1	2	1	0	0	0	1	2	2	1	0	1	1	2	1	0.0649688
1	1	0	2	1	2	1	2	0	1	2	2	2	1	2	1	1	2	0.521225
1	2	1	0	2	1	2	1	0	0	1	0	2	0	0	2	2	0	-0.248944
1	2	2	1	1	0	0	2	0	0	1	2	1	0	1	2	2	0	-0.218721
1	1	1	0	0	1	1	0	1	1	1	1	2	1	2	0	2	0	-0.138631
1	1	0	1	0	1	1	1	0	1	0	1	2	0	1	1	2	1	-0.312931
2	1	1	0	1	1	1	1	0	1	1	1	2	0	1	1	1	0	2.22978
1	0	0	1	0	2	0	0	1	0	2	1	1	1	0	1	2	1	-0.408904
0	1	1	0	1	1	0	0	1	0	1	2	2	0	0	1	2	1	-0.245798
2	0	2	1	2	1	0	0	0	0	1	1	2	0	1	1	2	1	0.699468
1	1	2	0	2	0	1	2	1	0	2	0	2	0	2	1	2	1	-0.572097
1	2	2	0	2	1	1	1	1	1	1	2	2	2	1	1	2	1	-0.500954
1	1	2	2	1	2	1	0	0	0	2	2	2	1	1	1	2	2	-0.304673
1	2	1	1	1	1	1	0	2	2	1	1	2	1	1	2	2	0	-0.92803
1	1	2	1	1	2	2	1	1	0	1	2	2	0	0	2	2	0	-0.907455
2	1	1	2	2	2	1	1	1	1	1	1	1	1	0	1	1	0	-0.0421264
1	0	2	1	1	1	2	2	0	0	0	2	2	0	2	2	2	2	-0.281509
2	0	1	1	2	2	1	1	0	1	1	0	2	1	0	2	2	1	0.111708
2	0	1	1	1	1	1	1	0	1	1	2	2	0	2	0	2	0	0.252546
2	0	2	1	1	2	0	0	1	0	1	0	2	1	1	2	2	1	-0.775546
1	2	1	1	1	1	2	1	0	0	1	1	2	0	0	2	2	1	-0.181655
1	0	1	0	0	1	0	2	1	2	1	2	2	1	1	2	2	1	-0.690113
1	0	1	0	1	1	2	0	0	0	1	2	2	0	1	2	2	1	0.455902
1	0	1	1	2	2	0	0	0	0	1	2	2	1	0	2	2	1	-0.0543652
2	0	2	2	2	2	2	1	0	0	1	2	2	1	1	1	2	2	1.31262
1	1	1	2	1	1	2	2	0	0	1	1	2	0	1	2	2	0	1.67822
0	2	1	0	0	1	1	1	1	0	2	2	2	1	0	2	2	2	-0.567793
1	1	1	0	2	1	2	0	0	0	0	1	2	0	0	1	2	0	-1.0718
2	2	2	2	2	1	1	1	0	1	2	1	2	2	1	2	2	1	-0.38225
1	2	2	1	1	2	0	1	0	0	2	1	2	0	1	2	2	1	0.523043
0	1	1	1	2	1	1	1	0	0	2	1	2	0	1	2	2	1	0.870506
1	1	2	1	0	1	2	0	0	1	0	2	2	1	2	2	2	1	-0.0401
2	1	1	1	2	2	1	0	0	1	2	2	2	0	1	2	2	0	-0.664278
0	1	1	1	1	1	0	1	1	0	1	2	2	0	1	1	2	0	-0.774987
0	1	1	2	1	1	1	1	1	1	2	1	2	2	1	2	2	1	-1.66993
0	1	0	0	1	1	1	1	1	1	2	1	1	1	1	2	2	2	1.29088
1	1	1	0	1	2	1	1	1	2	1	1	2	0	0	2	2	2	1.07788
2	1	1	1	2	1	2	0	0	0	1	2	2	1	1	2	2	0	0.39536
1	1	1	1	1	1	1	0	0	2	2	1	2	0	1	2	2	1	1.33473
2	0	2	1	1	2	0	1	0	1	1	1	1	1	2	0	2	1	-1.70384
2	2	2	1	2	1	0	1	0	1	2	1	2	0	1	1	1	1	-1.04391
1	1	2	0	1	2	0	0	0	0	0	1	2	0	1	1	2	1	0.718603
1	2	1	0	0	0	1	2	1	1	1	0	2	0	1	2	2	1	2.13802
2	1	2	0	0	1	1	0	0	1	1	2	2	1	2	2	2	1	-0.24984
1	0	2	1	1	2	1	0	1	1	1	1	2	0	1	2	2	2	-0.684746
1	2	0	1	2	2	2	0	0	0	2	0	2	0	0	0	1	1	-0.19056
1	2	0	2	2	2	2	1	0	0	2	1	2	0	1	1	1	0	-1.36151
1	0	0	1	1	0	2	1	1	0	1	2	2	1	2	1	2	0	0.113629
1	1	1	1	1	1	1	2	1	0	2	1	2	1	1	2	2	1	0.225648
2	1	2	1	1	1	0	2	0	1	2	1	2	0	1	0	1	2	-1.11262
1	2	1	2	1	2	1	2	2	0	2	2	2	0	2	2	2	2	0.643424
1	1	2	0	0	1	0	1	0	0	2	2	2	0	2	1	2	1	0.573807
2	2	2	1	1	1	2	0	0	0	0	1	1	0	1	1	2	0	-0.152353
2	1	2	1	2	1	1	0	0	0	2	2	2	1	0	0	1	0	0.749635
1	1	2	0	1	2	1	1	0	0	2	2	2	1	1	2	2	0	-0.299542
1	1	1	0	1	1	1	1	1	0	2	0	2	1	0	1	2	1	-0.521363
2	2	2	0	2	2	2	2	1	0	2	2	2	0	0	2	2	1	-0.687613
1	0	1	2	2	2	2	0	0	1	1	1	1	0	1	2	2	1	-2.18886
1	1	0	1	2	1	2	1	1	0	1	1	2	1	0	2	2	0	-0.1021
2	1	1	1	1	2	1	1	0	0	2	2	1	0	0	2	1	2	1.09928
2	1	1	1	1	1	2	1	0	1	2	2	2	0	1	2	2	1	-0.141663
1	0	1	1	2	1	1	1	0	1	2	2	2	0	0	2	2	2	-0.62124
1	1	1	2	1	2	2	0	0	1	2	2	2	0	0	2	2	1	0.160653
1	1	2	0	0	1	1	1	0	2	1	1	2	0	2	2	2	1	-0.453823
1	0	1	0	1	2	1	1	1	0	1	0	2	1	1	2	2	1	0.0130097
1	1	1	1	2	2	2	0	0	1	1	2	2	0	1	2	2	0	0.295711
1	1	2	1	1	1	1	1	0	0	2	0	2	0	0	1	1	2	-0.627627
1	2	1	0	1	1	2	1	0	2	2	2	2	0	0	1	2	0	-0.944648
2	0	1	0	0	0	2	2	0	1	2	2	2	0	1	1	2	1	-1.40147
1	0	2	1	1	2	0	0	1	0	1	0	2	0	2	1	2	2	0.764937
0	0	1	0	0	1	1	0	1	0	1	2	2	0	2	2	2	2	-0.460489
0	1	1	2	0	1	2	1	0	1	2	2	2	1	1	2	2	2	-0.623427
2	1	1	2	1	1	0	1	0	0	2	1	2	1	1	0	1	2	1.55611
0	2	1	0	1	0	2	0	0	0	2	2	1	0	2	1	2	1	0.587108
0	1	1	1	0	2	1	0	1	0	1	0	2	0	1	2	2	1	-0.546312
2	2	0	1	1	1	2	1	0	0	1	1	2	0	0	2	2	1	-0.0188784
1	1	1	2	1	2	1	1	1	1	1	1	2	0	0	2	2	1	-0.440208
2	1	2	1	0	0	2	1	0	0	1	2	2	1	1	1	2	1	0.388429
1	1	1	1	1	2	0	2	1	0	2	1	2	1	1	1	2	1	-1.89529
2	0	2	0	1	2	0	2	0	1	2	2	2	0	0	1	2	0	-1.21402
0	1	1	0	2	0	0	1	0	0	0	2	2	0	1	2	2	0	-1.14592
1	1	2	0	1	1	1	1	0	2	2	2	2	0	0	2	2	2	-1.22947
1	1	1	2	1	2	2	2	0	0	2	1	2	0	0	2	2	1	-1.23543
1	2	0	2	2	1	1	2	1	2	2	2	2	0	0	2	2	0	-0.540668
1	1	2	1	1	0	0	2	0	0	2	2	2	0	0	1	2	1	0.160627
2	0	2	2	1	2	1	1	1	0	2	0	2	2	1	1	2	2	-0.0133856
1	1	2	0	1	1	2	0	1	1	1	0	2	1	2	2	2	1	-0.319948
0	2	2	0	0	2	0	1	0	2	1	1	2	0	0	2	2	1	-0.12161
2	1	1	2	1	1	1	1	0	1	1	2	2	0	2	1	2	2	-0.138097
1	1	1	1	1	1	1	0	0	1	0	2	2	1	0	2	2	1	0.666799
2	0	1	1	1	2	1	1	1	0	2	0	2	0	1	0	1	2	0.0336579
0	0	1	0	1	2	1	0	0	0	1	2	2	0	1	2	2	1	-0.21359
1	1	2	0	1	1	0	1	0	1	1	1	2	0	0	2	2	0	0.223833
1	0	2	0	1	1	2	0	1	0	0	1	2	0	0	2	2	1	-0.369365
2	0	2	1	1	1	1	0	0	1	1	0	2	0	1	2	2	0	0.480027
2	1	1	1	1	2	1	1	1	1	1	1	1	0	1	1	2	2	1.37892
1	0	1	1	2	2	2	1	0	0	2	2	2	0	0	1	2	0	-1.55984
1	1	2	1	0	1	2	1	0	1	0	1	2	0	1	1	2	0	0.21103
2	1	1	1	1	1	0	0	0	1	0	1	2	1	1	2	2	1	1.01424
1	1	1	1	0	2	1	0	0	2	2	1	2	0	0	2	2	0	2.59731
2	1	2	1	1	1	1	0	0	0	1	1	2	0	0	2	2	1	-0.0357942
0	2	2	1	2	2	2	0	0	0	0	1	2	0	1	2	2	1	0.561927
1	0	1	2	1	0	1	0	0	1	1	1	2	1	1	1	2	1	0.236203
2	2	2	1	1	2	1	0	1	0	1	2	2	0	1	2	2	0	-0.844929
2	2	1	1	2	1	1	2	0	1	2	1	2	0	0	2	2	1	-0.659716
2	1	2	2	1	1	2	0	0	1	1	1	2	0	1	1	2	0	0.106486
1	2	1	2	1	2	2	0	0	0	2	2	2	0	0	1	2	1	-0.350694
0	0	2	1	1	1	1	1	0	1	2	1	2	0	1	1	2	1	0.160317
1	1	1	2	1	2	2	1	0	1	2	2	2	0	2	2	2	2	-0.265087
2	2	1	1	1	0	2	1	0	1	0	1	1	0	1	1	2	0	-0.245932
1	1	2	1	2	2	1	1	1	0	2	1	1	1	0	2	2	1	0.120673
2	1	2	0	0	2	0	0	0	1	1	2	2	1	2	2	2	0	-0.308208
1	0	0	0	2	1	0	2	0	1	2	0	2	0	1	1	2	0	0.0438937
1	1	1	0	0	1	1	1	0	0	1	0	2	0	2	2	2	1	0.482549
2	1	1	0	2	1	0	0	1	1	1	0	2	0	1	2	2	1	0.0421368
1	1	2	1	1	1	0	2	1	0	2	1	2	0	2	1	2	0	0.522617
2	1	2	2	0	1	2	1	0	2	0	1	2	0	0	2	2	2	-1.73202
1	1	1	0	0	1	1	1	1	2	1	2	2	0	0	1	2	2	-0.504502
1	2	0	2	1	1	2	0	0	0	1	1	2	0	2	2	1	2	-1.08374
2	2	2	1	2	2	0	2	0	2	2	1	2	0	1	2	2	1	-1.09772
2	2	1	1	0	0	1	1	0	0	2	2	2	0	1	1	2	1	0.252157
2	0	0	1	2	0	0	1	0	1	1	1	1	1	0	1	2	1	-0.173268
1	1	0	2	1	1	1	0	1	0	1	0	2	0	0	2	2	0	-0.37484
2	0	2	1	1	2	2	1	1	1	1	1	2	1	1	2	2	1	-1.21158
1	1	1	1	1	1	1	0	0	0	2	0	2	0	2	2	2	1	-1.21708
1	0	2	2	0	1	0	0	0	0	2	1	2	0	1	1	2	2	0.400389
1	1	2	2	0	1	1	1	1	1	1	1	2	0	1	1	2	2	-0.402529
2	1	2	2	2	2	0	0	0	0	2	2	2	0	1	0	1	2	-0.726888
2	1	1	0	1	1	1	2	0	0	2	1	2	1	1	1	2	0	-0.266723
1	1	1	1	1	2	1	0	1	0	1	1	2	0	1	2	2	1	0.779509
1	0	1	0	1	2	1	1	1	0	1	1	2	0	2	2	2	1	0.00526674
1	0	1	0	2	0	1	0	1	0	2	2	2	1	0	0	1	0	-0.561986
1	1	2	2	1	1	2	1	0	1	1	1	2	0	1	1	2	0	-1.85121
0	1	1	1	1	1	2	1	0	0	1	1	2	0	1	2	2	1	0.0789353
2	2	1	0	1	1	2	0	0	0	2	2	2	0	1	0	2	1	-0.389463
1	2	2	1	0	0	1	0	0	1	2	1	2	1	1	2	2	0	-0.718314
1	1	2	2	0	2	0	0	0	1	0	2	2	1	2	2	2	1	-1.84769
2	0	2	0	2	1	0	1	1	0	2	0	2	0	2	2	2	2	-0.0901731
2	1	1	2	0	1	0	1	1	0	1	2	1	0	1	1	1	0	-0.00131681
1	1	2	1	2	2	1	1	0	0	1	1	2	0	1	1	2	2	0.602006
1	1	1	1	0	2	1	1	2	1	1	2	2	0	2	2	1	1	-0.794265
0	1	1	1	1	2	0	2	0	1	1	1	1	1	0	1	2	0	-0.189322
2	1	1	1	2	1	0	1	0	2	2	2	2	0	0	2	2	1	0.351671
2	1	2	1	0	1	0	1	1	0	1	1	2	0	1	1	1	2	-0.157528
0	0	1	1	2	2	1	0	1	1	0	1	1	1	0	2	2	0	0.77775
1	1	0	1	1	2	1	0	0	0	2	0	2	0	1	2	2	1	0.227907
2	1	2	1	1	2	0	0	0	0	2	1	1	1	1	1	2	1	-0.11544
1	1	1	1	2	1	1	1	0	0	2	2	2	1	0	1	2	1	-1.23527
1	0	0	2	2	2	2	1	0	1	2	1	2	0	1	1	1	1	0.854275
1	2	0	1	1	1	0	0	0	1	2	0	1	0	0	2	2	1	-0.0155696
1	1	1	2	0	1	1	0	0	0	1	1	2	0	2	1	2	1	1.3997
1	0	0	0	2	1	1	1	0	0	1	2	2	0	0	1	2	1	1.11945
2	1	1	0	1	1	1	2	0	1	1	2	2	1	1	2	2	0	-0.54911
2	0	2	1	0	1	1	1	1	1	1	0	2	0	2	1	1	0	-0.525228
2	1	2	0	0	1	2	0	0	1	2	0	2	0	2	1	2	1	-0.136633
1	1	2	1	0	1	1	1	0	0	1	2	2	0	2	2	2	1	-0.448988
1	1	2	0	1	2	1	1	1	0	2	1	1	1	2	2	2	1	-0.0809546
1	0	0	1	2	1	1	1	0	1	2	1	2	0	0	0	1	2	2.13826
2	1	1	2	1	2	1	0	2	0	1	2	2	0	0	2	2	1	0.266128
1	2	1	1	1	1	1	1	0	0	2	1	2	1	2	1	1	0	-0.65328
1	1	1	1	2	1	2	1	1	1	2	2	2	0	0	1	1	0	-0.950658
1	0	2	0	1	2	1	2	0	0	1	1	2	1	1	1	2	1	-0.82635
2	0	0	2	0	2	1	1	1	2	2	1	2	1	1	2	2	0	0.707413
1	2	2	0	0	1	2	1	1	0	1	2	2	0	1	2	2	1	-0.379133
1	2	1	0	1	2	0	2	1	0	1	2	2	0	2	2	2	2	1.30658
1	0	1	1	1	2	2	2	2	0	1	2	2	0	2	2	2	1	1.86417
1	1	2	2	1	1	1	0	1	0	2	2	1	1	1	0	2	0	1.66533
2	1	2	1	1	1	1	1	0	1	1	1	1	0	0	2	2	2	0.719601
1	2	2	2	0	2	1	0	0	0	1	2	2	1	1	2	2	1	0.207047
1	0	2	2	1	2	1	0	0	0	2	0	2	0	0	2	2	2	0.913544
1	1	1	2	2	2	1	2	0	0	1	1	2	0	0	2	2	1	0.52876
0	1	2	1	0	1	2	1	0	0	2	1	2	0	1	2	2	1	0.327555
1	1	2	2	1	1	1	0	1	2	1	1	2	0	1	2	2	1	1.41125
2	0	1	1	1	2	1	1	1	0	2	1	2	1	1	1	1	0	-0.227593
2	1	1	0	1	2	2	0	1	1	2	1	2	0	1	2	2	1	0.0695358
2	2	2	1	2	1	1	1	1	2	2	1	2	0	1	2	2	1	-0.375397
2	1	2	2	1	1	2	2	1	0	1	2	2	0	2	2	2	2	1.24773
1	1	1	1	2	2	2	0	0	1	2	2	2	1	1	1	2	1	-0.310186
2	1	1	1	1	1	2	1	0	2	2	0	2	1	2	2	2	2	0.797362
2	1	2	1	2	1	0	1	0	0	2	0	2	0	0	2	2	1	1.07485
2	2	2	0	1	1	1	0	0	1	2	0	2	1	0	1	2	0	-0.388439
2	1	1	2	1	1	0	1	0	1	0	1	2	0	1	2	2	2	1.51497
2	0	1	2	1	1	1	0	0	1	1	1	2	0	0	2	2	0	-0.938175
2	2	1	2	2	2	1	0	0	0	2	1	2	0	1	1	2	1	-2.13173
1	1	0	1	1	0	2	1	1	2	2	0	1	0	2	0	1	2	1.17877
1	1	2	2	1	1	1	2	0	1	1	1	2	0	1	2	2	1	-2.68691
2	0	1	2	2	0	2	1	1	1	1	2	1	0	0	1	1	1	-2.09265
1	0	1	1	2	2	0	0	0	1	2	2	2	0	1	2	2	0	0.469532
2	0	2	1	0	1	2	0	0	2	1	1	2	2	2	1	2	0	-2.37508
2	0	0	1	2	2	1	1	1	1	1	2	1	1	0	0	1	2	-0.678302
2	0	1	1	2	0	1	1	0	0	2	1	2	0	1	1	2	1	1.04829
1	0	1	1	2	1	2	0	0	1	1	2	2	1	1	2	2	1	0.581856
2	0	1	2	0	1	1	1	0	1	2	1	2	0	1	2	2	1	0.424196
2	0	2	0	1	0	1	0	0	0	2	0	2	0	1	2	2	1	-0.451881
2	0	2	1	2	2	1	0	0	0	2	2	2	0	1	2	2	0	0.933691
1	0	2	1	1	2	0	1	0	1	1	1	2	0	0	1	2	0	-0.109071
2	0	1	2	1	2	1	0	0	1	2	1	2	0	2	2	2	1	0.704037
1	1	2	0	1	2	1	2	1	1	2	1	1	0	0	2	2	1	-0.120047
0	0	1	0	0	2	2	0	0	0	1	2	2	0	1	2	2	2	-0.421246
1	1	2	1	2	2	2	1	1	1	1	2	2	0	0	2	2	2	0.582703
2	1	2	1	1	2	1	0	1	0	1	0	2	1	0	1	2	0	0.630127
2	2	2	1	2	0	2	0	0	1	2	2	2	0	0	2	2	1	-0.907282
1	0	1	1	2	2	2	0	0	0	1	1	2	0	1	2	2	1	0.747161
2	1	1	1	1	1	2	1	1	1	2	2	2	0	1	2	2	1	-1.67466
1	0	2	1	1	2	2	0	1	1	2	2	2	0	1	2	2	1	0.0574191
2	1	1	1	2	1	0	1	0	0	2	0	2	0	1	2	2	1	-0.521275
2	1	2	1	0	0	1	0	0	1	1	0	2	0	0	2	2	2	0.132726
2	2	2	2	1	2	2	1	0	2	2	1	1	1	1	1	2	0	0.209149
2	0	2	1	2	0	2	1	0	1	1	2	2	0	1	1	1	1	-1.14466
2	2	2	1	2	2	0	0	0	1	2	2	2	0	1	1	1	2	-0.0959919
2	1	1	1	1	1	2	0	1	1	2	0	2	1	0	2	2	1	-0.0771281
2	2	2	2	1	1	2	2	0	1	2	2	2	0	0	2	2	0	-0.26806
2	0	2	1	2	0	1	1	1	2	2	2	2	1	0	2	2	2	0.797735
1	2	1	1	2	2	0	1	1	0	2	2	2	0	0	2	2	1	0.171927
1	1	1	1	0	1	1	0	1	0	2	1	2	0	1	1	2	1	0.903997
1	1	2	1	1	2	2	0	0	1	1	2	2	1	1	2	2	2	0.91362
2	0	1	1	1	2	1	0	0	2	1	1	2	1	0	2	2	0	-0.630092
1	2	1	1	0	2	0	1	1	2	2	0	2	0	1	0	1	0	0.889164
2	1	2	2	1	2	1	0	2	0	1	0	1	1	0	2	1	1	-0.61477
2	1	2	1	0	1	1	1	1	1	2	0	2	1	1	2	2	2	-0.542727
1	1	1	1	2	1	1	2	1	1	2	2	2	1	0	1	2	2	-0.277735
1	0	1	2	1	2	1	0	1	0	1	1	1	1	2	1	1	1	1.31704
1	1	1	2	0	1	2	1	0	2	2	1	1	0	2	2	2	2	0.442653
2	0	2	1	1	1	2	0	0	1	2	1	2	0	0	1	2	1	-0.0490722
2	0	1	0	1	2	1	2	0	0	2	2	1	1	2	1	2	1	0.56548
1	0	1	1	2	0	2	1	0	0	1	1	2	0	1	1	2	0	2.06208
0	1	2	1	1	1	1	2	1	0	2	2	2	0	1	2	2	2	1.29604
1	0	0	0	2	1	1	0	0	0	2	1	2	0	1	1	1	1	0.655557
1	2	2	1	1	1	1	1	0	0	1	0	1	1	0	1	2	1	-1.92847
1	0	1	1	1	1	1	2	0	1	1	0	2	0	1	1	1	1	1.39444
2	0	1	1	1	1	0	0	1	2	1	2	2	0	1	2	2	1	0.357957
1	1	0	2	0	2	1	1	0	0	2	1	2	0	0	2	2	1	0.751757
1	0	1	1	2	2	0	0	0	2	1	0	2	1	1	2	2	1	-0.108362
2	0	1	0	0	1	1	1	1	0	1	2	2	1	1	1	2	1	1.60722
2	1	0	2	1	2	1	0	0	1	1	0	2	1	1	2	2	0	-0.945627
2	2	2	2	1	1	1	0	1	1	1	2	1	0	2	0	1	1	0.803047
1	0	2	2	0	2	1	2	0	0	1	1	2	0	2	2	2	0	-0.765777
1	0	1	2	2	2	1	1	1	0	1	0	2	0	0	2	2	1	-0.0350416
1	1	1	1	1	1	2	1	0	2	2	1	2	0	1	2	2	1	-0.75901
1	1	2	1	1	2	0	0	0	0	1	1	2	0	1	1	2	0	-0.760263
1	1	1	2	1	1	1	0	0	1	1	0	1	0	2	2	2	2	0.779338
2	0	1	0	1	1	0	1	0	1	1	1	2	0	2	2	2	0	0.890682
1	1	2	0	2	1	1	1	1	1	2	0	2	0	0	2	2	2	1.0547
2	1	0	0	1	2	0	0	0	1	0	2	2	0	2	1	2	2	0.764226
1	1	1	2	1	2	0	2	0	0	1	2	2	0	0	1	2	0	-0.113445
2	2	1	0	2	1	1	2	1	0	1	2	2	0	2	2	2	2	-0.332054
2	0	2	2	1	2	2	0	0	0	1	2	2	1	1	2	2	1	-2.48525
0	1	2	1	0	1	0	0	0	0	2	1	2	0	1	2	2	2	-0.54151
2	1	2	1	1	1	2	0	2	2	2	2	2	1	1	1	2	0	-1.68815
1	1	1	2	0	2	0	2	1	1	1	1	2	0	0	2	2	0	0.538381
1	0	2	0	1	1	1	1	1	0	2	1	2	0	1	2	2	1	0.750276
1	1	1	2	2	1	1	1	0	1	2	1	2	0	1	1	1	1	0.201033
1	0	1	2	1	2	1	2	0	1	2	1	2	0	0	1	2	1	0.589518
1	1	1	1	1	1	0	1	0	0	1	1	2	0	1	1	2	2	0.0480608
1	0	2	2	1	1	2	0	0	1	1	1	2	0	0	2	2	1	-0.483219
1	1	1	0	1	1	0	1	0	1	1	2	2	0	0	1	2	2	-1.61236
1	1	1	1	2	1	1	1	1	1	1	1	2	0	0	1	2	1	1.07171
2	0	1	2	0	0	1	0	1	1	2	0	2	1	0	1	1	0	0.0758905
0	1	2	1	1	1	2	0	2	2	2	1	2	0	0	1	2	2	-0.578311
1	1	2	2	1	2	2	2	0	1	1	1	2	0	1	2	2	1	0.510998
1	0	2	1	1	1	2	0	0	1	1	1	2	0	0	1	2	2	1.32029
2	1	1	2	2	1	2	1	1	0	1	1	2	0	0	0	1	0	0.170626
2	1	1	1	1	1	1	2	1	0	1	1	2	0	0	2	2	0	-0.0876414
2	0	2	0	0	2	1	1	1	0	1	2	2	1	1	1	1	1	-1.20021
1	2	1	1	1	2	2	0	0	1	1	2	2	1	0	2	2	0	-0.441301
1	0	2	2	2	1	2	0	0	1	2	1	2	0	1	2	2	2	-0.251883
0	1	2	1	1	0	1	0	1	2	1	2	2	0	1	2	2	1	0.344371
2	0	2	2	1	2	2	0	0	0	1	0	2	1	1	2	2	2	-0.293896
1	0	2	1	1	2	1	1	2	0	2	1	2	0	1	2	2	1	1.23107
0	1	2	0	2	0	1	0	0	0	0	1	2	0	1	1	2	0	0.779556
2	0	1	2	1	2	2	0	0	0	2	2	2	0	1	2	2	0	1.26358
1	0	2	1	1	2	1	1	1	1	1	2	1	0	0	1	2	0	0.612086
1	0	0	1	1	2	2	1	1	1	1	1	1	0	0	2	2	0	0.875371
2	1	2	1	1	0	0	0	1	1	2	1	2	0	0	1	2	1	1.60702
1	1	2	1	2	1	2	2	0	0	1	1	2	1	1	1	1	0	0.0277322
1	1	2	1	1	1	2	0	2	0	2	2	1	2	2	2	2	0	-1.87502
2	0	2	2	2	2	2	0	0	0	2	0	2	1	2	2	2	1	1.04298
0	0	2	1	1	1	0	1	1	2	1	1	2	0	1	1	2	1	-0.17608
0	1	2	1	2	1	2	0	0	0	2	0	2	0	1	1	2	1	-1.00783
1	2	2	1	1	1	0	0	0	0	2	1	2	0	1	1	2	2	0.419472
2	1	2	1	0	1	1	2	1	1	1	0	1	0	0	2	1	1	-1.405
1	1	1	2	1	1	2	2	1	2	1	1	2	0	0	2	2	1	1.08015
1	1	2	0	1	1	2	1	1	0	1	0	2	0	1	2	2	0	-0.379612
1	0	2	1	1	2	1	0	0	0	2	1	2	0	0	1	2	1	-0.278406
0	2	1	0	1	0	1	1	1	1	2	0	1	1	0	2	2	1	0.402146
1	1	1	1	0	2	1	1	0	0	2	1	2	0	0	2	2	1	0.646292
1	2	2	1	2	1	0	1	0	1	2	2	2	0	0	1	2	2	0.436018
1	0	2	1	0	2	1	0	1	1	2	1	2	0	1	2	2	2	0.0199682
1	0	1	2	1	0	1	0	0	1	2	0	2	1	1	1	2	1	0.735576
1	0	2	1	1	2	1	1	0	1	1	2	2	2	1	2	2	0	-0.419201
2	0	2	0	1	2	0	2	1	0	1	1	2	0	0	2	2	0	0.14734
2	0	1	2	1	2	1	1	1	0	1	1	1	0	1	2	2	0	1.60559
1	0	1	2	2	2	0	1	0	1	2	1	2	2	1	2	2	0	0.0803648
2	0	1	2	2	1	2	1	1	1	2	0	2	0	1	1	1	0	1.01615
2	1	1	0	0	1	0	0	2	1	2	1	1	1	0	2	2	0	-0.049259
2	0	2	0	0	2	0	1	1	1	2	1	2	1	1	2	2	1	1.03163
1	1	1	2	0	1	2	0	0	1	1	1	2	0	0	2	2	1	-0.828265
1	1	1	1	2	1	1	1	0	1	2	2	2	0	0	0	1	1	1.90996
2	0	0	1	2	1	1	0	1	1	2	1	1	0	2	0	1	0	0.900557
1	1	1	1	0	1	2	0	0	0	2	2	2	0	2	1	2	1	-1.36414
1	1	1	0	2	0	1	0	0	0	1	2	2	0	1	2	2	1	-2.06799
1	0	1	2	1	2	1	1	1	1	2	1	2	0	0	1	2	1	1.79899
2	1	2	1	0	1	1	0	0	0	1	1	2	1	2	2	2	0	-0.932087
1	1	1	1	2	1	1	1	0	0	2	1	2	1	2	2	2	0	-0.363782
1	1	2	0	1	1	1	0	0	2	2	0	2	1	1	2	2	0	-0.0170872
0	1	2	1	0	1	0	0	1	1	1	0	2	0	0	2	2	2	-1.1677
2	1	1	2	2	1	2	0	1	0	2	1	2	0	0	2	2	0	-1.73652
2	0	1	0	1	1	0	1	1	1	0	2	2	0	1	2	2	2	0.415662
1	1	1	1	1	2	1	0	0	1	1	1	2	1	0	2	2	0	-0.846243
1	1	2	0	1	1	1	1	1	1	1	1	1	0	1	0	2	2	1.26961
0	2	2	1	0	1	0	1	1	0	2	1	2	0	1	1	2	2	0.381178
1	0	1	0	1	1	1	0	1	1	1	0	1	1	0	2	2	0	0.110027
2	1	1	1	2	1	2	1	0	0	1	2	2	0	1	2	2	0	0.449025
0	1	2	1	1	1	1	0	0	0	2	0	2	0	1	2	2	2	0.557735
1	0	1	1	0	2	1	1	0	0	1	1	2	0	1	1	2	0	-1.32975
1	1	2	2	1	2	1	2	0	1	0	2	2	0	2	2	2	0	1.44436
1	0	2	0	2	2	0	0	1	0	2	2	2	0	1	1	2	2	-0.389496
2	0	2	1	1	1	2	1	0	1	1	2	1	0	0	2	2	2	-0.344728
2	1	1	2	2	2	0	1	0	1	2	1	2	0	0	1	2	0	-0.320553
1	1	1	2	0	2	1	1	0	0	2	2	2	0	0	2	2	1	0.0904859
1	2	0	1	2	0	1	1	0	1	2	1	1	0	1	2	2	2	0.729485
1	0	2	2	1	1	1	1	1	1	2	1	2	0	0	1	2	1	-0.243922
2	2	1	2	2	1	2	1	0	1	2	1	2	0	0	2	2	1	-0.0782112
1	2	2	1	2	2	1	1	1	1	2	2	2	0	1	2	2	1	-0.885042
1	0	1	0	1	2	1	0	0	1	2	1	2	0	1	2	2	1	0.871253
0	0	1	1	1	2	0	1	0	1	1	2	2	0	0	2	2	0	-1.70604
1	0	1	0	1	2	1	0	0	0	1	2	2	0	2	1	1	2	-1.10817
1	2	0	1	1	0	1	1	0	1	2	1	1	0	0	2	2	1	0.801618
1	2	1	1	1	1	2	1	1	1	2	1	2	0	1	2	2	1	0.294821
2	2	2	0	0	1	1	1	1	0	1	1	2	0	1	1	2	1	0.10298
2	1	2	0	0	2	0	1	1	0	1	1	2	1	1	2	2	1	-0.922898
2	1	2	0	1	0	2	2	1	1	1	1	2	0	1	1	1	1	-1.1356
1	2	1	1	1	1	1	1	1	0	0	1	2	0	1	0	1	0	1.16884
1	0	1	1	2	2	1	0	0	1	2	2	2	0	2	1	2	2	2.10629
1	2	2	1	2	1	2	0	1	1	0	0	2	1	1	1	2	0	1.21165
0	1	1	0	1	1	2	1	0	0	1	1	2	0	0	0	1	0	0.600207
1	2	2	2	1	2	1	0	1	0	2	2	1	0	1	1	2	0	0.0195506
2	1	2	1	1	2	1	0	0	1	1	0	2	0	2	1	1	0	-0.909021
1	1	0	2	1	1	0	0	0	2	2	0	2	1	1	2	2	1	0.30556
1	0	2	1	1	2	1	0	1	1	1	1	2	1	1	1	2	2	-0.367519
0	1	2	1	2	2	0	1	1	0	2	1	2	0	2	1	2	1	1.33996
2	0	1	2	1	1	1	0	0	1	2	0	2	1	0	1	2	1	-0.452881
1	1	2	2	2	0	1	1	1	0	2	0	2	0	1	1	2	2	0.225885
2	1	1	0	1	2	1	1	0	1	1	0	2	0	0	2	2	0	-1.97162
1	1	1	1	1	2	1	0	0	0	1	2	2	0	0	2	2	1	-0.241193
1	1	1	1	2	1	1	2	0	2	2	1	2	1	1	2	2	1	-0.375316
2	2	2	0	1	2	1	0	0	0	1	1	2	0	1	2	2	1	-0.680673
2	1	1	0	1	2	0	1	1	0	2	1	2	0	2	1	2	1	-0.481587
1	1	1	0	0	1	1	0	0	2	2	0	2	0	1	1	2	1	-0.483288
2	1	1	0	1	1	2	0	1	0	1	2	2	0	1	1	2	1	-2.72727
1	0	1	1	2	2	1	0	0	0	0	1	1	1	0	2	2	0	1.04352
1	2	2	1	1	2	2	1	1	2	2	1	2	0	2	1	2	2	0.554128
0	0	2	2	2	1	1	1	0	0	1	1	2	0	1	1	1	1	-0.303361
2	0	1	2	1	0	1	1	1	0	2	2	2	0	1	2	2	0	0.791235
2	1	2	0	1	1	1	1	0	1	1	1	2	0	1	2	2	1	0.314366
2	1	2	1	1	1	1	1	1	0	2	1	2	0	0	1	2	2	-0.109922
2	1	2	1	2	0	1	1	0	0	2	2	2	0	0	2	2	1	-0.454256
1	1	0	1	1	1	2	0	0	0	2	1	2	0	2	1	2	1	-1.66174
2	0	1	2	2	1	0	0	1	0	0	0	2	1	2	2	2	2	1.03534
1	0	2	0	2	2	1	0	1	0	1	1	2	0	2	0	1	1	1.65652
1	1	2	1	0	2	0	2	0	0	1	1	2	1	1	2	2	0	-0.218731
1	1	1	1	2	2	1	1	0	0	0	1	2	1	0	1	2	1	-0.777472
1	0	2	2	2	0	1	1	0	1	1	0	2	0	1	2	2	2	-2.81702
1	0	2	2	2	0	1	0	1	1	1	1	2	2	2	2	2	2	0.116957
1	1	2	0	2	1	2	1	0	0	2	1	2	0	0	2	2	1	-1.0435
1	1	1	1	1	1	1	0	0	0	2	1	2	0	0	2	2	0	-0.46748
2	2	1	0	2	1	1	1	0	1	2	2	2	0	1	2	2	0	0.270152
1	1	1	2	0	2	2	1	0	1	1	1	2	0	0	2	2	0	-1.66091
2	1	2	2	1	2	1	0	1	0	2	2	2	1	1	1	2	0	0.107244
2	0	1	0	2	2	0	0	1	1	2	0	1	1	0	1	2	2	-0.348721
1	1	1	1	1	2	0	1	0	0	2	0	2	1	1	1	2	0	0.742213
0	1	2	0	0	1	2	0	0	2	1	0	2	0	2	1	2	0	-0.871768
2	0	2	1	0	2	2	2	1	0	2	1	2	1	1	1	1	0	-1.29928
1	1	1	1	2	1	1	1	0	0	1	2	2	1	0	2	2	1	-0.304189
2	1	2	2	1	1	1	1	0	0	1	1	2	0	0	2	2	0	-0.51878
2	0	1	0	1	2	0	1	0	1	2	2	1	0	1	2	2	1	0.382786
2	1	2	1	2	1	1	1	1	1	1	1	2	0	1	1	1	1	-1.54634
2	2	1	2	1	2	1	1	0	1	1	0	2	0	1	0	2	1	-1.27431
1	1	2	2	1	2	1	1	0	0	0	2	2	0	2	2	2	2	1.05509
1	2	0	1	2	2	2	0	0	1	2	1	2	0	0	1	2	0	0.601158
2	1	2	2	2	1	1	1	0	1	1	2	2	0	0	1	2	1	-0.242866
1	1	2	1	0	0	2	1	0	1	1	2	2	2	1	2	2	0	-0.864311
2	2	2	1	1	1	1	0	0	1	2	2	1	0	1	0	1	1	-1.48963
2	0	1	1	2	2	0	1	1	0	1	1	2	0	1	1	1	0	0.933832
2	1	1	0	2	2	1	1	0	2	0	1	2	0	0	1	2	0	-0.806508
1	2	0	1	1	1	2	1	0	1	2	1	2	0	1	2	2	1	2.36371
2	1	2	0	2	1	0	1	0	1	2	2	1	0	0	1	2	2	0.996476
0	0	1	0	1	1	2	0	0	0	1	2	2	0	0	2	2	1	1.57627
2	1	2	1	0	0	1	1	0	1	1	1	2	0	0	0	1	0	-0.487995
2	2	1	1	1	1	1	2	0	2	2	1	2	1	1	1	2	2	0.119575
2	1	1	1	0	1	0	0	1	0	2	1	2	0	2	1	1	1	1.32423
2	1	1	1	1	2	1	0	0	0	1	1	2	0	1	1	2	1	0.671058
1	1	2	0	1	1	2	0	1	2	1	1	2	1	0	1	2	1	0.300292
2	0	0	0	0	1	2	1	1	1	1	1	1	1	1	2	2	0	0.0794959
0	0	2	1	2	2	1	0	0	1	1	1	2	0	1	1	1	1	-1.21783
2	1	2	1	1	0	1	0	1	0	1	1	1	1	1	2	2	0	0.643304
1	1	1	1	2	1	2	0	0	1	1	2	2	0	1	1	2	1	0.156284
2	1	2	1	1	1	2	0	0	1	1	1	2	1	0	1	2	0	-0.52754
1	0	2	0	1	1	1	0	0	1	1	2	2	0	0	1	2	1	-0.0220024
2	1	1	1	2	1	1	2	1	0	1	0	2	1	1	2	2	2	0.858824
1	0	2	2	0	2	0	2	0	0	2	0	1	0	2	1	2	1	1.48483
1	2	1	1	1	0	1	0	0	1	1	2	2	0	0	2	2	1	-0.899011
2	0	2	1	0	2	2	2	2	1	1	0	2	0	2	1	1	0	0.544775
1	1	0	0	1	2	1	1	1	0	2	1	2	1	2	2	2	2	-0.453974
2	1	2	0	1	1	2	0	0	1	0	1	1	0	1	0	1	1	0.479326
1	1	2	2	1	2	2	1	0	1	1	1	2	0	2	2	2	1	-0.673674
2	0	2	1	1	0	2	1	0	2	1	2	2	0	1	1	1	1	-0.179396
1	2	2	0	1	1	1	2	1	1	1	0	2	0	1	2	2	1	-1.25008
2	2	2	1	1	1	1	0	1	0	2	2	2	0	2	1	2	2	-0.129592
1	1	2	2	1	1	1	0	0	1	2	0	2	0	0	1	2	2	0.23975
1	0	1	1	1	2	2	1	0	0	1	1	2	1	1	1	1	1	0.0712948
2	2	0	1	1	2	1	0	0	0	2	1	1	1	1	1	1	2	0.995027
1	0	1	1	2	1	2	0	0	1	2	1	2	0	1	1	2	1	0.616701
2	1	0	1	1	2	0	0	1	0	2	0	2	1	1	2	2	1	1.1663
2	1	2	1	1	1	1	0	1	1	1	1	2	0	0	1	2	2	-0.48201
2	2	2	1	2	1	1	1	0	0	1	2	2	1	0	0	2	1	-1.957
2	1	2	2	1	2	1	0	0	2	2	1	2	2	0	2	2	1	-1.1699
2	1	2	1	1	2	0	2	0	1	2	1	2	0	2	1	2	2	-0.0629711
1	2	2	0	1	1	1	2	2	0	2	0	2	0	1	2	2	1	-0.694569
1	1	2	1	2	1	1	2	0	1	1	1	2	0	0	1	2	1	-1.32913
1	0	2	1	1	1	1	1	0	1	1	0	1	0	1	1	2	0	-0.0594201
2	1	2	2	1	1	1	0	1	0	2	1	2	1	0	1	2	1	-0.266933
2	0	2	2	1	2	0	0	1	0	1	1	2	0	1	2	2	1	1.70569
1	1	2	1	1	2	0	0	1	0	1	0	2	0	1	1	1	1	0.412042
1	1	0	0	1	2	0	0	0	0	2	1	2	0	0	1	1	2	0.624668
1	1	2	1	1	2	1	1	0	0	1	1	2	0	1	0	2	0	-0.880707
1	2	2	1	1	1	1	2	1	1	1	1	2	1	0	2	2	1	-0.373201
1	1	2	0	0	2	2	1	1	1	0	2	2	1	1	2	2	0	-1.55849
1	1	2	1	0	1	2	0	0	0	2	1	2	2	1	1	2	0	-1.27853
2	1	1	2	1	2	2	1	0	1	1	1	1	1	1	1	2	2	-1.24327
2	0	0	1	1	1	0	2	0	1	2	2	2	0	0	2	2	2	2.05162
1	2	2	1	1	2	1	1	0	1	0	2	1	1	2	1	2	1	0.990043
1	1	2	2	1	1	1	0	1	1	1	0	2	1	0	2	2	1	0.414031
1	1	2	1	1	1	1	0	1	0	1	1	2	0	0	2	2	2	0.384083
2	0	1	2	2	1	2	0	2	0	2	1	2	0	1	2	2	0	-0.514224
2	1	1	2	0	2	0	0	0	0	1	1	2	0	1	1	2	1	-0.108389
1	2	1	1	2	1	1	0	0	0	2	1	2	0	0	2	2	2	-0.0161252
2	0	2	1	0	1	1	1	1	2	1	1	2	0	1	1	1	0	-0.0788204
1	2	1	1	1	1	1	2	0	0	2	1	2	0	1	1	1	2	0.19635
1	0	1	1	2	2	1	1	0	0	2	2	2	0	1	2	2	0	-1.54772
0	1	2	1	2	2	2	1	1	0	1	2	2	1	1	2	2	2	-0.125914
1	0	1	1	1	1	1	0	0	1	1	0	2	0	2	1	2	2	-0.0312727
1	1	1	0	0	2	1	1	0	0	0	0	2	0	2	1	1	1	0.694641
2	1	1	1	0	2	2	1	1	0	2	0	2	0	2	2	2	1	1.90015
2	1	1	1	2	2	1	0	1	1	2	1	2	0	0	2	2	1	0.29512
2	1	2	1	1	1	0	1	0	0	1	1	2	0	1	1	1	0	0.00411848
1	0	1	1	1	1	1	1	0	0	2	0	2	0	1	2	2	1	0.815523
2	0	2	0	1	1	2	1	0	1	1	0	2	0	0	1	2	2	-1.18965
2	0	1	0	1	0	1	0	0	0	2	0	2	1	2	2	2	1	0.778837
2	0	0	2	1	2	1	1	1	0	2	1	2	1	0	1	2	1	1.18056
0	0	2	2	1	1	1	1	1	0	1	0	2	0	0	2	2	1	1.21518
2	1	2	2	2	2	1	1	0	0	1	0	2	0	2	1	2	1	1.10847
1	1	1	0	1	0	0	0	1	0	2	0	1	0	1	2	2	0	1.71566
2	1	1	0	1	1	1	2	1	0	1	2	2	1	1	1	2	1	1.76698
2	0	2	0	1	2	0	2	0	2	0	2	2	0	0	1	2	1	-0.434782
2	1	2	1	1	2	1	1	0	0	2	1	2	1	0	1	1	1	-0.630086
0	2	2	1	0	1	1	1	1	0	2	2	2	1	0	2	2	2	-0.874877
2	2	1	0	2	1	1	1	0	0	1	0	2	1	1	1	2	0	0.874095
2	1	1	2	1	1	0	2	1	1	2	1	2	0	1	2	2	2	0.392195
0	1	2	2	1	2	1	1	0	0	2	1	2	0	1	1	2	1	-0.607343
2	1	2	1	1	1	1	0	0	1	1	2	1	1	1	2	2	1	-0.027552
2	1	2	1	1	2	0	1	0	1	0	0	2	0	0	2	2	0	-0.927026
2	1	1	1	1	2	1	1	1	1	2	2	1	0	1	1	2	1	-1.30864
2	1	2	1	1	0	1	1	0	1	1	1	2	0	2	0	2	2	-0.571777
2	2	2	1	1	2	2	0	0	2	2	2	2	0	1	1	2	0	0.835613
0	0	2	1	2	1	0	1	1	0	2	1	2	0	0	1	2	0	1.09794
2	1	2	0	1	2	0	1	1	0	2	1	2	1	0	1	1	1	-0.458168
2	0	1	1	0	2	2	0	0	1	1	0	2	0	1	2	2	2	0.634074
1	0	1	2	2	2	1	0	0	2	2	1	1	0	1	2	2	2	0.816039
2	1	1	2	1	1	1	1	0	2	1	1	2	1	2	1	2	2	1.1053
0	1	2	0	1	2	0	0	0	0	1	1	2	0	2	1	2	1	-1.29393
2	2	2	2	1	0	2	0	0	1	2	1	2	2	1	1	1	1	-0.948473
1	1	0	1	1	2	0	1	1	1	2	1	2	0	2	1	2	1	0.57704
0	0	2	1	1	0	1	1	1	1	2	2	2	1	1	2	2	1	0.121624
1	1	1	0	1	1	1	1	0	0	1	1	2	0	0	2	2	1	-1.01656
2	0	1	2	0	2	0	2	0	0	2	1	1	1	1	2	1	1	0.858895
1	2	2	0	1	2	1	1	0	0	1	1	2	0	0	2	2	2	-1.64979
1	2	2	1	0	1	1	2	0	0	1	2	2	0	2	2	2	2	-0.0460319
1	0	2	1	2	1	1	2	0	1	2	1	2	0	2	2	2	2	1.76454
0	1	2	0	2	2	1	0	0	0	2	1	2	1	1	1	2	1	0.036625
2	0	2	0	2	1	2	0	0	1	1	1	2	0	1	2	2	1	0.344148
1	2	1	1	2	0	2	1	0	0	1	1	2	0	2	1	1	1	-0.0305419
2	0	2	2	2	2	2	1	0	0	0	0	2	1	1	2	2	0	-0.222577
1	1	1	1	1	2	1	0	1	0	1	1	2	1	0	2	2	0	0.285785
2	2	2	0	0	2	1	1	0	1	2	1	2	0	0	1	2	0	-0.995005
1	1	0	1	2	1	2	1	0	1	2	2	2	1	0	1	2	2	-0.729058
2	1	2	2	2	0	0	1	0	1	2	0	2	0	1	2	2	1	0.287275
0	0	1	1	0	1	1	1	2	0	1	0	2	0	1	2	2	1	1.20331
1	1	1	1	1	1	1	0	0	0	2	1	2	0	2	1	1	0	-1.14508
2	1	2	1	1	1	0	1	0	0	1	1	2	0	0	1	1	1	0.896733
2	0	1	1	1	2	0	1	1	0	2	2	2	0	2	2	2	1	0.727222
1	2	1	0	1	1	1	0	0	0	2	0	2	0	1	2	2	1	-0.375339
2	2	2	1	1	2	2	1	1	1	2	2	2	1	0	0	1	1	-0.186803
1	0	2	1	1	0	2	1	0	0	2	1	2	0	2	2	2	2	0.664182
2	0	2	0	1	1	0	2	0	1	0	1	2	0	0	1	2	1	-0.51851
2	2	1	0	2	1	2	0	0	1	1	1	2	0	1	2	2	1	-0.763093
1	1	1	1	2	1	1	1	2	0	2	1	2	1	1	1	2	1	-0.180422
1	1	1	1	2	2	2	2	0	2	1	1	2	1	0	2	2	1	0.795689
2	1	0	2	0	2	0	0	0	1	0	2	2	0	2	1	2	1	0.241396
2	0	1	1	1	2	1	0	1	0	2	2	1	0	1	1	2	1	-0.230795
2	0	1	2	1	1	1	0	1	1	2	1	2	0	2	2	2	1	0.163111
1	1	2	1	0	1	1	0	0	1	1	0	2	0	2	1	2	2	-1.30403
1	1	2	2	1	2	1	0	0	1	2	2	2	1	1	2	2	1	-0.743759
2	1	2	0	1	1	1	1	0	1	1	1	2	0	1	1	2	0	-0.877832
1	1	1	1	0	2	1	2	2	1	2	1	2	1	1	1	2	0	2.01023
2	0	2	1	1	0	2	0	0	0	2	0	2	0	2	0	2	1	1.01047
1	0	0	1	1	2	1	0	1	1	2	0	2	0	2	2	2	1	1.68362
1	1	2	0	0	1	2	0	1	2	2	1	2	0	0	1	2	2	-0.809402
2	0	1	1	2	1	0	1	0	1	2	0	2	0	1	1	2	1	0.76211
2	0	1	0	2	2	2	1	1	1	2	1	1	0	1	2	2	2	-0.723458
1	0	2	0	1	1	2	2	0	1	1	1	2	0	2	2	2	1	1.79716
1	2	2	0	1	1	2	1	0	1	2	2	2	2	1	1	2	1	0.242571
1	2	2	1	2	2	0	1	1	0	1	1	2	0	1	2	2	1	0.788622
2	0	2	0	0	0	2	1	0	1	1	1	2	0	1	0	2	2	0.792683
1	1	1	1	0	2	1	1	1	0	1	2	2	0	0	1	2	1	-1.59271
1	1	2	2	0	2	0	0	1	0	0	1	2	1	1	2	2	0	0.151386
1	1	2	1	1	1	2	0	0	0	0	0	2	0	0	2	2	0	-0.9339
1	1	2	1	2	1	1	1	0	1	0	1	2	0	0	2	2	1	-0.436031
2	0	2	0	1	2	1	0	0	1	2	0	2	1	1	2	2	1	2.32033
2	0	2	0	0	1	0	1	0	0	1	0	2	1	1	1	2	1	-0.847932
2	1	2	1	2	2	1	1	1	2	1	2	2	1	1	1	2	1	1.51503
2	1	2	0	1	0	2	1	0	1	1	1	2	0	1	2	2	1	0.578589
2	0	2	1	1	2	0	2	1	0	2	1	1	0	2	1	1	1	1.67218
1	1	2	1	1	1	0	1	1	1	2	0	2	0	2	2	2	1	0.023847
0	1	1	0	1	1	1	2	0	1	2	0	2	0	1	1	2	2	-0.61349
1	0	2	0	1	1	1	0	0	1	2	1	1	1	2	2	2	0	1.44002
2	2	2	0	2	2	2	1	1	1	2	1	2	0	0	2	2	1	0.365109
2	1	2	1	1	1	1	0	0	0	1	1	2	1	2	1	1	1	1.2103
0	2	2	1	0	2	1	1	0	0	2	1	2	0	1	2	2	2	1.62966
1	1	1	1	2	1	1	2	1	0	2	1	2	0	1	1	2	2	0.739561
0	1	2	0	2	1	2	1	0	2	1	1	2	0	0	2	2	2	-1.10583
2	1	2	1	1	1	1	1	0	0	2	1	2	0	2	2	2	0	-1.70489
1	1	2	1	2	1	1	1	0	1	2	1	1	0	2	2	2	1	1.52709
1	2	1	0	2	0	2	1	0	0	2	1	2	1	0	1	2	1	-0.205138
2	1	2	1	2	2	1	1	1	0	2	2	2	0	0	1	2	2	-2.07388
1	0	2	2	2	2	1	1	1	0	2	1	2	1	1	1	1	0	-0.85017
1	1	2	1	1	1	1	1	0	0	1	1	1	0	0	1	1	2	-0.596464
2	1	1	1	1	2	0	2	1	0	1	0	2	0	1	2	2	2	-0.39938
1	2	2	1	0	1	0	0	0	1	2	0	2	0	1	1	2	0	-0.772258
2	1	2	1	1	2	1	1	0	1	1	1	2	0	1	1	2	0	-0.534512
1	2	1	1	0	1	1	0	2	0	2	2	2	1	1	0	1	0	1.54133
2	2	1	2	2	2	1	1	0	0	2	2	2	0	2	2	2	1	0.561
1	0	2	0	1	1	1	0	1	1	1	1	2	0	1	2	2	1	0.422065
1	1	1	2	0	2	1	0	1	2	1	2	2	0	2	1	0	1	-0.926061
1	0	0	1	1	2	1	1	0	0	1	1	2	0	2	1	2	1	0.405496
1	1	1	0	1	2	2	1	0	0	2	2	2	0	0	1	2	1	-1.37995
1	0	2	0	1	2	1	2	0	1	2	1	2	1	1	2	2	1	-0.76294
2	0	2	0	1	1	2	0	0	0	2	1	2	0	1	2	2	2	-1.24898
2	0	2	1	1	0	1	2	1	0	1	0	2	0	2	0	1	0	-0.292666
1	1	2	1	1	1	2	0	0	0	1	1	2	0	0	2	2	1	0.509138
1	0	1	0	2	2	0	2	0	2	1	1	2	1	1	1	2	1	0.223227
2	1	0	1	2	1	0	1	1	0	1	1	2	0	1	0	2	0	-1.42536
1	1	2	0	0	2	2	2	0	2	1	0	1	0	1	1	2	1	-0.725344
0	0	0	1	2	2	2	0	1	1	0	1	1	0	1	2	2	0	-0.704521
0	1	2	2	2	1	2	1	0	1	1	1	2	0	1	1	2	1	0.850892
2	0	1	0	2	1	2	0	1	0	2	1	2	0	0	2	2	0	-0.710104
1	1	1	0	1	2	1	2	0	2	1	1	2	1	2	2	2	1	0.188904
2	1	2	0	0	1	0	0	1	0	2	2	2	1	0	1	1	2	0.482688
2	0	1	1	0	0	2	1	0	1	1	1	2	0	1	0	2	1	-0.781192
0	1	1	2	1	2	1	1	1	0	1	1	1	1	1	2	2	1	0.725029
1	2	1	2	1	1	2	0	2	2	1	1	2	0	1	2	2	1	-1.63586
2	0	2	1	2	1	0	1	1	1	1	1	2	0	2	1	2	2	0.0271647
1	1	1	2	1	0	1	1	0	1	2	1	2	1	1	2	1	2	0.0929114
1	0	2	1	1	1	0	1	0	1	2	2	2	0	0	1	2	1	-0.217539
1	2	2	1	1	2	2	0	2	1	2	1	1	1	0	2	2	1	0.0435277
1	0	1	1	1	1	0	0	1	1	2	1	2	0	1	2	2	2	0.234535
1	2	1	1	0	2	0	1	0	0	2	2	2	0	1	2	2	2	-0.155541
1	1	2	1	1	1	1	0	0	0	1	0	2	0	1	2	2	1	1.33064
2	1	2	1	2	2	1	2	0	0	2	1	2	0	0	1	2	0	-1.43135
1	2	2	1	1	0	2	0	0	1	0	1	1	0	2	1	2	0	-0.405423
1	1	2	0	1	1	1	0	1	0	2	2	2	1	1	1	2	0	-0.932185
1	1	2	0	2	1	2	2	1	0	1	1	2	0	2	1	2	1	1.04364
2	1	2	1	1	0	2	1	0	1	1	1	2	0	1	0	2	2	-0.911504
2	1	2	1	2	2	1	0	0	2	1	2	2	1	0	2	2	0	-0.985442
1	0	1	1	2	2	1	1	0	2	1	2	2	0	2	1	1	2	-0.469963
2	1	0	0	1	2	1	1	0	1	2	2	1	0	0	1	2	1	-0.693456
1	1	1	2	2	1	0	0	0	0	1	1	2	0	1	2	2	1	0.968137
2	1	2	1	1	2	0	0	0	1	1	1	2	0	0	2	2	1	-0.793332
1	1	1	2	0	1	2	1	0	2	2	2	2	1	2	1	2	2	-1.77048
1	1	2	0	0	2	0	1	1	1	1	1	2	0	1	1	2	1	0.247803
2	2	1	1	1	1	0	1	0	0	2	2	2	0	1	1	2	1	0.912378
1	1	2	0	1	1	1	0	1	2	2	1	2	0	1	1	2	2	-0.437971
2	1	0	2	1	0	0	2	1	1	2	0	2	1	0	2	2	1	0.461554
2	1	1	2	0	2	1	1	0	0	1	1	1	0	2	2	1	1	0.409064
1	1	1	2	2	1	2	1	0	1	2	2	2	1	2	2	2	1	-0.950506
2	0	1	0	1	2	2	0	1	0	2	1	2	0	1	2	2	0	0.264573
2	2	2	1	0	2	1	1	1	2	1	1	2	0	0	1	2	0	-3.07032
0	1	2	0	2	1	1	2	0	1	2	1	1	0	2	1	2	2	0.652631
2	1	2	0	2	1	1	1	0	0	1	1	2	1	0	2	2	1	2.59249
[truncated: 3,567 more rows]

## Sheet: RawData_9XOR_Exp2
chr1.203085725_C	chr1.281788173_G	chr2.241577141_C	chr3.136492861_G	chr4.178946041_A	chr5.72916242_T	chr5.107167969_G	chr6.29889998_C	chr7.8599340_A	chr7.129118847_C	chr8.103608382_G	chr9.15866960_A	chr9.71715296_A	chr10.23267180_G	chr10.84091208_T	chr18.27348077_G	chr18.32316331_A	chr19.24321261_T	y
1	1	2	0	1	0	1	2	1	0	2	0	1	0	1	1	1	1	-3.42402
2	0	1	0	0	1	2	0	0	2	0	2	2	0	0	2	2	0	-2.94991
1	1	2	0	1	2	1	1	1	1	0	0	1	0	1	1	2	0	-2.72727
1	0	1	2	0	1	0	0	0	2	2	0	2	0	1	2	1	1	-2.68935
2	2	2	2	2	2	2	0	0	2	2	0	2	0	0	2	2	2	-2.68691
2	2	2	0	2	0	0	1	0	1	1	1	2	0	0	2	2	2	-2.65658
2	0	1	0	2	1	0	1	0	1	1	1	2	0	0	2	1	1	-2.64025
2	1	2	0	1	2	0	1	1	1	2	0	2	0	2	1	1	1	-2.59443
1	0	1	0	2	1	2	1	0	1	1	1	2	0	1	2	1	1	-2.59435
1	0	1	1	1	1	2	1	1	1	1	1	2	1	1	2	2	0	-2.58971
1	1	1	1	2	1	0	1	0	1	2	2	2	1	1	1	2	2	-2.49003
2	0	2	2	1	2	2	0	1	0	1	1	2	0	2	2	2	0	-2.44657
2	0	2	2	2	2	0	0	0	0	1	1	2	0	0	2	2	2	-2.39762
1	1	2	1	0	2	2	0	0	0	2	0	2	1	1	1	1	1	-2.38409
2	0	1	1	1	1	0	1	1	1	2	0	2	1	0	2	2	2	-2.36751
2	2	1	2	0	1	0	1	0	1	1	1	2	0	2	2	1	1	-2.36661
2	2	2	0	2	2	0	1	0	1	0	2	2	0	0	0	1	1	-2.34752
2	2	2	0	1	0	0	0	1	2	2	0	2	2	0	2	1	1	-2.33522
2	0	2	1	0	0	2	2	0	2	1	1	2	1	2	2	1	1	-2.31286
2	1	1	0	1	1	2	1	1	1	1	1	2	0	0	1	2	2	-2.28882
2	2	2	0	0	2	2	0	0	2	0	2	2	0	2	0	1	1	-2.25089
1	0	2	2	2	2	2	0	0	2	2	2	2	0	1	2	2	0	-2.24349
2	1	2	2	2	2	2	0	0	0	2	0	2	0	0	1	2	0	-2.24103
1	1	1	1	0	1	2	0	0	0	2	2	2	1	1	1	2	0	-2.23959
2	0	2	2	1	0	2	1	1	1	1	1	2	0	2	2	2	2	-2.18886
1	2	1	1	1	1	0	1	1	1	2	2	2	1	1	2	2	2	-2.18716
2	0	1	0	0	1	0	2	0	0	1	1	2	0	2	2	2	0	-2.17194
0	2	2	2	1	2	1	0	1	0	1	1	1	0	2	2	1	1	-2.15604
0	1	1	0	1	1	0	0	1	0	1	1	2	0	0	1	2	2	-2.08348
2	0	1	0	2	1	1	1	0	1	1	1	1	0	0	0	2	0	-2.07082
2	0	2	0	2	2	1	1	0	1	2	0	1	0	0	2	2	2	-2.03994
2	2	2	0	1	2	2	1	1	1	1	1	2	0	2	2	2	0	-2.03986
1	2	2	0	2	2	0	1	0	1	2	0	2	0	1	0	2	2	-2.02327
1	1	1	1	2	1	2	1	0	1	0	2	2	1	1	1	2	2	-2.01257
1	0	2	1	2	2	0	0	0	0	1	1	2	1	1	0	2	0	-1.99486
2	2	2	1	0	2	2	2	0	0	1	1	2	1	2	2	1	1	-1.99228
2	0	2	2	1	2	1	0	1	0	1	1	1	0	0	2	2	0	-1.99109
1	2	1	1	2	1	0	0	0	0	2	2	2	1	1	2	1	1	-1.99039
1	0	1	1	2	1	2	0	0	0	1	1	2	1	1	2	2	2	-1.97084
2	2	1	2	0	1	2	1	0	1	1	1	2	0	2	2	1	1	-1.957
1	1	1	0	1	1	2	1	1	1	2	2	2	0	1	1	1	1	-1.95403
1	1	0	2	1	2	2	1	1	1	2	0	2	0	1	1	2	0	-1.93175
0	1	2	0	1	2	0	1	1	1	2	0	2	0	0	1	2	2	-1.92251
1	0	1	2	2	1	2	1	0	1	2	2	2	0	1	2	2	2	-1.9109
1	0	1	1	0	1	0	1	0	1	2	0	2	1	1	2	2	2	-1.9087
1	2	1	1	2	1	2	0	0	2	2	0	2	1	1	2	2	0	-1.90634
2	2	2	2	0	0	2	1	0	1	2	0	2	0	2	2	1	1	-1.89529
1	2	2	2	2	2	2	0	0	0	1	1	2	0	1	0	2	2	-1.89265
2	1	1	2	0	1	2	2	0	2	1	1	2	0	0	1	2	0	-1.88456
1	1	2	1	1	2	0	0	1	0	2	2	2	1	1	1	2	0	-1.87502
0	0	1	1	2	1	2	0	2	2	2	0	2	1	2	2	2	2	-1.87258
2	2	1	1	2	1	0	1	0	1	1	1	2	1	2	2	2	0	-1.86286
1	0	2	2	2	2	2	1	0	1	1	1	2	0	1	2	1	1	-1.85229
1	2	2	0	1	2	2	1	1	1	1	1	2	0	1	2	2	2	-1.84895
2	0	2	0	1	0	0	0	1	0	1	1	2	0	2	2	2	0	-1.84763
1	0	2	1	2	2	0	2	0	2	1	1	2	1	1	2	2	2	-1.84447
0	1	2	2	2	2	0	0	0	0	2	2	2	0	0	1	2	0	-1.83303
0	2	1	1	1	1	0	1	1	1	1	1	2	1	0	2	2	2	-1.8195
1	1	2	0	0	0	1	0	0	2	2	2	1	0	1	1	2	2	-1.8177
2	1	1	0	2	1	2	1	0	1	1	1	2	0	2	1	1	1	-1.80135
2	0	1	0	2	1	2	0	2	0	0	2	2	0	2	0	2	0	-1.79511
2	1	0	2	1	2	0	2	1	0	2	2	2	0	2	1	2	2	-1.79364
2	0	2	0	2	2	2	2	0	0	1	1	2	0	0	2	2	0	-1.76945
2	2	1	1	2	1	0	1	0	1	1	1	2	1	0	2	2	0	-1.76832
1	0	1	1	0	1	0	1	0	1	2	2	2	1	1	2	2	2	-1.75779
2	1	2	0	2	2	2	2	0	2	2	2	2	0	0	1	2	2	-1.75396
2	0	1	1	2	1	1	0	0	0	1	1	1	1	2	0	2	2	-1.74195
1	0	2	1	0	2	2	0	0	0	0	2	2	1	1	2	2	2	-1.73761
1	1	2	0	0	2	2	1	0	1	2	0	2	0	1	1	2	0	-1.73565
2	0	1	2	2	1	0	2	0	0	2	0	2	0	2	2	2	0	-1.72176
0	2	1	0	1	1	2	0	1	0	2	2	2	0	0	2	1	1	-1.71561
2	2	2	1	0	2	1	0	0	0	2	2	1	1	0	2	2	0	-1.70697
1	1	2	0	0	2	0	1	0	1	2	0	2	0	1	1	2	0	-1.70619
1	1	1	0	1	1	0	0	1	0	2	2	2	0	1	1	2	0	-1.67721
1	1	2	1	0	2	2	1	0	1	1	1	2	1	1	1	2	0	-1.6758
1	1	2	1	1	2	0	1	1	1	2	0	2	1	1	1	2	2	-1.67466
1	2	2	2	1	2	2	0	1	0	0	0	2	0	1	2	2	0	-1.67385
2	0	0	2	2	2	2	1	0	1	1	1	2	0	0	2	2	2	-1.66993
0	1	2	1	2	0	2	0	2	2	2	2	2	1	0	1	2	0	-1.66183
1	1	2	1	2	2	0	1	0	1	2	2	2	1	1	1	1	1	-1.62873
1	0	1	0	0	1	0	1	0	1	1	1	2	0	1	2	2	2	-1.61236
0	1	2	0	2	0	2	1	0	1	2	0	2	0	0	1	2	0	-1.60949
1	0	2	0	1	2	2	0	1	0	1	1	2	0	1	2	2	0	-1.60914
2	0	2	2	0	2	2	0	0	0	0	0	2	0	0	0	2	2	-1.57604
2	2	1	2	0	1	2	0	0	2	0	0	2	0	0	0	2	2	-1.56078
1	2	2	2	2	0	2	0	0	0	2	2	2	0	1	2	2	0	-1.56075
1	2	2	1	1	0	2	0	1	0	1	1	2	1	1	0	2	2	-1.55919
1	0	1	0	0	1	0	0	0	0	1	1	2	0	1	2	2	0	-1.55849
1	0	2	0	2	2	2	1	0	1	2	2	2	0	1	2	2	2	-1.55392
1	1	2	2	1	0	2	0	1	2	0	2	2	0	1	1	2	0	-1.55373
2	0	1	1	1	1	1	1	1	1	1	1	1	1	0	2	1	1	-1.54634
1	1	2	0	1	2	2	1	1	1	1	1	2	0	1	1	2	2	-1.53709
0	0	2	0	1	2	0	1	1	1	0	0	2	0	0	2	2	2	-1.53623
2	1	2	0	0	0	2	0	0	0	1	1	2	0	0	1	2	2	-1.53376
2	0	2	2	0	0	0	1	0	1	2	2	2	0	2	0	1	1	-1.52853
2	0	1	0	2	1	2	0	0	0	1	1	2	0	2	2	2	0	-1.52772
2	1	1	0	2	1	2	1	0	1	1	1	2	0	2	1	2	0	-1.52401
2	1	1	0	1	1	0	0	1	2	1	1	2	0	2	1	2	0	-1.52302
0	0	2	1	0	2	1	2	0	0	2	2	1	1	0	2	2	0	-1.51789
1	1	2	0	0	0	2	2	0	0	1	1	2	0	1	1	2	2	-1.50692
2	1	2	0	0	2	0	0	0	0	1	1	2	0	0	1	2	2	-1.49928
0	1	2	1	2	2	2	0	0	0	2	2	2	1	0	1	2	2	-1.49811
1	1	0	0	1	2	1	0	1	0	2	0	1	0	1	1	2	2	-1.49561
2	0	2	1	2	0	0	0	0	2	2	2	2	1	2	2	2	2	-1.49517
2	2	0	0	1	0	2	2	1	2	2	0	2	0	0	2	2	2	-1.49211
1	0	2	2	1	2	2	0	1	0	1	1	2	0	1	2	2	2	-1.48519
1	2	2	1	1	2	0	0	1	2	2	2	2	1	1	2	2	2	-1.46707
0	1	1	2	2	1	0	2	0	0	2	2	2	0	0	1	1	1	-1.45643
1	2	1	1	2	1	2	0	0	0	2	2	2	1	1	2	2	2	-1.45281
2	2	2	1	2	0	0	0	0	0	1	1	2	1	2	2	2	0	-1.43152
2	1	1	1	1	1	2	1	1	1	1	1	2	1	0	1	2	0	-1.43135
1	0	2	2	1	0	0	0	1	0	2	0	2	0	1	2	2	0	-1.42629
2	0	1	1	2	1	2	0	0	0	2	0	2	1	0	2	1	1	-1.42536
2	1	2	1	2	2	2	1	0	1	1	1	2	1	0	1	2	2	-1.41008
2	1	1	1	0	1	2	1	0	1	2	2	2	1	2	1	1	1	-1.39615
2	2	2	1	1	0	0	1	1	1	1	1	2	1	2	2	2	0	-1.39531
1	1	2	2	1	2	2	0	1	0	1	1	2	0	1	1	1	1	-1.37416
2	2	2	2	1	2	2	0	1	0	2	2	2	0	2	2	1	1	-1.37295
2	0	1	0	2	1	2	2	0	0	1	1	2	0	2	2	1	1	-1.37064
1	1	2	1	1	0	2	1	1	1	2	0	2	1	1	1	2	2	-1.36151
1	0	2	2	2	0	2	1	0	1	1	1	2	0	1	2	2	2	-1.35616
2	1	2	2	0	2	0	0	0	0	1	1	2	0	0	1	2	2	-1.34857
2	0	2	1	0	2	1	0	0	0	2	2	1	1	2	2	2	0	-1.33699
2	1	2	1	2	2	0	0	0	0	0	0	2	1	0	1	2	2	-1.33311
1	0	0	2	2	0	0	0	0	0	2	0	2	0	1	2	2	0	-1.32975
2	1	1	2	1	1	2	1	1	1	2	2	2	0	2	1	2	0	-1.32732
1	1	2	0	1	2	0	1	1	1	2	2	2	0	1	1	2	0	-1.32373
1	2	2	1	2	2	0	0	0	0	2	0	2	1	1	2	2	0	-1.32104
1	0	2	1	2	2	2	1	2	1	1	1	2	1	1	0	2	0	-1.32084
2	0	2	0	1	2	0	0	1	0	2	2	2	0	0	2	2	0	-1.31507
1	0	1	2	2	1	1	0	0	0	1	1	1	0	1	2	2	2	-1.31463
1	0	2	0	0	2	2	1	0	1	1	1	2	0	1	2	1	1	-1.30995
1	1	2	2	1	0	0	2	1	0	2	2	2	0	1	1	2	2	-1.30711
2	1	1	2	1	1	0	1	1	1	1	1	2	0	2	1	2	2	-1.29395
2	0	1	0	1	1	0	0	1	0	2	2	2	0	2	2	1	1	-1.29393
1	1	1	0	2	1	1	1	0	1	2	2	1	0	1	1	2	2	-1.29289
1	1	1	2	2	1	2	0	0	0	1	1	2	0	1	1	2	2	-1.28646
1	2	1	2	1	1	1	1	1	1	0	0	1	0	1	2	2	0	-1.28122
2	1	2	0	1	2	2	1	1	1	2	2	2	0	2	1	1	1	-1.27853
1	1	2	2	0	2	2	2	0	0	0	2	2	0	1	1	2	2	-1.27169
2	0	1	2	1	1	0	1	1	1	2	2	2	0	0	2	1	1	-1.27021
1	0	2	2	1	0	2	1	1	1	1	1	2	0	1	2	2	2	-1.26876
2	1	2	2	0	2	2	2	0	0	2	2	2	0	0	1	2	2	-1.26662
1	0	1	0	1	1	0	1	1	1	1	1	2	0	1	2	2	2	-1.25878
0	1	2	1	2	2	2	0	0	0	2	2	2	1	2	1	2	2	-1.25493
2	1	0	1	2	2	2	1	0	1	2	2	2	1	0	1	1	1	-1.24898
0	0	1	1	0	1	0	0	0	2	2	2	2	1	2	2	2	2	-1.23639
1	2	1	1	1	1	2	1	1	1	2	2	2	1	1	2	2	0	-1.23543
2	1	1	1	0	1	0	1	0	1	1	1	2	1	0	1	2	0	-1.23188
2	1	1	1	0	1	2	1	0	1	2	0	2	1	2	1	2	0	-1.22947
2	0	1	1	1	1	0	1	1	1	2	2	2	1	0	2	2	2	-1.2272
1	2	2	1	0	2	0	1	0	1	0	2	2	1	1	2	2	0	-1.22701
2	0	0	1	2	2	0	1	0	1	1	1	2	1	2	2	2	0	-1.22559
2	1	0	0	1	2	2	1	1	1	0	0	2	0	0	1	2	0	-1.21402
2	0	2	2	2	0	2	1	0	1	2	0	2	0	2	2	2	2	-1.20104
1	1	2	2	1	2	0	1	1	1	2	2	2	0	1	1	2	2	-1.19381
1	1	2	0	1	2	2	0	1	0	2	0	2	0	1	1	2	0	-1.1872
2	1	0	1	2	2	2	2	0	0	2	2	2	1	2	1	2	0	-1.18621
2	1	1	0	2	1	0	1	0	1	1	1	2	0	2	1	2	0	-1.18592
0	1	2	0	1	2	2	1	1	1	1	1	2	0	0	1	2	2	-1.18504
0	2	0	1	0	2	2	2	0	0	1	1	2	1	2	2	2	2	-1.18494
2	2	1	2	2	1	1	2	0	0	0	2	1	0	2	2	2	2	-1.18362
2	1	2	0	1	2	0	2	1	2	1	1	2	0	0	1	2	0	-1.17832
2	0	1	1	2	1	1	0	0	0	1	1	1	1	0	2	2	0	-1.17744
1	1	0	2	2	0	2	0	0	0	0	0	2	0	1	1	2	2	-1.17284
2	1	2	2	1	0	0	1	1	1	1	1	2	0	2	1	2	2	-1.1689
0	0	1	0	0	1	1	0	0	0	0	2	1	0	2	2	2	0	-1.1674
2	1	1	1	2	1	2	1	0	1	1	1	2	1	0	1	2	0	-1.16539
1	0	2	2	1	0	2	1	1	1	1	1	2	0	1	2	2	0	-1.1596
1	0	2	1	0	2	2	0	0	2	2	0	2	1	1	2	2	0	-1.15269
1	0	2	2	1	2	1	2	1	0	1	1	1	0	1	2	1	1	-1.14853
2	1	1	1	1	1	2	1	1	1	2	0	2	1	0	1	2	2	-1.14455
1	1	1	0	2	1	0	0	0	0	1	1	2	0	1	1	2	0	-1.14331
1	2	2	0	0	2	2	0	0	2	2	2	2	0	1	2	1	1	-1.13929
1	0	1	0	1	1	1	1	1	1	1	1	1	0	1	2	2	0	-1.11211
1	1	2	0	2	0	0	1	0	1	1	1	2	0	1	1	2	0	-1.10817
1	2	1	0	0	1	2	2	0	0	1	1	2	0	1	2	2	0	-1.10303
1	1	2	2	2	0	0	0	0	0	2	2	2	0	1	1	2	2	-1.09797
1	0	2	0	0	0	2	0	0	0	2	2	2	0	1	2	2	2	-1.09634
1	2	2	0	1	2	2	0	1	0	1	1	2	0	1	2	2	0	-1.09496
2	0	0	2	1	0	0	1	1	1	2	0	2	0	0	2	2	2	-1.09493
1	0	2	0	0	0	2	2	0	0	1	1	2	0	1	2	2	2	-1.08965
2	2	1	0	2	1	0	2	0	0	2	2	2	0	2	2	2	2	-1.08626
2	1	1	1	2	1	0	0	0	2	2	2	2	1	0	1	2	2	-1.08569
1	1	2	2	1	2	0	0	1	0	2	2	2	0	1	1	2	2	-1.08408
2	1	0	0	0	0	0	1	0	1	1	1	2	0	2	1	2	2	-1.08231
1	1	0	1	0	2	2	0	0	0	2	2	2	1	1	1	2	2	-1.07988
2	0	2	0	1	2	2	0	1	2	1	1	2	0	2	2	2	2	-1.07435
0	2	2	0	2	0	2	2	0	0	2	2	2	0	2	2	2	2	-1.06514
0	1	1	2	1	1	2	2	1	0	1	1	2	0	2	1	2	0	-1.0618
1	0	2	0	2	2	1	1	0	1	1	1	1	0	1	2	2	0	-1.05298
2	2	1	1	2	1	2	1	0	1	1	1	2	1	2	2	2	0	-1.04991
1	1	2	0	2	2	2	1	0	1	1	1	2	0	1	1	2	0	-1.04201
2	2	2	1	1	0	0	1	1	1	2	2	2	1	0	2	2	0	-1.03857
1	2	2	0	2	2	2	0	0	0	1	1	2	0	1	2	2	2	-1.03828
2	2	1	1	1	1	2	0	1	0	2	2	2	1	2	2	2	2	-1.03106
1	1	1	0	0	1	2	0	0	0	2	2	2	0	1	1	2	2	-1.02485
2	1	2	2	0	2	0	1	0	1	0	0	2	0	0	1	2	0	-1.02088
1	1	2	2	1	0	0	1	1	1	1	1	2	0	1	1	2	0	-1.01953
1	2	1	2	0	1	0	0	0	0	1	1	2	0	1	2	2	0	-1.01509
1	2	1	1	1	1	0	1	1	1	1	1	2	1	1	2	2	0	-1.01482
2	0	2	2	1	2	1	0	1	0	2	2	1	0	0	2	2	2	-1.01289
2	1	1	0	2	1	0	0	0	0	2	0	2	0	0	1	2	0	-1.01202
1	1	2	2	2	2	2	0	0	0	2	0	2	0	1	1	2	0	-1.0107
1	0	1	1	0	1	2	1	2	1	1	1	2	1	1	0	2	0	-1.00303
1	0	2	0	2	2	0	1	0	1	2	0	2	0	1	2	1	1	-0.999636
2	1	2	2	1	2	2	0	1	0	1	1	2	0	2	1	2	0	-0.99956
1	2	2	2	0	2	1	2	0	0	1	1	1	0	1	2	2	0	-0.994334
1	0	1	0	2	1	2	0	0	0	0	0	2	0	1	2	2	0	-0.989216
2	0	1	2	0	1	2	1	0	1	2	0	2	0	0	2	2	0	-0.988488
2	2	1	1	1	1	1	0	1	0	1	1	1	1	2	2	2	2	-0.986645
1	0	2	2	0	2	1	1	0	1	1	1	1	0	1	2	1	1	-0.98217
1	0	2	2	1	0	2	1	1	1	2	2	2	2	1	0	1	1	-0.976548
2	1	1	2	1	1	0	0	1	0	1	1	2	0	0	1	2	0	-0.975994
2	1	2	1	1	2	2	1	1	1	2	0	2	1	2	1	2	0	-0.974889
1	2	2	1	0	2	0	2	0	0	2	2	2	1	1	2	0	2	-0.974429
1	2	1	1	1	1	0	1	1	1	2	0	2	1	1	2	2	2	-0.968709
1	1	1	0	1	1	1	0	1	0	1	1	1	0	1	1	2	2	-0.962107
1	0	1	0	1	1	0	0	1	0	0	2	2	0	1	0	1	1	-0.961282
2	1	1	0	2	1	0	0	0	0	1	1	2	0	2	1	2	2	-0.959104
1	0	2	1	1	2	0	0	1	0	2	2	2	1	1	2	2	0	-0.954797
0	1	2	0	2	2	2	0	0	0	1	1	2	0	0	1	2	2	-0.953052
2	0	1	0	0	1	0	0	0	0	1	1	2	0	0	2	2	2	-0.950372
2	0	2	0	0	2	2	0	0	0	2	0	2	0	0	2	2	0	-0.950029
1	1	1	0	1	1	2	1	1	1	1	1	2	0	1	1	2	2	-0.948048
0	0	1	0	0	1	2	0	0	0	2	2	2	0	2	2	2	2	-0.944648
2	0	1	2	1	1	0	0	1	0	1	1	2	0	2	2	2	0	-0.941716
1	1	2	1	1	2	0	0	1	0	2	2	2	1	1	1	2	0	-0.940684
2	0	2	0	1	2	2	1	1	1	1	1	2	0	0	2	2	0	-0.938175
2	0	2	0	0	2	2	0	0	2	1	1	2	0	2	2	2	2	-0.934745
1	0	2	2	2	2	0	1	0	1	1	1	2	0	1	2	2	0	-0.933822
1	1	2	0	1	2	2	0	1	0	1	1	2	0	1	1	2	2	-0.933549
1	0	2	0	1	2	0	0	1	0	1	1	2	0	1	2	1	1	-0.932087
1	1	1	1	1	1	1	1	1	1	2	0	1	1	1	1	1	1	-0.931961
1	2	2	0	1	2	2	1	1	1	1	1	2	0	1	2	2	0	-0.931234
2	1	1	0	2	1	1	0	0	0	1	1	1	0	0	1	2	0	-0.925716
1	0	1	1	2	1	0	0	0	0	2	0	2	1	1	2	2	0	-0.925152
1	2	2	0	2	2	1	0	0	0	1	1	1	0	1	2	1	1	-0.922622
2	0	1	2	1	1	2	2	1	0	2	0	2	0	2	0	2	0	-0.920058
1	1	1	1	0	1	2	2	0	0	2	2	2	1	1	1	2	2	-0.919597
1	1	1	2	0	1	1	1	0	1	2	2	1	0	1	1	2	0	-0.917334
1	1	2	0	1	2	1	0	1	0	1	1	1	0	1	1	2	0	-0.913886
2	1	2	1	1	2	0	1	1	1	1	1	2	1	0	1	1	1	-0.909721
1	1	2	0	2	2	0	0	0	2	0	0	2	0	1	1	2	2	-0.909021
0	1	2	0	1	0	2	1	1	1	2	2	2	0	2	1	2	0	-0.907343
1	1	2	0	2	2	1	2	0	0	0	0	1	0	1	1	2	0	-0.899874
1	1	1	2	0	1	2	1	0	1	2	2	2	0	1	1	1	1	-0.899011
1	2	2	2	0	0	0	0	0	0	1	1	2	0	1	2	2	0	-0.898088
1	1	2	1	2	2	0	0	0	0	1	1	2	1	1	1	2	0	-0.896244
2	0	1	1	1	1	0	2	1	0	2	0	2	1	0	2	2	0	-0.891448
2	1	2	1	1	2	2	0	1	0	2	2	2	1	2	1	1	1	-0.890473
2	0	1	0	0	1	1	0	2	0	2	0	1	0	0	2	2	0	-0.886802
1	2	2	2	0	2	2	1	0	1	2	0	2	0	1	2	2	0	-0.883765
0	0	2	2	0	2	0	1	0	1	2	0	2	0	0	0	1	1	-0.883083
1	1	1	2	0	1	2	1	0	1	2	0	2	0	1	1	2	2	-0.879967
2	1	2	2	2	2	1	1	0	1	2	0	1	0	2	1	2	2	-0.877832
1	2	1	0	2	1	2	0	0	0	2	2	2	0	1	2	1	1	-0.877004
2	2	1	0	0	1	2	1	0	1	0	0	2	0	2	2	2	0	-0.871219
1	1	1	1	0	1	1	1	0	1	2	2	1	1	1	1	2	0	-0.86863
1	1	2	1	1	2	0	0	1	0	2	2	2	1	1	1	2	0	-0.865807
1	1	1	0	2	1	0	2	0	2	1	1	2	0	1	1	1	1	-0.861082
1	0	0	2	2	0	2	0	0	0	1	1	2	0	1	0	1	1	-0.857976
1	2	2	2	0	2	1	2	0	2	1	1	1	0	1	2	2	0	-0.856818
0	2	1	1	1	1	2	1	1	1	1	1	2	1	2	2	2	2	-0.855157
1	0	1	0	0	1	0	0	0	0	1	1	2	0	1	2	2	2	-0.853915
1	2	2	0	1	0	2	0	1	0	2	2	2	0	1	2	2	0	-0.851154
2	0	2	2	2	0	2	1	0	1	2	0	2	0	2	2	2	2	-0.850906
1	0	2	0	2	2	2	2	2	0	1	1	2	0	1	0	2	2	-0.850431
1	2	2	1	0	2	2	0	0	0	1	1	2	1	1	0	2	0	-0.84746
0	0	1	2	0	1	1	1	0	1	1	1	1	0	2	2	2	0	-0.837973
2	1	1	2	0	1	0	2	0	2	1	1	2	0	0	1	1	1	-0.834698
1	0	2	1	0	2	0	0	0	0	1	1	2	1	1	2	2	0	-0.83326
1	1	2	1	0	0	2	1	0	1	2	2	2	1	1	1	2	2	-0.830818
2	0	1	0	2	1	0	1	0	1	2	2	2	0	0	2	1	1	-0.829772
2	2	0	0	2	0	0	2	0	0	2	2	2	0	0	0	1	1	-0.825393
1	1	2	1	1	2	2	1	1	1	2	0	2	1	1	1	2	2	-0.824016
1	1	1	1	2	1	2	0	0	0	1	1	2	1	1	1	2	0	-0.81688
1	0	1	1	1	1	0	0	1	2	2	2	2	1	1	2	2	0	-0.816876
1	1	2	0	2	2	1	0	0	0	1	1	1	0	1	1	2	0	-0.816221
1	1	1	1	1	1	0	1	1	1	1	1	2	1	1	1	1	1	-0.812971
1	0	2	2	1	2	2	0	1	0	1	1	2	0	1	2	1	1	-0.81247
2	0	1	1	0	1	0	1	0	1	2	0	2	1	0	2	2	0	-0.809402
2	0	2	0	0	2	1	0	0	0	1	1	1	0	0	0	1	1	-0.807479
2	0	2	1	1	2	2	0	1	0	1	1	2	1	2	2	2	2	-0.805642
1	2	1	0	1	1	1	1	1	1	1	1	1	0	1	2	2	2	-0.802266
2	1	1	0	2	1	2	1	0	1	0	2	2	0	0	1	2	2	-0.799919
2	1	2	0	1	2	1	1	1	1	0	2	1	0	0	1	1	1	-0.798117
1	1	2	0	0	2	2	1	2	1	1	1	2	0	1	1	2	2	-0.796249
2	0	1	2	1	1	2	0	1	2	1	1	2	0	0	2	2	2	-0.793874
1	1	1	2	2	1	0	0	0	0	1	1	2	0	1	1	2	0	-0.78988
2	0	2	0	2	2	2	1	0	1	2	0	2	0	2	2	2	0	-0.789369
2	0	1	0	1	1	0	1	1	1	1	1	2	0	0	2	2	2	-0.784794
2	0	2	1	2	2	2	1	0	1	1	1	2	1	2	2	0	2	-0.783754
1	1	2	2	1	2	0	2	1	2	2	2	2	0	1	1	1	1	-0.781813
2	1	2	2	0	0	0	0	0	2	0	2	2	0	2	1	2	2	-0.781138
2	1	1	2	1	1	2	0	1	0	2	0	2	0	2	1	2	2	-0.777472
0	1	2	0	1	2	2	1	1	1	2	2	2	0	2	1	2	2	-0.774987
2	1	1	1	1	1	0	1	1	1	2	2	2	1	0	1	2	2	-0.774285
1	1	2	1	2	2	0	0	0	0	2	2	2	1	1	1	2	2	-0.772258
1	1	2	2	1	2	2	0	1	0	2	0	2	0	1	1	2	0	-0.769557
1	0	2	0	1	2	2	1	1	1	0	2	2	0	1	0	2	2	-0.765777
2	1	2	1	2	2	0	0	0	0	2	2	2	1	2	1	2	2	-0.763034
2	2	0	0	2	2	0	0	0	2	2	2	2	0	2	2	2	2	-0.76294
1	0	2	0	2	0	0	1	0	1	2	0	2	0	1	0	2	0	-0.760268
1	1	2	0	0	2	1	0	0	0	1	1	1	0	1	1	1	1	-0.75901
2	1	2	1	2	2	0	2	0	2	2	0	2	1	0	1	2	0	-0.757599
1	0	1	0	2	1	2	1	0	1	0	2	2	0	1	2	2	0	-0.75643
2	1	2	0	0	2	0	1	0	1	2	0	2	0	2	1	2	2	-0.748375
1	1	1	0	0	1	2	1	0	1	0	0	2	0	1	1	2	0	-0.747997
1	0	2	2	1	0	2	1	1	1	1	1	2	0	1	2	2	0	-0.747141
1	1	2	2	0	2	1	1	0	1	0	2	1	0	1	1	2	0	-0.744009
2	2	1	1	1	1	2	2	1	0	2	2	2	1	0	2	2	2	-0.740011
2	2	1	1	2	1	0	2	0	0	2	2	2	1	2	2	2	2	-0.738498
1	0	2	0	2	2	0	0	0	0	2	2	2	0	1	2	2	2	-0.73745
2	0	0	1	2	2	0	0	0	0	0	0	2	1	0	0	2	0	-0.726208
1	2	2	0	0	2	1	2	0	0	2	0	1	0	1	2	1	1	-0.724927
2	1	1	1	1	1	2	1	1	1	1	1	2	1	0	1	2	0	-0.713963
2	0	1	2	2	1	0	0	0	0	2	2	2	0	2	2	2	2	-0.71157
1	1	1	0	0	1	0	0	0	2	2	2	2	0	1	1	2	2	-0.707982
2	0	1	2	2	1	0	2	0	0	0	2	2	0	0	2	2	0	-0.704521
1	0	1	2	2	1	1	2	0	2	2	0	1	0	1	2	2	2	-0.702283
1	1	1	0	1	1	2	2	1	0	1	1	2	0	1	1	2	2	-0.700591
2	1	1	0	2	1	2	0	0	0	1	1	2	0	0	1	2	0	-0.696632
2	0	2	1	2	0	0	0	0	0	1	1	2	1	2	2	1	1	-0.694569
2	0	2	0	1	2	0	0	1	0	1	1	2	0	0	2	2	2	-0.694194
2	1	1	0	1	1	2	1	1	1	0	2	2	0	0	1	2	2	-0.690323
1	1	1	0	1	1	1	0	1	2	2	2	1	0	1	1	2	2	-0.690149
2	1	1	1	1	1	0	1	1	1	0	2	2	1	0	1	2	0	-0.689407
1	0	2	2	0	2	2	0	0	2	2	0	2	0	1	2	2	0	-0.689139
2	1	1	0	2	1	0	0	0	0	1	1	2	0	0	1	1	1	-0.686377
2	1	2	2	1	2	1	0	1	0	2	0	1	0	0	1	2	2	-0.68626
2	2	1	2	1	1	0	2	1	0	2	0	2	0	2	2	2	2	-0.685265
2	2	1	1	1	1	0	2	1	0	2	2	2	1	0	2	2	0	-0.678302
1	0	1	0	1	1	2	0	1	2	2	2	2	0	1	2	1	1	-0.677999
0	0	1	0	2	1	0	0	0	2	1	1	2	0	0	2	2	0	-0.675014
1	1	2	2	1	2	0	0	1	0	1	1	2	0	1	1	2	2	-0.673873
1	1	1	1	0	1	0	2	0	0	2	2	2	1	1	1	2	2	-0.672183
1	1	0	2	1	2	0	0	1	0	2	2	2	0	1	1	2	0	-0.670959
0	1	2	1	2	2	2	1	0	1	1	1	2	1	0	1	2	2	-0.670778
2	1	1	0	1	1	2	2	1	0	2	0	2	0	0	1	2	0	-0.662124
2	2	2	1	1	2	1	1	1	1	1	1	1	1	2	2	2	2	-0.660386
1	1	1	0	2	1	0	1	0	1	2	0	2	0	1	1	1	1	-0.65716
1	0	2	0	0	2	1	2	2	2	1	1	1	0	1	2	1	1	-0.656389
1	0	1	1	1	1	2	1	1	1	1	1	2	1	1	2	2	2	-0.655527
1	0	1	1	1	1	0	0	1	0	1	1	2	1	1	2	2	2	-0.653168
2	0	1	1	1	1	1	0	1	2	2	2	1	1	2	2	1	1	-0.652033
2	1	0	1	1	2	0	0	1	0	1	1	2	1	0	1	1	1	-0.647731
2	2	2	2	2	2	2	2	0	2	2	2	2	0	2	2	2	2	-0.643248
1	0	2	0	1	0	2	1	1	1	1	1	0	0	1	0	2	0	-0.641846
1	2	1	1	1	1	2	0	1	0	2	0	2	1	1	2	1	1	-0.639304
2	0	1	0	0	1	1	1	0	1	1	1	1	0	2	2	2	2	-0.638934
2	1	2	0	2	2	1	0	0	0	1	1	1	0	0	1	2	2	-0.638583
2	0	2	1	0	2	0	2	0	0	1	1	2	1	2	2	2	2	-0.636628
1	0	0	1	1	2	2	0	1	0	1	1	2	1	1	2	1	1	-0.636247
0	1	2	0	1	2	2	0	1	0	0	0	2	0	2	1	2	2	-0.635057
1	0	2	2	2	2	2	0	0	0	1	1	2	0	1	2	2	0	-0.631193
2	2	2	0	2	2	0	0	0	0	2	0	2	0	0	2	2	0	-0.626649
2	0	1	0	2	1	2	2	2	0	2	2	2	0	0	0	2	2	-0.626258
2	1	2	2	2	2	0	2	0	2	1	1	2	0	2	1	2	0	-0.625748
1	1	2	2	1	2	0	1	1	1	2	0	2	0	1	1	2	0	-0.625637
1	1	1	1	1	1	0	1	1	1	2	0	2	1	1	1	1	1	-0.62124
2	1	2	1	1	2	2	1	1	1	2	0	2	1	2	1	2	0	-0.616191
1	1	2	2	1	2	0	1	1	1	1	1	2	0	1	1	1	1	-0.612272
2	0	2	0	0	2	1	0	0	0	1	1	1	0	0	2	2	0	-0.610155
1	1	2	2	1	0	0	1	1	1	2	2	2	0	1	1	2	0	-0.600886
1	0	2	1	1	2	0	0	1	0	2	0	2	1	1	2	1	1	-0.599788
1	2	2	2	2	2	2	0	0	0	0	0	2	0	1	0	2	0	-0.598792
1	0	2	1	0	0	0	2	0	0	2	0	2	1	1	2	2	2	-0.597457
1	1	2	1	0	2	2	0	0	0	1	1	2	1	1	1	2	0	-0.595389
2	0	1	0	2	1	1	2	0	0	2	2	1	0	2	2	2	2	-0.595303
1	0	2	0	0	0	2	0	0	0	1	1	2	0	1	2	2	0	-0.592333
2	2	2	0	1	0	2	0	1	0	2	0	2	0	0	2	2	2	-0.592023
1	2	2	1	1	2	0	1	1	1	2	0	2	1	1	2	2	2	-0.591472
2	0	1	0	2	1	2	1	0	1	2	2	2	0	0	2	2	0	-0.588365
0	2	2	0	0	2	2	1	0	1	2	0	2	0	2	0	2	2	-0.586391
2	0	2	1	1	2	1	0	1	0	2	0	1	1	2	2	1	1	-0.584587
1	1	2	1	1	2	2	0	1	0	1	1	2	1	1	1	2	0	-0.581665
0	0	0	1	2	0	2	0	0	0	2	0	2	1	2	2	2	0	-0.580102
0	0	2	1	0	2	0	1	0	1	2	0	2	1	2	2	2	2	-0.580033
2	1	1	1	2	1	0	1	0	1	2	2	2	1	0	1	2	0	-0.578311
2	0	2	2	1	2	2	0	1	0	1	1	2	2	0	2	2	2	-0.578155
2	1	2	1	1	2	0	1	1	1	1	1	2	1	2	1	2	2	-0.577058
1	2	1	2	1	1	2	2	1	0	2	2	2	0	1	2	2	0	-0.574099
2	1	2	1	2	2	2	2	0	0	1	1	2	1	2	1	2	2	-0.565157
2	0	0	2	1	2	0	1	1	1	1	1	2	0	2	2	1	1	-0.561312
1	1	1	1	1	1	0	2	1	0	1	1	2	1	1	1	2	0	-0.555867
1	0	2	0	2	0	1	1	0	1	2	2	1	0	1	2	2	2	-0.553803
1	1	1	2	2	1	1	0	0	0	2	2	1	0	1	1	2	2	-0.552799
1	1	2	2	2	0	2	0	0	0	1	1	2	0	1	1	2	2	-0.551768
1	0	1	0	0	1	2	0	0	0	1	1	2	0	1	2	2	0	-0.550296
0	0	2	1	1	0	0	2	1	0	2	0	2	1	0	2	2	2	-0.548203
0	2	1	1	2	1	2	2	0	0	2	2	2	1	2	2	1	1	-0.546879
2	1	1	2	0	1	2	1	0	1	2	2	2	0	2	1	2	2	-0.546312
0	0	1	2	0	1	0	0	0	0	2	0	2	0	0	2	2	2	-0.545261
1	0	2	1	2	2	2	1	2	1	0	0	2	1	1	2	1	1	-0.543173
1	1	1	0	0	1	2	0	0	0	2	2	2	2	1	1	2	2	-0.542727
2	2	2	2	2	2	0	2	0	0	1	1	2	0	0	2	2	0	-0.54151
1	0	2	2	0	0	2	0	0	0	1	1	2	0	1	2	2	0	-0.538429
2	0	1	1	2	1	2	0	0	0	2	2	2	1	2	2	2	2	-0.53504
1	2	1	0	2	1	2	0	0	2	2	2	2	0	1	2	2	0	-0.52933
2	2	2	2	2	0	2	1	2	1	2	2	2	0	0	2	2	2	-0.528437
1	0	2	2	0	2	2	0	0	0	2	2	2	0	1	0	1	1	-0.523374
0	1	1	2	2	1	1	2	0	0	2	2	1	0	2	1	2	0	-0.522586
1	1	2	1	1	0	2	1	1	1	1	1	2	1	1	1	2	0	-0.522247
1	1	2	1	1	0	0	1	1	1	2	0	2	1	1	1	1	1	-0.521496
1	1	1	0	2	1	2	0	0	0	2	2	2	0	1	1	1	1	-0.521363
0	0	1	2	1	1	2	1	1	1	1	1	2	0	2	0	2	2	-0.521275
1	1	0	1	0	2	2	1	0	1	1	1	2	1	1	1	2	0	-0.519119
1	1	0	1	2	2	2	1	0	1	1	1	2	1	1	1	2	0	-0.51851
2	0	2	0	2	2	0	0	0	0	2	0	2	0	2	0	2	0	-0.515638
2	1	2	1	2	2	2	0	0	0	2	0	2	1	0	1	2	0	-0.514201
2	2	1	2	1	1	2	0	1	0	1	1	2	0	2	2	1	1	-0.513471
1	2	1	2	1	1	0	1	1	1	1	1	2	0	1	2	2	2	-0.511996
2	0	1	1	1	1	1	0	1	0	2	2	1	1	0	2	2	0	-0.511905
1	0	2	2	2	2	1	0	0	0	2	0	1	2	1	2	2	0	-0.508118
1	1	2	2	1	2	0	0	1	0	2	2	2	0	1	1	2	0	-0.503262
2	0	1	2	2	1	0	2	2	2	1	1	2	0	0	2	0	0	-0.502202
1	0	1	0	1	1	0	1	1	1	1	1	2	0	1	0	2	0	-0.500954
1	0	0	0	1	2	2	2	1	0	1	1	2	0	1	2	1	1	-0.495655
1	1	1	2	1	1	1	1	1	1	1	1	1	0	1	1	2	2	-0.491268
1	0	0	2	0	0	0	0	0	0	2	0	2	0	1	2	2	0	-0.489062
0	0	2	1	1	2	2	0	1	0	0	2	2	1	0	2	2	2	-0.488433
1	0	1	0	2	1	2	1	0	1	1	1	2	0	1	2	2	0	-0.488324
0	1	2	2	1	2	0	0	1	0	2	0	2	0	0	1	2	0	-0.488024
0	0	0	1	1	2	2	1	1	1	2	0	2	1	2	2	2	2	-0.487605
1	2	2	1	2	0	2	2	0	0	0	0	2	1	1	0	1	1	-0.487278
1	1	1	0	2	1	2	0	0	0	2	0	2	0	1	1	2	2	-0.484962
0	1	1	2	1	1	2	1	1	1	2	2	2	0	0	1	1	1	-0.483016
0	2	2	0	0	0	2	2	0	0	2	0	2	0	2	2	1	1	-0.479502
1	1	1	0	1	1	0	1	1	1	1	1	2	0	1	1	2	2	-0.479428
2	0	1	0	2	1	2	0	2	0	2	2	2	0	0	2	2	2	-0.478495
2	2	2	0	2	0	2	0	0	0	2	2	2	0	0	2	2	2	-0.477189
2	1	2	1	0	0	0	2	0	0	1	1	2	1	2	1	2	0	-0.474317
1	0	1	1	1	1	0	0	1	2	0	2	2	1	1	2	2	0	-0.474114
1	1	2	1	2	2	2	0	0	0	1	1	2	1	1	1	2	2	-0.473358
1	1	1	2	2	1	0	1	0	1	1	1	2	0	1	1	1	1	-0.471794
1	1	1	0	2	1	2	1	0	1	2	2	2	0	1	1	1	1	-0.471377
2	1	1	0	2	1	2	0	0	0	1	1	2	0	0	1	1	1	-0.469022
0	0	1	2	2	1	2	0	0	0	2	2	2	0	2	2	2	0	-0.465418
2	1	2	0	2	2	2	0	0	0	2	0	2	0	2	1	2	2	-0.464922
2	0	1	0	2	1	2	1	0	1	1	1	2	0	0	2	2	2	-0.463105
2	0	0	1	1	2	0	1	1	1	2	0	2	1	0	2	2	2	-0.46201
1	0	2	0	0	2	0	0	0	0	0	2	2	2	1	2	2	0	-0.461612
1	1	1	1	2	1	0	0	0	0	1	1	2	1	1	1	2	2	-0.460489
2	1	2	2	2	0	0	0	0	0	2	0	2	0	2	1	2	2	-0.456378
1	1	2	2	1	2	2	2	1	2	1	1	2	0	1	1	2	0	-0.453823
1	0	2	2	0	0	2	0	0	0	1	1	2	0	1	2	2	2	-0.452881
1	2	2	0	2	2	0	0	0	2	1	1	2	0	1	0	1	1	-0.451473
2	0	1	1	2	1	2	0	0	0	1	1	2	1	2	2	2	0	-0.448782
0	0	2	2	2	0	0	0	0	0	1	1	2	0	0	2	2	0	-0.447746
1	1	2	1	1	2	0	0	1	0	1	1	2	1	1	1	2	0	-0.445538
2	0	1	0	2	1	2	0	0	2	2	0	2	0	2	2	2	2	-0.435286
2	0	2	1	1	0	2	0	1	0	1	1	2	1	0	0	2	0	-0.43484
1	0	2	2	2	2	1	0	0	0	2	0	1	0	1	2	1	1	-0.434782
0	1	0	0	0	2	0	0	0	0	2	0	2	0	2	1	2	0	-0.434041
2	0	0	0	2	2	0	1	0	1	1	1	2	0	2	2	2	2	-0.43195
1	0	1	0	2	1	0	0	0	0	0	2	2	0	1	0	2	0	-0.42983
2	0	1	2	1	1	2	0	1	0	1	1	2	0	0	2	2	0	-0.429082
2	0	2	1	2	2	0	0	0	0	0	2	2	1	2	0	1	1	-0.428309
1	0	2	1	2	2	1	0	0	2	1	1	1	1	1	2	2	2	-0.426354
2	0	1	1	1	1	2	1	1	1	1	1	2	1	2	2	1	1	-0.417888
1	1	2	1	0	2	2	1	0	1	1	1	2	1	1	1	2	2	-0.417833
0	1	1	0	0	1	2	0	0	2	2	0	2	0	0	1	1	1	-0.417284
2	1	2	2	2	2	2	1	0	1	1	1	2	0	0	1	1	1	-0.412863
1	1	2	0	0	0	0	1	0	1	2	2	2	0	1	1	2	2	-0.412175
1	0	1	2	1	1	0	0	1	0	2	0	2	0	1	2	1	1	-0.405037
1	1	2	2	1	2	2	0	1	0	2	2	2	0	1	1	2	2	-0.40369
2	1	1	1	1	1	2	1	1	1	2	0	2	1	2	1	2	2	-0.403526
2	1	1	0	2	1	2	1	0	1	2	2	2	0	2	1	2	0	-0.396378
1	1	2	2	0	2	0	1	0	1	1	1	2	0	1	1	1	1	-0.387272
2	1	1	1	1	1	2	0	1	2	2	2	2	1	2	1	2	0	-0.384142
0	0	2	0	1	2	2	0	1	2	2	2	2	0	2	2	2	2	-0.382714
2	2	1	1	0	1	0	0	0	0	2	0	2	1	2	2	1	1	-0.37876
2	1	1	0	0	1	0	1	0	1	0	0	2	0	0	1	2	0	-0.378645
1	2	1	0	1	1	0	2	1	2	1	1	2	0	1	2	2	0	-0.37848
1	2	1	1	1	1	1	0	1	0	1	1	1	1	1	2	2	0	-0.376631
2	2	2	0	1	2	2	0	1	0	1	1	2	0	2	2	2	0	-0.375339
1	1	1	0	2	1	2	0	0	0	2	2	2	0	1	1	2	0	-0.375316
1	1	2	1	2	2	0	2	0	0	1	1	2	1	1	1	2	2	-0.372238
2	0	1	1	2	1	0	0	0	0	2	0	2	1	2	2	2	2	-0.371949
2	1	1	2	2	1	2	0	0	0	2	0	2	0	0	1	2	2	-0.371078
2	2	1	2	1	1	2	1	1	1	2	0	2	0	2	2	1	1	-0.370647
1	2	2	2	1	2	2	1	1	1	1	1	2	0	1	2	2	0	-0.370646
2	1	1	0	1	1	0	1	1	1	2	0	2	0	0	1	2	2	-0.370429
1	1	0	1	2	2	2	0	0	0	2	2	2	1	1	1	2	0	-0.370392
2	1	1	0	0	1	1	0	0	0	1	1	1	0	0	1	2	2	-0.369343
2	1	2	2	1	2	0	1	1	1	0	0	2	0	0	1	2	2	-0.368412
1	1	2	0	1	2	2	1	1	1	1	1	2	0	1	1	2	2	-0.364762
1	0	1	2	1	1	0	1	1	1	0	2	2	0	1	2	2	0	-0.363782
1	2	1	0	0	1	2	2	0	0	1	1	2	0	1	0	2	0	-0.362684
2	1	1	2	2	1	0	0	0	0	1	1	2	0	2	1	2	0	-0.359659
1	2	2	0	0	2	2	0	0	0	1	1	2	0	1	2	1	1	-0.359071
2	2	2	1	1	2	0	0	1	0	2	0	2	1	2	2	2	2	-0.358396
1	1	1	1	1	1	1	0	1	0	2	0	1	1	1	1	2	2	-0.357173
2	2	1	2	2	1	0	1	0	1	1	1	2	0	2	2	2	0	-0.355881
1	0	0	2	1	2	2	0	1	0	1	1	2	0	1	2	2	2	-0.355835
2	2	2	1	2	0	0	1	2	1	0	2	2	1	0	2	2	0	-0.353612
1	0	2	0	2	2	2	0	0	0	1	1	2	0	1	2	2	0	-0.352945
2	0	1	2	1	1	2	0	1	2	0	0	2	0	2	2	2	2	-0.350694
2	2	1	1	1	1	0	2	1	0	1	1	2	1	0	2	2	2	-0.349792
2	1	2	0	1	2	2	0	1	0	0	0	2	0	0	1	2	2	-0.348721
1	0	0	1	1	0	2	2	1	0	1	1	2	1	1	2	2	2	-0.344728
2	1	2	0	2	0	1	0	0	2	1	1	1	0	2	1	2	2	-0.342377
2	1	1	0	2	1	0	1	0	1	2	0	2	0	2	1	1	1	-0.339319
2	1	1	1	1	1	2	1	1	1	1	1	2	1	0	1	2	0	-0.33719
2	1	1	0	1	1	2	0	1	0	2	0	2	0	0	1	2	2	-0.335386
2	2	1	2	1	1	0	0	1	0	2	0	2	0	2	2	2	0	-0.332054
2	1	0	2	0	2	1	2	0	0	1	1	1	0	2	1	2	2	-0.3308
1	0	2	1	2	2	2	0	0	0	0	2	2	1	1	2	2	2	-0.330333
1	2	0	2	1	0	0	0	1	2	2	0	2	0	1	2	1	1	-0.330015
1	1	1	2	1	1	0	2	1	0	2	2	2	0	1	1	0	2	-0.325683
2	2	1	0	1	1	2	1	1	1	2	2	2	0	2	2	2	0	-0.325439
1	0	1	0	2	1	0	2	0	2	2	2	2	0	1	2	2	0	-0.324483
1	2	2	0	0	2	2	0	0	0	2	2	2	0	1	2	2	2	-0.323721
2	1	2	1	2	0	0	0	0	0	1	1	2	1	2	1	2	0	-0.319948
2	1	2	0	2	2	0	1	0	1	2	2	2	0	0	1	1	1	-0.319424
1	1	2	1	2	2	0	1	0	1	1	1	2	1	1	1	1	1	-0.318843
1	0	0	1	1	2	0	0	1	0	2	0	2	1	1	2	2	0	-0.312931
1	0	2	0	2	2	0	1	0	1	2	0	2	0	1	2	2	2	-0.312691
2	1	2	2	2	0	0	1	0	1	1	1	2	0	0	1	2	0	-0.312589
2	0	2	2	0	2	0	2	0	0	2	0	2	0	0	0	2	2	-0.31153
2	2	2	1	0	2	2	1	0	1	2	2	2	1	2	2	1	1	-0.311454
2	0	1	1	0	1	2	1	0	1	1	1	2	1	2	2	2	0	-0.308208
2	0	2	0	2	2	2	0	0	2	0	2	2	0	0	2	2	0	-0.305938
1	0	2	1	1	0	1	0	1	0	1	1	1	1	1	2	1	1	-0.305767
1	0	2	2	0	2	0	0	0	0	1	1	2	0	1	2	1	1	-0.298197
1	0	2	2	2	2	2	1	0	1	2	2	2	0	1	2	2	0	-0.29469
1	0	1	2	1	1	2	0	1	0	1	1	2	0	1	2	2	2	-0.292883
0	1	2	1	2	0	2	0	0	0	1	1	2	1	0	1	2	2	-0.292667
1	1	1	2	1	1	1	0	1	0	2	2	1	0	1	1	2	2	-0.290125
1	1	1	0	1	1	2	1	1	1	1	1	2	0	1	1	2	0	-0.289773
2	0	0	1	2	2	0	1	0	1	1	1	2	1	0	2	2	0	-0.289159
2	1	0	1	0	2	0	0	0	0	2	2	2	1	2	1	2	2	-0.284916
0	2	2	0	2	2	0	2	0	2	1	1	2	0	0	2	2	0	-0.277681
2	0	2	0	1	2	0	1	1	1	0	2	2	0	0	2	2	0	-0.276033
2	0	2	1	0	2	0	1	0	1	1	1	2	1	0	0	2	2	-0.273829
2	0	2	0	0	2	2	2	0	2	1	1	2	0	0	2	2	0	-0.273258
2	1	0	0	1	0	1	1	1	1	1	1	1	0	2	1	2	2	-0.272991
2	0	0	1	0	2	2	1	0	1	2	2	2	1	0	2	2	2	-0.271413
2	1	0	1	2	2	1	0	0	0	2	2	1	1	0	1	1	1	-0.269858
2	2	1	2	1	1	2	1	1	1	2	0	2	0	2	2	2	2	-0.268902
1	1	2	0	2	2	2	0	0	0	1	1	2	0	1	1	2	0	-0.267731
0	1	2	0	2	2	2	2	0	0	2	0	2	0	0	1	2	0	-0.266723
2	1	1	2	1	1	2	0	1	2	1	1	2	2	2	1	2	2	-0.263494
1	0	1	1	1	1	1	0	1	0	1	1	1	1	1	2	2	0	-0.262346
1	1	2	1	1	2	2	1	1	1	1	1	2	1	1	1	2	2	-0.260982
0	1	2	2	2	2	0	1	0	1	2	2	2	0	0	1	2	0	-0.258587
2	2	1	0	0	1	0	1	0	1	2	2	2	0	2	0	2	0	-0.256828
1	1	2	1	2	2	2	1	0	1	1	1	2	1	1	1	1	1	-0.255716
2	0	2	0	2	2	2	1	0	1	1	1	2	0	2	2	2	0	-0.254708
1	1	1	0	0	1	2	0	0	0	2	0	2	0	1	1	1	1	-0.25397
1	2	2	0	1	2	1	1	1	1	1	1	1	0	1	2	2	2	-0.253868
0	0	1	0	0	1	0	1	0	1	1	1	2	0	2	2	2	0	-0.253274
0	1	2	1	1	2	1	1	1	1	2	0	1	1	0	1	2	0	-0.252025
1	0	1	0	1	1	1	0	1	0	1	1	1	0	1	2	2	2	-0.251987
2	2	0	1	0	2	2	2	0	0	1	1	2	1	2	2	2	0	-0.251883
1	2	2	0	2	2	1	0	0	2	2	2	1	0	1	2	2	2	-0.251798
2	0	1	0	2	1	1	1	0	1	2	0	1	0	0	2	2	2	-0.25088
2	1	2	0	0	2	0	0	0	0	1	1	2	0	2	1	2	0	-0.249507
1	1	1	0	1	1	2	0	1	0	2	2	2	0	1	1	2	2	-0.244207
1	2	0	1	1	2	2	1	1	1	2	2	2	1	1	2	2	2	-0.243215
2	1	1	0	1	1	0	1	1	1	1	1	2	0	2	1	1	1	-0.242681
0	0	1	1	0	1	2	0	0	2	1	1	2	1	0	2	1	1	-0.239193
0	0	2	2	1	2	1	2	1	0	1	1	1	0	0	2	2	2	-0.236834
2	2	0	2	2	0	2	0	0	0	1	1	2	0	2	2	2	0	-0.235022
0	0	1	0	1	1	0	2	1	0	1	1	2	0	2	0	2	2	-0.232586
2	2	2	0	1	2	0	0	1	0	2	0	2	0	2	2	2	2	-0.232165
2	1	2	1	2	0	1	0	0	0	1	1	1	1	2	1	1	1	-0.230795
2	1	2	2	1	2	2	1	1	1	0	2	2	0	2	1	1	1	-0.229977
1	2	0	0	1	0	2	2	1	0	1	1	2	0	1	2	2	2	-0.229272
2	0	1	1	2	1	1	0	0	0	1	1	1	1	0	2	1	1	-0.22849
1	1	2	0	1	2	2	0	1	0	1	1	2	0	1	1	2	0	-0.225758
1	0	2	1	2	2	0	1	0	1	1	1	2	1	1	2	2	2	-0.222577
2	0	1	0	2	1	0	2	0	0	1	1	2	0	2	2	2	0	-0.222359
2	0	1	0	2	1	2	1	0	1	2	2	2	0	0	0	2	2	-0.219447
1	2	2	0	2	2	0	0	0	0	2	2	2	0	1	2	2	2	-0.218721
1	0	0	2	1	2	0	1	1	1	1	1	2	0	1	2	2	0	-0.218321
1	1	2	2	1	2	2	1	1	1	1	1	2	0	1	1	2	0	-0.211816
2	2	2	1	0	2	0	2	0	0	1	1	2	1	0	2	2	2	-0.210333
2	0	2	0	0	2	0	0	0	0	0	2	2	0	0	2	2	0	-0.207699
1	2	1	2	1	1	1	1	1	1	1	1	1	0	1	0	2	0	-0.207369
1	1	1	2	1	1	2	0	1	0	1	1	2	0	1	1	1	1	-0.205936
2	1	1	2	0	1	1	1	0	1	1	1	1	0	0	1	2	2	-0.202562
1	1	2	0	2	0	2	0	0	0	2	0	2	0	1	1	1	1	-0.202141
2	0	1	0	2	1	2	1	0	1	2	2	2	0	0	0	2	2	-0.201644
1	0	1	0	1	1	1	1	1	1	2	0	1	0	1	2	2	0	-0.201568
1	0	1	1	0	1	2	0	0	0	2	2	2	1	1	2	2	2	-0.19056
1	0	1	1	0	1	2	1	0	1	1	1	2	1	1	2	2	2	-0.188799
1	0	1	1	2	1	2	2	0	0	1	1	2	1	1	2	2	0	-0.187499
2	0	2	2	2	2	2	0	0	0	1	1	2	0	0	2	2	2	-0.187282
2	1	1	2	2	1	2	0	2	0	0	0	2	0	0	1	2	0	-0.187099
1	1	2	0	2	2	0	2	0	2	2	2	2	0	1	1	2	2	-0.185132
1	2	2	2	2	2	2	0	0	2	1	1	2	0	1	0	2	2	-0.184393
1	2	1	1	0	1	2	1	2	1	2	2	2	1	1	2	2	0	-0.182796
0	0	2	0	1	2	0	0	1	0	0	0	2	0	0	2	2	2	-0.182532
2	1	1	0	0	1	1	2	0	0	1	1	1	0	0	1	1	1	-0.180422
2	1	1	0	0	1	2	0	0	0	2	2	2	0	0	1	2	2	-0.17917
1	2	1	2	1	1	0	1	1	1	0	2	2	0	1	2	2	0	-0.175698
0	2	0	1	0	0	2	0	0	0	2	0	2	1	0	0	1	1	-0.174182
2	0	2	2	1	2	0	0	1	0	2	0	2	0	0	2	2	2	-0.172525
2	1	0	1	1	2	0	1	1	1	1	1	2	1	2	1	2	0	-0.172254
0	2	1	2	1	1	1	0	1	2	2	0	1	0	2	0	1	1	-0.167345
1	1	1	0	0	1	2	0	0	0	1	1	2	0	1	1	2	0	-0.163751
1	2	1	0	0	1	2	2	0	0	0	2	2	0	1	2	2	0	-0.16287
2	1	1	0	1	1	0	0	1	0	2	2	2	0	0	1	2	0	-0.159821
1	0	0	1	2	2	0	0	0	2	1	1	2	1	1	2	2	2	-0.157693
1	1	2	0	0	2	0	2	0	0	1	1	2	0	1	1	1	1	-0.154238
1	2	1	1	2	1	2	0	0	2	1	1	2	1	1	2	2	0	-0.150897
1	2	1	2	1	1	2	2	1	2	1	1	2	0	1	2	2	2	-0.147257
2	1	2	1	2	0	0	2	0	0	0	0	2	1	2	1	2	0	-0.146704
1	1	2	0	2	0	2	1	0	1	2	0	2	0	1	1	2	0	-0.145548
2	2	2	0	2	2	0	0	0	0	0	2	2	0	2	2	1	1	-0.141988
2	2	0	0	0	2	2	1	0	1	0	2	2	0	0	2	2	0	-0.138097
1	2	1	0	0	1	2	1	0	1	2	0	2	0	1	2	2	0	-0.135038
0	1	1	2	1	1	2	1	1	1	2	2	2	0	0	1	2	2	-0.134421
1	0	1	2	1	1	2	2	1	0	0	2	2	0	1	2	1	1	-0.134267
1	0	0	0	1	2	2	1	1	1	1	1	2	0	1	2	2	2	-0.13334
1	0	1	0	2	1	2	1	0	1	0	0	2	0	1	2	2	2	-0.131334
2	1	2	0	1	2	2	0	1	0	0	2	2	0	0	1	2	0	-0.131198
2	1	1	2	2	1	0	0	0	0	1	1	2	0	0	1	2	0	-0.126579
2	1	1	2	2	1	2	0	0	0	2	2	2	0	0	1	2	2	-0.126426
2	1	2	0	1	2	2	2	1	0	2	2	2	0	0	1	1	1	-0.125914
1	0	2	0	2	2	0	0	0	0	2	0	2	0	1	2	2	2	-0.125143
0	0	2	0	2	2	2	1	0	1	1	1	2	0	2	2	2	0	-0.121284
1	0	1	1	0	1	0	2	0	0	0	0	2	1	1	0	1	1	-0.121236
0	1	2	1	2	2	1	1	0	1	1	1	1	1	0	1	2	2	-0.119048
2	1	2	0	1	2	0	0	1	2	0	0	2	0	2	1	2	0	-0.11544
1	1	2	2	2	2	2	1	0	1	1	1	2	0	1	1	2	0	-0.114319
1	1	2	1	0	0	0	0	0	0	2	2	2	1	1	1	1	1	-0.113445
2	1	2	0	0	2	1	1	0	1	2	0	1	0	0	1	2	0	-0.10456
2	1	2	1	1	2	2	1	1	1	2	2	2	1	2	1	2	0	-0.103117
1	0	2	0	0	2	2	0	0	0	1	1	2	0	1	2	2	2	-0.102459
2	1	1	2	2	1	2	0	0	0	0	2	2	0	2	1	1	1	-0.0986273
1	0	0	0	0	2	0	0	0	0	2	2	2	0	1	2	2	2	-0.0965561
0	1	2	1	1	2	2	2	1	0	1	1	2	1	2	1	2	2	-0.0959407
2	0	2	1	2	2	1	1	0	1	1	1	1	1	0	2	1	1	-0.0942773
2	1	1	0	2	0	1	0	0	0	0	0	1	0	0	1	1	1	-0.0926249
2	1	1	0	1	2	2	0	1	2	2	2	2	0	0	1	2	0	-0.0896943
0	1	2	0	2	1	0	0	0	0	1	1	2	2	0	1	2	2	-0.089128
1	0	2	0	1	1	0	0	1	0	1	1	2	0	1	2	2	0	-0.0876414
2	1	2	2	2	1	2	1	0	1	1	1	2	0	2	1	2	0	-0.084936
1	0	2	2	0	1	2	0	0	0	2	2	2	0	1	2	2	0	-0.0815484
1	0	2	2	0	1	0	1	0	1	2	0	2	0	1	2	2	0	-0.0814249
1	1	2	0	1	1	2	0	1	0	2	2	2	0	1	1	2	0	-0.0783928
2	1	1	2	0	2	0	2	0	0	1	1	2	0	2	1	2	0	-0.0771281
1	0	2	0	1	1	2	2	1	0	1	1	2	0	1	2	1	1	-0.0715138
1	1	2	1	0	1	1	2	0	0	2	0	1	1	1	1	2	0	-0.0698346
1	0	1	1	0	2	2	0	0	0	0	0	2	1	1	2	2	0	-0.0627855
2	2	2	2	0	1	0	0	0	0	1	1	2	0	2	2	2	2	-0.0627782
2	0	0	1	2	1	2	0	0	0	2	2	2	1	2	0	2	0	-0.0543652
1	0	2	0	1	1	0	1	1	1	1	1	2	0	1	2	2	2	-0.0543352
2	1	2	2	1	1	2	1	1	1	1	1	2	0	0	1	2	2	-0.0519408
2	0	2	2	1	1	2	2	0	2	1	1	2	0	2	0	2	2	-0.0518342
2	1	2	0	1	1	2	2	0	2	2	2	2	0	2	1	2	0	-0.0510898
1	2	1	0	1	2	0	0	0	2	1	1	2	0	1	2	2	0	-0.0506854
2	1	2	2	1	1	1	0	0	0	1	1	1	0	0	1	2	0	-0.0493801
0	0	2	1	1	1	0	0	0	0	1	1	2	0	0	2	1	1	-0.0490722
1	0	2	1	1	1	0	0	0	2	2	0	2	0	1	2	2	0	-0.0484305
1	0	0	1	1	1	0	1	0	1	2	2	2	2	1	2	1	1	-0.0470673
2	2	1	0	1	0	0	0	0	0	1	1	2	1	2	2	2	2	-0.0370915
1	2	1	1	0	0	0	1	1	1	2	0	2	0	1	0	1	1	-0.0366974
2	0	2	1	1	1	0	0	0	0	1	1	2	0	0	2	2	2	-0.03539
2	0	2	1	1	1	1	0	0	0	0	2	1	0	0	2	2	2	-0.0349996
1	1	0	1	1	1	1	0	0	0	1	1	1	0	1	1	2	2	-0.0341975
1	1	1	1	1	2	0	0	0	2	1	1	2	0	1	1	1	1	-0.0328896
0	1	2	1	1	1	0	1	0	1	2	0	2	0	2	1	2	0	-0.0310819
1	1	0	1	1	1	2	1	0	0	2	0	2	2	1	1	2	2	-0.0299641
1	2	1	0	1	0	0	2	0	1	2	0	2	1	1	2	2	0	-0.0282514
0	0	1	1	1	2	0	1	0	0	2	0	2	0	2	2	2	2	-0.0282511
0	2	1	1	1	2	0	1	0	2	2	0	2	0	0	2	2	0	-0.0273236
1	2	1	0	2	2	2	1	1	0	1	1	2	1	1	2	2	2	-0.0247502
2	1	0	1	2	1	1	1	1	2	2	2	1	0	2	1	2	2	-0.0220024
0	1	1	2	2	2	2	1	1	2	1	1	2	1	2	1	1	1	-0.0218568
0	1	1	1	1	0	2	1	0	0	1	1	2	0	0	1	2	0	-0.0173772
2	1	2	1	1	1	0	0	0	1	1	1	2	0	0	1	2	2	-0.0160551
1	1	1	1	2	2	0	0	1	1	2	2	2	0	1	1	1	1	-0.00937637
2	2	2	1	2	1	2	1	1	0	0	0	2	2	2	2	2	2	-0.00902975
2	1	1	1	2	2	2	0	1	1	2	2	2	0	2	1	2	2	-0.00489034
0	2	1	2	1	2	2	0	0	1	2	0	2	1	2	0	2	2	-0.00461361
2	1	1	1	1	2	0	1	0	0	2	2	2	0	2	1	2	2	-0.00388441
1	1	1	1	2	0	0	2	1	1	2	2	2	0	1	1	2	0	-0.00369606
2	1	1	1	1	2	2	1	0	0	2	2	2	0	0	1	2	0	-0.00165262
2	1	1	2	1	2	2	0	0	1	1	1	2	1	2	1	2	0	0.00411848
0	1	0	0	1	1	0	1	0	2	0	2	2	1	2	1	2	2	0.0127232
2	0	2	1	1	1	0	0	0	1	2	0	2	0	0	2	2	2	0.0130097
2	0	2	1	1	1	1	0	0	1	2	2	2	0	2	2	2	2	0.016152
2	2	2	1	0	1	2	1	1	0	2	1	1	0	0	2	2	0	0.0162953
0	0	1	0	1	0	1	2	0	1	0	1	2	1	2	1	2	2	0.0164771
2	2	2	2	1	1	1	1	0	2	0	1	2	1	0	1	2	0	0.0166674
1	2	2	1	1	1	1	1	2	2	1	2	2	0	1	1	2	1	0.0183854
1	0	1	1	1	2	0	0	0	1	2	1	1	0	1	1	2	1	0.0254649
2	0	2	1	1	1	1	2	0	1	2	1	2	0	2	1	2	1	0.0270913
1	1	1	1	1	2	1	0	0	1	2	1	2	0	1	2	2	1	0.0275096
1	1	2	1	1	1	1	1	0	0	1	2	2	0	1	0	2	1	0.0310011
2	1	2	1	1	1	1	0	0	1	0	1	2	0	2	2	2	1	0.0353147
1	0	0	1	1	1	1	0	0	1	2	1	2	0	1	1	2	1	0.036625
1	1	1	1	2	2	1	1	1	0	2	1	2	0	1	2	2	1	0.0409977
2	2	0	1	1	1	0	2	0	1	2	1	1	0	0	1	2	1	0.0429534
2	1	0	0	2	1	1	0	1	1	2	1	2	1	0	2	2	1	0.0441178
1	1	1	2	2	0	1	0	1	1	2	1	2	1	1	2	2	1	0.045803
2	2	1	1	2	2	1	0	1	1	1	0	2	2	2	1	2	1	0.045846
1	1	0	2	1	1	1	0	0	1	2	1	2	1	1	2	2	1	0.0470416
1	1	2	1	1	1	1	0	0	1	2	1	2	0	1	2	2	1	0.0478964
1	0	2	1	1	1	1	1	2	2	2	1	2	0	1	1	1	0	0.0480608
1	0	1	0	2	2	1	1	1	0	0	1	2	1	1	1	1	2	0.0519549
1	0	2	2	1	1	2	0	0	1	2	1	1	1	1	1	2	1	0.0528601
1	0	1	1	1	2	1	1	0	2	1	2	2	0	1	1	2	1	0.0541327
0	0	0	1	1	1	1	2	0	1	2	1	2	0	1	1	2	1	0.0542502
0	0	2	1	1	1	2	1	0	0	0	1	1	0	1	1	2	1	0.0557965
0	1	0	1	0	1	1	2	1	1	2	1	2	0	1	2	2	1	0.057924
1	1	1	1	1	2	1	1	0	0	2	1	2	0	0	0	2	1	0.0621599
2	1	2	1	1	1	1	0	0	1	1	2	2	0	1	2	2	1	0.0642914
2	1	2	0	1	1	1	0	0	1	2	1	2	1	1	0	1	0	0.064321
2	1	2	1	1	1	1	1	0	2	0	1	2	0	1	2	2	1	0.0677052
1	1	2	1	1	1	1	1	0	2	2	1	2	2	2	2	2	1	0.067779
0	1	1	1	1	2	1	1	0	0	2	1	2	0	1	0	2	1	0.0712948
1	1	2	1	0	1	1	1	1	0	2	1	2	0	0	2	2	1	0.0756301
2	2	1	1	1	2	1	2	0	1	2	1	2	0	1	1	2	1	0.0783212
1	1	2	2	1	1	1	1	0	0	1	2	2	1	0	2	1	0	0.0804531
1	1	2	1	1	1	0	0	0	1	2	1	1	0	0	2	2	1	0.0805998
2	0	2	1	2	1	1	0	1	1	0	1	2	0	1	1	2	1	0.0817682
0	0	1	1	1	2	1	0	0	1	1	0	2	0	1	1	2	1	0.0826353
1	2	2	1	1	1	1	2	0	1	2	1	2	0	0	1	2	1	0.0853647
2	2	1	0	1	2	1	1	0	0	1	2	2	1	1	1	2	1	0.0895341
1	1	2	2	1	1	2	0	0	1	2	1	1	1	2	0	2	1	0.0897551
2	1	1	0	1	0	1	0	0	1	2	1	2	1	1	2	2	1	0.0907542
1	1	2	0	1	1	1	2	0	1	2	1	2	1	2	0	2	1	0.091078
1	0	1	2	1	2	1	1	0	0	2	1	2	1	2	1	1	2	0.0915076
1	1	2	1	1	1	1	2	0	1	1	2	2	0	2	0	2	1	0.0924984
2	1	0	1	1	1	1	0	0	1	1	0	2	0	1	2	2	1	0.0930591
1	2	2	1	0	1	1	1	1	2	2	1	2	0	0	1	2	1	0.0938569
1	2	0	1	1	1	1	0	0	1	1	0	2	0	2	1	2	1	0.0939644
2	1	2	2	1	1	1	0	0	1	0	1	2	1	1	2	2	1	0.0970077
2	1	2	1	2	1	1	0	1	1	2	1	2	0	1	2	2	1	0.0987331
1	1	2	1	0	1	1	1	1	2	0	1	2	2	2	2	2	1	0.100391
2	2	2	1	1	1	1	1	0	0	1	2	2	0	1	1	2	1	0.101964
2	2	1	0	1	2	1	1	0	0	1	2	2	1	1	1	2	1	0.105547
2	2	1	0	1	2	1	1	0	0	2	1	2	1	1	1	2	1	0.106486
2	2	1	1	1	2	1	1	0	0	1	0	2	0	1	1	1	2	0.109183
2	1	2	1	1	1	1	2	0	1	0	1	2	0	1	2	1	2	0.113804
2	0	2	0	2	1	1	1	1	2	2	1	2	1	1	1	2	1	0.114024
2	0	1	1	1	2	1	0	0	1	1	0	2	0	1	1	2	1	0.114711
1	1	2	0	1	1	1	1	0	0	1	2	2	1	2	2	2	1	0.120167
2	1	0	1	1	1	1	0	0	1	1	2	2	0	1	2	2	1	0.120673
2	0	2	1	1	1	1	1	0	0	1	2	2	0	1	1	1	0	0.121624
1	1	2	1	1	1	1	0	0	1	2	1	2	0	0	2	2	1	0.121824
1	0	2	0	1	1	1	1	0	0	1	2	2	1	2	1	2	1	0.125544
1	0	2	0	2	1	1	1	1	0	1	2	2	1	2	1	2	1	0.1263
1	0	0	1	1	1	1	0	0	1	2	1	2	0	0	1	2	1	0.127696
2	0	1	1	1	2	1	1	0	0	2	1	2	0	1	1	2	1	0.130449
2	1	1	1	1	2	1	0	0	1	1	2	2	0	1	2	2	1	0.130593
1	1	2	1	1	1	1	1	0	0	1	2	2	0	0	2	2	1	0.131591
2	1	2	0	1	1	1	0	0	1	2	1	2	1	1	2	1	2	0.13261
1	0	1	1	2	2	1	1	1	0	2	1	2	0	2	1	2	1	0.136445
2	0	2	2	1	1	1	0	0	1	2	1	2	1	1	1	2	1	0.138446
2	1	1	0	1	2	1	1	0	0	1	2	2	1	1	0	2	1	0.141598
1	0	2	1	0	1	0	1	1	0	1	0	1	0	0	1	2	1	0.146885
1	1	0	1	1	1	1	1	0	2	1	2	2	0	0	2	2	1	0.147199
2	1	1	1	1	2	1	0	0	1	2	1	2	0	1	2	2	1	0.150817
1	0	1	1	1	2	1	1	0	2	2	1	2	0	0	1	2	1	0.154417
2	1	2	1	1	1	1	0	0	1	2	1	2	0	1	0	2	1	0.156054
2	2	2	0	1	1	1	2	0	1	1	2	2	1	1	1	2	1	0.156879
2	1	1	0	1	0	1	1	0	2	2	1	2	1	1	2	2	1	0.160378
2	2	1	1	2	2	1	0	1	1	2	1	2	0	1	1	2	1	0.160627
2	0	1	1	1	2	1	0	0	1	1	2	2	0	1	1	2	1	0.161902
1	0	2	1	1	1	0	1	0	0	2	1	1	0	0	1	1	0	0.163111
2	0	0	1	1	1	1	2	0	1	2	1	2	0	1	1	2	1	0.164017
2	1	2	1	0	1	1	1	1	0	2	1	2	0	1	2	2	1	0.16641
1	1	1	1	1	2	1	1	0	0	2	1	2	0	0	2	2	1	0.167157
2	1	2	1	1	1	0	1	0	2	1	2	1	0	1	2	2	1	0.168832
0	2	1	1	1	2	1	1	0	0	0	1	2	0	1	1	2	1	0.170626
1	1	2	1	1	1	1	2	0	1	1	0	2	0	0	2	1	2	0.172014
0	1	1	1	1	0	1	1	0	0	1	2	2	0	1	2	2	1	0.172069
2	1	2	2	1	1	1	1	0	0	0	1	2	1	1	2	2	1	0.175222
2	0	1	1	2	2	2	0	1	1	1	2	1	0	1	1	2	1	0.178505
1	1	2	1	1	1	1	1	0	0	2	1	2	0	0	2	2	1	0.180048
1	1	1	1	1	2	1	1	0	0	1	2	2	0	0	2	2	1	0.184378
2	0	1	1	1	2	1	1	0	0	2	1	2	0	1	1	2	1	0.184751
2	1	2	1	0	1	1	2	1	1	0	1	2	0	1	2	2	1	0.185626
1	1	1	1	2	2	1	1	1	0	1	0	2	0	0	0	1	2	0.18671
0	2	2	1	1	1	1	1	0	0	1	2	2	0	1	1	2	1	0.187756
2	0	0	1	1	1	1	1	0	0	0	1	2	0	1	1	2	1	0.189347
1	1	2	1	2	1	1	1	1	0	2	1	2	0	2	2	1	2	0.189703
2	0	1	2	0	2	1	1	1	0	1	0	2	1	1	1	2	1	0.191647
1	1	2	1	1	1	1	0	2	1	1	0	2	0	2	2	2	1	0.192454
2	1	2	1	1	1	1	1	0	0	2	1	2	0	1	0	2	1	0.193437
2	1	2	1	1	1	1	1	0	0	2	1	2	0	1	2	1	2	0.193932
0	1	1	1	0	2	1	2	1	1	0	1	2	0	1	2	2	1	0.194236
2	1	1	1	2	2	1	1	1	0	1	0	2	0	1	2	2	1	0.195491
1	1	1	2	1	0	1	2	0	1	1	2	2	1	0	2	2	1	0.199357
1	1	1	0	1	2	1	1	0	0	2	1	2	1	2	2	2	1	0.199446
2	0	1	0	1	2	1	1	0	2	2	1	2	1	1	1	2	1	0.201033
2	1	2	2	1	1	1	0	0	1	1	2	2	1	1	2	2	1	0.205137
2	0	1	1	1	2	1	0	0	1	2	1	2	0	1	1	2	1	0.205656
1	0	1	0	1	2	1	1	0	0	1	0	2	1	0	1	2	1	0.207169
2	1	0	2	1	1	0	0	0	1	2	1	1	1	1	2	2	1	0.207243
2	1	2	2	2	1	1	1	1	2	1	0	2	1	1	2	2	1	0.20787
2	0	2	1	1	1	1	2	2	1	1	0	2	0	1	1	2	1	0.209969
2	0	1	0	1	2	1	1	0	0	1	2	2	1	1	1	2	1	0.214331
2	1	1	1	1	2	1	1	0	0	2	1	2	0	1	2	1	0	0.216141
1	1	2	2	2	1	1	2	1	1	1	2	2	1	0	2	2	1	0.216685
2	0	2	1	0	1	1	1	1	0	2	1	2	0	1	1	2	1	0.217168
2	0	1	1	2	0	1	2	1	1	2	1	2	0	1	1	2	1	0.220333
1	1	1	1	1	2	1	1	0	0	2	1	2	0	0	2	2	1	0.220909
2	2	2	1	1	1	1	1	0	0	2	1	2	0	1	1	1	0	0.222164
0	2	2	1	1	1	1	1	0	0	2	1	2	0	1	1	2	1	0.223227
2	1	1	1	2	2	1	0	1	1	0	1	2	0	1	2	2	1	0.224329
2	1	1	1	1	2	1	1	0	0	0	1	2	0	1	0	2	1	0.229242
2	1	2	1	2	1	1	1	1	0	2	1	2	0	1	2	2	1	0.232509
1	0	2	1	1	1	1	0	0	1	2	1	2	0	0	1	2	1	0.234735
2	0	2	0	1	1	1	0	0	1	1	2	2	1	1	1	2	1	0.234854
1	1	1	1	1	2	1	0	0	1	2	1	2	0	2	2	2	1	0.23545
2	1	2	0	1	1	2	1	0	0	0	1	1	1	1	2	2	1	0.238769
2	1	2	1	0	1	1	1	1	0	0	1	2	0	1	0	2	1	0.23989
2	1	2	0	2	1	1	0	1	1	1	2	2	1	1	2	1	0	0.241033
1	0	1	1	1	0	1	0	0	1	1	2	2	0	0	1	2	1	0.245618
1	0	1	1	1	0	0	1	0	0	1	0	1	0	2	1	2	1	0.247598
2	0	2	1	1	1	2	1	0	0	1	0	1	0	1	1	2	1	0.247713
1	1	2	1	2	1	1	2	1	1	2	1	2	0	0	2	2	1	0.249753
2	0	1	0	2	2	1	0	1	1	1	0	2	1	1	1	2	1	0.252546
1	1	0	1	2	1	1	0	1	1	1	2	2	0	0	2	2	1	0.259303
1	1	2	2	1	1	1	1	0	0	1	2	2	1	2	2	2	1	0.259789
2	0	1	1	0	0	1	1	1	2	2	1	2	0	1	1	2	1	0.261517
1	0	2	1	1	1	1	1	0	0	1	2	2	0	2	1	1	0	0.262217
2	2	1	1	1	2	1	1	0	0	2	1	2	0	1	1	2	1	0.262378
1	1	1	2	1	2	0	1	0	0	2	1	1	1	0	2	2	1	0.268863
1	1	2	1	0	1	1	0	1	1	1	2	2	0	0	0	2	1	0.269255
2	0	2	1	1	1	1	1	0	0	1	2	2	0	1	1	1	2	0.270091
2	2	2	2	1	1	1	1	0	0	2	1	2	1	1	1	2	1	0.271579
2	0	2	1	2	1	1	1	1	0	2	1	2	0	1	1	2	1	0.274609
1	0	2	0	1	1	0	1	0	0	2	1	1	1	0	1	2	1	0.27628
2	1	0	1	1	1	1	1	2	0	1	2	2	0	1	2	2	1	0.277385
1	0	2	1	1	1	1	0	0	1	2	1	2	0	0	1	2	1	0.278196
2	0	1	0	2	2	1	0	1	1	2	1	2	1	1	1	1	0	0.280945
2	0	2	1	1	1	1	0	0	1	2	1	2	0	1	1	2	1	0.285705
1	1	1	1	2	0	1	2	1	1	2	1	2	0	0	2	2	1	0.28618
0	1	2	1	1	1	1	0	0	1	1	0	2	0	1	2	2	1	0.286715
2	0	1	1	1	0	1	0	0	1	1	2	2	0	1	1	1	2	0.287431
1	0	1	1	0	2	1	1	1	2	1	2	2	0	0	1	1	2	0.290716
2	1	1	0	2	2	1	0	1	1	1	0	2	1	1	2	2	1	0.29512
2	1	0	1	1	1	0	0	0	1	0	1	1	0	1	2	2	1	0.295711
1	1	1	0	2	0	1	0	1	1	2	1	2	1	2	2	1	0	0.296001
2	1	2	0	1	1	1	1	0	0	1	2	2	1	1	2	1	0	0.296116
1	1	2	1	1	1	1	1	0	0	1	0	2	0	2	2	2	1	0.296812
1	1	2	1	1	1	1	0	0	1	2	1	2	0	2	2	2	1	0.29732
0	1	1	1	0	2	1	2	1	1	1	2	2	0	1	2	1	0	0.298541
2	2	0	1	1	1	1	1	0	0	1	2	2	0	1	1	2	1	0.302337
2	0	2	1	1	1	1	1	0	0	1	2	2	0	1	1	1	2	0.302419
2	0	2	1	1	1	1	1	0	0	1	0	2	0	1	1	2	1	0.303062
2	1	2	2	1	1	1	1	0	0	1	2	2	1	1	0	2	1	0.306423
1	1	2	1	1	1	1	1	0	0	1	2	2	0	2	2	2	1	0.307461
1	1	2	1	2	1	1	1	1	2	1	0	2	0	0	2	2	1	0.308157
2	1	1	0	1	2	1	0	0	1	1	2	2	1	1	2	2	1	0.308404
0	1	1	1	1	2	1	1	0	2	1	2	2	0	1	2	1	0	0.310867
2	0	1	1	1	2	1	2	0	1	2	1	2	0	1	1	2	1	0.313069
2	2	1	1	1	2	2	1	0	0	1	0	1	0	1	1	2	1	0.31785
1	1	2	1	1	1	1	1	0	0	2	1	2	0	2	2	2	1	0.317975
1	0	2	1	1	1	1	1	0	0	1	2	2	0	0	1	1	0	0.319137
2	1	2	0	1	1	1	0	0	1	2	1	2	1	1	2	2	1	0.31916
1	1	0	0	1	1	1	1	0	0	2	1	2	1	2	2	1	2	0.320168
1	1	2	1	1	1	1	0	0	1	2	1	2	0	0	2	2	1	0.320683
2	1	2	2	1	1	1	1	0	0	2	1	2	1	1	2	2	1	0.321975
1	2	2	1	0	1	1	0	1	1	2	1	2	2	0	1	2	1	0.323288
1	1	1	2	0	2	1	1	1	0	1	0	2	1	0	0	2	1	0.323758
2	0	2	1	1	1	0	0	0	1	1	0	1	0	1	1	2	1	0.325085
2	1	2	2	1	1	1	0	0	1	2	1	2	1	1	2	2	1	0.326719
1	1	2	0	1	1	1	1	0	0	2	1	2	1	0	2	2	1	0.326827
1	0	1	1	1	2	1	1	0	0	2	1	2	0	2	1	2	1	0.326845
1	1	1	1	1	2	1	0	0	1	1	0	2	0	0	2	0	1	0.327144
1	1	1	1	2	2	1	1	1	0	2	1	2	0	2	2	2	1	0.327555
1	1	2	1	1	1	1	1	0	0	1	0	2	0	0	2	2	1	0.328969
2	0	0	1	2	1	1	1	1	0	0	1	2	0	1	1	2	1	0.32959
1	1	1	1	1	0	1	1	0	2	1	0	2	0	0	2	1	2	0.333793
1	0	2	1	1	1	1	1	0	0	2	1	2	2	0	1	2	1	0.335216
2	2	1	1	1	2	1	0	0	1	2	1	2	0	1	1	1	0	0.335287
1	0	2	1	2	1	2	1	1	0	0	1	1	0	0	1	2	1	0.337097
1	1	2	1	1	1	1	1	0	0	2	1	2	0	2	0	2	1	0.343577
2	0	0	1	2	1	1	0	1	1	2	1	2	0	1	1	2	1	0.344371
2	1	2	1	1	1	2	1	0	2	1	0	1	0	1	2	2	1	0.347895
2	0	1	1	2	2	2	1	1	0	1	2	1	0	1	1	2	1	0.349678
1	0	1	0	1	0	1	1	2	0	2	1	2	1	0	1	2	1	0.35209
2	1	2	0	1	1	1	1	0	2	2	1	2	1	1	2	2	1	0.356234
2	1	2	1	0	1	2	1	1	0	1	2	1	0	1	2	2	1	0.357001
0	0	2	1	1	1	1	0	0	1	2	1	2	0	1	1	2	1	0.35741
1	0	2	1	1	1	1	0	0	1	0	1	2	0	2	1	2	1	0.357957
0	0	1	1	2	2	1	0	1	1	1	2	2	0	1	1	1	0	0.359119
0	0	2	1	1	1	1	1	0	2	1	0	2	0	1	1	2	1	0.363392
1	2	2	1	1	1	2	1	0	0	2	1	1	0	0	1	2	1	0.365294
1	1	2	1	1	1	0	0	0	1	0	1	1	0	0	0	2	1	0.366282
2	0	1	2	1	2	1	1	0	0	0	1	2	1	1	1	2	1	0.367312
1	1	1	1	2	0	1	2	1	1	2	1	2	0	0	2	2	1	0.373005
0	1	1	0	1	2	1	1	0	0	1	2	2	1	1	2	1	0	0.378286
2	1	2	0	1	1	1	0	0	1	1	0	2	1	1	2	2	1	0.382786
1	0	1	1	1	2	1	1	0	0	2	1	2	0	0	1	1	0	0.383492
0	2	1	0	1	2	1	1	0	0	2	1	2	1	1	1	2	1	0.384083
1	2	2	2	1	1	1	0	0	1	1	0	2	1	2	1	2	1	0.384549
2	1	2	0	1	1	1	1	0	2	1	0	2	1	1	2	2	1	0.384555
0	1	2	1	1	1	1	0	0	1	2	1	2	0	1	2	2	1	0.385989
2	2	1	1	1	0	1	1	0	0	1	0	2	0	1	1	2	1	0.386363
1	2	2	0	1	1	1	1	0	0	2	1	2	1	0	1	2	1	0.387052
0	2	1	1	1	2	1	0	0	1	2	1	2	0	1	1	1	2	0.387627
2	1	1	1	1	0	1	1	0	0	1	0	2	0	1	2	2	1	0.388185
2	1	2	1	0	1	1	0	1	1	1	0	2	0	1	2	2	1	0.388429
2	0	1	2	1	0	1	0	0	1	0	1	2	1	1	1	1	2	0.389307
2	1	2	1	1	1	1	1	0	0	1	2	2	0	1	2	1	0	0.392066
1	1	2	0	1	1	1	1	0	0	1	0	2	1	2	0	2	1	0.393781
1	1	1	1	1	2	1	1	0	0	0	1	2	0	2	2	2	1	0.396196
2	0	1	1	1	0	1	1	0	0	2	1	2	0	1	1	2	1	0.398526
1	1	2	1	1	1	1	1	0	0	2	1	2	0	0	2	2	1	0.39858
2	1	2	1	1	1	1	0	0	1	1	0	2	0	1	2	2	1	0.398646
1	1	1	0	2	2	1	0	1	1	1	0	2	1	0	2	2	1	0.399365
1	0	2	0	0	1	1	1	1	0	1	0	2	1	0	1	2	1	0.401312
2	1	2	1	1	1	1	1	0	0	2	1	2	0	1	0	1	2	0.404809
0	1	0	1	2	1	1	1	1	2	1	2	2	0	1	2	2	1	0.405496
1	1	2	1	2	1	1	0	1	1	2	1	2	0	2	2	2	1	0.40696
1	0	2	1	1	1	1	1	0	2	1	0	2	0	0	1	2	1	0.409031
1	1	2	0	1	1	1	0	0	1	1	2	2	1	0	2	2	1	0.409064
2	1	2	1	0	1	1	0	1	1	2	1	2	0	1	2	2	1	0.410166
2	1	2	0	1	1	1	1	0	0	1	0	2	1	1	2	2	1	0.410573
2	1	2	1	1	1	0	1	0	0	2	1	1	0	1	2	2	1	0.41179
1	1	1	2	2	2	1	1	1	0	1	0	2	1	2	2	1	0	0.412042
2	2	1	1	1	2	2	2	0	1	1	2	1	0	1	1	2	1	0.415662
2	1	1	1	0	0	1	1	1	0	1	0	2	0	1	2	2	1	0.416137
1	1	1	1	1	2	1	0	0	1	2	1	2	0	0	2	2	1	0.416607
1	1	2	0	1	1	2	0	0	1	1	2	1	1	2	2	2	1	0.424995
2	1	1	1	1	2	1	1	0	0	1	2	2	0	1	2	1	2	0.426615
1	0	2	0	1	1	1	1	0	0	1	0	2	1	0	1	2	1	0.429989
2	1	1	0	1	2	1	1	0	2	2	1	2	1	1	0	2	1	0.433312
1	1	2	1	0	1	1	2	1	1	2	1	2	0	0	2	2	1	0.439304
2	0	1	2	1	2	1	2	0	1	2	1	2	1	1	1	2	1	0.441037
1	1	1	0	1	2	1	0	0	1	1	0	2	1	0	0	1	0	0.443193
2	0	2	2	1	1	2	0	0	1	0	1	1	1	1	1	2	1	0.444677
1	0	2	1	1	1	1	0	0	1	2	1	2	0	2	1	2	1	0.444694
0	2	1	1	1	0	2	1	2	0	0	1	1	0	1	1	2	1	0.447567
2	0	1	1	1	0	1	2	0	1	0	1	2	0	1	1	1	2	0.450257
1	0	1	0	1	0	2	0	0	1	0	1	1	1	2	1	2	1	0.451289
2	2	2	1	2	1	1	0	1	1	2	1	2	0	1	1	2	1	0.453082
2	2	2	1	1	1	1	0	0	1	2	1	2	0	1	1	2	1	0.45324
0	1	1	0	1	2	0	1	0	0	1	0	1	1	1	2	2	1	0.455492
2	1	0	1	1	1	2	0	0	1	1	2	1	0	1	2	2	1	0.456187
1	1	1	2	2	2	1	0	1	1	1	2	2	1	0	2	2	1	0.4574
1	1	1	1	1	2	1	2	0	1	1	0	2	0	0	2	2	1	0.45784
2	1	1	1	1	2	1	2	0	1	2	1	2	2	1	2	2	1	0.458174
1	1	2	1	1	1	1	1	0	0	1	2	2	0	0	2	2	1	0.46522
1	1	2	1	0	1	1	1	1	0	2	1	2	0	2	0	2	1	0.467669
2	1	0	2	0	1	1	0	1	1	1	0	2	1	1	2	2	1	0.469532
2	0	2	0	2	1	1	1	1	0	2	1	2	1	1	1	1	0	0.470585
2	1	2	1	2	1	1	0	1	1	2	1	2	0	1	2	2	1	0.471205
2	1	1	2	1	2	1	1	0	0	1	2	2	1	1	0	2	1	0.476646
1	0	2	1	1	1	1	1	0	0	2	1	2	0	0	1	2	1	0.477762
2	0	0	1	1	1	1	1	0	2	1	0	2	0	1	1	2	1	0.479326
2	1	2	1	1	1	1	0	0	1	2	1	2	0	1	2	2	1	0.480021
2	1	2	1	2	1	1	1	1	2	1	2	2	0	1	2	2	1	0.481083
1	1	2	1	1	1	1	1	0	0	1	2	2	0	2	2	2	1	0.482688
2	0	2	2	2	1	1	1	1	0	2	1	2	1	1	1	2	1	0.486297
2	1	2	1	1	1	1	0	0	1	1	0	2	0	1	2	1	0	0.486906
2	0	2	1	1	1	2	1	0	0	0	1	1	0	1	1	2	1	0.487011
1	2	2	0	1	1	1	1	0	0	2	1	2	1	0	1	1	2	0.488563
1	0	2	1	1	1	1	1	0	0	1	2	2	0	2	1	2	1	0.490074
2	1	1	1	1	2	1	0	0	1	2	1	2	0	1	2	2	1	0.490175
0	1	2	1	1	1	1	1	0	0	1	0	2	0	1	2	2	1	0.496567
1	1	2	2	2	1	1	1	1	0	2	1	2	1	0	2	2	1	0.496642
2	2	2	2	1	1	1	0	0	1	0	1	2	1	1	1	1	2	0.496695
2	0	2	1	2	1	1	1	1	0	1	0	2	0	1	1	2	1	0.500564
1	1	2	1	2	1	1	1	1	0	1	2	2	0	0	2	2	1	0.501496
2	1	1	2	1	2	1	1	0	0	2	1	2	1	1	2	2	1	0.502367
1	1	1	1	2	2	1	1	1	2	2	1	2	0	2	2	1	0	0.506461
1	2	2	0	1	1	1	1	0	0	2	1	2	1	2	1	2	1	0.508981
1	1	1	2	1	2	1	1	0	0	1	2	2	1	0	0	2	1	0.51053
2	1	1	1	1	2	1	1	0	0	1	0	2	0	1	2	0	1	0.512739
1	1	1	0	2	2	0	0	1	1	0	1	1	1	2	2	2	1	0.514338
1	2	2	0	1	1	1	0	0	1	1	2	2	1	2	1	2	1	0.514464
0	1	2	2	2	1	0	1	1	2	2	1	1	1	1	2	1	2	0.515373
0	0	1	0	1	2	1	0	0	1	1	0	2	1	1	1	2	1	0.517113
0	1	1	2	1	0	1	1	0	0	1	2	2	1	1	2	1	2	0.518664
0	0	1	1	1	2	1	1	0	2	2	1	2	0	1	1	2	1	0.521225
2	1	1	2	1	2	1	0	0	1	1	2	2	1	1	2	2	1	0.523043
2	1	1	2	1	2	1	1	0	0	1	0	2	1	1	2	2	1	0.527757
2	2	1	1	1	0	1	1	0	0	2	1	2	0	1	1	2	1	0.53148
2	2	2	1	2	1	0	0	1	1	1	2	1	0	1	1	2	1	0.534029
1	1	1	1	1	2	1	1	0	0	1	2	2	0	0	2	2	1	0.535805
2	1	1	1	0	2	1	1	1	2	1	2	2	0	1	2	1	0	0.536822
2	1	2	1	1	1	1	1	0	0	1	2	2	0	1	2	2	1	0.540202
2	2	0	1	1	1	1	0	0	1	2	1	2	0	1	1	2	1	0.541447
2	0	2	1	0	1	1	0	1	1	2	1	2	0	1	1	2	1	0.543392
1	0	2	2	0	1	1	1	1	0	1	2	2	1	0	1	1	0	0.544083
1	1	2	1	2	1	1	0	1	1	0	1	2	0	0	2	2	1	0.546262
1	2	2	1	0	1	1	1	1	0	1	2	2	0	0	1	1	0	0.54773
1	0	2	2	1	1	1	0	0	1	2	1	2	1	2	1	2	1	0.548975
2	2	2	2	1	1	1	1	0	0	2	1	2	1	1	1	1	0	0.55154
1	0	1	2	0	2	0	1	1	0	2	1	1	1	2	1	2	1	0.554128
1	2	1	1	0	0	1	1	1	0	0	1	2	0	2	1	2	1	0.556458
1	2	1	1	2	2	1	1	1	2	2	1	2	0	2	1	2	1	0.558166
1	1	1	1	2	0	1	1	1	2	1	0	2	0	2	2	2	1	0.559461
2	1	1	1	2	2	1	1	1	0	2	1	2	0	1	2	2	1	0.560651
2	1	2	1	1	1	1	0	0	1	2	1	2	0	1	2	2	1	0.560863
1	0	2	1	1	1	1	2	0	1	0	1	2	0	0	1	2	1	0.562077
2	1	1	1	2	0	1	1	1	0	1	2	2	0	1	2	2	1	0.562207
2	1	1	1	1	2	1	0	0	1	2	1	2	0	1	2	2	1	0.563538
2	1	2	0	1	1	1	1	0	0	2	1	2	1	1	2	1	2	0.566528
2	2	1	1	0	2	1	1	1	2	2	1	2	0	1	1	2	1	0.567692
1	1	2	2	2	1	1	0	1	1	1	2	2	1	0	2	2	1	0.568246
2	1	2	1	1	1	1	0	0	1	1	2	2	2	1	2	2	1	0.570887
1	1	0	1	2	1	1	0	1	1	2	1	2	0	2	2	1	2	0.571672
2	1	0	0	1	1	1	1	0	0	2	1	2	1	1	2	2	1	0.573283
1	1	2	0	1	1	1	1	0	0	2	1	2	1	0	2	2	1	0.573807
1	1	2	1	1	1	2	0	0	1	0	1	1	0	0	0	2	1	0.574294
1	1	1	1	2	2	1	1	1	0	2	1	2	0	0	2	2	1	0.574841
2	0	2	1	1	1	1	0	0	1	2	1	2	0	1	1	2	1	0.57667
2	1	2	1	1	1	1	0	0	1	2	1	2	0	1	2	2	1	0.581195
1	1	2	1	0	1	1	1	1	2	1	2	2	0	0	2	1	2	0.584033
1	1	2	1	1	1	1	1	0	0	2	1	2	0	0	2	1	0	0.586246
0	1	1	1	1	2	1	1	2	2	2	1	2	0	1	0	2	1	0.587144
1	0	1	1	1	2	1	1	0	0	2	1	2	0	0	1	2	1	0.587609
1	1	2	1	1	1	1	1	0	0	1	2	2	0	2	0	2	1	0.592985
2	0	1	1	1	2	1	1	0	2	1	0	2	0	1	1	2	1	0.595808
2	0	2	0	1	1	1	0	0	1	1	2	2	1	1	1	2	1	0.597308
1	1	0	1	1	1	1	1	0	0	2	1	2	0	0	2	2	1	0.600207
1	0	2	1	2	1	1	1	1	0	1	2	2	2	0	1	2	1	0.602189
1	0	1	0	1	2	1	1	0	0	2	1	2	1	2	1	2	1	0.602324
1	1	1	1	1	2	1	0	0	1	1	0	2	0	2	2	2	1	0.604221
2	0	2	0	1	1	0	1	0	0	1	2	1	1	1	1	2	1	0.604899
2	0	2	1	1	1	1	0	0	1	2	1	2	0	1	1	2	1	0.605408
2	1	1	1	1	0	1	1	0	0	1	2	2	0	1	2	1	2	0.607728
2	0	2	1	2	1	1	1	1	2	1	2	2	0	1	1	2	1	0.609286
1	1	2	0	1	1	1	0	0	1	1	0	2	1	0	2	2	1	0.610199
0	1	2	2	1	1	1	1	0	0	1	2	2	1	1	2	2	1	0.611687
2	1	2	1	1	1	1	2	0	1	1	2	2	0	1	2	2	1	0.612086
1	1	2	1	1	1	1	0	0	1	1	0	2	0	0	2	2	1	0.612774
2	1	1	1	1	0	1	1	0	0	2	1	2	0	1	2	2	1	0.61499
1	0	2	1	1	1	1	1	0	0	1	0	2	0	2	1	2	1	0.614993
1	0	2	0	0	1	1	1	1	0	0	1	2	1	0	1	1	2	0.619274
2	1	1	1	1	0	1	2	0	1	1	2	2	0	1	2	1	0	0.620936
2	0	2	1	1	1	2	2	0	1	2	1	1	0	1	1	2	1	0.62466
1	1	2	1	0	1	1	2	1	1	1	0	2	0	2	2	2	1	0.624668
1	1	2	1	1	1	1	1	0	0	1	2	2	0	0	2	2	1	0.626849
1	1	2	1	1	1	1	1	0	0	1	0	2	0	2	2	1	2	0.630515
2	0	0	1	2	1	1	1	1	0	2	1	2	0	1	1	2	1	0.630958
0	0	2	2	1	1	1	1	0	0	2	1	2	1	1	1	1	0	0.633136
2	0	1	2	0	2	1	1	1	0	1	0	2	1	1	1	1	2	0.634418
1	0	1	1	1	0	1	0	0	1	2	1	2	0	0	1	2	1	0.64139
0	1	2	1	1	1	1	2	0	1	1	2	2	0	1	2	2	1	0.643388
2	1	1	1	1	2	1	0	0	1	2	1	2	0	1	2	2	1	0.643417
2	0	0	2	1	1	1	1	0	0	2	1	2	1	1	1	2	1	0.643424
2	1	1	1	1	0	2	1	0	0	1	2	1	0	1	2	2	1	0.646697
2	1	2	1	1	1	0	0	0	1	1	2	1	0	1	0	1	2	0.648115
1	1	1	1	0	0	1	1	1	0	2	1	2	0	0	2	2	1	0.648941
1	1	1	0	1	2	1	2	0	1	0	1	2	1	0	2	2	1	0.652959
0	1	1	1	1	0	1	0	0	1	2	1	2	0	1	2	2	1	0.65361
1	2	1	1	1	2	1	1	0	0	1	2	2	0	2	1	2	1	0.655361
2	1	2	1	1	1	1	0	0	1	2	1	2	0	1	2	2	1	0.659446
2	1	2	1	2	1	1	1	1	0	2	1	2	0	1	2	1	0	0.664539
2	1	0	2	1	1	1	0	0	1	1	0	2	1	1	2	2	1	0.666539
2	0	1	1	2	0	2	1	1	0	2	1	1	0	1	1	2	1	0.669631
0	0	2	0	2	1	1	1	1	2	2	1	2	1	1	1	2	1	0.670348
2	0	1	0	1	2	1	1	0	0	1	0	2	1	1	1	2	1	0.671599
2	0	1	1	1	0	1	1	0	0	1	0	2	0	1	1	2	1	0.677297
2	1	1	1	1	2	1	0	0	1	1	0	2	0	1	0	2	1	0.686914
1	1	1	1	2	0	1	1	1	0	1	2	2	0	2	2	1	0	0.687022
2	0	1	1	1	2	1	1	0	2	2	1	2	0	1	1	2	1	0.697502
2	1	0	1	2	1	1	1	1	0	0	1	2	0	1	2	2	1	0.69779
1	2	1	0	0	2	1	1	1	0	0	1	2	1	2	1	2	1	0.702121
0	0	1	1	1	0	1	1	0	0	1	0	2	0	1	1	2	1	0.703096
1	1	1	1	2	0	1	0	1	1	1	2	2	0	0	2	2	1	0.704096
2	0	2	0	2	1	1	2	1	1	1	0	2	1	1	1	2	1	0.707413
1	2	1	0	2	2	1	1	1	0	1	2	2	1	0	1	1	2	0.708767
1	1	2	1	1	1	1	1	0	0	1	0	2	0	0	2	2	1	0.713534
1	1	2	1	1	1	1	0	0	1	1	0	2	0	2	2	2	1	0.719601
1	1	0	1	1	1	1	0	0	1	2	1	2	0	0	2	2	1	0.720725
1	0	2	1	1	1	1	0	0	1	0	1	2	0	2	1	2	1	0.721025
1	0	1	1	1	2	1	0	0	1	0	1	2	0	2	1	2	1	0.724163
2	1	1	1	2	2	2	1	1	0	2	1	1	0	1	2	2	1	0.725739
1	0	2	1	0	1	1	0	1	1	1	0	2	0	2	1	1	0	0.727927
1	1	2	1	1	1	1	1	0	0	2	1	2	0	2	2	0	1	0.729353
1	1	1	2	1	2	1	1	0	2	1	0	2	1	0	2	2	1	0.731254
2	0	1	1	2	2	1	1	1	0	2	1	2	0	1	1	2	1	0.731445
1	0	2	1	2	1	1	1	1	0	1	2	2	0	2	1	2	1	0.734715
1	1	1	2	1	2	1	0	0	1	1	0	2	1	0	2	1	2	0.734764
1	2	1	1	1	2	1	0	0	1	1	0	2	0	2	1	2	1	0.736645
1	0	1	1	1	2	1	0	0	1	1	0	2	0	2	1	2	1	0.73792
2	0	1	1	0	2	1	1	1	0	1	2	2	0	1	1	2	1	0.740527
1	1	1	1	1	2	1	0	0	1	1	2	2	0	2	2	2	1	0.740828
0	1	2	1	1	1	1	1	0	0	1	2	2	0	1	2	2	1	0.744415
1	1	2	0	0	1	2	1	1	0	2	1	1	1	2	2	2	1	0.748666
2	1	1	0	2	2	1	0	1	1	1	2	2	1	1	0	2	1	0.749657
2	0	1	1	1	2	1	1	2	0	0	1	2	0	1	1	2	1	0.750098
2	0	1	0	1	2	1	2	0	1	1	2	2	1	1	1	2	1	0.750276
0	1	1	1	1	2	1	1	0	0	1	2	2	0	1	0	2	1	0.750336
1	1	1	1	1	2	1	1	0	0	1	2	2	0	0	2	2	1	0.759747
1	2	2	1	1	1	1	1	0	0	1	2	2	0	0	1	2	1	0.760502
1	1	2	1	1	1	2	1	0	0	2	1	1	0	0	2	2	1	0.76158
1	1	1	1	1	2	1	1	0	0	0	1	2	0	0	2	2	1	0.76211
1	2	2	0	1	1	1	0	0	1	2	1	2	1	0	1	2	1	0.764721
2	2	2	1	1	1	1	0	0	1	1	0	2	0	1	1	1	0	0.773136
2	1	2	1	1	1	1	1	0	0	1	2	2	0	1	2	2	1	0.77775
1	0	1	1	1	2	0	1	0	0	2	1	1	0	0	1	2	1	0.786627
2	1	1	2	1	0	1	0	0	1	1	2	2	1	1	2	2	1	0.78837
2	0	2	1	1	1	1	2	0	1	2	1	2	0	1	1	2	1	0.788622
2	2	2	1	1	1	1	2	2	1	1	2	2	0	1	1	2	1	0.788927
1	2	1	1	1	0	1	1	0	0	2	1	2	0	2	1	2	1	0.789112
0	0	1	2	1	2	1	0	0	1	1	2	2	1	1	1	2	1	0.792683
2	0	2	1	0	1	1	0	1	1	2	1	2	0	1	1	1	0	0.795248
1	0	2	1	2	1	2	1	1	0	2	1	1	0	2	1	2	1	0.797362
1	1	2	0	1	1	1	0	0	1	2	1	2	1	2	2	2	1	0.797735
1	1	2	1	1	1	1	0	0	1	2	1	2	0	2	2	2	1	0.798682
1	1	2	0	1	1	0	0	2	1	1	2	1	1	2	2	2	1	0.801618
1	2	1	1	1	2	1	0	0	1	2	1	2	0	2	1	1	0	0.803047
2	1	1	1	2	2	1	0	1	1	2	1	2	0	1	2	2	1	0.81066
1	1	2	1	1	1	0	1	0	0	2	1	1	0	0	2	2	1	0.816039
2	1	1	1	1	0	1	1	0	0	1	2	2	0	1	2	1	2	0.822572
2	0	0	2	2	1	1	1	1	0	2	1	2	1	1	1	2	1	0.822765
1	2	1	2	1	0	2	1	0	0	2	1	1	1	2	1	2	1	0.823467
1	1	1	1	1	2	1	0	0	1	1	0	2	0	0	2	2	1	0.827085
1	2	1	1	1	2	1	1	0	2	2	1	2	0	2	1	2	1	0.827725
2	0	2	0	1	1	1	1	0	0	0	1	2	1	1	1	2	1	0.831353
1	0	1	1	1	2	1	2	0	1	1	2	2	0	0	1	2	1	0.835123
0	1	1	1	1	2	1	1	0	0	0	1	2	0	1	2	2	1	0.843534
1	1	2	0	2	1	1	2	1	1	1	2	2	1	0	2	2	1	0.849756
1	0	1	0	0	2	1	1	1	0	1	0	2	1	2	1	2	1	0.849905
1	0	1	0	1	2	2	0	0	1	1	0	1	1	2	1	1	2	0.852115
2	1	1	1	2	2	1	1	1	2	1	0	2	0	1	2	2	1	0.85862
1	1	1	2	2	2	0	1	1	0	1	2	1	1	0	2	2	1	0.858804
0	0	2	2	1	1	1	1	0	0	2	1	2	1	1	1	2	1	0.859059
2	0	2	1	1	1	0	1	0	0	0	1	1	0	1	1	2	1	0.8641
2	1	1	0	1	2	2	0	0	1	1	2	1	1	1	2	1	0	0.866355
2	0	1	1	1	2	1	1	0	2	2	1	2	0	1	1	2	1	0.868325
1	1	1	0	1	2	1	1	0	0	1	2	2	1	2	2	2	1	0.871647
2	1	1	2	1	2	1	1	0	0	1	2	2	1	1	2	1	2	0.875188
2	1	2	1	1	1	1	0	0	1	2	1	2	0	1	2	1	0	0.875838
1	1	2	0	2	1	1	1	1	2	0	1	2	1	2	2	2	1	0.877099
1	0	1	1	2	2	1	0	1	1	2	1	2	0	2	1	2	1	0.887224
2	1	2	2	1	1	1	0	0	1	1	2	2	1	1	2	1	2	0.887284
0	1	2	1	0	1	1	0	1	1	1	0	2	0	1	2	2	1	0.887626
1	1	2	1	2	1	1	0	1	1	1	2	2	0	0	2	2	1	0.88839
2	0	2	1	1	1	1	1	0	2	1	2	2	0	1	1	2	1	0.890432
1	1	1	1	1	0	1	0	0	1	2	1	2	0	0	2	2	1	0.890682
2	0	1	1	1	2	1	0	0	1	2	1	2	0	1	1	2	1	0.891603
1	1	2	2	1	1	1	1	0	0	1	0	2	1	2	2	2	1	0.892554
0	2	1	1	1	2	1	1	0	0	1	2	2	0	1	1	1	2	0.896134
2	1	2	1	1	1	1	1	2	0	1	0	2	0	1	2	2	1	0.899739
2	1	0	1	1	1	1	1	0	0	1	2	2	0	1	0	2	1	0.903997
2	0	2	1	1	1	1	0	0	1	2	1	2	0	1	1	2	1	0.9072
2	1	1	2	1	2	1	1	0	0	2	1	2	1	1	2	2	1	0.908711
2	1	2	1	1	1	1	1	0	0	2	1	2	0	1	2	2	1	0.909379
1	1	2	1	2	1	1	1	1	0	2	1	2	0	0	0	2	1	0.912378
1	1	2	1	1	1	1	0	0	1	1	2	2	2	0	2	2	1	0.913544
2	0	1	0	2	2	1	1	1	2	1	0	2	1	1	1	2	1	0.914398
2	1	1	2	1	2	1	2	0	1	0	1	2	1	1	2	2	1	0.92077
1	0	2	1	1	1	1	1	0	2	2	1	2	0	0	1	2	1	0.928385
1	1	1	1	1	2	1	1	0	0	2	1	2	2	2	2	2	1	0.933585
2	0	1	1	1	2	0	1	0	0	1	0	1	0	1	1	1	0	0.934183
1	1	1	1	1	2	1	1	0	0	1	0	2	0	0	0	2	1	0.937514
1	1	2	1	1	1	1	1	0	0	1	2	2	0	0	2	2	1	0.941787
1	1	2	1	1	1	1	1	0	0	1	0	2	0	0	2	2	1	0.943354
1	2	1	1	2	2	1	1	1	2	2	1	2	0	0	1	2	1	0.949585
2	1	1	0	2	2	1	1	1	2	1	0	2	1	1	2	2	1	0.953364
2	1	1	0	2	2	1	0	1	1	2	1	2	1	1	2	1	2	0.955266
1	0	0	0	2	1	0	1	1	0	1	2	1	1	0	1	2	1	0.955273
1	2	2	1	2	1	1	1	1	0	2	1	2	0	2	1	2	1	0.956399
0	2	2	2	1	1	1	0	0	1	1	2	2	1	1	1	1	0	0.973303
2	1	2	1	1	1	1	0	0	1	2	1	2	0	1	2	2	1	0.974038
1	2	2	1	1	1	1	1	0	0	1	0	2	0	2	1	1	2	0.976001
1	1	1	1	0	2	2	0	1	1	2	1	1	0	0	2	1	2	0.977369
1	0	1	1	1	2	1	1	0	0	0	1	2	0	2	1	2	1	0.982337
2	2	0	1	1	1	1	1	0	2	2	1	2	0	1	1	2	1	0.983009
0	0	1	1	1	2	1	1	0	0	2	1	2	0	1	1	2	1	0.989673
1	0	0	1	1	1	1	0	0	1	1	2	2	0	0	1	2	1	0.993442
2	2	2	0	0	1	2	1	1	0	2	1	1	1	1	1	2	1	0.99577
1	1	1	1	1	2	0	0	0	1	1	2	1	0	2	2	2	1	0.999941
2	2	1	1	2	0	1	1	1	0	2	1	2	0	1	1	1	2	1.00531
1	1	1	0	1	2	1	1	0	0	1	2	2	1	2	2	2	1	1.00573
2	0	2	1	1	1	1	1	0	0	0	1	2	0	1	1	2	1	1.00957
1	0	2	1	1	1	1	0	0	1	1	0	2	0	0	1	2	1	1.01047
2	1	1	0	1	2	1	1	0	0	2	1	2	1	1	2	2	1	1.01185
1	1	2	1	1	1	1	1	0	0	2	1	2	0	0	2	1	2	1.01424
2	0	1	1	1	2	1	0	0	1	2	1	2	0	1	1	1	0	1.01755
2	2	1	0	0	0	1	0	1	1	1	0	2	1	1	1	2	1	1.02412
0	1	2	1	1	1	1	0	0	1	2	1	2	0	1	2	1	2	1.02653
2	2	1	1	0	2	1	1	1	0	2	1	2	0	1	1	2	1	1.03072
1	1	1	2	1	0	1	1	0	0	1	2	2	1	0	2	2	1	1.03975
0	1	1	1	2	0	1	1	1	0	2	1	2	0	1	2	2	1	1.04191
2	1	1	1	1	2	1	1	0	0	1	2	2	0	1	0	1	0	1.04364
2	1	2	1	1	1	1	1	0	0	0	1	2	0	1	0	1	2	1.04402
2	2	2	1	1	1	1	1	0	0	2	1	2	0	1	1	2	1	1.04471
1	0	1	0	1	2	1	0	0	1	1	2	2	1	2	1	2	1	1.04647
1	0	2	2	0	1	1	1	1	0	2	1	2	1	0	1	1	0	1.05509
2	0	2	1	2	1	1	0	1	1	2	1	2	0	1	1	2	1	1.06074
1	1	1	1	1	2	0	2	0	1	1	0	1	0	0	0	2	1	1.06348
2	2	1	1	1	2	2	0	0	1	1	0	1	0	1	1	2	1	1.06542
1	0	2	1	1	1	1	0	0	1	2	1	2	0	0	1	2	1	1.06675
2	0	2	0	2	1	1	0	1	1	2	1	2	1	1	1	2	1	1.07806
2	1	2	1	1	1	1	1	0	0	1	0	2	0	1	2	2	1	1.0802
2	1	2	1	1	1	1	1	0	2	1	2	2	0	1	2	2	1	1.08369
1	2	1	2	1	2	1	0	0	1	1	2	2	1	2	1	2	1	1.0838
1	1	2	1	1	1	1	0	0	1	2	1	2	0	0	2	2	1	1.08909
2	2	2	1	1	1	2	1	0	0	1	0	1	0	1	1	2	1	1.09096
2	1	2	1	1	1	1	1	0	0	2	1	2	0	1	2	2	1	1.09527
2	2	0	1	1	1	1	1	0	0	2	1	2	0	1	1	1	0	1.09531
2	0	1	1	2	2	1	1	1	2	1	0	2	0	1	1	2	1	1.09706
0	2	1	0	0	2	1	0	1	1	0	1	2	1	1	1	2	1	1.10614
1	2	1	1	1	2	1	0	0	1	2	1	2	0	0	1	1	0	1.10847
1	2	2	1	1	1	2	0	0	1	1	0	1	0	0	1	2	1	1.10927
0	1	2	2	1	1	1	1	0	0	2	1	2	1	1	2	0	1	1.11021
1	2	2	1	0	1	1	1	1	0	2	1	2	0	2	1	2	1	1.11075
2	2	2	0	2	1	0	2	1	1	2	1	1	1	1	1	2	1	1.11098
2	1	0	1	1	1	1	1	0	0	2	1	2	0	1	2	2	1	1.11315
2	1	2	1	1	1	1	1	0	0	1	2	2	0	1	2	2	1	1.1172
2	1	2	1	1	1	1	0	2	1	1	2	2	0	1	2	2	1	1.11753
1	0	1	1	1	2	1	0	0	1	1	0	2	0	2	1	2	1	1.11767
0	2	2	1	2	1	2	1	1	0	2	1	1	2	1	1	2	1	1.11945
1	0	2	1	1	1	1	1	0	0	0	1	2	0	2	1	1	2	1.12116
1	1	2	1	1	1	1	0	0	1	2	1	2	0	2	2	1	2	1.1212
2	1	0	0	1	1	1	1	0	2	1	0	2	1	1	2	1	2	1.12774
2	0	1	1	1	2	2	2	0	1	2	1	1	0	1	1	2	1	1.13032
0	0	2	1	1	1	2	1	0	0	2	1	1	2	1	1	2	1	1.13242
1	2	1	0	1	2	1	1	0	0	1	0	2	1	0	1	2	1	1.13364
2	1	2	1	1	1	1	1	0	2	1	2	2	0	1	2	2	1	1.13562
2	1	0	1	1	1	1	1	2	0	2	1	2	0	1	2	2	1	1.14428
1	2	1	1	2	2	1	1	1	0	1	0	2	0	2	1	2	1	1.14652
1	1	2	0	1	1	1	1	0	0	2	1	2	1	0	0	2	1	1.15239
1	0	2	2	2	1	2	0	1	1	1	2	1	1	0	1	2	1	1.15251
2	1	2	1	1	1	1	0	0	1	1	2	2	0	1	2	2	1	1.15707
2	2	2	1	1	1	1	0	0	1	1	0	2	0	1	1	2	1	1.1617
1	0	2	1	1	1	1	0	0	1	2	1	2	0	0	1	1	0	1.17763
1	1	1	1	2	2	1	1	1	0	2	1	2	0	2	2	2	1	1.18203
2	0	2	1	2	1	1	1	1	2	2	1	2	0	1	1	2	1	1.18349
2	1	2	1	2	1	1	0	1	1	2	1	2	0	1	2	2	1	1.18773
1	0	2	1	1	1	1	0	0	1	0	1	2	0	0	1	2	1	1.19476
2	0	1	1	1	2	1	1	0	0	2	1	2	0	1	1	1	2	1.19899
1	1	2	0	1	1	2	1	0	2	1	0	1	1	2	2	1	0	1.20202
1	1	1	1	1	0	1	2	0	1	1	0	2	0	0	0	2	1	1.20419
1	0	2	1	1	1	1	1	2	2	1	2	2	2	2	1	2	1	1.20783
2	1	2	0	1	1	1	0	0	1	2	1	2	1	1	2	2	1	1.20789
1	0	2	1	1	1	1	1	0	0	1	2	2	0	2	1	2	1	1.20831
2	1	1	1	1	2	1	1	0	0	1	2	2	0	1	2	2	1	1.21165
1	1	2	2	2	1	1	1	1	0	1	0	2	1	0	2	2	1	1.21188
2	0	1	1	1	2	1	2	0	1	1	2	2	0	1	1	2	1	1.21262
1	1	2	2	1	1	0	0	0	1	2	1	1	1	0	2	2	1	1.21449
1	1	1	1	1	2	1	2	0	1	2	1	2	0	0	2	2	1	1.22405
2	0	2	2	2	1	1	1	1	2	1	0	2	1	1	1	2	1	1.23098
2	1	2	1	1	1	2	0	0	1	0	1	1	0	1	2	2	1	1.23107
2	0	2	0	2	1	2	0	1	1	2	1	1	1	1	1	2	1	1.23339
2	0	1	2	1	2	2	0	0	1	1	2	1	1	1	1	2	1	1.23712
1	1	2	1	1	1	1	0	0	1	1	2	2	0	0	2	2	1	1.24045
1	0	2	1	1	1	1	1	0	0	2	1	2	0	0	1	2	1	1.25266
1	0	1	1	1	2	1	1	0	0	2	1	2	2	0	1	2	1	1.25803
2	1	2	1	1	1	1	0	0	1	2	1	2	0	1	0	2	1	1.26102
2	2	1	0	1	2	1	2	0	1	1	0	2	1	1	1	2	1	1.26761
2	0	0	1	1	1	2	1	0	0	2	1	1	0	1	1	1	2	1.26909
0	2	2	0	1	1	0	1	0	0	1	2	1	1	1	1	1	2	1.27687
1	1	2	1	1	1	0	1	0	0	2	1	1	0	2	2	2	1	1.27865
2	1	2	1	1	1	1	0	0	1	1	2	2	0	1	2	2	1	1.28101
2	1	2	1	1	1	1	0	0	1	2	1	2	0	1	2	2	1	1.28258
2	1	0	0	0	1	1	1	1	0	1	0	2	1	1	2	2	1	1.29088
1	1	2	0	0	1	1	1	1	2	0	1	2	1	2	2	1	2	1.29153
2	0	1	1	2	2	1	0	1	1	1	0	2	0	1	1	2	1	1.2966
2	0	2	1	1	1	1	0	0	1	1	0	2	0	1	1	2	1	1.30068
2	0	2	2	0	1	1	0	1	1	1	0	2	1	1	1	2	1	1.30203
1	1	1	1	1	2	1	1	0	0	2	1	2	0	2	0	2	1	1.31044
1	1	2	1	0	1	1	0	1	1	2	1	2	0	2	2	2	1	1.31112
0	1	2	1	2	1	1	1	1	2	1	2	2	0	1	2	2	1	1.31207
2	2	2	2	0	1	1	0	1	1	0	1	2	1	1	1	2	1	1.31528
1	0	1	1	1	2	1	1	0	0	2	1	2	0	0	1	1	2	1.31704
1	1	2	2	0	1	0	1	1	0	1	2	1	1	2	2	1	2	1.31731
1	1	1	1	2	2	1	1	1	0	1	0	2	0	2	2	2	1	1.32015
1	0	2	1	1	1	1	1	0	0	2	1	2	0	0	1	2	1	1.32423
2	1	2	1	1	1	1	1	0	0	1	2	2	0	1	2	2	1	1.33461
1	1	2	2	1	1	1	2	0	1	2	1	2	1	2	2	2	1	1.33517
1	1	1	1	1	2	1	1	0	0	1	2	2	0	2	2	2	1	1.33737
2	2	2	0	1	1	1	1	0	2	2	1	2	1	1	1	2	1	1.33996
1	0	2	1	1	1	1	1	0	0	2	1	2	0	0	1	1	0	1.35197
2	1	1	1	1	2	1	0	0	1	1	0	2	0	1	2	2	1	1.3543
1	1	2	1	1	1	1	1	0	2	1	0	2	0	0	2	2	1	1.35902
1	1	2	0	1	1	1	0	0	1	1	0	2	1	2	2	2	1	1.36493
2	1	2	1	1	1	1	1	0	0	1	0	2	0	1	2	2	1	1.36641
1	1	2	2	1	1	1	1	0	2	2	1	2	1	2	2	2	1	1.39444
1	1	2	1	1	1	1	1	0	0	2	1	2	0	2	0	2	1	1.39893
1	0	2	1	1	1	1	2	0	1	1	0	2	0	2	1	1	2	1.40365
1	1	2	0	2	1	1	0	1	1	2	1	2	1	0	0	2	1	1.40769
1	0	1	1	0	2	1	1	1	2	0	1	2	0	0	1	2	1	1.4086
0	1	1	1	0	2	1	0	1	1	1	2	2	0	1	2	2	1	1.41458
0	1	1	2	0	2	1	1	1	0	2	1	2	1	1	2	2	1	1.41467
1	0	2	1	1	1	1	1	0	0	2	1	2	0	2	1	1	0	1.43365
2	0	1	1	1	2	1	2	0	1	2	1	2	0	1	1	1	0	1.43985
1	0	2	1	1	1	1	1	0	0	2	1	2	0	0	1	1	0	1.44449
0	0	2	0	1	1	1	0	0	1	0	1	2	1	1	1	2	1	1.45342
2	0	1	0	1	2	1	1	0	2	1	0	2	1	1	1	2	1	1.45351
2	1	1	1	1	2	1	0	0	1	2	1	2	0	1	2	2	1	1.45404
1	0	2	1	1	1	1	1	0	0	2	1	2	0	2	1	2	1	1.45757
1	1	1	2	1	2	1	0	0	1	2	1	2	1	0	2	2	1	1.47341
2	0	0	2	1	1	1	1	0	0	2	1	2	1	1	1	2	1	1.47896
1	0	0	2	1	1	2	1	0	0	2	1	1	1	0	1	2	1	1.48464
1	0	2	1	0	1	1	0	1	1	2	1	2	0	0	1	2	1	1.488
1	0	0	0	1	1	1	1	0	0	1	2	2	1	2	1	2	1	1.49286
1	2	1	0	1	2	1	1	0	0	2	1	2	1	0	1	2	1	1.51073
1	0	2	0	0	1	1	2	1	1	0	1	2	1	0	1	2	1	1.51497
1	1	2	1	0	1	1	2	1	1	1	2	2	0	2	2	2	1	1.51665
1	1	1	0	1	2	1	2	0	1	0	1	2	1	0	2	2	1	1.51674
2	1	2	1	1	1	1	2	0	1	2	1	2	0	1	2	2	1	1.53014
2	1	1	1	1	0	1	0	0	1	0	1	2	0	1	2	2	1	1.53416
1	0	2	1	1	1	1	1	0	0	1	2	2	0	0	1	2	1	1.53516
1	0	1	0	1	2	1	1	0	0	2	1	2	1	2	1	1	2	1.54079
0	0	1	0	2	2	1	1	1	0	1	0	2	1	1	1	1	2	1.54334
1	1	1	1	2	0	1	1	1	0	1	0	2	0	2	2	2	1	1.54419
2	1	2	1	2	1	0	0	1	1	1	2	1	0	1	0	2	1	1.551
2	1	1	1	1	0	1	1	0	0	2	1	2	0	1	2	2	1	1.56764
0	2	2	1	2	1	1	0	1	1	2	1	2	0	1	1	2	1	1.58644
2	1	1	2	2	2	1	0	1	1	2	1	2	1	1	2	2	1	1.5976
1	1	2	0	1	1	1	0	0	1	1	0	2	1	2	2	2	1	1.60084
1	1	1	2	1	2	1	1	0	0	2	1	2	1	0	2	2	1	1.6059
1	1	2	2	1	1	0	1	0	0	2	1	1	1	0	2	2	1	1.61173
2	1	0	2	1	1	0	1	0	0	2	1	1	1	1	2	2	1	1.61318
2	1	0	1	1	1	1	2	0	1	1	0	2	0	1	2	2	1	1.62672
1	1	2	0	2	1	1	1	1	0	1	0	2	1	2	2	2	1	1.63448
1	1	0	2	1	1	1	1	0	2	1	0	2	1	2	2	2	1	1.63849
1	0	2	2	0	1	1	1	1	2	1	0	2	1	2	1	2	1	1.64369
2	1	2	1	1	1	1	0	0	1	1	2	2	0	1	2	2	1	1.65493
2	1	1	1	1	0	2	1	0	2	1	2	1	0	1	2	2	1	1.66391
2	1	1	1	1	0	2	0	0	1	2	1	1	0	1	0	2	1	1.66664
1	1	1	2	1	2	0	1	0	0	1	2	1	1	0	2	1	0	1.67438
1	0	2	1	2	1	1	2	1	1	0	1	2	0	2	1	2	1	1.67518
1	1	2	1	0	1	1	1	1	0	1	2	2	0	0	2	2	1	1.68362
2	1	1	1	0	2	1	0	1	1	2	1	2	0	1	2	1	2	1.68496
2	1	2	2	1	1	1	2	0	1	2	1	2	1	1	0	2	1	1.68827
2	1	1	2	1	2	1	1	0	0	0	1	2	1	1	2	2	1	1.70493
0	0	1	0	2	2	1	1	1	0	2	1	2	1	1	1	2	1	1.70569
2	0	2	1	1	1	1	0	0	1	2	1	2	0	1	1	2	1	1.71566
2	0	1	0	2	2	1	1	1	0	2	1	2	1	1	1	2	1	1.72171
2	1	1	1	1	2	1	0	0	1	2	1	2	0	1	2	2	1	1.72484
1	1	1	1	1	0	1	1	0	0	2	1	2	0	0	2	2	1	1.73836
1	1	1	1	1	2	1	1	0	0	1	2	2	0	0	2	2	1	1.73844
0	0	1	1	1	2	1	1	0	0	2	1	2	0	1	1	1	2	1.74008
2	1	1	1	1	2	1	2	0	1	2	1	2	0	1	2	2	1	1.76271
2	1	2	1	0	1	1	1	1	0	2	1	2	0	1	2	2	1	1.76454
2	0	1	2	1	2	1	1	0	0	2	1	2	1	1	1	2	1	1.76735
2	2	2	2	1	1	1	1	0	0	2	1	2	1	1	1	1	2	1.76798
2	1	1	0	1	2	1	1	0	0	0	1	2	1	1	2	2	1	1.76922
2	1	1	2	1	2	1	1	0	0	1	2	2	1	1	2	2	1	1.78411
2	1	2	1	1	1	1	1	0	2	1	0	2	0	1	2	2	1	1.78494
2	2	1	1	1	0	1	0	0	1	2	1	2	0	1	1	2	1	1.78509
0	2	2	1	1	1	1	1	0	0	1	2	2	0	1	1	2	1	1.7906
2	1	2	1	1	1	1	1	0	0	2	1	2	0	1	2	2	1	1.80644
2	0	2	1	1	1	1	1	0	0	2	1	2	0	1	1	2	1	1.8154
0	1	2	1	1	1	1	1	0	2	1	2	2	0	1	2	1	2	1.81737
1	1	1	1	1	2	1	2	0	1	1	2	2	0	2	2	2	1	1.82586
1	1	2	1	1	1	1	1	0	0	2	1	2	0	2	0	2	1	1.8328
0	2	1	1	1	0	1	0	0	1	2	1	2	0	1	1	2	1	1.86659
1	2	1	1	2	2	1	1	1	2	1	2	2	0	2	1	2	1	1.868
2	0	1	1	1	2	1	1	0	0	1	2	2	0	1	1	2	1	1.86885
1	2	1	1	2	2	1	2	1	1	0	1	2	0	2	1	2	1	1.87449
1	0	1	1	1	2	1	1	0	0	1	2	2	0	2	1	2	1	1.88673
0	0	2	1	2	1	1	1	1	0	2	1	2	0	1	1	2	1	1.8873
2	2	2	1	1	1	1	1	0	0	0	1	2	0	1	1	2	1	1.90376
2	1	1	1	2	2	1	0	1	1	1	0	2	0	1	2	1	0	1.92759
0	0	2	1	2	1	1	1	1	0	2	1	2	0	1	1	2	1	1.93132
0	1	2	1	1	1	1	1	0	0	0	1	2	0	1	2	2	1	1.93972
1	0	2	0	1	1	1	0	2	1	2	1	2	1	0	1	1	0	1.94046
1	1	0	1	1	1	1	1	0	0	2	1	2	0	0	2	1	2	1.96438
2	0	2	1	1	1	1	1	0	0	2	1	2	0	1	1	2	1	1.96747
2	2	1	1	2	0	1	1	1	0	1	2	2	0	1	1	2	1	1.96767
1	1	1	1	0	2	2	0	1	1	1	0	1	0	2	2	2	1	1.96788
0	1	2	1	1	1	1	1	0	2	1	0	2	0	1	2	2	1	1.97739
2	1	2	2	2	1	1	1	1	2	2	1	2	1	1	2	1	0	1.98209
2	1	2	2	1	1	1	1	0	0	2	1	2	1	1	2	1	0	1.98898
0	1	1	2	0	2	1	0	1	1	2	1	2	1	1	0	2	1	2.01545
2	1	2	0	0	1	1	0	1	1	0	1	2	1	1	0	2	1	2.031
2	1	0	1	1	1	2	0	0	1	2	1	1	0	1	2	2	1	2.04609
1	1	1	1	1	2	1	1	0	0	2	1	2	0	0	2	2	1	2.05753
1	2	2	1	1	1	2	2	0	1	1	0	1	0	2	1	2	1	2.07392
1	2	1	1	0	0	1	1	1	0	1	2	2	0	0	1	2	1	2.13815
1	0	1	2	1	0	0	2	0	1	1	2	1	1	0	1	2	1	2.14275
2	0	2	1	1	1	1	1	0	0	2	1	2	0	1	1	2	1	2.19934
2	2	1	1	1	2	1	1	0	0	1	2	2	0	1	1	2	1	2.2005
1	0	2	1	1	1	1	1	0	2	2	1	2	0	0	1	2	1	2.2022
1	0	1	1	1	2	1	1	0	2	2	1	2	0	0	1	2	1	2.21111
2	1	2	0	1	1	1	0	0	1	2	1	2	1	1	2	2	1	2.24231
0	0	2	1	1	1	1	0	0	1	2	1	2	0	1	1	2	1	2.25999
1	1	1	1	1	2	1	1	0	0	1	0	2	0	0	2	1	0	2.28907
2	0	1	1	1	2	1	0	0	1	0	1	2	0	1	1	2	1	2.3011
2	2	1	1	1	0	1	1	0	0	2	1	2	0	1	1	1	2	2.30467
1	1	1	2	0	2	1	1	1	0	2	1	2	1	2	2	1	0	2.35454
1	2	2	2	1	1	1	1	0	0	2	1	0	1	0	1	2	1	2.42221
2	2	2	1	1	1	1	1	0	0	2	1	2	0	1	1	2	1	2.47149
1	1	0	2	1	1	2	0	0	1	1	0	1	1	2	2	2	1	2.47612
1	1	1	2	1	2	1	1	0	0	1	0	2	1	2	2	2	1	2.59249
2	1	2	1	1	1	1	1	0	0	2	1	2	0	1	2	2	1	2.59304
2	1	1	1	1	0	1	2	0	1	1	0	2	0	1	2	1	2	2.66603
1	0	1	0	0	2	1	1	1	0	2	1	2	1	2	1	2	1	2.66916
1	1	2	1	1	1	1	1	0	2	2	1	2	0	0	2	2	1	2.71523
1	1	0	2	1	1	1	1	0	0	1	0	2	1	2	2	1	0	2.71624
2	1	1	1	1	2	1	1	0	0	1	2	2	0	1	0	1	0	2.9788
2	1	1	1	2	2	0	1	1	0	1	2	2	1	2	1	2	1	-0.721076
2	1	0	1	0	1	2	0	0	1	2	2	2	0	1	0	2	0	0.798214
1	0	0	1	1	1	1	1	0	0	2	0	1	0	2	1	2	1	0.242414
1	1	1	0	2	2	0	0	1	0	2	1	2	0	1	2	2	0	-0.129149
1	1	2	1	1	1	1	1	0	0	1	1	1	0	1	2	2	2	-0.165275
2	1	2	1	0	2	2	1	0	2	1	2	2	0	2	1	2	0	-1.05901
2	0	1	1	0	2	1	0	1	1	2	0	2	0	0	0	2	0	0.406113
0	1	1	0	2	0	0	0	1	0	1	1	2	1	0	1	1	0	-0.699549
2	1	0	0	1	1	1	1	0	0	2	2	2	0	0	0	2	2	-0.376787
2	1	1	1	2	1	0	0	0	1	1	0	2	0	1	1	2	1	0.744499
2	2	1	2	2	2	2	1	0	0	2	2	2	1	1	1	2	1	-0.183523
0	1	2	2	1	1	1	1	0	0	2	1	2	0	0	0	2	2	0.244416
2	1	2	2	2	2	0	0	0	2	1	1	1	0	0	2	2	1	0.37955
2	2	1	2	0	1	1	1	1	1	1	0	2	0	1	2	2	1	-0.265264
1	1	2	1	0	1	2	1	0	1	1	0	2	1	0	2	2	0	1.1728
2	2	2	1	2	2	1	2	0	1	2	1	2	0	0	0	2	1	0.238818
2	1	2	0	1	0	1	0	1	0	2	1	2	1	1	1	2	2	1.62027
2	1	2	1	1	1	2	1	0	0	2	1	2	0	1	1	2	1	0.546013
1	2	1	1	2	2	1	1	1	1	2	2	2	1	0	2	2	1	0.609033
1	0	2	0	1	2	2	0	0	0	1	1	2	0	1	2	0	2	0.0704468
1	1	2	1	1	2	0	1	0	0	2	2	1	0	1	1	2	2	1.01853
2	0	2	2	1	2	2	0	0	1	2	2	2	1	0	1	1	0	2.80562
1	1	1	1	2	2	2	0	0	0	1	1	2	0	1	2	2	1	0.939547
1	2	2	0	1	2	0	1	1	1	1	2	2	0	0	2	2	1	-0.622644
1	1	2	1	2	1	0	0	1	1	2	0	2	1	0	2	2	1	0.97764
0	0	2	0	0	2	1	1	1	0	1	1	2	0	1	2	2	1	1.40794
1	1	1	2	0	1	1	1	0	0	1	1	2	1	1	2	2	1	0.786861
2	1	2	1	1	0	2	1	0	2	1	1	2	1	1	2	2	0	0.324237
1	2	2	0	2	1	2	1	0	0	2	2	2	1	2	1	2	1	-0.027328
1	0	2	0	2	0	0	0	1	0	1	1	2	1	1	1	2	2	-0.317601
1	2	1	2	1	2	2	1	2	0	1	1	2	0	1	2	2	2	-0.322691
0	0	1	2	2	2	1	0	0	0	2	0	2	1	1	2	1	0	-0.925463
1	2	2	0	2	0	0	1	0	0	2	1	2	1	1	2	2	0	-0.80077
2	1	2	1	1	2	0	1	0	0	1	2	2	0	1	2	2	1	0.115406
1	1	2	1	1	1	1	1	0	1	2	1	2	0	0	1	2	1	-0.359873
1	0	2	0	1	2	1	1	1	0	1	2	2	0	0	1	2	1	0.949635
2	1	2	1	0	0	1	0	0	1	1	0	2	0	0	1	2	1	1.44042
1	1	1	1	1	1	1	1	0	1	2	1	2	2	1	1	2	0	1.23602
1	0	1	2	2	0	0	0	0	0	2	2	2	1	1	1	1	1	-0.85819
1	1	1	2	2	2	1	1	1	1	1	1	2	0	1	1	2	1	0.206785
0	0	2	1	1	1	2	1	0	0	1	2	2	0	1	2	1	2	0.472194
1	1	2	1	1	1	0	0	0	0	2	1	2	1	1	1	1	0	1.13304
2	1	1	1	2	2	2	1	1	2	1	1	2	0	2	2	1	1	-0.183144
2	1	1	1	2	1	0	1	0	1	1	1	2	0	2	1	2	1	0.0636645
2	1	2	2	1	1	0	0	1	0	1	2	1	0	0	2	2	1	-0.985909
2	0	2	1	1	2	0	1	1	1	2	1	2	0	0	2	2	1	2.84462
2	0	2	0	1	1	0	1	1	1	1	1	2	0	1	2	2	2	-0.554856
1	1	2	1	0	1	2	1	0	0	0	2	2	0	2	2	1	1	0.163506
1	0	1	2	1	2	1	1	0	1	1	2	2	0	1	1	2	1	-0.222601
2	1	2	1	0	0	2	1	0	1	0	2	1	0	0	2	1	2	0.495584
1	0	1	2	1	0	1	1	0	1	2	0	2	0	1	2	2	1	-0.345631
1	0	2	1	1	1	1	2	0	0	2	1	2	0	2	2	2	0	1.17499
2	1	1	1	1	1	2	0	0	1	2	1	2	0	0	1	2	0	0.372681
2	2	1	0	0	1	1	1	0	0	1	0	2	0	1	2	2	1	0.509886
1	0	0	1	1	2	0	1	0	1	1	2	2	0	1	1	2	1	0.790249
1	1	1	2	2	0	2	0	0	2	1	1	2	0	1	1	1	2	-0.241659
2	0	2	1	2	1	1	2	0	0	2	2	2	1	1	1	2	0	-1.00948
1	0	2	1	1	1	1	1	0	1	2	0	2	0	1	2	1	1	-1.74618
2	2	1	1	2	2	1	0	0	0	0	1	2	0	2	2	2	1	-1.11231
2	0	1	1	1	1	0	0	0	1	1	1	1	0	1	2	1	1	-2.02819
2	2	1	1	1	2	1	0	1	0	1	0	2	1	1	2	2	0	-1.00678
2	1	1	0	2	1	2	1	0	0	1	1	1	0	1	1	2	0	0.0112638
2	1	1	1	1	2	1	0	1	1	1	2	2	0	1	1	2	1	-0.941059
1	1	2	1	1	2	1	2	1	1	1	1	2	0	1	2	2	0	-0.617719
1	0	2	2	1	1	2	0	0	1	1	2	2	0	1	1	2	1	0.81723
1	2	1	1	2	1	0	2	0	1	2	0	2	1	1	2	2	0	-0.218452
1	1	2	1	2	1	1	1	0	1	2	2	2	0	1	2	1	2	0.843594
0	0	2	1	2	2	2	0	0	0	1	0	2	0	0	2	2	1	-0.134536
0	1	1	0	1	0	1	1	0	1	2	1	2	0	0	2	1	1	-0.278028
2	1	1	1	0	1	1	2	1	1	2	0	2	0	2	1	2	0	-0.2527
1	1	2	0	1	1	1	1	0	1	0	2	2	0	1	2	2	1	-0.786212
2	1	1	2	1	1	1	0	0	1	2	1	2	0	0	2	2	1	3.10566
2	1	2	2	0	1	1	1	0	0	1	2	2	0	0	1	2	1	-0.0802963
2	0	1	0	1	1	1	2	1	0	2	1	2	0	2	2	2	0	0.616722
0	0	2	2	1	1	0	0	0	0	2	1	2	0	1	2	2	0	-1.58376
2	1	0	0	1	2	2	2	0	2	1	1	2	0	1	1	1	0	-0.25642
1	0	2	0	1	0	1	1	0	0	2	0	2	1	0	2	2	1	0.190915
1	0	2	1	0	2	2	0	1	1	1	1	2	1	2	1	2	0	1.07486
2	0	2	0	2	0	1	0	0	0	1	0	2	0	1	2	2	1	0.0271125
2	1	2	0	0	2	1	1	1	1	2	1	2	0	1	2	1	1	1.48141
0	1	1	0	1	1	1	0	1	0	2	0	2	0	0	1	2	0	-0.577907
1	1	2	0	2	2	1	0	1	0	2	1	2	1	2	1	2	0	0.187284
1	1	0	0	1	1	0	1	2	1	2	1	2	0	0	2	1	1	-2.20062
1	0	1	1	2	1	1	1	0	0	1	0	1	0	0	2	1	1	1.87784
1	0	1	1	1	1	2	0	0	1	1	2	2	1	1	1	2	0	0.601986
0	0	1	1	0	1	1	2	1	1	1	1	2	0	1	1	2	2	-1.7644
1	0	2	0	1	2	0	0	1	1	2	2	1	0	1	1	1	1	-0.979752
2	1	2	0	2	0	1	1	1	1	1	1	2	0	1	2	2	1	-1.41195
1	0	2	0	1	1	2	0	1	0	0	2	2	0	0	2	2	0	0.91599
1	2	2	1	1	2	1	1	0	1	0	1	2	1	2	1	1	1	-0.103396
1	0	2	1	1	1	1	1	0	0	1	2	1	0	0	1	2	0	0.313985
2	0	1	1	2	2	1	1	0	0	2	1	1	1	1	2	2	2	1.22895
1	0	2	1	1	1	1	2	1	0	1	0	1	0	2	1	2	2	-0.46959
1	2	1	1	2	2	1	1	1	1	1	1	2	0	1	1	2	2	-0.17185
2	1	1	2	1	1	2	2	0	1	1	1	2	0	0	2	2	0	0.99179
1	1	1	1	2	2	1	0	1	0	1	1	2	0	0	1	2	0	-0.569176
2	1	1	0	0	1	2	0	0	0	2	1	2	0	0	2	1	1	0.441496
1	2	2	1	1	1	0	1	0	2	1	2	2	1	2	2	2	1	-0.0969954
1	2	2	0	2	1	0	1	0	1	1	0	2	0	1	2	2	1	-0.501768
2	0	2	2	2	2	2	1	0	1	2	0	2	0	1	1	2	1	-0.380998
1	0	1	0	1	0	1	0	1	0	2	1	2	0	2	0	1	0	1.09032
1	1	1	2	1	2	2	2	1	0	2	1	2	0	2	2	2	1	-1.29288
2	0	2	1	1	1	1	0	0	0	1	1	2	0	0	1	1	0	0.743704
2	1	1	1	2	2	0	1	1	1	2	1	2	0	2	2	2	1	-0.647162
1	1	1	0	2	0	2	0	1	0	0	1	2	0	1	1	2	1	-0.184176
2	1	1	1	2	2	2	0	1	1	1	2	2	1	1	1	2	1	-0.0477583
0	2	1	1	1	2	2	0	1	0	2	1	2	1	0	2	2	2	-1.29208
1	1	1	0	1	1	1	2	1	0	1	1	1	0	2	2	2	0	0.304516
2	1	0	1	2	2	1	1	1	0	1	2	2	0	1	1	2	1	0.217568
1	0	2	1	2	0	1	0	0	0	0	2	2	0	1	1	2	1	1.25605
1	0	0	1	1	2	1	1	0	1	1	1	2	0	0	1	2	1	0.991202
1	0	1	1	1	2	1	1	1	1	2	1	2	0	1	2	2	1	-0.180351
0	1	0	2	1	2	1	1	0	0	1	0	2	0	2	2	2	0	0.749337
2	1	2	1	2	2	0	2	1	0	1	0	1	0	0	1	1	1	0.341943
1	1	2	1	0	2	1	1	0	0	2	2	2	1	2	1	2	1	-0.837531
2	0	0	0	1	2	0	2	1	0	1	0	2	1	0	1	2	1	-0.201013
2	2	2	1	1	1	1	1	0	0	1	1	2	0	1	2	2	2	-0.378751
0	0	0	1	1	1	2	1	0	0	1	1	2	0	1	1	2	1	-0.219235
2	1	2	1	0	2	1	1	1	0	2	1	2	0	1	2	2	1	0.602408
1	1	2	2	1	1	2	2	1	1	1	1	2	1	0	2	2	1	1.56236
2	0	2	1	1	1	1	1	0	0	2	1	2	0	1	1	2	0	-1.576
2	1	0	1	1	1	1	2	0	0	1	2	2	0	2	1	2	1	-0.207816
1	2	1	0	1	2	0	1	1	1	2	1	2	1	2	2	2	2	-1.2771
1	0	2	0	2	2	1	1	0	1	2	1	2	0	0	2	2	1	1.67092
2	1	1	2	2	0	2	2	1	0	2	1	2	0	1	2	2	0	0.353487
1	1	2	0	1	2	1	1	0	0	0	0	2	1	1	2	2	1	-1.58149
1	0	2	2	1	1	0	2	1	0	1	1	2	0	2	1	1	2	0.577728
2	0	2	1	1	1	2	1	0	0	1	2	2	1	0	1	1	2	-0.012641
2	2	1	2	1	1	1	0	1	1	1	1	2	0	0	0	2	1	0.537314
1	1	2	1	1	1	1	2	1	0	1	1	2	0	2	2	1	0	0.516875
1	1	1	0	1	2	2	2	0	1	2	2	1	0	1	2	2	2	-0.188436
1	1	1	1	1	2	0	0	2	0	1	2	2	0	1	0	2	0	0.980023
2	2	2	1	2	2	0	1	0	0	2	1	1	0	2	1	2	1	-1.17459
2	1	2	2	1	1	1	1	1	0	1	1	2	0	1	2	2	1	0.269127
2	0	2	0	1	1	0	0	0	0	2	0	1	0	1	2	2	0	0.86178
2	2	1	1	2	2	2	0	0	0	2	1	2	0	2	1	1	1	1.1382
2	0	2	1	2	2	2	0	0	0	1	2	1	0	1	2	2	2	0.0215686
2	0	1	1	1	1	0	0	0	1	1	2	2	1	1	2	2	1	-0.775595
0	0	1	1	1	1	1	0	0	1	2	1	2	0	1	2	1	2	0.57556
2	1	1	1	1	1	1	1	0	1	1	1	1	1	1	1	2	0	0.52674
1	1	1	1	1	0	0	1	1	0	0	1	2	0	2	1	2	1	-0.706134
1	2	1	1	0	2	0	0	0	0	1	0	1	0	1	2	2	0	1.13516
0	1	2	1	1	2	1	0	0	1	1	1	2	0	2	2	2	2	0.271643
2	0	1	0	1	1	1	1	0	0	0	1	2	0	2	1	2	0	0.336592
0	0	1	1	1	1	2	1	0	1	1	0	2	1	0	2	2	1	-0.56062
2	0	1	2	1	0	1	1	0	0	2	0	2	1	1	2	2	2	0.0389965
1	1	2	2	2	1	1	1	1	0	0	2	2	0	1	1	2	1	0.553256
1	0	2	1	2	1	0	1	0	1	1	1	2	0	0	2	1	1	1.04992
2	1	1	1	1	1	1	1	0	1	2	0	2	0	1	2	2	2	-0.0175288
2	2	1	2	1	1	2	0	1	1	1	2	2	0	1	2	2	0	-0.0497265
0	1	2	0	2	1	2	2	0	1	2	2	2	0	0	1	1	0	-0.262883
1	2	2	1	2	1	2	0	1	1	2	1	2	0	0	2	2	0	1.05465
2	0	1	0	2	2	1	1	0	0	2	2	2	0	1	2	2	2	0.138322
1	1	2	1	2	2	1	0	0	0	1	0	2	1	2	2	2	1	-0.360794
1	1	1	1	2	2	0	1	0	0	2	1	2	0	1	2	2	0	0.46553
2	2	1	1	1	2	2	1	1	1	1	2	1	0	1	2	2	2	0.831802
1	0	0	1	1	1	1	2	0	1	1	1	2	0	2	2	2	1	0.227805
2	0	1	2	0	2	1	0	0	0	2	0	2	1	0	1	2	1	1.24039
1	0	2	1	1	0	1	0	0	0	1	1	2	0	1	1	2	1	-0.580502
2	0	1	1	1	1	1	2	0	1	1	1	2	0	1	2	2	1	1.79848
0	1	2	0	2	2	2	0	1	0	1	2	2	1	1	2	2	1	0.568498
1	2	2	1	1	1	0	0	0	1	1	2	2	1	1	1	2	1	0.894775
1	2	1	1	0	2	2	1	0	0	2	1	2	1	2	2	2	0	0.188794
1	1	2	2	2	2	1	0	1	1	2	1	2	0	1	2	2	1	-0.533416
2	1	0	1	1	1	2	1	0	1	0	1	2	1	2	1	2	1	0.419863
1	1	1	2	1	2	0	0	0	2	1	1	2	0	2	2	2	1	-0.487131
2	1	2	2	0	2	0	0	1	0	1	2	2	0	2	2	2	1	-0.131448
1	1	1	0	0	2	1	2	0	1	1	1	2	0	1	1	1	1	0.463928
1	2	1	0	2	1	2	1	0	0	0	0	2	0	1	1	2	1	-1.12869
1	0	2	0	1	0	1	0	1	0	1	1	2	0	0	1	2	1	0.450048
2	0	1	1	2	1	2	0	0	0	1	1	2	0	1	1	2	2	0.39978
2	1	1	2	0	1	2	2	0	0	1	1	2	0	1	1	2	1	0.704994
2	2	1	1	1	1	1	1	1	0	2	2	2	0	1	2	1	2	0.598375
1	0	2	1	0	1	2	1	1	2	2	2	1	0	2	1	2	0	-1.55339
2	0	2	2	1	1	2	0	0	0	1	2	2	0	1	2	2	0	1.25611
2	2	0	0	1	1	1	1	0	0	2	1	2	1	1	1	2	2	0.0622761
1	0	1	1	1	1	2	0	0	0	2	1	2	1	1	1	2	1	0.0356319
2	1	1	2	2	2	1	0	1	1	2	1	2	0	2	2	2	1	-0.913361
2	0	1	1	1	2	0	1	0	1	1	0	2	0	0	2	2	1	-2.09249
1	0	2	1	0	1	1	0	0	0	1	2	2	2	1	1	2	1	1.36926
1	1	2	1	2	2	0	1	1	1	1	1	2	1	0	2	2	2	1.00018
1	0	2	1	2	2	2	1	0	0	1	1	2	0	2	2	2	2	-0.211786
1	2	2	2	2	2	1	1	0	1	2	1	2	1	0	1	2	2	-1.09738
2	1	2	1	1	1	1	2	0	0	0	1	2	0	2	2	2	1	0.396741
1	1	2	0	1	1	0	1	1	1	1	1	2	0	2	1	2	2	-0.114931
2	1	1	2	1	1	1	0	0	0	1	2	2	0	1	1	2	0	0.0168735
2	1	1	0	1	2	1	0	0	0	2	0	2	0	1	1	2	1	1.26615
1	1	1	2	0	2	1	2	0	1	1	1	2	0	0	2	1	0	0.37956
1	1	0	2	1	2	1	1	0	1	1	0	1	0	0	0	2	1	0.910652
2	1	2	1	0	1	1	0	0	0	1	1	2	0	1	2	2	2	-0.333249
2	1	2	1	2	1	1	1	0	0	1	1	2	1	0	2	0	2	-1.55723
0	1	2	2	0	1	0	1	1	1	1	1	2	1	1	0	2	1	0.242575
1	1	1	2	1	1	2	0	0	0	2	1	2	0	1	1	2	2	-1.03835
2	1	1	0	2	1	1	1	0	0	2	1	2	1	1	2	1	0	-0.644238
2	0	1	2	1	1	2	0	1	1	2	0	2	0	1	1	2	0	0.594516
2	1	1	0	2	1	1	1	0	0	1	0	2	0	2	2	2	0	-0.644994
1	0	0	1	2	1	1	0	0	0	0	1	2	1	1	2	2	1	-2.05872
1	1	0	0	1	1	0	0	1	1	2	2	2	0	1	1	2	0	-1.153
2	1	2	2	1	2	1	0	0	1	1	1	2	0	1	1	2	2	1.23132
1	1	1	1	2	1	1	1	0	0	1	1	2	0	2	1	2	0	0.817925
1	2	1	1	0	2	2	1	1	1	2	1	2	0	2	2	2	1	-0.356676
0	0	1	0	1	2	0	2	1	0	1	1	1	0	1	0	2	0	0.227054
1	2	0	2	1	1	2	0	0	0	1	2	1	1	1	2	2	1	2.01315
2	1	2	2	0	1	1	1	1	1	2	2	2	0	1	1	2	1	0.93352
2	0	1	2	0	2	1	1	0	1	1	1	2	0	2	1	2	1	-2.59833
0	1	2	0	1	1	0	0	0	0	2	0	2	0	1	2	2	2	-0.612334
2	0	2	2	1	2	0	1	1	0	1	2	2	0	2	0	2	2	-0.279586
1	1	2	1	0	1	0	1	0	1	2	0	2	0	1	1	1	2	-0.427081
1	1	2	0	1	1	0	2	0	1	1	0	2	0	2	2	2	1	1.10151
2	0	1	0	1	2	1	2	0	1	1	1	2	0	2	0	2	0	2.20899
1	2	0	1	1	1	1	1	1	1	2	0	2	0	1	2	2	1	-0.271785
2	0	2	0	1	1	2	1	0	2	2	1	2	0	2	2	2	0	-0.5818
1	1	1	1	2	1	1	0	0	1	2	1	2	0	1	1	1	0	-0.741376
1	0	2	1	1	2	2	0	0	2	2	1	2	1	1	2	2	2	-1.09508
1	1	2	0	1	1	0	0	0	0	1	1	2	0	1	2	2	0	0.142533
1	2	2	0	1	2	0	1	0	0	1	2	2	1	1	1	2	1	-1.09761
1	2	2	1	1	2	1	1	0	1	2	1	2	1	0	2	1	1	-1.71061
0	2	1	1	1	0	1	2	0	1	2	1	2	0	0	0	2	0	0.415715
2	0	1	1	1	2	2	1	1	0	2	1	2	0	2	1	2	1	0.748105
1	2	2	1	1	0	2	1	1	0	2	2	2	1	1	1	1	1	1.62586
1	1	2	2	0	1	2	0	0	2	1	1	1	1	0	1	2	0	0.157185
2	1	1	2	1	1	2	1	0	1	2	2	1	0	1	1	2	1	0.3081
2	0	2	0	2	1	2	1	0	2	1	0	2	0	2	1	1	1	0.483707
1	0	1	1	2	2	1	0	1	2	1	0	1	0	1	2	2	2	1.11117
1	1	2	2	0	0	2	0	0	1	1	2	1	0	1	1	1	1	-0.156531
1	1	2	2	2	2	2	1	0	2	2	1	2	0	2	2	2	2	0.79251
1	1	0	2	1	1	2	1	0	0	2	1	2	0	0	2	2	1	-0.488253
1	2	1	1	2	1	1	1	0	0	1	0	2	0	0	1	2	1	-0.697256
2	1	2	1	1	1	1	1	0	1	1	0	2	1	0	2	2	0	0.808495
1	0	1	2	2	2	2	1	0	0	2	1	2	0	1	2	2	1	0.874155
1	1	1	1	1	1	2	1	0	1	1	1	1	1	1	1	2	0	0.947285
1	1	2	0	1	1	2	2	0	1	0	0	2	0	0	0	2	2	-0.119899
1	1	2	0	2	1	1	1	0	0	1	1	2	0	2	1	2	1	1.10992
1	0	1	2	1	1	1	0	0	2	1	2	2	0	1	1	2	2	-0.0230672
1	1	2	1	0	2	1	1	0	1	1	0	2	0	2	2	2	0	1.63088
2	1	2	1	2	2	0	1	0	0	2	1	2	0	1	0	2	0	-0.168949
2	2	1	1	1	1	2	0	0	0	2	2	2	0	2	2	2	1	0.355648
2	1	1	1	0	1	2	2	0	1	2	2	2	0	0	1	1	2	0.513961
1	1	1	2	1	1	0	1	0	1	2	2	2	0	1	1	2	2	-1.38354
1	2	2	2	2	0	1	1	0	0	2	0	2	0	0	1	2	1	-0.881725
2	1	1	0	0	1	1	1	0	0	2	2	2	1	0	2	2	1	-0.151119
1	1	2	1	1	0	1	2	0	1	1	2	2	1	1	2	2	1	-0.861242
2	1	1	1	1	1	2	0	0	0	1	1	2	0	2	1	2	0	1.68081
1	0	1	0	2	0	0	1	0	1	2	0	2	1	1	2	2	0	-0.783849
2	2	2	2	1	1	0	0	0	1	2	1	2	0	1	2	2	1	-0.519604
0	0	0	2	0	1	2	0	1	0	1	2	1	0	1	2	2	0	-0.313698
1	1	1	1	2	1	2	1	0	1	2	2	2	0	1	1	2	2	0.215477
2	0	2	0	1	2	1	1	0	1	2	2	2	1	1	0	2	0	-0.745598
1	0	0	1	2	2	1	1	0	2	1	2	2	0	1	2	2	0	-1.64945
2	1	1	2	1	1	1	0	0	1	2	1	2	1	1	1	2	0	2.93738
2	1	1	0	2	1	1	0	2	2	2	0	2	1	1	2	1	2	-0.945717
1	1	1	1	2	1	0	2	0	1	1	2	2	1	2	1	2	2	1.39966
1	2	1	2	2	1	1	1	0	2	1	1	2	0	1	1	2	1	1.66534
2	0	2	1	1	1	1	0	1	1	0	1	1	0	0	1	2	1	0.344049
1	0	1	2	1	1	1	0	1	1	1	1	2	0	0	2	1	1	1.38082
2	1	1	1	1	1	2	0	1	1	2	0	2	0	1	2	2	1	0.201645
2	1	2	1	0	2	2	0	1	0	1	1	2	0	1	1	2	2	0.695359
2	2	2	2	2	1	1	1	0	0	2	0	2	0	1	1	2	1	-1.08408
1	0	1	0	0	2	1	0	0	0	1	0	1	1	1	1	2	0	-1.54131
0	0	2	2	1	1	1	2	0	0	1	1	1	0	0	2	2	2	0.983476
2	1	0	1	1	2	0	1	0	0	2	1	2	0	0	1	2	0	0.979817
1	1	1	0	1	1	0	0	0	0	1	0	2	0	1	1	2	0	0.417312
1	1	2	1	0	2	1	0	0	0	2	1	2	1	1	2	1	1	-1.65031
1	1	1	2	0	1	1	1	0	1	2	1	2	0	1	0	2	1	0.763825
2	2	2	0	1	0	1	0	0	0	1	0	2	0	1	2	1	0	-0.0857456
1	2	1	2	1	2	0	0	0	0	1	1	2	0	1	2	2	0	0.627779
2	2	1	1	1	2	1	1	0	0	0	1	2	1	1	1	2	2	-0.834453
2	1	2	1	1	2	0	0	0	0	1	2	2	1	1	2	1	2	-0.391122
2	1	2	1	1	1	1	2	0	1	2	0	2	0	1	1	2	1	-0.157001
1	0	2	0	1	1	1	1	1	0	1	1	2	1	1	2	2	0	-0.384722
2	0	2	1	1	1	2	1	0	0	1	0	2	1	1	1	2	1	0.25326
0	1	1	2	1	2	2	0	0	0	0	1	2	1	2	2	2	1	1.74085
1	1	1	1	1	1	2	2	0	1	2	1	2	0	1	2	2	1	0.328191
2	2	2	2	2	2	2	1	0	2	2	2	2	0	0	0	2	0	-0.230696
2	1	2	2	2	1	2	0	0	0	0	1	2	1	2	0	2	2	0.341717
1	1	2	2	1	1	2	1	0	0	2	0	2	1	0	1	2	1	0.448267
2	0	1	1	1	1	1	0	0	0	2	0	2	0	1	2	2	1	1.62954
2	1	1	2	2	2	2	0	0	0	2	1	2	0	1	1	2	1	0.766799
1	0	2	1	1	1	1	0	0	0	1	2	1	1	1	2	2	1	0.603316
2	1	2	0	1	1	2	1	1	1	2	2	1	1	0	2	1	1	0.267303
1	1	1	1	0	2	1	0	1	0	1	0	2	1	1	1	2	1	1.38445
2	1	2	1	1	0	1	0	1	1	2	2	2	0	1	1	2	0	-1.01773
1	2	2	1	2	1	1	1	0	1	2	1	2	1	1	1	2	1	-0.0971824
2	0	2	0	2	2	0	1	1	0	0	0	2	0	1	0	2	1	-0.380753
1	2	2	0	2	1	0	0	1	0	1	1	1	0	1	2	2	1	0.288507
2	1	2	1	2	1	1	2	0	0	2	0	1	0	0	2	2	1	0.762074
1	1	0	0	0	2	1	1	1	1	2	1	2	0	1	1	2	1	0.500327
2	1	0	2	1	1	0	2	0	1	2	2	2	0	1	2	1	1	-1.39639
1	1	1	0	1	2	2	0	0	1	0	1	1	1	0	1	2	1	-0.615702
2	1	1	2	1	2	2	0	0	1	2	0	2	0	1	1	2	2	-0.478138
1	1	1	1	2	1	1	0	1	1	2	1	2	0	0	2	1	1	-1.28779
2	1	2	1	1	1	1	1	0	1	2	2	2	0	0	1	2	0	1.00306
2	1	2	1	1	1	1	1	0	1	0	0	2	0	0	2	2	1	-1.19619
2	0	2	1	1	1	2	0	0	0	1	2	1	0	0	1	1	2	-0.593637
1	1	1	1	1	1	2	1	0	0	1	0	2	0	1	1	1	1	-0.229505
1	0	2	1	1	1	0	1	0	0	2	1	2	0	1	2	2	0	0.0194453
1	0	2	1	2	2	2	1	0	0	1	0	2	1	1	2	2	1	1.00861
1	0	0	1	1	2	1	0	0	1	2	1	2	0	2	1	1	0	1.29726
2	0	1	1	1	2	0	1	0	0	2	1	2	0	0	1	2	2	1.6378
1	1	2	1	2	1	2	0	0	1	1	1	2	1	2	2	1	0	-0.807395
2	1	1	2	0	1	1	2	0	1	1	1	2	1	1	2	2	1	-1.02195
1	1	1	2	1	1	1	1	1	0	2	2	2	0	1	2	2	1	0.0425623
1	0	2	1	2	1	1	2	1	1	1	0	2	1	1	1	1	2	-0.78711
1	0	1	1	2	1	0	1	1	2	2	1	2	0	1	2	2	2	-0.809942
1	1	1	1	1	2	0	1	2	0	1	2	2	0	1	1	2	2	1.24603
2	0	2	1	1	1	2	0	0	1	1	0	1	0	2	2	1	1	-1.05848
1	1	0	0	1	1	1	1	0	0	0	1	2	0	1	1	2	1	-0.222646
2	2	1	1	0	2	1	0	1	1	2	1	2	0	0	1	2	1	-2.08643
2	2	2	2	1	1	1	2	0	1	0	1	2	0	1	2	1	1	0.520012
0	2	1	1	1	1	1	0	0	0	1	0	2	1	1	1	2	2	0.284883
1	1	1	2	1	1	1	1	0	2	2	2	2	0	1	1	2	1	1.02223
2	0	1	0	2	2	0	0	1	0	0	2	2	0	1	2	2	1	1.03719
2	1	2	0	1	0	1	1	0	0	1	1	2	0	1	1	2	1	-0.905412
1	1	1	0	1	1	0	1	1	0	1	2	2	0	0	1	2	1	-0.526428
1	1	0	1	0	1	1	1	1	0	1	1	2	1	1	1	2	1	-0.334832
0	1	2	1	1	2	1	0	0	0	1	0	2	0	1	1	1	2	0.143361
0	1	1	2	0	2	2	1	0	1	1	1	2	0	1	2	2	1	0.0140143
1	1	1	2	1	0	2	0	0	1	2	2	2	0	0	2	1	2	-1.25254
1	2	1	0	2	2	1	1	0	0	2	2	1	0	0	1	2	0	-0.0367383
1	2	2	2	1	0	1	0	0	0	2	0	2	1	0	1	2	1	-0.329592
2	0	1	0	0	0	0	1	0	0	1	0	2	1	1	2	2	0	0.843116
1	2	2	1	0	2	0	1	2	2	1	1	2	0	2	2	2	1	1.5728
2	2	1	1	2	1	0	1	0	1	0	0	2	0	2	1	2	1	0.777582
1	1	1	1	1	1	1	0	0	0	1	1	2	0	2	2	2	2	-0.759682
2	1	1	1	0	1	0	1	0	0	1	2	2	0	2	1	1	0	0.0134006
1	0	1	2	1	1	0	1	0	0	2	0	2	1	0	2	2	2	0.696916
2	1	2	1	1	0	1	2	2	1	1	1	2	0	1	2	2	1	1.00422
0	1	2	0	1	2	1	0	0	0	1	1	2	1	2	2	1	2	-1.41075
2	1	2	1	1	0	2	2	1	1	1	2	2	1	1	2	2	0	0.831316
1	0	1	1	2	1	1	0	0	0	2	1	1	1	2	1	2	1	0.524908
2	0	0	1	1	1	1	0	0	1	1	0	2	0	1	2	2	2	1.54019
0	2	2	1	1	2	1	1	0	2	1	1	2	0	1	1	2	1	0.474275
2	2	0	0	1	2	1	0	0	0	0	1	2	0	0	1	2	1	-0.11965
1	1	2	1	2	1	0	1	0	2	2	1	2	1	0	2	2	0	-0.332183
1	1	2	1	0	1	1	1	2	2	2	2	2	0	1	2	2	1	-0.123825
2	0	2	0	1	1	1	0	0	1	1	1	2	1	0	2	2	1	0.115661
0	1	2	1	2	1	0	1	1	0	1	1	2	0	0	1	2	1	1.3265
1	0	0	1	2	1	1	0	1	0	1	2	2	0	1	0	1	0	-0.187108
2	1	2	0	0	1	1	1	0	0	1	1	2	0	1	2	1	2	-0.185775
2	0	2	1	1	2	2	0	0	2	2	1	1	0	1	2	2	1	-1.02274
0	1	2	1	2	1	2	1	1	0	1	1	2	0	0	1	0	1	-1.17536
1	1	2	0	2	1	0	0	0	1	2	0	2	1	1	2	1	1	0.966949
1	2	2	1	0	2	1	1	0	0	2	1	2	0	1	1	2	0	-1.06527
1	1	2	1	1	0	1	1	0	0	0	1	1	0	0	2	2	1	-2.09682
2	1	2	1	0	1	1	0	0	2	2	0	1	0	2	2	2	0	-1.17307
2	0	2	1	0	2	1	1	0	1	0	2	2	0	1	2	2	2	-0.213836
2	0	2	2	2	2	2	1	0	1	2	0	2	1	0	1	2	1	0.186147
1	0	2	2	0	0	1	0	0	0	2	0	1	0	0	2	1	1	1.19029
2	1	0	1	1	1	1	1	0	1	2	0	2	0	0	2	2	2	0.846417
2	0	2	1	2	1	2	1	0	0	0	1	2	0	1	2	2	1	0.894258
0	1	2	0	2	1	0	0	0	0	1	0	2	0	2	1	1	1	0.210398
2	0	1	1	2	1	0	1	0	0	2	1	1	1	2	1	2	0	-0.597921
2	1	2	1	1	1	1	1	0	0	1	0	2	2	1	2	1	2	0.972561
1	0	2	1	1	1	2	1	0	2	2	1	2	0	2	0	1	1	-0.520863
1	0	0	1	1	2	1	1	2	0	1	0	2	1	1	0	2	1	-1.38483
0	1	1	0	1	1	1	1	0	2	1	2	2	1	1	2	2	1	0.695397
1	1	2	1	2	1	2	1	0	1	2	2	2	0	1	2	1	1	1.51502
2	0	2	1	1	2	1	1	0	0	1	0	2	0	1	2	1	0	0.323579
0	0	1	2	1	2	1	0	1	1	2	1	2	1	2	2	2	1	-0.0930798
2	0	2	0	1	1	1	1	1	0	1	1	2	1	2	1	1	0	0.0821781
0	1	2	0	0	2	0	1	0	1	2	1	1	0	1	1	2	0	0.756285
1	1	1	1	1	1	0	1	0	2	2	2	2	0	1	1	2	1	-1.29751
1	0	1	0	1	2	2	1	1	1	0	1	2	0	1	2	2	2	-0.799031
1	2	2	0	2	1	1	2	0	1	2	1	2	1	1	2	1	1	-0.248117
1	1	1	0	1	1	1	1	1	1	0	1	2	1	0	2	2	2	0.756073
2	1	0	0	1	0	1	0	0	0	0	1	2	0	0	1	1	2	2.33328
1	1	2	1	2	2	1	1	1	2	1	2	2	1	0	1	1	1	0.997972
2	0	0	0	1	2	1	0	1	1	1	1	1	0	2	2	1	0	-0.634543
2	2	1	1	1	2	2	0	2	1	1	1	2	1	1	2	1	2	-0.422511
1	0	2	2	2	1	1	0	0	1	0	1	2	1	1	1	2	2	2.63671
0	0	2	0	1	1	1	1	1	0	1	0	2	0	1	1	2	0	-0.597656
2	0	1	1	1	1	1	0	0	1	2	0	2	0	1	1	2	2	1.66439
1	1	2	2	1	0	1	0	0	1	0	0	2	1	1	2	1	2	-0.0601924
1	1	2	1	1	2	2	2	0	0	2	1	2	0	1	2	2	1	0.899412
2	1	2	1	1	0	1	0	0	1	2	2	2	0	1	1	1	1	1.1742
2	0	1	0	0	1	1	2	0	0	2	2	2	0	0	0	2	2	-0.445587
2	0	2	0	2	0	1	1	1	0	0	0	1	0	1	2	2	0	-1.42871
1	1	2	1	2	1	2	1	0	1	1	0	2	1	1	0	2	1	1.90389
2	1	2	1	1	0	2	0	0	0	1	1	2	0	1	1	2	1	-0.259857
1	1	2	1	1	1	1	1	1	1	2	0	1	0	0	2	2	2	0.00663895
1	0	2	1	0	1	0	2	0	1	1	1	2	0	1	2	1	0	-0.840743
1	1	2	2	0	1	2	0	0	0	1	1	1	1	1	0	1	0	-1.35793
1	0	1	1	2	2	0	1	0	0	2	2	1	0	1	1	2	1	-1.08221
2	1	1	2	1	2	2	0	0	0	2	2	2	1	2	1	1	1	0.702234
1	0	1	0	2	1	2	2	1	1	1	1	2	0	1	1	2	1	-0.151053
2	1	1	2	2	2	1	1	0	1	2	1	2	1	1	1	1	1	-0.408206
1	0	2	0	0	2	1	1	2	0	2	1	2	1	1	2	1	2	-0.353906
0	1	1	1	1	0	1	1	2	1	2	1	2	0	1	2	2	1	0.0364964
2	1	1	1	0	1	0	1	2	0	1	2	2	0	2	2	2	0	1.02788
0	2	2	0	1	2	0	2	1	1	1	1	2	0	0	2	2	2	-0.546789
1	0	2	0	2	0	1	0	1	1	1	2	1	0	0	2	2	1	-0.8418
2	0	1	1	2	1	1	1	1	1	1	0	2	0	2	2	2	1	0.253346
0	0	2	1	0	2	0	1	1	1	1	2	2	1	1	2	2	2	-0.765199
1	0	1	0	2	2	1	1	0	0	2	1	1	0	1	2	2	1	-2.13684
2	1	1	0	0	1	0	0	0	1	2	1	2	0	2	1	1	1	-0.853099
0	0	1	1	1	1	1	1	1	1	1	1	2	0	0	2	2	1	0.719618
2	0	2	0	1	0	2	0	1	2	1	1	2	1	1	2	2	0	-1.25435
1	2	1	2	0	2	1	0	0	0	2	1	2	0	1	1	1	2	-0.148785
1	1	2	1	1	2	0	0	0	1	2	2	1	1	1	2	2	1	2.41601
1	1	2	2	0	1	1	2	0	1	2	1	2	0	0	1	1	2	0.457093
1	1	1	1	2	1	2	0	0	0	2	1	2	1	1	1	2	2	0.101289
1	0	2	0	2	2	1	2	0	0	2	1	2	2	1	2	2	0	-1.20237
2	2	1	1	0	1	1	1	0	0	1	1	2	0	1	1	2	0	-1.08494
2	1	2	1	1	0	1	1	1	1	2	0	2	1	0	2	2	0	0.368822
2	1	2	0	1	2	1	1	1	0	1	0	2	0	0	2	1	2	0.921567
1	1	1	0	2	1	1	0	0	0	2	0	2	0	1	2	1	2	-0.29456
2	1	2	1	1	2	2	0	0	0	1	1	2	0	1	1	2	0	0.736376
1	2	1	1	1	0	0	1	0	0	2	1	2	0	1	0	2	1	0.394846
1	2	2	0	1	1	0	1	1	1	1	1	2	1	1	0	2	1	0.473371
1	0	1	0	1	2	1	0	1	1	1	1	2	0	1	1	1	0	-0.681353
2	1	2	2	2	1	1	2	0	0	2	2	2	0	1	2	2	1	-0.820509
0	0	1	1	2	1	1	1	1	0	1	1	2	1	1	1	2	1	1.40588
2	0	1	2	1	2	1	0	1	1	1	0	2	1	1	2	1	0	0.84412
0	1	2	1	1	1	1	0	1	1	2	2	2	1	1	1	2	1	-1.66013
1	0	1	2	1	1	1	1	1	1	1	1	2	1	1	1	2	0	-0.128357
1	2	2	0	0	2	1	1	0	1	1	1	2	0	1	0	2	2	-0.0781016
2	2	2	1	2	1	2	1	0	1	1	1	2	0	2	1	2	0	0.163217
0	1	1	1	1	2	1	1	0	0	1	0	2	2	1	1	2	1	-1.6452
1	1	2	0	1	1	0	0	0	0	2	1	2	1	1	2	2	2	-0.80963
1	1	0	2	1	1	0	1	1	1	1	2	2	1	0	1	1	1	-0.652747
2	2	2	0	1	0	0	0	1	1	2	0	1	0	1	2	2	0	0.193399
1	0	1	1	1	1	1	0	1	1	2	2	1	0	1	2	2	1	0.700009
2	1	1	1	1	1	1	1	1	0	2	1	2	0	1	1	2	2	1.47561
2	2	2	1	1	2	1	0	1	1	0	2	2	0	1	2	2	1	-0.185267
1	1	1	1	1	0	1	2	0	2	2	1	2	0	1	2	2	0	0.147567
1	1	2	2	0	1	0	0	2	1	1	0	2	0	2	1	2	2	-0.125696
0	2	2	1	2	1	0	1	0	0	2	1	2	0	1	2	2	0	0.594584
1	1	0	1	2	2	2	0	0	0	1	1	2	1	1	1	2	1	1.45115
0	0	1	0	1	1	2	1	0	1	1	2	2	0	0	1	2	1	-0.221834
1	1	1	1	1	2	2	1	1	1	2	1	2	0	0	1	2	1	-0.162544
2	0	1	2	2	1	2	1	0	2	1	1	2	1	1	1	2	1	-0.157982
1	0	2	1	1	1	2	2	1	0	2	0	2	1	1	2	2	1	0.738053
1	0	1	1	1	1	2	0	0	1	2	2	1	0	2	1	2	1	0.334564
2	1	1	0	1	1	2	0	0	0	2	1	2	1	2	1	2	1	0.528649
1	1	1	0	2	1	0	1	0	1	2	2	1	0	1	2	2	0	-0.220703
2	1	1	1	1	1	2	0	1	0	1	2	2	0	1	2	1	0	1.51465
1	0	2	2	1	1	2	0	0	1	1	2	2	0	1	1	1	1	-1.81393
2	0	2	1	0	1	2	1	0	1	2	0	2	0	2	2	2	0	-0.140236
2	0	1	0	2	1	2	1	1	2	1	0	2	0	0	2	2	2	-0.61207
2	2	0	1	2	1	1	1	0	0	2	0	2	0	1	2	2	1	-0.745536
1	0	1	0	1	2	2	1	1	1	1	1	2	0	0	0	2	0	-0.45408
1	2	1	0	1	1	1	0	0	1	2	0	2	0	1	0	2	0	-0.214621
0	0	2	0	2	1	1	1	0	1	2	1	2	1	0	2	2	0	-0.733278
2	1	2	0	1	1	1	1	0	0	1	2	2	0	2	1	2	1	-1.4515
2	1	1	1	1	1	1	0	0	1	2	1	2	0	1	1	2	2	-0.939863
2	1	1	1	1	1	0	0	1	1	2	1	1	2	0	2	2	2	-0.836928
1	1	0	0	1	1	1	2	0	1	1	0	2	0	0	2	2	1	-1.77851
2	1	1	2	0	1	1	1	0	1	1	2	1	0	1	2	2	1	0.0562748
2	1	2	1	2	1	1	1	0	0	1	1	1	0	1	2	2	2	1.68918
2	0	2	0	1	2	0	1	0	0	1	1	2	1	1	2	2	2	-0.435178
2	1	2	0	2	2	2	1	0	0	2	0	2	0	1	2	2	1	0.190583
1	1	2	1	1	2	1	0	0	0	2	1	2	0	0	2	1	1	0.447048
2	1	2	1	0	0	1	0	0	0	1	2	1	0	0	1	2	0	1.25312
2	2	2	0	1	1	1	1	1	1	1	0	2	1	0	1	2	1	0.801897
2	2	2	1	0	0	0	1	0	1	1	1	2	1	0	2	2	1	0.390837
1	1	0	0	1	2	1	1	0	0	2	2	2	1	2	1	2	1	0.540892
2	1	2	1	0	1	0	1	0	1	1	1	2	1	0	2	1	1	-0.528698
1	1	1	0	2	0	0	0	0	1	1	1	2	0	0	2	2	1	-0.0240631
1	1	2	0	1	1	0	2	1	1	0	0	2	1	1	2	1	0	-0.229872
0	0	2	2	1	1	1	1	0	0	1	1	2	1	0	2	2	1	0.748144
2	1	2	1	1	2	1	1	1	0	1	1	2	0	1	2	1	0	0.139542
0	1	2	2	1	1	2	0	0	1	2	1	2	1	1	1	2	2	-0.756706
1	2	0	1	0	0	2	0	0	2	2	1	2	0	1	1	2	2	0.316788
2	2	1	0	2	1	1	1	0	1	2	1	2	1	0	2	1	1	-0.598147
1	0	1	1	1	2	0	1	0	0	2	1	2	0	2	1	2	0	0.888304
1	1	2	0	1	2	1	0	0	1	1	1	2	0	1	1	1	1	-0.343938
2	0	2	1	2	2	2	1	0	0	2	1	2	1	1	1	2	0	-1.41311
1	0	2	1	1	1	0	2	1	0	1	2	2	0	2	1	2	1	-0.0567047
2	2	1	0	1	1	2	1	1	1	2	2	2	0	1	1	2	1	1.36767
0	1	2	0	1	2	0	2	1	0	1	1	2	0	1	1	2	1	-0.933501
2	1	2	2	0	1	1	0	0	2	1	2	2	1	1	2	2	0	-1.9488
1	1	2	0	1	2	1	0	0	0	1	0	2	0	0	1	1	1	-0.257918
1	0	1	1	2	1	0	1	0	1	1	2	2	0	1	2	2	0	0.116813
2	2	2	0	2	1	1	1	1	0	2	0	2	0	1	2	2	1	0.46329
1	1	2	1	2	2	2	1	0	0	2	2	2	1	2	1	1	2	1.90507
2	0	2	1	2	1	2	0	0	0	0	1	2	0	0	0	2	1	0.957176
2	1	1	2	0	0	2	0	0	1	2	0	2	0	0	0	2	1	1.58481
2	1	1	2	2	1	0	1	1	1	2	1	2	0	1	1	2	1	0.262742
2	1	2	2	1	2	1	1	1	0	1	1	1	0	0	0	2	0	-0.0816325
2	0	2	0	1	1	1	1	1	2	1	1	2	0	0	2	2	2	0.783158
1	2	2	1	2	1	2	2	0	0	1	2	2	1	2	1	1	2	-0.736919
1	0	1	2	0	1	0	2	0	2	1	0	2	0	1	1	1	1	1.49409
2	0	1	1	1	2	1	0	0	0	2	0	1	1	0	0	2	1	0.733245
2	1	2	1	0	1	0	0	1	0	0	2	2	0	1	1	2	1	0.244222
1	1	1	0	1	0	1	0	1	1	2	1	2	0	2	0	2	0	1.85429
0	1	1	2	1	2	2	0	1	1	2	0	2	1	1	0	2	2	0.0831777
2	1	1	1	1	1	1	2	1	0	1	2	2	0	1	2	1	1	-0.0851268
2	1	0	0	0	2	1	0	1	1	2	1	2	0	1	1	1	0	-0.48583
1	0	1	1	1	2	1	0	0	0	0	0	2	1	0	1	1	1	-1.25933
0	1	1	2	1	1	0	2	2	0	1	0	2	0	1	1	2	1	1.08618
1	0	2	2	1	1	2	2	2	2	1	2	1	0	0	0	2	2	-0.358552
2	0	1	2	1	2	0	1	0	1	2	1	2	1	1	2	2	2	1.5479
2	1	2	2	1	1	0	0	1	1	1	1	2	0	1	0	2	2	1.00841
2	0	2	0	2	2	1	0	1	1	2	1	2	1	2	1	2	0	-0.605925
2	0	1	2	2	1	1	1	0	1	2	1	2	1	1	2	2	1	-0.31745
1	2	2	0	1	1	0	0	0	0	2	1	2	1	1	1	2	0	-0.904773
1	1	1	2	1	1	1	0	0	0	2	2	2	0	0	1	2	0	-2.50498
1	1	2	0	0	2	0	2	1	2	2	1	2	1	1	2	2	0	-0.697625
2	2	1	0	2	2	2	2	2	0	2	0	2	1	1	2	1	1	0.0361118
1	1	2	1	1	2	2	0	1	1	2	1	1	2	0	1	2	2	-1.56451
2	2	0	0	1	2	1	1	0	1	0	2	2	1	0	2	2	1	0.522367
0	1	2	1	0	2	1	0	0	0	2	1	2	0	2	1	1	2	-0.167443
1	0	0	1	1	2	1	2	0	0	2	0	2	0	0	2	1	0	0.564467
2	2	2	0	1	2	2	0	0	0	1	2	2	0	0	1	2	0	-0.0867996
2	0	1	0	0	1	0	1	1	1	2	1	2	0	0	1	2	1	-0.572119
2	1	0	1	0	2	1	1	1	1	2	0	2	0	1	1	2	1	-0.487552
1	1	2	1	0	1	2	0	0	0	1	1	2	0	0	2	1	2	0.958802
1	0	0	0	2	1	1	0	0	0	1	1	2	0	1	2	2	1	0.13772
2	1	2	1	1	0	1	1	0	0	2	1	2	0	0	1	2	1	0.829774
2	0	1	1	0	0	1	0	2	1	2	0	2	0	0	1	2	1	1.66949
2	1	2	1	1	1	1	0	1	1	2	0	2	0	2	0	2	1	-0.918029
2	1	1	1	1	2	2	0	1	1	2	0	2	0	1	1	1	2	-0.0812157
2	2	1	2	1	0	0	0	0	2	2	0	2	0	0	0	2	1	-1.04789
2	2	1	2	0	2	1	1	0	1	1	1	2	1	1	1	1	0	-0.664465
1	1	2	2	1	1	1	1	2	2	1	0	2	0	0	2	2	0	-0.924022
2	2	1	1	1	1	0	2	0	0	2	0	2	0	1	1	2	1	-0.140894
1	0	2	0	1	1	1	1	0	2	1	0	2	0	0	1	1	0	-0.777854
1	1	1	0	0	2	2	1	1	1	2	2	2	1	1	1	2	2	-0.199548
2	2	1	1	0	2	2	2	0	0	1	1	2	0	0	1	2	0	-0.822922
1	2	0	1	2	1	0	0	0	1	1	2	2	0	1	1	2	1	-1.92308
2	0	1	0	2	0	1	1	0	1	0	1	2	0	1	1	1	1	1.44151
0	1	1	1	1	2	1	1	0	1	2	1	1	0	1	1	2	2	-0.61253
1	1	1	2	1	1	1	1	0	0	1	1	2	0	2	1	2	2	0.698756
1	0	2	0	1	0	1	0	0	2	2	2	2	1	1	2	2	1	0.172725
2	2	1	1	1	2	2	1	0	0	1	1	2	0	0	2	2	1	-0.297725
2	0	2	0	0	2	1	1	0	2	2	1	2	0	0	2	2	1	0.227717
1	1	0	0	0	2	1	1	0	0	2	0	2	1	0	2	2	1	0.108266
2	2	2	1	1	1	2	0	1	0	2	0	1	1	1	2	2	0	0.590756
2	0	1	0	1	1	1	1	1	0	1	0	2	0	2	1	1	1	-0.804393
2	1	2	2	0	0	1	1	0	0	1	2	2	1	2	1	1	1	-0.950758
2	2	1	0	2	2	0	1	0	1	2	0	2	0	0	2	1	1	-0.390387
1	0	1	0	0	2	1	1	0	0	2	1	2	0	1	1	2	0	-0.520409
1	1	2	2	2	1	2	1	0	0	0	2	2	0	1	2	2	2	-0.478117
1	0	2	2	2	2	2	1	0	2	2	0	2	2	0	2	2	1	1.20388
1	2	0	2	1	1	2	0	0	0	2	2	2	0	2	2	2	0	1.25599
0	1	1	2	1	1	0	1	0	1	1	0	2	0	0	2	2	2	-0.204716
1	2	2	1	2	2	0	1	0	0	2	0	2	0	0	1	1	1	0.741483
2	1	1	1	1	0	0	1	0	1	2	1	2	0	0	1	2	1	-0.728756
2	0	2	1	1	1	1	0	0	0	2	1	2	1	1	1	2	1	0.206516
2	1	1	2	1	2	2	1	0	1	1	1	2	0	0	2	0	1	-0.968744
1	1	2	0	1	2	2	2	0	0	1	2	2	0	1	2	2	0	-1.16258
0	1	1	1	2	1	0	2	0	2	2	0	2	1	1	1	2	1	-0.218098
1	1	2	1	2	1	1	1	0	0	1	0	2	1	2	2	2	0	-0.0926321
1	1	1	1	2	1	2	2	0	1	1	2	2	1	1	1	1	0	2.37343
0	2	0	0	1	2	0	1	0	0	1	2	2	0	0	1	2	1	-0.13435
2	0	2	0	0	1	1	1	0	1	1	1	2	1	0	2	2	1	-0.101896
1	1	2	0	2	2	2	1	1	0	2	1	1	0	0	1	1	2	0.30249
1	0	2	1	2	1	1	1	0	0	2	2	1	1	2	1	2	0	0.442445
0	1	1	1	0	1	1	1	1	0	2	1	2	2	0	2	2	0	-0.704383
2	1	2	2	1	1	0	0	1	0	2	1	2	1	1	2	1	0	-0.85967
2	1	2	0	1	2	2	0	1	0	2	1	1	0	2	1	2	1	-2.04202
1	0	0	1	1	2	1	1	0	1	1	1	2	0	2	1	2	1	0.638044
2	0	2	1	1	2	1	1	0	0	2	1	2	1	1	1	2	0	-1.40381
1	1	2	1	0	1	1	1	0	0	1	2	1	1	1	1	2	2	-1.56484
1	1	1	2	1	1	2	0	0	1	2	0	2	0	1	2	2	2	-0.00840718
1	1	0	1	1	2	1	1	1	0	1	1	2	0	1	1	2	0	2.27534
1	0	2	1	1	1	1	0	0	0	1	2	1	0	1	2	1	1	1.03991
2	1	2	1	1	2	2	0	0	0	2	2	2	0	0	1	2	0	0.135662
1	1	2	1	2	0	1	1	1	0	1	0	2	1	1	1	2	1	1.01534
2	1	1	2	2	1	2	0	1	1	0	1	1	0	0	2	1	1	0.982224
2	0	2	0	1	1	1	1	1	0	1	2	2	0	0	2	2	1	-1.47807
0	1	2	2	0	1	1	1	0	1	1	0	2	0	1	1	1	2	0.0928403
1	1	1	0	0	2	1	1	0	1	1	1	2	0	1	1	2	0	-0.436003
2	2	2	1	1	1	2	1	0	2	2	1	2	0	1	2	2	1	-1.1311
1	0	2	2	1	0	2	0	1	0	1	1	2	1	1	2	2	0	-0.0888119
2	0	1	1	0	1	1	0	1	0	2	1	2	0	1	2	2	0	0.0234514
1	0	1	1	1	2	1	1	0	0	2	1	2	1	0	2	1	0	0.121818
2	2	1	2	1	0	2	0	0	2	2	2	2	0	1	1	2	1	-1.25793
0	1	2	2	2	1	2	1	0	0	1	0	2	0	0	1	1	1	-1.40648
1	0	0	1	1	2	1	0	0	2	0	0	2	0	1	1	2	0	1.15474
0	0	0	0	2	1	1	1	0	0	2	1	2	1	2	1	2	1	1.0907
0	1	2	0	1	1	1	0	0	2	2	2	2	0	0	1	2	0	0.860515
2	2	2	0	1	1	1	0	1	0	2	0	2	1	1	2	2	1	-0.217457
2	0	2	0	0	2	2	0	0	1	1	0	2	0	0	2	2	1	0.457993
2	1	2	1	1	1	1	0	0	0	1	2	2	0	1	2	2	1	1.04425
2	0	2	0	1	1	0	1	0	0	1	1	2	0	1	2	2	2	-1.74792
0	2	2	2	1	1	2	1	1	0	2	1	2	0	0	1	2	0	-0.288377
2	2	2	0	1	2	2	2	2	0	0	0	2	1	1	0	2	1	2.51538
2	0	2	0	1	2	2	1	0	1	2	2	2	1	1	1	1	1	-0.785154
1	1	2	1	1	1	1	2	1	2	1	1	2	1	1	0	2	1	-0.645018
2	0	2	1	1	2	2	2	0	2	1	1	2	1	0	2	2	0	-1.3643
0	1	2	1	1	2	1	0	0	0	1	2	2	0	1	2	2	2	1.91468
1	0	2	0	2	2	1	2	1	0	1	2	2	0	1	2	1	2	0.187758
1	1	1	1	1	2	1	0	0	0	2	0	2	0	2	1	2	1	0.412877
1	0	2	0	2	1	1	0	0	0	0	1	2	1	0	1	2	1	-0.478706
2	1	1	1	0	0	1	1	1	0	1	2	1	1	1	1	2	0	-0.240138
1	0	2	0	2	1	2	1	0	0	2	1	1	0	1	2	2	2	0.641316
1	1	1	1	0	1	1	1	1	0	2	0	2	1	1	1	2	2	1.10491
2	1	1	0	1	1	1	1	1	0	2	0	2	0	2	1	2	0	0.108557
1	1	2	2	1	1	1	0	0	1	2	1	2	0	1	2	2	1	0.154913
1	1	1	1	2	1	0	1	1	0	1	1	2	0	2	2	2	1	-0.351233
2	0	1	0	0	2	0	0	1	1	0	1	2	0	0	2	2	2	1.43082
2	2	2	1	1	2	1	1	0	1	2	1	2	1	2	2	2	2	0.008327
0	1	0	0	0	2	1	2	2	1	1	2	2	0	1	1	2	0	0.192773
1	1	2	2	1	0	1	1	0	0	1	0	2	0	2	1	2	2	-1.19794
1	0	1	2	2	2	0	2	0	0	2	1	2	0	1	1	2	1	0.14099
1	1	1	1	0	2	1	0	1	0	0	1	2	0	1	1	2	1	0.0937385
1	0	1	1	2	2	1	1	0	1	1	1	2	0	0	2	2	2	0.0241521
2	0	2	0	0	2	1	1	0	1	1	1	2	0	1	2	2	1	-1.36001
0	1	2	2	1	0	1	1	0	1	2	1	2	0	1	1	1	1	1.56392
2	0	1	1	2	1	1	0	1	1	1	1	2	0	0	1	2	0	-0.453743
0	0	1	1	1	1	0	2	1	1	1	0	2	1	1	2	2	2	-0.0766713
2	1	2	2	1	2	2	1	1	0	1	1	2	1	1	1	1	1	-1.63786
1	1	1	0	1	1	2	0	0	0	0	0	2	0	1	1	1	0	-0.0560637
2	0	2	2	1	1	2	1	0	0	2	0	1	0	1	2	2	2	1.17632
2	0	1	0	1	2	1	1	1	1	2	2	2	1	0	1	2	0	-0.757164
0	0	2	0	2	1	1	0	1	0	1	2	2	0	1	1	2	2	1.1664
2	1	1	2	2	1	2	1	1	1	2	2	2	1	1	2	2	1	0.38407
[truncated: 3,567 more rows]
